# Supplementary material for: Sdfconf: A Novel, Flexible, and Robust Molecular Data Management Tool
Source: J Chem Inf Model. 2021 Dec 21;62(1):9–15. doi: 10.1021/acs.jcim.1c01051 (PMC8757437; doi:10.1021/acs.jcim.1c01051)
Supplement: Supplementary file 1 — ci1c01051_si_001.zip [file ci1c01051_si_001.zip]

Archive with 16 entries (16 files):
- activity.csv
- correspondingNames.csv
- docked_structures.mol2
- docked_structures.sdf
- ranking.csv
- result1.sdf
- result2a.sdf
- result2b.sdf
- result3b.sdf
- result4.sdf
- result5.sdf
- result6a.mol2
- result6a.sdf
- result6b.sdf
- result7.sdf
- result8.sdf
