# Supplementary material for: Sdfconf: A Novel, Flexible, and Robust Molecular Data Management Tool
Source: J Chem Inf Model. 2021 Dec 21;62(1):9–15. doi: 10.1021/acs.jcim.1c01051 (PMC8757437; doi:10.1021/acs.jcim.1c01051)
Supplement: Supplementary file 1 — ci1c01051_si_001.zip [file ci1c01051_si_001.zip › activity.csv]

CMPD_CHEMBLID	STANDARD_VALUE
CHEMBL1358	0.3
CHEMBL94030	0.5
CHEMBL184421	0.6
CHEMBL181248	0.7
CHEMBL180146	0.8
CHEMBL2113001	0.97
CHEMBL3657181	1
CHEMBL135	1.3
CHEMBL328190	1.4
CHEMBL3775795	1.7
CHEMBL81	1.8
CHEMBL3427395	2.2
CHEMBL1087557	2.63
CHEMBL4069539	3
CHEMBL135	3.2
CHEMBL91807	3.6
CHEMBL4101673	4
CHEMBL3775344	4.7
CHEMBL93705	5.4
CHEMBL370037	6
CHEMBL184448	6.8
CHEMBL83	8
CHEMBL329849	9.3
CHEMBL135	10.12
CHEMBL1087919	11.1
CHEMBL471627	14
CHEMBL101382	16.5
CHEMBL323119	19.01
CHEMBL3775129	22
CHEMBL371012	24
CHEMBL202624	26
CHEMBL89994	28.7
CHEMBL328388	30.97
CHEMBL92335	34.9
CHEMBL195216	38
CHEMBL191300	40
CHEMBL94080	44.3
CHEMBL360338	49
CHEMBL3427393	52
CHEMBL3657175	57
CHEMBL316003	65
CHEMBL100231	71
CHEMBL3657145	80
CHEMBL282292	89
CHEMBL395308	95
CHEMBL371624	105
CHEMBL4073264	113
CHEMBL1462307	120
CHEMBL1086389	134
CHEMBL1082864	150
CHEMBL188189	161
CHEMBL285632	179
CHEMBL3657143	200
CHEMBL1085669	220
CHEMBL205119	240
CHEMBL185890	264
CHEMBL3657138	300
CHEMBL83	341
CHEMBL91452	385
CHEMBL373987	414
CHEMBL362356	464
CHEMBL4083658	500
CHEMBL30769	551
CHEMBL375334	622
CHEMBL1085668	687
CHEMBL182751	803
CHEMBL377171	976
CHEMBL3735106	1060
CHEMBL4065761	1174
CHEMBL380188	1249
CHEMBL364502	1402
CHEMBL83	1605
CHEMBL200483	1800
CHEMBL365045	1980
CHEMBL4086258	2306
CHEMBL4085634	2564
CHEMBL3578274	3000
CHEMBL380876	3349
CHEMBL187473	4068
CHEMBL377046	4753
CHEMBL4066690	5340
CHEMBL44	6100
CHEMBL493490	6900
CHEMBL1083881	7980
CHEMBL4094003	9390
CHEMBL1584646	10033.52
CHEMBL1301994	11721.75
CHEMBL3622993	13803.84
CHEMBL1368345	16615.25
CHEMBL1332402	18183.48
CHEMBL464360	20000
CHEMBL1276308	23638
CHEMBL3109601	26200
CHEMBL1326483	29932.4
CHEMBL1329686	34005.5
CHEMBL3827193	39800
CHEMBL1393131	47639.82
CHEMBL425941	101544
