# Supplementary material for: Sdfconf: A Novel, Flexible, and Robust Molecular Data Management Tool
Source: J Chem Inf Model. 2021 Dec 21;62(1):9–15. doi: 10.1021/acs.jcim.1c01051 (PMC8757437; doi:10.1021/acs.jcim.1c01051)
Supplement: Supplementary file 1 — ci1c01051_si_001.zip [file ci1c01051_si_001.zip › correspondingNames.csv]

PLANTS_LIGAND_DESCRIPTION	OLD_LIGAND_DESCRIPTION
CHEMBL1358_entry_00001_conf_01	CHEMBL1358
CHEMBL1358_entry_00001_conf_02	CHEMBL1358
CHEMBL1358_entry_00001_conf_03	CHEMBL1358
CHEMBL1358_entry_00001_conf_04	CHEMBL1358
CHEMBL1358_entry_00001_conf_05	CHEMBL1358
CHEMBL1358_entry_00001_conf_06	CHEMBL1358
CHEMBL1358_entry_00001_conf_07	CHEMBL1358
CHEMBL1358_entry_00001_conf_08	CHEMBL1358
CHEMBL1358_entry_00001_conf_09	CHEMBL1358
CHEMBL1358_entry_00001_conf_10	CHEMBL1358
CHEMBL94030_entry_00002_conf_01	CHEMBL94030
CHEMBL94030_entry_00002_conf_02	CHEMBL94030
CHEMBL94030_entry_00002_conf_03	CHEMBL94030
CHEMBL94030_entry_00002_conf_04	CHEMBL94030
CHEMBL94030_entry_00002_conf_05	CHEMBL94030
CHEMBL94030_entry_00002_conf_06	CHEMBL94030
CHEMBL94030_entry_00002_conf_07	CHEMBL94030
CHEMBL94030_entry_00002_conf_08	CHEMBL94030
CHEMBL94030_entry_00002_conf_09	CHEMBL94030
CHEMBL94030_entry_00002_conf_10	CHEMBL94030
CHEMBL184421_entry_00003_conf_01	CHEMBL184421
CHEMBL184421_entry_00003_conf_02	CHEMBL184421
CHEMBL184421_entry_00003_conf_03	CHEMBL184421
CHEMBL184421_entry_00003_conf_04	CHEMBL184421
CHEMBL184421_entry_00003_conf_05	CHEMBL184421
CHEMBL184421_entry_00003_conf_06	CHEMBL184421
CHEMBL184421_entry_00003_conf_07	CHEMBL184421
CHEMBL184421_entry_00003_conf_08	CHEMBL184421
CHEMBL184421_entry_00003_conf_09	CHEMBL184421
CHEMBL184421_entry_00003_conf_10	CHEMBL184421
CHEMBL181248_entry_00004_conf_01	CHEMBL181248
CHEMBL181248_entry_00004_conf_02	CHEMBL181248
CHEMBL181248_entry_00004_conf_03	CHEMBL181248
CHEMBL181248_entry_00004_conf_04	CHEMBL181248
CHEMBL181248_entry_00004_conf_05	CHEMBL181248
CHEMBL181248_entry_00004_conf_06	CHEMBL181248
CHEMBL181248_entry_00004_conf_07	CHEMBL181248
CHEMBL181248_entry_00004_conf_08	CHEMBL181248
CHEMBL181248_entry_00004_conf_09	CHEMBL181248
CHEMBL181248_entry_00004_conf_10	CHEMBL181248
CHEMBL180146_entry_00005_conf_01	CHEMBL180146
CHEMBL180146_entry_00005_conf_02	CHEMBL180146
CHEMBL180146_entry_00005_conf_03	CHEMBL180146
CHEMBL180146_entry_00005_conf_04	CHEMBL180146
CHEMBL180146_entry_00005_conf_05	CHEMBL180146
CHEMBL180146_entry_00005_conf_06	CHEMBL180146
CHEMBL180146_entry_00005_conf_07	CHEMBL180146
CHEMBL180146_entry_00005_conf_08	CHEMBL180146
CHEMBL180146_entry_00005_conf_09	CHEMBL180146
CHEMBL180146_entry_00005_conf_10	CHEMBL180146
CHEMBL2113001_entry_00006_conf_01	CHEMBL2113001
CHEMBL2113001_entry_00006_conf_02	CHEMBL2113001
CHEMBL2113001_entry_00006_conf_03	CHEMBL2113001
CHEMBL2113001_entry_00006_conf_04	CHEMBL2113001
CHEMBL2113001_entry_00006_conf_05	CHEMBL2113001
CHEMBL2113001_entry_00006_conf_06	CHEMBL2113001
CHEMBL2113001_entry_00006_conf_07	CHEMBL2113001
CHEMBL2113001_entry_00006_conf_08	CHEMBL2113001
CHEMBL2113001_entry_00006_conf_09	CHEMBL2113001
CHEMBL2113001_entry_00006_conf_10	CHEMBL2113001
CHEMBL3657181_entry_00007_conf_01	CHEMBL3657181
CHEMBL3657181_entry_00007_conf_02	CHEMBL3657181
CHEMBL3657181_entry_00007_conf_03	CHEMBL3657181
CHEMBL3657181_entry_00007_conf_04	CHEMBL3657181
CHEMBL3657181_entry_00007_conf_05	CHEMBL3657181
CHEMBL3657181_entry_00007_conf_06	CHEMBL3657181
CHEMBL3657181_entry_00007_conf_07	CHEMBL3657181
CHEMBL3657181_entry_00007_conf_08	CHEMBL3657181
CHEMBL3657181_entry_00007_conf_09	CHEMBL3657181
CHEMBL3657181_entry_00007_conf_10	CHEMBL3657181
CHEMBL135_entry_00008_conf_01	CHEMBL135
CHEMBL135_entry_00008_conf_02	CHEMBL135
CHEMBL135_entry_00008_conf_03	CHEMBL135
CHEMBL135_entry_00008_conf_04	CHEMBL135
CHEMBL135_entry_00008_conf_05	CHEMBL135
CHEMBL135_entry_00008_conf_06	CHEMBL135
CHEMBL135_entry_00008_conf_07	CHEMBL135
CHEMBL135_entry_00008_conf_08	CHEMBL135
CHEMBL135_entry_00008_conf_09	CHEMBL135
CHEMBL135_entry_00008_conf_10	CHEMBL135
CHEMBL328190_entry_00009_conf_01	CHEMBL328190
CHEMBL328190_entry_00009_conf_02	CHEMBL328190
CHEMBL328190_entry_00009_conf_03	CHEMBL328190
CHEMBL328190_entry_00009_conf_04	CHEMBL328190
CHEMBL328190_entry_00009_conf_05	CHEMBL328190
CHEMBL328190_entry_00009_conf_06	CHEMBL328190
CHEMBL328190_entry_00009_conf_07	CHEMBL328190
CHEMBL328190_entry_00009_conf_08	CHEMBL328190
CHEMBL328190_entry_00009_conf_09	CHEMBL328190
CHEMBL328190_entry_00009_conf_10	CHEMBL328190
CHEMBL3775795_entry_00010_conf_01	CHEMBL3775795
CHEMBL3775795_entry_00010_conf_02	CHEMBL3775795
CHEMBL3775795_entry_00010_conf_03	CHEMBL3775795
CHEMBL3775795_entry_00010_conf_04	CHEMBL3775795
CHEMBL3775795_entry_00010_conf_05	CHEMBL3775795
CHEMBL3775795_entry_00010_conf_06	CHEMBL3775795
CHEMBL3775795_entry_00010_conf_07	CHEMBL3775795
CHEMBL3775795_entry_00010_conf_08	CHEMBL3775795
CHEMBL3775795_entry_00010_conf_09	CHEMBL3775795
CHEMBL3775795_entry_00010_conf_10	CHEMBL3775795
CHEMBL81_entry_00011_conf_01	CHEMBL81
CHEMBL81_entry_00011_conf_02	CHEMBL81
CHEMBL81_entry_00011_conf_03	CHEMBL81
CHEMBL81_entry_00011_conf_04	CHEMBL81
CHEMBL81_entry_00011_conf_05	CHEMBL81
CHEMBL81_entry_00011_conf_06	CHEMBL81
CHEMBL81_entry_00011_conf_07	CHEMBL81
CHEMBL81_entry_00011_conf_08	CHEMBL81
CHEMBL81_entry_00011_conf_09	CHEMBL81
CHEMBL81_entry_00011_conf_10	CHEMBL81
CHEMBL3427395_entry_00012_conf_01	CHEMBL3427395
CHEMBL3427395_entry_00012_conf_02	CHEMBL3427395
CHEMBL3427395_entry_00012_conf_03	CHEMBL3427395
CHEMBL3427395_entry_00012_conf_04	CHEMBL3427395
CHEMBL3427395_entry_00012_conf_05	CHEMBL3427395
CHEMBL3427395_entry_00012_conf_06	CHEMBL3427395
CHEMBL3427395_entry_00012_conf_07	CHEMBL3427395
CHEMBL3427395_entry_00012_conf_08	CHEMBL3427395
CHEMBL3427395_entry_00012_conf_09	CHEMBL3427395
CHEMBL3427395_entry_00012_conf_10	CHEMBL3427395
CHEMBL1087557_entry_00013_conf_01	CHEMBL1087557
CHEMBL1087557_entry_00013_conf_02	CHEMBL1087557
CHEMBL1087557_entry_00013_conf_03	CHEMBL1087557
CHEMBL1087557_entry_00013_conf_04	CHEMBL1087557
CHEMBL1087557_entry_00013_conf_05	CHEMBL1087557
CHEMBL1087557_entry_00013_conf_06	CHEMBL1087557
CHEMBL1087557_entry_00013_conf_07	CHEMBL1087557
CHEMBL1087557_entry_00013_conf_08	CHEMBL1087557
CHEMBL1087557_entry_00013_conf_09	CHEMBL1087557
CHEMBL1087557_entry_00013_conf_10	CHEMBL1087557
CHEMBL4069539_entry_00014_conf_01	CHEMBL4069539
CHEMBL4069539_entry_00014_conf_02	CHEMBL4069539
CHEMBL4069539_entry_00014_conf_03	CHEMBL4069539
CHEMBL4069539_entry_00014_conf_04	CHEMBL4069539
CHEMBL4069539_entry_00014_conf_05	CHEMBL4069539
CHEMBL4069539_entry_00014_conf_06	CHEMBL4069539
CHEMBL4069539_entry_00014_conf_07	CHEMBL4069539
CHEMBL4069539_entry_00014_conf_08	CHEMBL4069539
CHEMBL4069539_entry_00014_conf_09	CHEMBL4069539
CHEMBL4069539_entry_00014_conf_10	CHEMBL4069539
CHEMBL135_entry_00015_conf_01	CHEMBL135
CHEMBL135_entry_00015_conf_02	CHEMBL135
CHEMBL135_entry_00015_conf_03	CHEMBL135
CHEMBL135_entry_00015_conf_04	CHEMBL135
CHEMBL135_entry_00015_conf_05	CHEMBL135
CHEMBL135_entry_00015_conf_06	CHEMBL135
CHEMBL135_entry_00015_conf_07	CHEMBL135
CHEMBL135_entry_00015_conf_08	CHEMBL135
CHEMBL135_entry_00015_conf_09	CHEMBL135
CHEMBL135_entry_00015_conf_10	CHEMBL135
CHEMBL91807_entry_00016_conf_01	CHEMBL91807
CHEMBL91807_entry_00016_conf_02	CHEMBL91807
CHEMBL91807_entry_00016_conf_03	CHEMBL91807
CHEMBL91807_entry_00016_conf_04	CHEMBL91807
CHEMBL91807_entry_00016_conf_05	CHEMBL91807
CHEMBL91807_entry_00016_conf_06	CHEMBL91807
CHEMBL91807_entry_00016_conf_07	CHEMBL91807
CHEMBL91807_entry_00016_conf_08	CHEMBL91807
CHEMBL91807_entry_00016_conf_09	CHEMBL91807
CHEMBL91807_entry_00016_conf_10	CHEMBL91807
CHEMBL4101673_entry_00017_conf_01	CHEMBL4101673
CHEMBL4101673_entry_00017_conf_02	CHEMBL4101673
CHEMBL4101673_entry_00017_conf_03	CHEMBL4101673
CHEMBL4101673_entry_00017_conf_04	CHEMBL4101673
CHEMBL4101673_entry_00017_conf_05	CHEMBL4101673
CHEMBL4101673_entry_00017_conf_06	CHEMBL4101673
CHEMBL4101673_entry_00017_conf_07	CHEMBL4101673
CHEMBL4101673_entry_00017_conf_08	CHEMBL4101673
CHEMBL4101673_entry_00017_conf_09	CHEMBL4101673
CHEMBL4101673_entry_00017_conf_10	CHEMBL4101673
CHEMBL3775344_entry_00018_conf_01	CHEMBL3775344
CHEMBL3775344_entry_00018_conf_02	CHEMBL3775344
CHEMBL3775344_entry_00018_conf_03	CHEMBL3775344
CHEMBL3775344_entry_00018_conf_04	CHEMBL3775344
CHEMBL3775344_entry_00018_conf_05	CHEMBL3775344
CHEMBL3775344_entry_00018_conf_06	CHEMBL3775344
CHEMBL3775344_entry_00018_conf_07	CHEMBL3775344
CHEMBL3775344_entry_00018_conf_08	CHEMBL3775344
CHEMBL3775344_entry_00018_conf_09	CHEMBL3775344
CHEMBL3775344_entry_00018_conf_10	CHEMBL3775344
CHEMBL93705_entry_00019_conf_01	CHEMBL93705
CHEMBL93705_entry_00019_conf_02	CHEMBL93705
CHEMBL93705_entry_00019_conf_03	CHEMBL93705
CHEMBL93705_entry_00019_conf_04	CHEMBL93705
CHEMBL93705_entry_00019_conf_05	CHEMBL93705
CHEMBL93705_entry_00019_conf_06	CHEMBL93705
CHEMBL93705_entry_00019_conf_07	CHEMBL93705
CHEMBL93705_entry_00019_conf_08	CHEMBL93705
CHEMBL93705_entry_00019_conf_09	CHEMBL93705
CHEMBL93705_entry_00019_conf_10	CHEMBL93705
CHEMBL370037_entry_00020_conf_01	CHEMBL370037
CHEMBL370037_entry_00020_conf_02	CHEMBL370037
CHEMBL370037_entry_00020_conf_03	CHEMBL370037
CHEMBL370037_entry_00020_conf_04	CHEMBL370037
CHEMBL370037_entry_00020_conf_05	CHEMBL370037
CHEMBL370037_entry_00020_conf_06	CHEMBL370037
CHEMBL370037_entry_00020_conf_07	CHEMBL370037
CHEMBL370037_entry_00020_conf_08	CHEMBL370037
CHEMBL370037_entry_00020_conf_09	CHEMBL370037
CHEMBL370037_entry_00020_conf_10	CHEMBL370037
CHEMBL184448_entry_00021_conf_01	CHEMBL184448
CHEMBL184448_entry_00021_conf_02	CHEMBL184448
CHEMBL184448_entry_00021_conf_03	CHEMBL184448
CHEMBL184448_entry_00021_conf_04	CHEMBL184448
CHEMBL184448_entry_00021_conf_05	CHEMBL184448
CHEMBL184448_entry_00021_conf_06	CHEMBL184448
CHEMBL184448_entry_00021_conf_07	CHEMBL184448
CHEMBL184448_entry_00021_conf_08	CHEMBL184448
CHEMBL184448_entry_00021_conf_09	CHEMBL184448
CHEMBL184448_entry_00021_conf_10	CHEMBL184448
CHEMBL83_entry_00022_conf_01	CHEMBL83
CHEMBL83_entry_00022_conf_02	CHEMBL83
CHEMBL83_entry_00022_conf_03	CHEMBL83
CHEMBL83_entry_00022_conf_04	CHEMBL83
CHEMBL83_entry_00022_conf_05	CHEMBL83
CHEMBL83_entry_00022_conf_06	CHEMBL83
CHEMBL83_entry_00022_conf_07	CHEMBL83
CHEMBL83_entry_00022_conf_08	CHEMBL83
CHEMBL83_entry_00022_conf_09	CHEMBL83
CHEMBL83_entry_00022_conf_10	CHEMBL83
CHEMBL329849_entry_00023_conf_01	CHEMBL329849
CHEMBL329849_entry_00023_conf_02	CHEMBL329849
CHEMBL329849_entry_00023_conf_03	CHEMBL329849
CHEMBL329849_entry_00023_conf_04	CHEMBL329849
CHEMBL329849_entry_00023_conf_05	CHEMBL329849
CHEMBL329849_entry_00023_conf_06	CHEMBL329849
CHEMBL329849_entry_00023_conf_07	CHEMBL329849
CHEMBL329849_entry_00023_conf_08	CHEMBL329849
CHEMBL329849_entry_00023_conf_09	CHEMBL329849
CHEMBL329849_entry_00023_conf_10	CHEMBL329849
CHEMBL135_entry_00024_conf_01	CHEMBL135
CHEMBL135_entry_00024_conf_02	CHEMBL135
CHEMBL135_entry_00024_conf_03	CHEMBL135
CHEMBL135_entry_00024_conf_04	CHEMBL135
CHEMBL135_entry_00024_conf_05	CHEMBL135
CHEMBL135_entry_00024_conf_06	CHEMBL135
CHEMBL135_entry_00024_conf_07	CHEMBL135
CHEMBL135_entry_00024_conf_08	CHEMBL135
CHEMBL135_entry_00024_conf_09	CHEMBL135
CHEMBL135_entry_00024_conf_10	CHEMBL135
CHEMBL1087919_entry_00025_conf_01	CHEMBL1087919
CHEMBL1087919_entry_00025_conf_02	CHEMBL1087919
CHEMBL1087919_entry_00025_conf_03	CHEMBL1087919
CHEMBL1087919_entry_00025_conf_04	CHEMBL1087919
CHEMBL1087919_entry_00025_conf_05	CHEMBL1087919
CHEMBL1087919_entry_00025_conf_06	CHEMBL1087919
CHEMBL1087919_entry_00025_conf_07	CHEMBL1087919
CHEMBL1087919_entry_00025_conf_08	CHEMBL1087919
CHEMBL1087919_entry_00025_conf_09	CHEMBL1087919
CHEMBL1087919_entry_00025_conf_10	CHEMBL1087919
CHEMBL471627_entry_00026_conf_01	CHEMBL471627
CHEMBL471627_entry_00026_conf_02	CHEMBL471627
CHEMBL471627_entry_00026_conf_03	CHEMBL471627
CHEMBL471627_entry_00026_conf_04	CHEMBL471627
CHEMBL471627_entry_00026_conf_05	CHEMBL471627
CHEMBL471627_entry_00026_conf_06	CHEMBL471627
CHEMBL471627_entry_00026_conf_07	CHEMBL471627
CHEMBL471627_entry_00026_conf_08	CHEMBL471627
CHEMBL471627_entry_00026_conf_09	CHEMBL471627
CHEMBL471627_entry_00026_conf_10	CHEMBL471627
CHEMBL101382_entry_00027_conf_01	CHEMBL101382
CHEMBL101382_entry_00027_conf_02	CHEMBL101382
CHEMBL101382_entry_00027_conf_03	CHEMBL101382
CHEMBL101382_entry_00027_conf_04	CHEMBL101382
CHEMBL101382_entry_00027_conf_05	CHEMBL101382
CHEMBL101382_entry_00027_conf_06	CHEMBL101382
CHEMBL101382_entry_00027_conf_07	CHEMBL101382
CHEMBL101382_entry_00027_conf_08	CHEMBL101382
CHEMBL101382_entry_00027_conf_09	CHEMBL101382
CHEMBL101382_entry_00027_conf_10	CHEMBL101382
CHEMBL323119_entry_00028_conf_01	CHEMBL323119
CHEMBL323119_entry_00028_conf_02	CHEMBL323119
CHEMBL323119_entry_00028_conf_03	CHEMBL323119
CHEMBL323119_entry_00028_conf_04	CHEMBL323119
CHEMBL323119_entry_00028_conf_05	CHEMBL323119
CHEMBL323119_entry_00028_conf_06	CHEMBL323119
CHEMBL323119_entry_00028_conf_07	CHEMBL323119
CHEMBL323119_entry_00028_conf_08	CHEMBL323119
CHEMBL323119_entry_00028_conf_09	CHEMBL323119
CHEMBL323119_entry_00028_conf_10	CHEMBL323119
CHEMBL3775129_entry_00029_conf_01	CHEMBL3775129
CHEMBL3775129_entry_00029_conf_02	CHEMBL3775129
CHEMBL3775129_entry_00029_conf_03	CHEMBL3775129
CHEMBL3775129_entry_00029_conf_04	CHEMBL3775129
CHEMBL3775129_entry_00029_conf_05	CHEMBL3775129
CHEMBL3775129_entry_00029_conf_06	CHEMBL3775129
CHEMBL3775129_entry_00029_conf_07	CHEMBL3775129
CHEMBL3775129_entry_00029_conf_08	CHEMBL3775129
CHEMBL3775129_entry_00029_conf_09	CHEMBL3775129
CHEMBL3775129_entry_00029_conf_10	CHEMBL3775129
CHEMBL371012_entry_00030_conf_01	CHEMBL371012
CHEMBL371012_entry_00030_conf_02	CHEMBL371012
CHEMBL371012_entry_00030_conf_03	CHEMBL371012
CHEMBL371012_entry_00030_conf_04	CHEMBL371012
CHEMBL371012_entry_00030_conf_05	CHEMBL371012
CHEMBL371012_entry_00030_conf_06	CHEMBL371012
CHEMBL371012_entry_00030_conf_07	CHEMBL371012
CHEMBL371012_entry_00030_conf_08	CHEMBL371012
CHEMBL371012_entry_00030_conf_09	CHEMBL371012
CHEMBL371012_entry_00030_conf_10	CHEMBL371012
CHEMBL202624_entry_00031_conf_01	CHEMBL202624
CHEMBL202624_entry_00031_conf_02	CHEMBL202624
CHEMBL202624_entry_00031_conf_03	CHEMBL202624
CHEMBL202624_entry_00031_conf_04	CHEMBL202624
CHEMBL202624_entry_00031_conf_05	CHEMBL202624
CHEMBL202624_entry_00031_conf_06	CHEMBL202624
CHEMBL202624_entry_00031_conf_07	CHEMBL202624
CHEMBL202624_entry_00031_conf_08	CHEMBL202624
CHEMBL202624_entry_00031_conf_09	CHEMBL202624
CHEMBL202624_entry_00031_conf_10	CHEMBL202624
CHEMBL89994_entry_00032_conf_01	CHEMBL89994
CHEMBL89994_entry_00032_conf_02	CHEMBL89994
CHEMBL89994_entry_00032_conf_03	CHEMBL89994
CHEMBL89994_entry_00032_conf_04	CHEMBL89994
CHEMBL89994_entry_00032_conf_05	CHEMBL89994
CHEMBL89994_entry_00032_conf_06	CHEMBL89994
CHEMBL89994_entry_00032_conf_07	CHEMBL89994
CHEMBL89994_entry_00032_conf_08	CHEMBL89994
CHEMBL89994_entry_00032_conf_09	CHEMBL89994
CHEMBL89994_entry_00032_conf_10	CHEMBL89994
CHEMBL328388_entry_00033_conf_01	CHEMBL328388
CHEMBL328388_entry_00033_conf_02	CHEMBL328388
CHEMBL328388_entry_00033_conf_03	CHEMBL328388
CHEMBL328388_entry_00033_conf_04	CHEMBL328388
CHEMBL328388_entry_00033_conf_05	CHEMBL328388
CHEMBL328388_entry_00033_conf_06	CHEMBL328388
CHEMBL328388_entry_00033_conf_07	CHEMBL328388
CHEMBL328388_entry_00033_conf_08	CHEMBL328388
CHEMBL328388_entry_00033_conf_09	CHEMBL328388
CHEMBL328388_entry_00033_conf_10	CHEMBL328388
CHEMBL92335_entry_00034_conf_01	CHEMBL92335
CHEMBL92335_entry_00034_conf_02	CHEMBL92335
CHEMBL92335_entry_00034_conf_03	CHEMBL92335
CHEMBL92335_entry_00034_conf_04	CHEMBL92335
CHEMBL92335_entry_00034_conf_05	CHEMBL92335
CHEMBL92335_entry_00034_conf_06	CHEMBL92335
CHEMBL92335_entry_00034_conf_07	CHEMBL92335
CHEMBL92335_entry_00034_conf_08	CHEMBL92335
CHEMBL92335_entry_00034_conf_09	CHEMBL92335
CHEMBL92335_entry_00034_conf_10	CHEMBL92335
CHEMBL195216_entry_00035_conf_01	CHEMBL195216
CHEMBL195216_entry_00035_conf_02	CHEMBL195216
CHEMBL195216_entry_00035_conf_03	CHEMBL195216
CHEMBL195216_entry_00035_conf_04	CHEMBL195216
CHEMBL195216_entry_00035_conf_05	CHEMBL195216
CHEMBL195216_entry_00035_conf_06	CHEMBL195216
CHEMBL195216_entry_00035_conf_07	CHEMBL195216
CHEMBL195216_entry_00035_conf_08	CHEMBL195216
CHEMBL195216_entry_00035_conf_09	CHEMBL195216
CHEMBL195216_entry_00035_conf_10	CHEMBL195216
CHEMBL191300_entry_00036_conf_01	CHEMBL191300
CHEMBL191300_entry_00036_conf_02	CHEMBL191300
CHEMBL191300_entry_00036_conf_03	CHEMBL191300
CHEMBL191300_entry_00036_conf_04	CHEMBL191300
CHEMBL191300_entry_00036_conf_05	CHEMBL191300
CHEMBL191300_entry_00036_conf_06	CHEMBL191300
CHEMBL191300_entry_00036_conf_07	CHEMBL191300
CHEMBL191300_entry_00036_conf_08	CHEMBL191300
CHEMBL191300_entry_00036_conf_09	CHEMBL191300
CHEMBL191300_entry_00036_conf_10	CHEMBL191300
CHEMBL94080_entry_00037_conf_01	CHEMBL94080
CHEMBL94080_entry_00037_conf_02	CHEMBL94080
CHEMBL94080_entry_00037_conf_03	CHEMBL94080
CHEMBL94080_entry_00037_conf_04	CHEMBL94080
CHEMBL94080_entry_00037_conf_05	CHEMBL94080
CHEMBL94080_entry_00037_conf_06	CHEMBL94080
CHEMBL94080_entry_00037_conf_07	CHEMBL94080
CHEMBL94080_entry_00037_conf_08	CHEMBL94080
CHEMBL94080_entry_00037_conf_09	CHEMBL94080
CHEMBL94080_entry_00037_conf_10	CHEMBL94080
CHEMBL360338_entry_00038_conf_01	CHEMBL360338
CHEMBL360338_entry_00038_conf_02	CHEMBL360338
CHEMBL360338_entry_00038_conf_03	CHEMBL360338
CHEMBL360338_entry_00038_conf_04	CHEMBL360338
CHEMBL360338_entry_00038_conf_05	CHEMBL360338
CHEMBL360338_entry_00038_conf_06	CHEMBL360338
CHEMBL360338_entry_00038_conf_07	CHEMBL360338
CHEMBL360338_entry_00038_conf_08	CHEMBL360338
CHEMBL360338_entry_00038_conf_09	CHEMBL360338
CHEMBL360338_entry_00038_conf_10	CHEMBL360338
CHEMBL3427393_entry_00039_conf_01	CHEMBL3427393
CHEMBL3427393_entry_00039_conf_02	CHEMBL3427393
CHEMBL3427393_entry_00039_conf_03	CHEMBL3427393
CHEMBL3427393_entry_00039_conf_04	CHEMBL3427393
CHEMBL3427393_entry_00039_conf_05	CHEMBL3427393
CHEMBL3427393_entry_00039_conf_06	CHEMBL3427393
CHEMBL3427393_entry_00039_conf_07	CHEMBL3427393
CHEMBL3427393_entry_00039_conf_08	CHEMBL3427393
CHEMBL3427393_entry_00039_conf_09	CHEMBL3427393
CHEMBL3427393_entry_00039_conf_10	CHEMBL3427393
CHEMBL3657175_entry_00040_conf_01	CHEMBL3657175
CHEMBL3657175_entry_00040_conf_02	CHEMBL3657175
CHEMBL3657175_entry_00040_conf_03	CHEMBL3657175
CHEMBL3657175_entry_00040_conf_04	CHEMBL3657175
CHEMBL3657175_entry_00040_conf_05	CHEMBL3657175
CHEMBL3657175_entry_00040_conf_06	CHEMBL3657175
CHEMBL3657175_entry_00040_conf_07	CHEMBL3657175
CHEMBL3657175_entry_00040_conf_08	CHEMBL3657175
CHEMBL3657175_entry_00040_conf_09	CHEMBL3657175
CHEMBL3657175_entry_00040_conf_10	CHEMBL3657175
CHEMBL316003_entry_00041_conf_01	CHEMBL316003
CHEMBL316003_entry_00041_conf_02	CHEMBL316003
CHEMBL316003_entry_00041_conf_03	CHEMBL316003
CHEMBL316003_entry_00041_conf_04	CHEMBL316003
CHEMBL316003_entry_00041_conf_05	CHEMBL316003
CHEMBL316003_entry_00041_conf_06	CHEMBL316003
CHEMBL316003_entry_00041_conf_07	CHEMBL316003
CHEMBL316003_entry_00041_conf_08	CHEMBL316003
CHEMBL316003_entry_00041_conf_09	CHEMBL316003
CHEMBL316003_entry_00041_conf_10	CHEMBL316003
CHEMBL100231_entry_00042_conf_01	CHEMBL100231
CHEMBL100231_entry_00042_conf_02	CHEMBL100231
CHEMBL100231_entry_00042_conf_03	CHEMBL100231
CHEMBL100231_entry_00042_conf_04	CHEMBL100231
CHEMBL100231_entry_00042_conf_05	CHEMBL100231
CHEMBL100231_entry_00042_conf_06	CHEMBL100231
CHEMBL100231_entry_00042_conf_07	CHEMBL100231
CHEMBL100231_entry_00042_conf_08	CHEMBL100231
CHEMBL100231_entry_00042_conf_09	CHEMBL100231
CHEMBL100231_entry_00042_conf_10	CHEMBL100231
CHEMBL3657145_entry_00043_conf_01	CHEMBL3657145
CHEMBL3657145_entry_00043_conf_02	CHEMBL3657145
CHEMBL3657145_entry_00043_conf_03	CHEMBL3657145
CHEMBL3657145_entry_00043_conf_04	CHEMBL3657145
CHEMBL3657145_entry_00043_conf_05	CHEMBL3657145
CHEMBL3657145_entry_00043_conf_06	CHEMBL3657145
CHEMBL3657145_entry_00043_conf_07	CHEMBL3657145
CHEMBL3657145_entry_00043_conf_08	CHEMBL3657145
CHEMBL3657145_entry_00043_conf_09	CHEMBL3657145
CHEMBL3657145_entry_00043_conf_10	CHEMBL3657145
CHEMBL282292_entry_00044_conf_01	CHEMBL282292
CHEMBL282292_entry_00044_conf_02	CHEMBL282292
CHEMBL282292_entry_00044_conf_03	CHEMBL282292
CHEMBL282292_entry_00044_conf_04	CHEMBL282292
CHEMBL282292_entry_00044_conf_05	CHEMBL282292
CHEMBL282292_entry_00044_conf_06	CHEMBL282292
CHEMBL282292_entry_00044_conf_07	CHEMBL282292
CHEMBL282292_entry_00044_conf_08	CHEMBL282292
CHEMBL282292_entry_00044_conf_09	CHEMBL282292
CHEMBL282292_entry_00044_conf_10	CHEMBL282292
CHEMBL395308_entry_00045_conf_01	CHEMBL395308
CHEMBL395308_entry_00045_conf_02	CHEMBL395308
CHEMBL395308_entry_00045_conf_03	CHEMBL395308
CHEMBL395308_entry_00045_conf_04	CHEMBL395308
CHEMBL395308_entry_00045_conf_05	CHEMBL395308
CHEMBL395308_entry_00045_conf_06	CHEMBL395308
CHEMBL395308_entry_00045_conf_07	CHEMBL395308
CHEMBL395308_entry_00045_conf_08	CHEMBL395308
CHEMBL395308_entry_00045_conf_09	CHEMBL395308
CHEMBL395308_entry_00045_conf_10	CHEMBL395308
CHEMBL371624_entry_00046_conf_01	CHEMBL371624
CHEMBL371624_entry_00046_conf_02	CHEMBL371624
CHEMBL371624_entry_00046_conf_03	CHEMBL371624
CHEMBL371624_entry_00046_conf_04	CHEMBL371624
CHEMBL371624_entry_00046_conf_05	CHEMBL371624
CHEMBL371624_entry_00046_conf_06	CHEMBL371624
CHEMBL371624_entry_00046_conf_07	CHEMBL371624
CHEMBL371624_entry_00046_conf_08	CHEMBL371624
CHEMBL371624_entry_00046_conf_09	CHEMBL371624
CHEMBL371624_entry_00046_conf_10	CHEMBL371624
CHEMBL4073264_entry_00047_conf_01	CHEMBL4073264
CHEMBL4073264_entry_00047_conf_02	CHEMBL4073264
CHEMBL4073264_entry_00047_conf_03	CHEMBL4073264
CHEMBL4073264_entry_00047_conf_04	CHEMBL4073264
CHEMBL4073264_entry_00047_conf_05	CHEMBL4073264
CHEMBL4073264_entry_00047_conf_06	CHEMBL4073264
CHEMBL4073264_entry_00047_conf_07	CHEMBL4073264
CHEMBL4073264_entry_00047_conf_08	CHEMBL4073264
CHEMBL4073264_entry_00047_conf_09	CHEMBL4073264
CHEMBL4073264_entry_00047_conf_10	CHEMBL4073264
CHEMBL1462307_entry_00048_conf_01	CHEMBL1462307
CHEMBL1462307_entry_00048_conf_02	CHEMBL1462307
CHEMBL1462307_entry_00048_conf_03	CHEMBL1462307
CHEMBL1462307_entry_00048_conf_04	CHEMBL1462307
CHEMBL1462307_entry_00048_conf_05	CHEMBL1462307
CHEMBL1462307_entry_00048_conf_06	CHEMBL1462307
CHEMBL1462307_entry_00048_conf_07	CHEMBL1462307
CHEMBL1462307_entry_00048_conf_08	CHEMBL1462307
CHEMBL1462307_entry_00048_conf_09	CHEMBL1462307
CHEMBL1462307_entry_00048_conf_10	CHEMBL1462307
CHEMBL1086389_entry_00049_conf_01	CHEMBL1086389
CHEMBL1086389_entry_00049_conf_02	CHEMBL1086389
CHEMBL1086389_entry_00049_conf_03	CHEMBL1086389
CHEMBL1086389_entry_00049_conf_04	CHEMBL1086389
CHEMBL1086389_entry_00049_conf_05	CHEMBL1086389
CHEMBL1086389_entry_00049_conf_06	CHEMBL1086389
CHEMBL1086389_entry_00049_conf_07	CHEMBL1086389
CHEMBL1086389_entry_00049_conf_08	CHEMBL1086389
CHEMBL1086389_entry_00049_conf_09	CHEMBL1086389
CHEMBL1086389_entry_00049_conf_10	CHEMBL1086389
CHEMBL1082864_entry_00050_conf_01	CHEMBL1082864
CHEMBL1082864_entry_00050_conf_02	CHEMBL1082864
CHEMBL1082864_entry_00050_conf_03	CHEMBL1082864
CHEMBL1082864_entry_00050_conf_04	CHEMBL1082864
CHEMBL1082864_entry_00050_conf_05	CHEMBL1082864
CHEMBL1082864_entry_00050_conf_06	CHEMBL1082864
CHEMBL1082864_entry_00050_conf_07	CHEMBL1082864
CHEMBL1082864_entry_00050_conf_08	CHEMBL1082864
CHEMBL1082864_entry_00050_conf_09	CHEMBL1082864
CHEMBL1082864_entry_00050_conf_10	CHEMBL1082864
CHEMBL188189_entry_00051_conf_01	CHEMBL188189
CHEMBL188189_entry_00051_conf_02	CHEMBL188189
CHEMBL188189_entry_00051_conf_03	CHEMBL188189
CHEMBL188189_entry_00051_conf_04	CHEMBL188189
CHEMBL188189_entry_00051_conf_05	CHEMBL188189
CHEMBL188189_entry_00051_conf_06	CHEMBL188189
CHEMBL188189_entry_00051_conf_07	CHEMBL188189
CHEMBL188189_entry_00051_conf_08	CHEMBL188189
CHEMBL188189_entry_00051_conf_09	CHEMBL188189
CHEMBL188189_entry_00051_conf_10	CHEMBL188189
CHEMBL285632_entry_00052_conf_01	CHEMBL285632
CHEMBL285632_entry_00052_conf_02	CHEMBL285632
CHEMBL285632_entry_00052_conf_03	CHEMBL285632
CHEMBL285632_entry_00052_conf_04	CHEMBL285632
CHEMBL285632_entry_00052_conf_05	CHEMBL285632
CHEMBL285632_entry_00052_conf_06	CHEMBL285632
CHEMBL285632_entry_00052_conf_07	CHEMBL285632
CHEMBL285632_entry_00052_conf_08	CHEMBL285632
CHEMBL285632_entry_00052_conf_09	CHEMBL285632
CHEMBL285632_entry_00052_conf_10	CHEMBL285632
CHEMBL3657143_entry_00053_conf_01	CHEMBL3657143
CHEMBL3657143_entry_00053_conf_02	CHEMBL3657143
CHEMBL3657143_entry_00053_conf_03	CHEMBL3657143
CHEMBL3657143_entry_00053_conf_04	CHEMBL3657143
CHEMBL3657143_entry_00053_conf_05	CHEMBL3657143
CHEMBL3657143_entry_00053_conf_06	CHEMBL3657143
CHEMBL3657143_entry_00053_conf_07	CHEMBL3657143
CHEMBL3657143_entry_00053_conf_08	CHEMBL3657143
CHEMBL3657143_entry_00053_conf_09	CHEMBL3657143
CHEMBL3657143_entry_00053_conf_10	CHEMBL3657143
CHEMBL1085669_entry_00054_conf_01	CHEMBL1085669
CHEMBL1085669_entry_00054_conf_02	CHEMBL1085669
CHEMBL1085669_entry_00054_conf_03	CHEMBL1085669
CHEMBL1085669_entry_00054_conf_04	CHEMBL1085669
CHEMBL1085669_entry_00054_conf_05	CHEMBL1085669
CHEMBL1085669_entry_00054_conf_06	CHEMBL1085669
CHEMBL1085669_entry_00054_conf_07	CHEMBL1085669
CHEMBL1085669_entry_00054_conf_08	CHEMBL1085669
CHEMBL1085669_entry_00054_conf_09	CHEMBL1085669
CHEMBL1085669_entry_00054_conf_10	CHEMBL1085669
CHEMBL205119_entry_00055_conf_01	CHEMBL205119
CHEMBL205119_entry_00055_conf_02	CHEMBL205119
CHEMBL205119_entry_00055_conf_03	CHEMBL205119
CHEMBL205119_entry_00055_conf_04	CHEMBL205119
CHEMBL205119_entry_00055_conf_05	CHEMBL205119
CHEMBL205119_entry_00055_conf_06	CHEMBL205119
CHEMBL205119_entry_00055_conf_07	CHEMBL205119
CHEMBL205119_entry_00055_conf_08	CHEMBL205119
CHEMBL205119_entry_00055_conf_09	CHEMBL205119
CHEMBL205119_entry_00055_conf_10	CHEMBL205119
CHEMBL185890_entry_00056_conf_01	CHEMBL185890
CHEMBL185890_entry_00056_conf_02	CHEMBL185890
CHEMBL185890_entry_00056_conf_03	CHEMBL185890
CHEMBL185890_entry_00056_conf_04	CHEMBL185890
CHEMBL185890_entry_00056_conf_05	CHEMBL185890
CHEMBL185890_entry_00056_conf_06	CHEMBL185890
CHEMBL185890_entry_00056_conf_07	CHEMBL185890
CHEMBL185890_entry_00056_conf_08	CHEMBL185890
CHEMBL185890_entry_00056_conf_09	CHEMBL185890
CHEMBL185890_entry_00056_conf_10	CHEMBL185890
CHEMBL3657138_entry_00057_conf_01	CHEMBL3657138
CHEMBL3657138_entry_00057_conf_02	CHEMBL3657138
CHEMBL3657138_entry_00057_conf_03	CHEMBL3657138
CHEMBL3657138_entry_00057_conf_04	CHEMBL3657138
CHEMBL3657138_entry_00057_conf_05	CHEMBL3657138
CHEMBL3657138_entry_00057_conf_06	CHEMBL3657138
CHEMBL3657138_entry_00057_conf_07	CHEMBL3657138
CHEMBL3657138_entry_00057_conf_08	CHEMBL3657138
CHEMBL3657138_entry_00057_conf_09	CHEMBL3657138
CHEMBL3657138_entry_00057_conf_10	CHEMBL3657138
CHEMBL83_entry_00058_conf_01	CHEMBL83
CHEMBL83_entry_00058_conf_02	CHEMBL83
CHEMBL83_entry_00058_conf_03	CHEMBL83
CHEMBL83_entry_00058_conf_04	CHEMBL83
CHEMBL83_entry_00058_conf_05	CHEMBL83
CHEMBL83_entry_00058_conf_06	CHEMBL83
CHEMBL83_entry_00058_conf_07	CHEMBL83
CHEMBL83_entry_00058_conf_08	CHEMBL83
CHEMBL83_entry_00058_conf_09	CHEMBL83
CHEMBL83_entry_00058_conf_10	CHEMBL83
CHEMBL91452_entry_00059_conf_01	CHEMBL91452
CHEMBL91452_entry_00059_conf_02	CHEMBL91452
CHEMBL91452_entry_00059_conf_03	CHEMBL91452
CHEMBL91452_entry_00059_conf_04	CHEMBL91452
CHEMBL91452_entry_00059_conf_05	CHEMBL91452
CHEMBL91452_entry_00059_conf_06	CHEMBL91452
CHEMBL91452_entry_00059_conf_07	CHEMBL91452
CHEMBL91452_entry_00059_conf_08	CHEMBL91452
CHEMBL91452_entry_00059_conf_09	CHEMBL91452
CHEMBL91452_entry_00059_conf_10	CHEMBL91452
CHEMBL373987_entry_00060_conf_01	CHEMBL373987
CHEMBL373987_entry_00060_conf_02	CHEMBL373987
CHEMBL373987_entry_00060_conf_03	CHEMBL373987
CHEMBL373987_entry_00060_conf_04	CHEMBL373987
CHEMBL373987_entry_00060_conf_05	CHEMBL373987
CHEMBL373987_entry_00060_conf_06	CHEMBL373987
CHEMBL373987_entry_00060_conf_07	CHEMBL373987
CHEMBL373987_entry_00060_conf_08	CHEMBL373987
CHEMBL373987_entry_00060_conf_09	CHEMBL373987
CHEMBL373987_entry_00060_conf_10	CHEMBL373987
CHEMBL373987_entry_00061_conf_01	CHEMBL373987
CHEMBL373987_entry_00061_conf_02	CHEMBL373987
CHEMBL373987_entry_00061_conf_03	CHEMBL373987
CHEMBL373987_entry_00061_conf_04	CHEMBL373987
CHEMBL373987_entry_00061_conf_05	CHEMBL373987
CHEMBL373987_entry_00061_conf_06	CHEMBL373987
CHEMBL373987_entry_00061_conf_07	CHEMBL373987
CHEMBL373987_entry_00061_conf_08	CHEMBL373987
CHEMBL373987_entry_00061_conf_09	CHEMBL373987
CHEMBL373987_entry_00061_conf_10	CHEMBL373987
CHEMBL362356_entry_00062_conf_01	CHEMBL362356
CHEMBL362356_entry_00062_conf_02	CHEMBL362356
CHEMBL362356_entry_00062_conf_03	CHEMBL362356
CHEMBL362356_entry_00062_conf_04	CHEMBL362356
CHEMBL362356_entry_00062_conf_05	CHEMBL362356
CHEMBL362356_entry_00062_conf_06	CHEMBL362356
CHEMBL362356_entry_00062_conf_07	CHEMBL362356
CHEMBL362356_entry_00062_conf_08	CHEMBL362356
CHEMBL362356_entry_00062_conf_09	CHEMBL362356
CHEMBL362356_entry_00062_conf_10	CHEMBL362356
CHEMBL4083658_entry_00063_conf_01	CHEMBL4083658
CHEMBL4083658_entry_00063_conf_02	CHEMBL4083658
CHEMBL4083658_entry_00063_conf_03	CHEMBL4083658
CHEMBL4083658_entry_00063_conf_04	CHEMBL4083658
CHEMBL4083658_entry_00063_conf_05	CHEMBL4083658
CHEMBL4083658_entry_00063_conf_06	CHEMBL4083658
CHEMBL4083658_entry_00063_conf_07	CHEMBL4083658
CHEMBL4083658_entry_00063_conf_08	CHEMBL4083658
CHEMBL4083658_entry_00063_conf_09	CHEMBL4083658
CHEMBL4083658_entry_00063_conf_10	CHEMBL4083658
CHEMBL30769_entry_00064_conf_01	CHEMBL30769
CHEMBL30769_entry_00064_conf_02	CHEMBL30769
CHEMBL30769_entry_00064_conf_03	CHEMBL30769
CHEMBL30769_entry_00064_conf_04	CHEMBL30769
CHEMBL30769_entry_00064_conf_05	CHEMBL30769
CHEMBL30769_entry_00064_conf_06	CHEMBL30769
CHEMBL30769_entry_00064_conf_07	CHEMBL30769
CHEMBL30769_entry_00064_conf_08	CHEMBL30769
CHEMBL30769_entry_00064_conf_09	CHEMBL30769
CHEMBL30769_entry_00064_conf_10	CHEMBL30769
CHEMBL375334_entry_00065_conf_01	CHEMBL375334
CHEMBL375334_entry_00065_conf_02	CHEMBL375334
CHEMBL375334_entry_00065_conf_03	CHEMBL375334
CHEMBL375334_entry_00065_conf_04	CHEMBL375334
CHEMBL375334_entry_00065_conf_05	CHEMBL375334
CHEMBL375334_entry_00065_conf_06	CHEMBL375334
CHEMBL375334_entry_00065_conf_07	CHEMBL375334
CHEMBL375334_entry_00065_conf_08	CHEMBL375334
CHEMBL375334_entry_00065_conf_09	CHEMBL375334
CHEMBL375334_entry_00065_conf_10	CHEMBL375334
CHEMBL1085668_entry_00066_conf_01	CHEMBL1085668
CHEMBL1085668_entry_00066_conf_02	CHEMBL1085668
CHEMBL1085668_entry_00066_conf_03	CHEMBL1085668
CHEMBL1085668_entry_00066_conf_04	CHEMBL1085668
CHEMBL1085668_entry_00066_conf_05	CHEMBL1085668
CHEMBL1085668_entry_00066_conf_06	CHEMBL1085668
CHEMBL1085668_entry_00066_conf_07	CHEMBL1085668
CHEMBL1085668_entry_00066_conf_08	CHEMBL1085668
CHEMBL1085668_entry_00066_conf_09	CHEMBL1085668
CHEMBL1085668_entry_00066_conf_10	CHEMBL1085668
CHEMBL182751_entry_00067_conf_01	CHEMBL182751
CHEMBL182751_entry_00067_conf_02	CHEMBL182751
CHEMBL182751_entry_00067_conf_03	CHEMBL182751
CHEMBL182751_entry_00067_conf_04	CHEMBL182751
CHEMBL182751_entry_00067_conf_05	CHEMBL182751
CHEMBL182751_entry_00067_conf_06	CHEMBL182751
CHEMBL182751_entry_00067_conf_07	CHEMBL182751
CHEMBL182751_entry_00067_conf_08	CHEMBL182751
CHEMBL182751_entry_00067_conf_09	CHEMBL182751
CHEMBL182751_entry_00067_conf_10	CHEMBL182751
CHEMBL377171_entry_00068_conf_01	CHEMBL377171
CHEMBL377171_entry_00068_conf_02	CHEMBL377171
CHEMBL377171_entry_00068_conf_03	CHEMBL377171
CHEMBL377171_entry_00068_conf_04	CHEMBL377171
CHEMBL377171_entry_00068_conf_05	CHEMBL377171
CHEMBL377171_entry_00068_conf_06	CHEMBL377171
CHEMBL377171_entry_00068_conf_07	CHEMBL377171
CHEMBL377171_entry_00068_conf_08	CHEMBL377171
CHEMBL377171_entry_00068_conf_09	CHEMBL377171
CHEMBL377171_entry_00068_conf_10	CHEMBL377171
CHEMBL3735106_entry_00069_conf_01	CHEMBL3735106
CHEMBL3735106_entry_00069_conf_02	CHEMBL3735106
CHEMBL3735106_entry_00069_conf_03	CHEMBL3735106
CHEMBL3735106_entry_00069_conf_04	CHEMBL3735106
CHEMBL3735106_entry_00069_conf_05	CHEMBL3735106
CHEMBL3735106_entry_00069_conf_06	CHEMBL3735106
CHEMBL3735106_entry_00069_conf_07	CHEMBL3735106
CHEMBL3735106_entry_00069_conf_08	CHEMBL3735106
CHEMBL3735106_entry_00069_conf_09	CHEMBL3735106
CHEMBL3735106_entry_00069_conf_10	CHEMBL3735106
CHEMBL4065761_entry_00070_conf_01	CHEMBL4065761
CHEMBL4065761_entry_00070_conf_02	CHEMBL4065761
CHEMBL4065761_entry_00070_conf_03	CHEMBL4065761
CHEMBL4065761_entry_00070_conf_04	CHEMBL4065761
CHEMBL4065761_entry_00070_conf_05	CHEMBL4065761
CHEMBL4065761_entry_00070_conf_06	CHEMBL4065761
CHEMBL4065761_entry_00070_conf_07	CHEMBL4065761
CHEMBL4065761_entry_00070_conf_08	CHEMBL4065761
CHEMBL4065761_entry_00070_conf_09	CHEMBL4065761
CHEMBL4065761_entry_00070_conf_10	CHEMBL4065761
CHEMBL380188_entry_00071_conf_01	CHEMBL380188
CHEMBL380188_entry_00071_conf_02	CHEMBL380188
CHEMBL380188_entry_00071_conf_03	CHEMBL380188
CHEMBL380188_entry_00071_conf_04	CHEMBL380188
CHEMBL380188_entry_00071_conf_05	CHEMBL380188
CHEMBL380188_entry_00071_conf_06	CHEMBL380188
CHEMBL380188_entry_00071_conf_07	CHEMBL380188
CHEMBL380188_entry_00071_conf_08	CHEMBL380188
CHEMBL380188_entry_00071_conf_09	CHEMBL380188
CHEMBL380188_entry_00071_conf_10	CHEMBL380188
CHEMBL364502_entry_00072_conf_01	CHEMBL364502
CHEMBL364502_entry_00072_conf_02	CHEMBL364502
CHEMBL364502_entry_00072_conf_03	CHEMBL364502
CHEMBL364502_entry_00072_conf_04	CHEMBL364502
CHEMBL364502_entry_00072_conf_05	CHEMBL364502
CHEMBL364502_entry_00072_conf_06	CHEMBL364502
CHEMBL364502_entry_00072_conf_07	CHEMBL364502
CHEMBL364502_entry_00072_conf_08	CHEMBL364502
CHEMBL364502_entry_00072_conf_09	CHEMBL364502
CHEMBL364502_entry_00072_conf_10	CHEMBL364502
CHEMBL83_entry_00073_conf_01	CHEMBL83
CHEMBL83_entry_00073_conf_02	CHEMBL83
CHEMBL83_entry_00073_conf_03	CHEMBL83
CHEMBL83_entry_00073_conf_04	CHEMBL83
CHEMBL83_entry_00073_conf_05	CHEMBL83
CHEMBL83_entry_00073_conf_06	CHEMBL83
CHEMBL83_entry_00073_conf_07	CHEMBL83
CHEMBL83_entry_00073_conf_08	CHEMBL83
CHEMBL83_entry_00073_conf_09	CHEMBL83
CHEMBL83_entry_00073_conf_10	CHEMBL83
CHEMBL200483_entry_00074_conf_01	CHEMBL200483
CHEMBL200483_entry_00074_conf_02	CHEMBL200483
CHEMBL200483_entry_00074_conf_03	CHEMBL200483
CHEMBL200483_entry_00074_conf_04	CHEMBL200483
CHEMBL200483_entry_00074_conf_05	CHEMBL200483
CHEMBL200483_entry_00074_conf_06	CHEMBL200483
CHEMBL200483_entry_00074_conf_07	CHEMBL200483
CHEMBL200483_entry_00074_conf_08	CHEMBL200483
CHEMBL200483_entry_00074_conf_09	CHEMBL200483
CHEMBL200483_entry_00074_conf_10	CHEMBL200483
CHEMBL365045_entry_00075_conf_01	CHEMBL365045
CHEMBL365045_entry_00075_conf_02	CHEMBL365045
CHEMBL365045_entry_00075_conf_03	CHEMBL365045
CHEMBL365045_entry_00075_conf_04	CHEMBL365045
CHEMBL365045_entry_00075_conf_05	CHEMBL365045
CHEMBL365045_entry_00075_conf_06	CHEMBL365045
CHEMBL365045_entry_00075_conf_07	CHEMBL365045
CHEMBL365045_entry_00075_conf_08	CHEMBL365045
CHEMBL365045_entry_00075_conf_09	CHEMBL365045
CHEMBL365045_entry_00075_conf_10	CHEMBL365045
CHEMBL4086258_entry_00076_conf_01	CHEMBL4086258
CHEMBL4086258_entry_00076_conf_02	CHEMBL4086258
CHEMBL4086258_entry_00076_conf_03	CHEMBL4086258
CHEMBL4086258_entry_00076_conf_04	CHEMBL4086258
CHEMBL4086258_entry_00076_conf_05	CHEMBL4086258
CHEMBL4086258_entry_00076_conf_06	CHEMBL4086258
CHEMBL4086258_entry_00076_conf_07	CHEMBL4086258
CHEMBL4086258_entry_00076_conf_08	CHEMBL4086258
CHEMBL4086258_entry_00076_conf_09	CHEMBL4086258
CHEMBL4086258_entry_00076_conf_10	CHEMBL4086258
CHEMBL4085634_entry_00077_conf_01	CHEMBL4085634
CHEMBL4085634_entry_00077_conf_02	CHEMBL4085634
CHEMBL4085634_entry_00077_conf_03	CHEMBL4085634
CHEMBL4085634_entry_00077_conf_04	CHEMBL4085634
CHEMBL4085634_entry_00077_conf_05	CHEMBL4085634
CHEMBL4085634_entry_00077_conf_06	CHEMBL4085634
CHEMBL4085634_entry_00077_conf_07	CHEMBL4085634
CHEMBL4085634_entry_00077_conf_08	CHEMBL4085634
CHEMBL4085634_entry_00077_conf_09	CHEMBL4085634
CHEMBL4085634_entry_00077_conf_10	CHEMBL4085634
CHEMBL3578274_entry_00078_conf_01	CHEMBL3578274
CHEMBL3578274_entry_00078_conf_02	CHEMBL3578274
CHEMBL3578274_entry_00078_conf_03	CHEMBL3578274
CHEMBL3578274_entry_00078_conf_04	CHEMBL3578274
CHEMBL3578274_entry_00078_conf_05	CHEMBL3578274
CHEMBL3578274_entry_00078_conf_06	CHEMBL3578274
CHEMBL3578274_entry_00078_conf_07	CHEMBL3578274
CHEMBL3578274_entry_00078_conf_08	CHEMBL3578274
CHEMBL3578274_entry_00078_conf_09	CHEMBL3578274
CHEMBL3578274_entry_00078_conf_10	CHEMBL3578274
CHEMBL380876_entry_00079_conf_01	CHEMBL380876
CHEMBL380876_entry_00079_conf_02	CHEMBL380876
CHEMBL380876_entry_00079_conf_03	CHEMBL380876
CHEMBL380876_entry_00079_conf_04	CHEMBL380876
CHEMBL380876_entry_00079_conf_05	CHEMBL380876
CHEMBL380876_entry_00079_conf_06	CHEMBL380876
CHEMBL380876_entry_00079_conf_07	CHEMBL380876
CHEMBL380876_entry_00079_conf_08	CHEMBL380876
CHEMBL380876_entry_00079_conf_09	CHEMBL380876
CHEMBL380876_entry_00079_conf_10	CHEMBL380876
CHEMBL187473_entry_00080_conf_01	CHEMBL187473
CHEMBL187473_entry_00080_conf_02	CHEMBL187473
CHEMBL187473_entry_00080_conf_03	CHEMBL187473
CHEMBL187473_entry_00080_conf_04	CHEMBL187473
CHEMBL187473_entry_00080_conf_05	CHEMBL187473
CHEMBL187473_entry_00080_conf_06	CHEMBL187473
CHEMBL187473_entry_00080_conf_07	CHEMBL187473
CHEMBL187473_entry_00080_conf_08	CHEMBL187473
CHEMBL187473_entry_00080_conf_09	CHEMBL187473
CHEMBL187473_entry_00080_conf_10	CHEMBL187473
CHEMBL377046_entry_00081_conf_01	CHEMBL377046
CHEMBL377046_entry_00081_conf_02	CHEMBL377046
CHEMBL377046_entry_00081_conf_03	CHEMBL377046
CHEMBL377046_entry_00081_conf_04	CHEMBL377046
CHEMBL377046_entry_00081_conf_05	CHEMBL377046
CHEMBL377046_entry_00081_conf_06	CHEMBL377046
CHEMBL377046_entry_00081_conf_07	CHEMBL377046
CHEMBL377046_entry_00081_conf_08	CHEMBL377046
CHEMBL377046_entry_00081_conf_09	CHEMBL377046
CHEMBL377046_entry_00081_conf_10	CHEMBL377046
CHEMBL4066690_entry_00082_conf_01	CHEMBL4066690
CHEMBL4066690_entry_00082_conf_02	CHEMBL4066690
CHEMBL4066690_entry_00082_conf_03	CHEMBL4066690
CHEMBL4066690_entry_00082_conf_04	CHEMBL4066690
CHEMBL4066690_entry_00082_conf_05	CHEMBL4066690
CHEMBL4066690_entry_00082_conf_06	CHEMBL4066690
CHEMBL4066690_entry_00082_conf_07	CHEMBL4066690
CHEMBL4066690_entry_00082_conf_08	CHEMBL4066690
CHEMBL4066690_entry_00082_conf_09	CHEMBL4066690
CHEMBL4066690_entry_00082_conf_10	CHEMBL4066690
CHEMBL44_entry_00083_conf_01	CHEMBL44
CHEMBL44_entry_00083_conf_02	CHEMBL44
CHEMBL44_entry_00083_conf_03	CHEMBL44
CHEMBL44_entry_00083_conf_04	CHEMBL44
CHEMBL44_entry_00083_conf_05	CHEMBL44
CHEMBL44_entry_00083_conf_06	CHEMBL44
CHEMBL44_entry_00083_conf_07	CHEMBL44
CHEMBL44_entry_00083_conf_08	CHEMBL44
CHEMBL44_entry_00083_conf_09	CHEMBL44
CHEMBL44_entry_00083_conf_10	CHEMBL44
CHEMBL493490_entry_00084_conf_01	CHEMBL493490
CHEMBL493490_entry_00084_conf_02	CHEMBL493490
CHEMBL493490_entry_00084_conf_03	CHEMBL493490
CHEMBL493490_entry_00084_conf_04	CHEMBL493490
CHEMBL493490_entry_00084_conf_05	CHEMBL493490
CHEMBL493490_entry_00084_conf_06	CHEMBL493490
CHEMBL493490_entry_00084_conf_07	CHEMBL493490
CHEMBL493490_entry_00084_conf_08	CHEMBL493490
CHEMBL493490_entry_00084_conf_09	CHEMBL493490
CHEMBL493490_entry_00084_conf_10	CHEMBL493490
CHEMBL1083881_entry_00085_conf_01	CHEMBL1083881
CHEMBL1083881_entry_00085_conf_02	CHEMBL1083881
CHEMBL1083881_entry_00085_conf_03	CHEMBL1083881
CHEMBL1083881_entry_00085_conf_04	CHEMBL1083881
CHEMBL1083881_entry_00085_conf_05	CHEMBL1083881
CHEMBL1083881_entry_00085_conf_06	CHEMBL1083881
CHEMBL1083881_entry_00085_conf_07	CHEMBL1083881
CHEMBL1083881_entry_00085_conf_08	CHEMBL1083881
CHEMBL1083881_entry_00085_conf_09	CHEMBL1083881
CHEMBL1083881_entry_00085_conf_10	CHEMBL1083881
CHEMBL4094003_entry_00086_conf_01	CHEMBL4094003
CHEMBL4094003_entry_00086_conf_02	CHEMBL4094003
CHEMBL4094003_entry_00086_conf_03	CHEMBL4094003
CHEMBL4094003_entry_00086_conf_04	CHEMBL4094003
CHEMBL4094003_entry_00086_conf_05	CHEMBL4094003
CHEMBL4094003_entry_00086_conf_06	CHEMBL4094003
CHEMBL4094003_entry_00086_conf_07	CHEMBL4094003
CHEMBL4094003_entry_00086_conf_08	CHEMBL4094003
CHEMBL4094003_entry_00086_conf_09	CHEMBL4094003
CHEMBL4094003_entry_00086_conf_10	CHEMBL4094003
CHEMBL1584646_entry_00087_conf_01	CHEMBL1584646
CHEMBL1584646_entry_00087_conf_02	CHEMBL1584646
CHEMBL1584646_entry_00087_conf_03	CHEMBL1584646
CHEMBL1584646_entry_00087_conf_04	CHEMBL1584646
CHEMBL1584646_entry_00087_conf_05	CHEMBL1584646
CHEMBL1584646_entry_00087_conf_06	CHEMBL1584646
CHEMBL1584646_entry_00087_conf_07	CHEMBL1584646
CHEMBL1584646_entry_00087_conf_08	CHEMBL1584646
CHEMBL1584646_entry_00087_conf_09	CHEMBL1584646
CHEMBL1584646_entry_00087_conf_10	CHEMBL1584646
CHEMBL1301994_entry_00088_conf_01	CHEMBL1301994
CHEMBL1301994_entry_00088_conf_02	CHEMBL1301994
CHEMBL1301994_entry_00088_conf_03	CHEMBL1301994
CHEMBL1301994_entry_00088_conf_04	CHEMBL1301994
CHEMBL1301994_entry_00088_conf_05	CHEMBL1301994
CHEMBL1301994_entry_00088_conf_06	CHEMBL1301994
CHEMBL1301994_entry_00088_conf_07	CHEMBL1301994
CHEMBL1301994_entry_00088_conf_08	CHEMBL1301994
CHEMBL1301994_entry_00088_conf_09	CHEMBL1301994
CHEMBL1301994_entry_00088_conf_10	CHEMBL1301994
CHEMBL3622993_entry_00089_conf_01	CHEMBL3622993
CHEMBL3622993_entry_00089_conf_02	CHEMBL3622993
CHEMBL3622993_entry_00089_conf_03	CHEMBL3622993
CHEMBL3622993_entry_00089_conf_04	CHEMBL3622993
CHEMBL3622993_entry_00089_conf_05	CHEMBL3622993
CHEMBL3622993_entry_00089_conf_06	CHEMBL3622993
CHEMBL3622993_entry_00089_conf_07	CHEMBL3622993
CHEMBL3622993_entry_00089_conf_08	CHEMBL3622993
CHEMBL3622993_entry_00089_conf_09	CHEMBL3622993
CHEMBL3622993_entry_00089_conf_10	CHEMBL3622993
CHEMBL1368345_entry_00090_conf_01	CHEMBL1368345
CHEMBL1368345_entry_00090_conf_02	CHEMBL1368345
CHEMBL1368345_entry_00090_conf_03	CHEMBL1368345
CHEMBL1368345_entry_00090_conf_04	CHEMBL1368345
CHEMBL1368345_entry_00090_conf_05	CHEMBL1368345
CHEMBL1368345_entry_00090_conf_06	CHEMBL1368345
CHEMBL1368345_entry_00090_conf_07	CHEMBL1368345
CHEMBL1368345_entry_00090_conf_08	CHEMBL1368345
CHEMBL1368345_entry_00090_conf_09	CHEMBL1368345
CHEMBL1368345_entry_00090_conf_10	CHEMBL1368345
CHEMBL1332402_entry_00091_conf_01	CHEMBL1332402
CHEMBL1332402_entry_00091_conf_02	CHEMBL1332402
CHEMBL1332402_entry_00091_conf_03	CHEMBL1332402
CHEMBL1332402_entry_00091_conf_04	CHEMBL1332402
CHEMBL1332402_entry_00091_conf_05	CHEMBL1332402
CHEMBL1332402_entry_00091_conf_06	CHEMBL1332402
CHEMBL1332402_entry_00091_conf_07	CHEMBL1332402
CHEMBL1332402_entry_00091_conf_08	CHEMBL1332402
CHEMBL1332402_entry_00091_conf_09	CHEMBL1332402
CHEMBL1332402_entry_00091_conf_10	CHEMBL1332402
CHEMBL464360_entry_00092_conf_01	CHEMBL464360
CHEMBL464360_entry_00092_conf_02	CHEMBL464360
CHEMBL464360_entry_00092_conf_03	CHEMBL464360
CHEMBL464360_entry_00092_conf_04	CHEMBL464360
CHEMBL464360_entry_00092_conf_05	CHEMBL464360
CHEMBL464360_entry_00092_conf_06	CHEMBL464360
CHEMBL464360_entry_00092_conf_07	CHEMBL464360
CHEMBL464360_entry_00092_conf_08	CHEMBL464360
CHEMBL464360_entry_00092_conf_09	CHEMBL464360
CHEMBL464360_entry_00092_conf_10	CHEMBL464360
CHEMBL1276308_entry_00093_conf_01	CHEMBL1276308
CHEMBL1276308_entry_00093_conf_02	CHEMBL1276308
CHEMBL1276308_entry_00093_conf_03	CHEMBL1276308
CHEMBL1276308_entry_00093_conf_04	CHEMBL1276308
CHEMBL1276308_entry_00093_conf_05	CHEMBL1276308
CHEMBL1276308_entry_00093_conf_06	CHEMBL1276308
CHEMBL1276308_entry_00093_conf_07	CHEMBL1276308
CHEMBL1276308_entry_00093_conf_08	CHEMBL1276308
CHEMBL1276308_entry_00093_conf_09	CHEMBL1276308
CHEMBL1276308_entry_00093_conf_10	CHEMBL1276308
CHEMBL3109601_entry_00094_conf_01	CHEMBL3109601
CHEMBL3109601_entry_00094_conf_02	CHEMBL3109601
CHEMBL3109601_entry_00094_conf_03	CHEMBL3109601
CHEMBL3109601_entry_00094_conf_04	CHEMBL3109601
CHEMBL3109601_entry_00094_conf_05	CHEMBL3109601
CHEMBL3109601_entry_00094_conf_06	CHEMBL3109601
CHEMBL3109601_entry_00094_conf_07	CHEMBL3109601
CHEMBL3109601_entry_00094_conf_08	CHEMBL3109601
CHEMBL3109601_entry_00094_conf_09	CHEMBL3109601
CHEMBL3109601_entry_00094_conf_10	CHEMBL3109601
CHEMBL1326483_entry_00095_conf_01	CHEMBL1326483
CHEMBL1326483_entry_00095_conf_02	CHEMBL1326483
CHEMBL1326483_entry_00095_conf_03	CHEMBL1326483
CHEMBL1326483_entry_00095_conf_04	CHEMBL1326483
CHEMBL1326483_entry_00095_conf_05	CHEMBL1326483
CHEMBL1326483_entry_00095_conf_06	CHEMBL1326483
CHEMBL1326483_entry_00095_conf_07	CHEMBL1326483
CHEMBL1326483_entry_00095_conf_08	CHEMBL1326483
CHEMBL1326483_entry_00095_conf_09	CHEMBL1326483
CHEMBL1326483_entry_00095_conf_10	CHEMBL1326483
CHEMBL1329686_entry_00096_conf_01	CHEMBL1329686
CHEMBL1329686_entry_00096_conf_02	CHEMBL1329686
CHEMBL1329686_entry_00096_conf_03	CHEMBL1329686
CHEMBL1329686_entry_00096_conf_04	CHEMBL1329686
CHEMBL1329686_entry_00096_conf_05	CHEMBL1329686
CHEMBL1329686_entry_00096_conf_06	CHEMBL1329686
CHEMBL1329686_entry_00096_conf_07	CHEMBL1329686
CHEMBL1329686_entry_00096_conf_08	CHEMBL1329686
CHEMBL1329686_entry_00096_conf_09	CHEMBL1329686
CHEMBL1329686_entry_00096_conf_10	CHEMBL1329686
CHEMBL3827193_entry_00097_conf_01	CHEMBL3827193
CHEMBL3827193_entry_00097_conf_02	CHEMBL3827193
CHEMBL3827193_entry_00097_conf_03	CHEMBL3827193
CHEMBL3827193_entry_00097_conf_04	CHEMBL3827193
CHEMBL3827193_entry_00097_conf_05	CHEMBL3827193
CHEMBL3827193_entry_00097_conf_06	CHEMBL3827193
CHEMBL3827193_entry_00097_conf_07	CHEMBL3827193
CHEMBL3827193_entry_00097_conf_08	CHEMBL3827193
CHEMBL3827193_entry_00097_conf_09	CHEMBL3827193
CHEMBL3827193_entry_00097_conf_10	CHEMBL3827193
CHEMBL1393131_entry_00098_conf_01	CHEMBL1393131
CHEMBL1393131_entry_00098_conf_02	CHEMBL1393131
CHEMBL1393131_entry_00098_conf_03	CHEMBL1393131
CHEMBL1393131_entry_00098_conf_04	CHEMBL1393131
CHEMBL1393131_entry_00098_conf_05	CHEMBL1393131
CHEMBL1393131_entry_00098_conf_06	CHEMBL1393131
CHEMBL1393131_entry_00098_conf_07	CHEMBL1393131
CHEMBL1393131_entry_00098_conf_08	CHEMBL1393131
CHEMBL1393131_entry_00098_conf_09	CHEMBL1393131
CHEMBL1393131_entry_00098_conf_10	CHEMBL1393131
CHEMBL425941_entry_00099_conf_01	CHEMBL425941
CHEMBL425941_entry_00099_conf_02	CHEMBL425941
CHEMBL425941_entry_00099_conf_03	CHEMBL425941
CHEMBL425941_entry_00099_conf_04	CHEMBL425941
CHEMBL425941_entry_00099_conf_05	CHEMBL425941
CHEMBL425941_entry_00099_conf_06	CHEMBL425941
CHEMBL425941_entry_00099_conf_07	CHEMBL425941
CHEMBL425941_entry_00099_conf_08	CHEMBL425941
CHEMBL425941_entry_00099_conf_09	CHEMBL425941
CHEMBL425941_entry_00099_conf_10	CHEMBL425941
