# Supplementary material for: Sdfconf: A Novel, Flexible, and Robust Molecular Data Management Tool
Source: J Chem Inf Model. 2021 Dec 21;62(1):9–15. doi: 10.1021/acs.jcim.1c01051 (PMC8757437; doi:10.1021/acs.jcim.1c01051)
Supplement: Supplementary file 1 — ci1c01051_si_001.zip [file ci1c01051_si_001.zip › ranking.csv]

LIGAND_ENTRY	TOTAL_SCORE	SCORE_RB_PEN	SCORE_NORM_HEVATOMS	SCORE_NORM_CRT_HEVATOMS	SCORE_NORM_WEIGHT	SCORE_NORM_CRT_WEIGHT	SCORE_RB_PEN_NORM_CRT_HEVATOMS	SCORE_NORM_CONTACT	EVAL	TIME
CHEMBL1358_entry_00001_conf_01	-128.561	-94.5612	-3.13564	-37.2834	-0.211883	-15.1858	-27.4232	-2.9898	10097137	56.6218
CHEMBL1358_entry_00001_conf_02	-127.105	-93.1046	-3.10011	-36.861	-0.209482	-15.0138	-27.0008	-2.95592	10097137	56.6218
CHEMBL1358_entry_00001_conf_03	-116.427	-82.4273	-2.83969	-33.7645	-0.191885	-13.7526	-23.9043	-2.70761	10097137	56.6218
CHEMBL1358_entry_00001_conf_04	-110.999	-76.9993	-2.7073	-32.1903	-0.182939	-13.1114	-22.3302	-2.64284	10097137	56.6218
CHEMBL1358_entry_00001_conf_05	-105.509	-71.5091	-2.57339	-30.5981	-0.17389	-12.4629	-20.738	-2.4537	10097137	56.6218
CHEMBL1358_entry_00001_conf_06	-102.928	-68.9278	-2.51043	-29.8496	-0.169636	-12.158	-19.9894	-2.39367	10097137	56.6218
CHEMBL1358_entry_00001_conf_07	-100.065	-66.0653	-2.44062	-29.0194	-0.164918	-11.8199	-19.1593	-2.3271	10097137	56.6218
CHEMBL1358_entry_00001_conf_08	-99.7386	-65.7386	-2.43265	-28.9247	-0.16438	-11.7813	-19.0645	-2.3195	10097137	56.6218
CHEMBL1358_entry_00001_conf_09	-99.1605	-65.1605	-2.41855	-28.757	-0.163427	-11.713	-18.8969	-2.30606	10097137	56.6218
CHEMBL1358_entry_00001_conf_10	-88.1827	-54.1827	-2.1508	-25.5734	-0.145335	-10.4163	-15.7132	-2.05076	10097137	56.6218
CHEMBL94030_entry_00002_conf_01	-101.883	-85.8831	-2.99656	-31.4492	-0.211125	-12.9892	-26.5103	-2.83009	3287632	13.4788
CHEMBL94030_entry_00002_conf_02	-91.747	-75.747	-2.69844	-28.3204	-0.190121	-11.6969	-23.3815	-2.54853	3287632	13.4788
CHEMBL94030_entry_00002_conf_03	-86.9897	-70.9897	-2.55852	-26.8519	-0.180263	-11.0904	-21.913	-2.41638	3287632	13.4788
CHEMBL94030_entry_00002_conf_04	-74.5721	-58.5721	-2.1933	-23.0188	-0.15453	-9.50726	-18.08	-2.13063	3287632	13.4788
CHEMBL94030_entry_00002_conf_05	-71.5945	-55.5945	-2.10572	-22.0997	-0.14836	-9.12765	-17.1608	-2.10572	3287632	13.4788
CHEMBL94030_entry_00002_conf_06	-69.1144	-53.1144	-2.03278	-21.3342	-0.143221	-8.81147	-16.3953	-1.91985	3287632	13.4788
CHEMBL94030_entry_00002_conf_07	-68.8363	-52.8363	-2.0246	-21.2483	-0.142645	-8.776	-16.3095	-1.96675	3287632	13.4788
CHEMBL94030_entry_00002_conf_08	-65.64	-49.64	-1.93059	-20.2617	-0.136021	-8.3685	-15.3228	-1.87543	3287632	13.4788
CHEMBL94030_entry_00002_conf_09	-65.4781	-49.4781	-1.92582	-20.2117	-0.135686	-8.34786	-15.2728	-1.8708	3287632	13.4788
CHEMBL94030_entry_00002_conf_10	-63.818	-47.818	-1.877	-19.6993	-0.132245	-8.13621	-14.7604	-1.877	3287632	13.4788
CHEMBL184421_entry_00003_conf_01	-131.675	-115.675	-3.99014	-41.0517	-0.284663	-17.026	-36.0634	-3.65763	3288519	13.5262
CHEMBL184421_entry_00003_conf_02	-115.296	-99.2963	-3.49383	-35.9455	-0.249255	-14.9082	-30.9572	-3.20268	3288519	13.5262
CHEMBL184421_entry_00003_conf_03	-113.942	-97.9424	-3.4528	-35.5234	-0.246328	-14.7331	-30.5351	-3.16507	3288519	13.5262
CHEMBL184421_entry_00003_conf_04	-85.9621	-69.9621	-2.60491	-26.8001	-0.185838	-11.1152	-21.8118	-2.60491	3288519	13.5262
CHEMBL184421_entry_00003_conf_05	-83.7987	-67.7987	-2.53936	-26.1256	-0.181161	-10.8354	-21.1373	-2.53936	3288519	13.5262
CHEMBL184421_entry_00003_conf_06	-80.6543	-64.6543	-2.44407	-25.1453	-0.174364	-10.4289	-20.157	-2.30441	3288519	13.5262
CHEMBL184421_entry_00003_conf_07	-77.4564	-61.4564	-2.34716	-24.1483	-0.16745	-10.0154	-19.16	-2.27813	3288519	13.5262
CHEMBL184421_entry_00003_conf_08	-77.328	-61.328	-2.34327	-24.1082	-0.167173	-9.99876	-19.12	-2.27435	3288519	13.5262
CHEMBL184421_entry_00003_conf_09	-69.2334	-53.2334	-2.09798	-21.5846	-0.149673	-8.95211	-16.5964	-2.03628	3288519	13.5262
CHEMBL184421_entry_00003_conf_10	-69.174	-53.174	-2.09618	-21.5661	-0.149545	-8.94443	-16.5779	-1.9764	3288519	13.5262
CHEMBL181248_entry_00004_conf_01	-100.012	-84.0124	-2.77812	-30.2891	-0.203034	-12.6636	-25.4434	-2.70304	3265452	13.6817
CHEMBL181248_entry_00004_conf_02	-95.0703	-79.0703	-2.64084	-28.7924	-0.193001	-12.0379	-23.9467	-2.64084	3265452	13.6817
CHEMBL181248_entry_00004_conf_03	-93.4113	-77.4113	-2.59476	-28.2899	-0.189633	-11.8278	-23.4443	-2.45819	3265452	13.6817
CHEMBL181248_entry_00004_conf_04	-87.6097	-71.6097	-2.4336	-26.5329	-0.177855	-11.0932	-21.6872	-2.4336	3265452	13.6817
CHEMBL181248_entry_00004_conf_05	-77.0365	-61.0365	-2.1399	-23.3308	-0.156391	-9.75442	-18.4851	-2.1399	3265452	13.6817
CHEMBL181248_entry_00004_conf_06	-74.7499	-58.7499	-2.07639	-22.6383	-0.151749	-9.46489	-17.7926	-2.07639	3265452	13.6817
CHEMBL181248_entry_00004_conf_07	-66.4322	-50.4322	-1.84534	-20.1192	-0.134863	-8.4117	-15.2736	-1.74822	3265452	13.6817
CHEMBL181248_entry_00004_conf_08	-66.0961	-50.0961	-1.836	-20.0174	-0.134181	-8.36914	-15.1718	-1.836	3265452	13.6817
CHEMBL181248_entry_00004_conf_09	-65.4094	-49.4094	-1.81693	-19.8095	-0.132787	-8.28219	-14.9638	-1.81693	3265452	13.6817
CHEMBL181248_entry_00004_conf_10	-60.4576	-44.4576	-1.67938	-18.3098	-0.122734	-7.65518	-13.4641	-1.63399	3265452	13.6817
CHEMBL180146_entry_00005_conf_01	-95.9518	-79.9518	-2.74148	-29.3335	-0.200499	-12.267	-24.4421	-2.66533	3344442	13.7488
CHEMBL180146_entry_00005_conf_02	-92.9689	-76.9689	-2.65626	-28.4216	-0.194266	-11.8857	-23.5302	-2.65626	3344442	13.7488
CHEMBL180146_entry_00005_conf_03	-89.1867	-73.1867	-2.54819	-27.2653	-0.186363	-11.4022	-22.374	-2.54819	3344442	13.7488
CHEMBL180146_entry_00005_conf_04	-89.172	-73.172	-2.54777	-27.2608	-0.186332	-11.4003	-22.3695	-2.41005	3344442	13.7488
CHEMBL180146_entry_00005_conf_05	-69.3773	-53.3773	-1.98221	-21.2094	-0.14497	-8.8696	-16.318	-1.98221	3344442	13.7488
CHEMBL180146_entry_00005_conf_06	-68.8677	-52.8677	-1.96765	-21.0536	-0.143905	-8.80445	-16.1622	-1.91299	3344442	13.7488
CHEMBL180146_entry_00005_conf_07	-65.3317	-49.3317	-1.86662	-19.9726	-0.136516	-8.35238	-15.0812	-1.81477	3344442	13.7488
CHEMBL180146_entry_00005_conf_08	-64.5727	-48.5727	-1.84493	-19.7406	-0.13493	-8.25535	-14.8492	-1.84493	3344442	13.7488
CHEMBL180146_entry_00005_conf_09	-63.1875	-47.1875	-1.80536	-19.3171	-0.132036	-8.07826	-14.4257	-1.75521	3344442	13.7488
CHEMBL180146_entry_00005_conf_10	-62.2187	-46.2187	-1.77768	-19.0209	-0.130011	-7.9544	-14.1296	-1.77768	3344442	13.7488
CHEMBL2113001_entry_00006_conf_01	-102.224	-86.224	-2.6901	-30.4059	-0.19597	-12.6989	-25.6468	-2.5556	3237003	14.8957
CHEMBL2113001_entry_00006_conf_02	-94.618	-78.618	-2.48995	-28.1436	-0.181388	-11.754	-23.3845	-2.36545	3237003	14.8957
CHEMBL2113001_entry_00006_conf_03	-91.5693	-75.5693	-2.40972	-27.2368	-0.175544	-11.3753	-22.4776	-2.28923	3237003	14.8957
CHEMBL2113001_entry_00006_conf_04	-90.5629	-74.5629	-2.38323	-26.9374	-0.173615	-11.2503	-22.1783	-2.26407	3237003	14.8957
CHEMBL2113001_entry_00006_conf_05	-90.1607	-74.1607	-2.37265	-26.8178	-0.172843	-11.2003	-22.0587	-2.25402	3237003	14.8957
CHEMBL2113001_entry_00006_conf_06	-84.3755	-68.3755	-2.22041	-25.097	-0.161753	-10.4816	-20.3379	-2.22041	3237003	14.8957
CHEMBL2113001_entry_00006_conf_07	-74.7805	-58.7805	-1.96791	-22.243	-0.143359	-9.28967	-17.4839	-1.86951	3237003	14.8957
CHEMBL2113001_entry_00006_conf_08	-74.7489	-58.7489	-1.96708	-22.2336	-0.143298	-9.28575	-17.4745	-1.96708	3237003	14.8957
CHEMBL2113001_entry_00006_conf_09	-70.7547	-54.7547	-1.86197	-21.0456	-0.135641	-8.78957	-16.2865	-1.81422	3237003	14.8957
CHEMBL2113001_entry_00006_conf_10	-70.2542	-54.2542	-1.8488	-20.8967	-0.134682	-8.72739	-16.1376	-1.8488	3237003	14.8957
CHEMBL3657181_entry_00007_conf_01	-127.33	-109.33	-3.63801	-38.9262	-0.271155	-16.3818	-33.4234	-3.3508	3812558	16.827
CHEMBL3657181_entry_00007_conf_02	-118.604	-100.604	-3.38869	-36.2585	-0.252573	-15.2591	-30.7557	-3.20552	3812558	16.827
CHEMBL3657181_entry_00007_conf_03	-112.895	-94.8948	-3.22556	-34.5131	-0.240414	-14.5245	-29.0103	-2.97091	3812558	16.827
CHEMBL3657181_entry_00007_conf_04	-112.065	-94.0654	-3.20187	-34.2596	-0.238648	-14.4179	-28.7568	-2.94909	3812558	16.827
CHEMBL3657181_entry_00007_conf_05	-102.375	-84.3753	-2.92501	-31.2972	-0.218013	-13.1712	-25.7944	-2.84376	3812558	16.827
CHEMBL3657181_entry_00007_conf_06	-83.5548	-65.5548	-2.38728	-25.5436	-0.177934	-10.7498	-20.0408	-2.32097	3812558	16.827
CHEMBL3657181_entry_00007_conf_07	-73.7923	-55.7923	-2.10835	-22.5591	-0.157144	-9.4938	-17.0563	-2.04979	3812558	16.827
CHEMBL3657181_entry_00007_conf_08	-72.8384	-54.8384	-2.0811	-22.2675	-0.155113	-9.37107	-16.7647	-2.0811	3812558	16.827
CHEMBL3657181_entry_00007_conf_09	-69.4061	-51.4061	-1.98303	-21.2182	-0.147803	-8.92948	-15.7154	-1.98303	3812558	16.827
CHEMBL3657181_entry_00007_conf_10	-67.2537	-49.2537	-1.92154	-20.5602	-0.14322	-8.65257	-15.0574	-1.92154	3812558	16.827
CHEMBL135_entry_00008_conf_01	-88.8967	-84.8967	-4.44484	-32.7498	-0.32638	-13.714	-31.2762	-4.04076	794133	1.29112
CHEMBL135_entry_00008_conf_02	-84.1854	-80.1854	-4.20927	-31.0142	-0.309083	-12.9872	-29.5406	-3.82661	794133	1.29112
CHEMBL135_entry_00008_conf_03	-84.0772	-80.0772	-4.20386	-30.9743	-0.308685	-12.9705	-29.5007	-3.82169	794133	1.29112
CHEMBL135_entry_00008_conf_04	-76.7286	-72.7286	-3.83643	-28.2671	-0.281705	-11.8369	-26.7934	-3.65374	794133	1.29112
CHEMBL135_entry_00008_conf_05	-75.4523	-71.4523	-3.77261	-27.7969	-0.277019	-11.64	-26.3232	-3.59297	794133	1.29112
CHEMBL135_entry_00008_conf_06	-71.4564	-67.4564	-3.57282	-26.3248	-0.262349	-11.0235	-24.8512	-3.24802	794133	1.29112
CHEMBL135_entry_00008_conf_07	-70.5706	-66.5706	-3.52853	-25.9984	-0.259097	-10.8869	-24.5248	-3.3605	794133	1.29112
CHEMBL135_entry_00008_conf_08	-67.4899	-63.4899	-3.37449	-24.8635	-0.247786	-10.4116	-23.3899	-3.37449	794133	1.29112
CHEMBL135_entry_00008_conf_09	-62.6186	-58.6186	-3.13093	-23.0689	-0.229901	-9.66012	-21.5953	-2.98184	794133	1.29112
CHEMBL135_entry_00008_conf_10	-62.202	-58.202	-3.1101	-22.9154	-0.228372	-9.59585	-21.4418	-3.1101	794133	1.29112
CHEMBL328190_entry_00009_conf_01	-128.121	-114.121	-4.13293	-40.7848	-0.309063	-17.1828	-36.3282	-3.88245	2938336	10.4661
CHEMBL328190_entry_00009_conf_02	-120.972	-106.972	-3.90231	-38.509	-0.291817	-16.224	-34.0524	-3.66581	2938336	10.4661
CHEMBL328190_entry_00009_conf_03	-115.923	-101.923	-3.73944	-36.9018	-0.279638	-15.5469	-32.4452	-3.62258	2938336	10.4661
CHEMBL328190_entry_00009_conf_04	-94.9719	-80.9719	-3.06361	-30.2325	-0.229099	-12.7371	-25.7759	-2.96787	2938336	10.4661
CHEMBL328190_entry_00009_conf_05	-90.923	-76.923	-2.933	-28.9436	-0.219331	-12.1941	-24.487	-2.84134	2938336	10.4661
CHEMBL328190_entry_00009_conf_06	-75.4436	-61.4436	-2.43367	-24.0161	-0.181991	-10.1181	-19.5594	-2.35761	2938336	10.4661
CHEMBL328190_entry_00009_conf_07	-72.3222	-58.3222	-2.33297	-23.0224	-0.174461	-9.69946	-18.5658	-2.33297	2938336	10.4661
CHEMBL328190_entry_00009_conf_08	-70.9548	-56.9548	-2.28887	-22.5871	-0.171163	-9.51607	-18.1305	-2.21734	2938336	10.4661
CHEMBL328190_entry_00009_conf_09	-65.8386	-51.8386	-2.12383	-20.9585	-0.158821	-8.82992	-16.5019	-2.12383	2938336	10.4661
CHEMBL328190_entry_00009_conf_10	-65.0149	-51.0149	-2.09725	-20.6963	-0.156834	-8.71944	-16.2396	-1.97015	2938336	10.4661
CHEMBL3775795_entry_00010_conf_01	-76.3381	-62.3381	-2.24524	-23.564	-0.162963	-9.82933	-19.2424	-2.24524	2759243	10.7566
CHEMBL3775795_entry_00010_conf_02	-57.7298	-43.7298	-1.69793	-17.82	-0.123239	-7.43331	-13.4985	-1.69793	2759243	10.7566
CHEMBL3775795_entry_00010_conf_03	-56.8617	-42.8617	-1.6724	-17.552	-0.121386	-7.32154	-13.2305	-1.62462	2759243	10.7566
CHEMBL3775795_entry_00010_conf_04	-56.0963	-42.0963	-1.64989	-17.3157	-0.119752	-7.22298	-12.9942	-1.60275	2759243	10.7566
CHEMBL3775795_entry_00010_conf_05	-52.7588	-38.7588	-1.55173	-16.2855	-0.112627	-6.79325	-11.964	-1.55173	2759243	10.7566
CHEMBL3775795_entry_00010_conf_06	-41.7718	-27.7718	-1.22858	-12.8941	-0.0891726	-5.37856	-8.57258	-1.19348	2759243	10.7566
CHEMBL3775795_entry_00010_conf_07	-39.6564	-25.6564	-1.16636	-12.2411	-0.0846566	-5.10617	-7.91959	-1.13304	2759243	10.7566
CHEMBL3775795_entry_00010_conf_08	-38.9082	-24.9082	-1.14436	-12.0101	-0.0830594	-5.00983	-7.68863	-1.11166	2759243	10.7566
CHEMBL3775795_entry_00010_conf_09	-36.5048	-22.5048	-1.07367	-11.2683	-0.0779287	-4.70037	-6.94675	-1.04299	2759243	10.7566
CHEMBL3775795_entry_00010_conf_10	-36.3818	-22.3818	-1.07005	-11.2303	-0.0776662	-4.68454	-6.90879	-1.07005	2759243	10.7566
CHEMBL81_entry_00011_conf_01	-111.565	-93.5653	-3.28133	-34.4379	-0.235085	-14.303	-28.8816	-3.01528	3658891	15.4331
CHEMBL81_entry_00011_conf_02	-104.825	-86.8249	-3.08308	-32.3572	-0.220882	-13.4389	-26.801	-2.8331	3658891	15.4331
CHEMBL81_entry_00011_conf_03	-102.946	-84.9459	-3.02782	-31.7772	-0.216923	-13.198	-26.221	-2.78232	3658891	15.4331
CHEMBL81_entry_00011_conf_04	-97.6207	-79.6207	-2.8712	-30.1335	-0.205702	-12.5153	-24.5772	-2.6384	3658891	15.4331
CHEMBL81_entry_00011_conf_05	-85.8813	-67.8813	-2.52592	-26.5097	-0.180965	-11.0103	-20.9535	-2.45375	3658891	15.4331
CHEMBL81_entry_00011_conf_06	-72.8949	-54.8949	-2.14397	-22.5011	-0.153601	-9.34535	-16.9449	-2.02486	3658891	15.4331
CHEMBL81_entry_00011_conf_07	-72.4494	-54.4494	-2.13087	-22.3636	-0.152662	-9.28824	-16.8074	-2.06998	3658891	15.4331
CHEMBL81_entry_00011_conf_08	-69.299	-51.299	-2.0382	-21.3911	-0.146024	-8.88435	-15.8349	-2.0382	3658891	15.4331
CHEMBL81_entry_00011_conf_09	-69.213	-51.213	-2.03568	-21.3646	-0.145842	-8.87332	-15.8084	-1.97751	3658891	15.4331
CHEMBL81_entry_00011_conf_10	-67.4017	-49.4017	-1.9824	-20.8055	-0.142026	-8.64111	-15.2493	-1.92576	3658891	15.4331
CHEMBL3427395_entry_00012_conf_01	-101.289	-89.2887	-3.16527	-31.9039	-0.225176	-13.2195	-28.1242	-3.06935	2129391	7.2514
CHEMBL3427395_entry_00012_conf_02	-83.8076	-71.8076	-2.61899	-26.3977	-0.186314	-10.938	-22.618	-2.53962	2129391	7.2514
CHEMBL3427395_entry_00012_conf_03	-76.4876	-64.4876	-2.39024	-24.0921	-0.170041	-9.98263	-20.3123	-2.39024	2129391	7.2514
CHEMBL3427395_entry_00012_conf_04	-66.142	-54.142	-2.06694	-20.8334	-0.147041	-8.63238	-17.0536	-2.0043	2129391	7.2514
CHEMBL3427395_entry_00012_conf_05	-55.5297	-43.5297	-1.7353	-17.4907	-0.123449	-7.24734	-13.711	-1.7353	2129391	7.2514
CHEMBL3427395_entry_00012_conf_06	-53.2078	-41.2078	-1.66275	-16.7594	-0.118287	-6.94431	-12.9797	-1.61236	2129391	7.2514
CHEMBL3427395_entry_00012_conf_07	-52.564	-40.564	-1.64262	-16.5566	-0.116856	-6.86028	-12.7768	-1.64262	2129391	7.2514
CHEMBL3427395_entry_00012_conf_08	-45.0283	-33.0283	-1.40714	-14.183	-0.100103	-5.87678	-10.4033	-1.40714	2129391	7.2514
CHEMBL3427395_entry_00012_conf_09	-43.6834	-31.6834	-1.36511	-13.7594	-0.097113	-5.70125	-9.97964	-1.36511	2129391	7.2514
CHEMBL3427395_entry_00012_conf_10	-38.6822	-26.6822	-1.20882	-12.1841	-0.0859947	-5.04852	-8.40435	-1.20882	2129391	7.2514
CHEMBL1087557_entry_00013_conf_01	-120.792	-104.792	-3.17875	-35.929	-0.235222	-15.0841	-31.1699	-3.01981	3307698	13.9571
CHEMBL1087557_entry_00013_conf_02	-101.404	-85.4038	-2.66852	-30.162	-0.197466	-12.6629	-25.4029	-2.53509	3307698	13.9571
CHEMBL1087557_entry_00013_conf_03	-101.39	-85.3902	-2.66816	-30.1579	-0.197439	-12.6612	-25.3988	-2.66816	3307698	13.9571
CHEMBL1087557_entry_00013_conf_04	-99.741	-83.741	-2.62476	-29.6674	-0.194228	-12.4553	-24.9083	-2.49352	3307698	13.9571
CHEMBL1087557_entry_00013_conf_05	-76.5701	-60.5701	-2.015	-22.7753	-0.149106	-9.56177	-18.0162	-1.91425	3307698	13.9571
CHEMBL1087557_entry_00013_conf_06	-70.1141	-54.1141	-1.84511	-20.855	-0.136535	-8.75557	-16.0959	-1.7978	3307698	13.9571
CHEMBL1087557_entry_00013_conf_07	-68.7184	-52.7184	-1.80838	-20.4399	-0.133817	-8.58129	-15.6808	-1.80838	3307698	13.9571
CHEMBL1087557_entry_00013_conf_08	-56.1159	-40.1159	-1.47674	-16.6914	-0.109276	-7.00754	-11.9323	-1.43887	3307698	13.9571
CHEMBL1087557_entry_00013_conf_09	-55.8203	-39.8203	-1.46896	-16.6034	-0.1087	-6.97062	-11.8443	-1.39551	3307698	13.9571
CHEMBL1087557_entry_00013_conf_10	-53.3588	-37.3588	-1.40418	-15.8713	-0.103907	-6.66324	-11.1122	-1.33397	3307698	13.9571
CHEMBL4069539_entry_00014_conf_01	-85.9389	-73.9389	-2.60421	-26.7928	-0.193336	-11.2607	-23.0516	-2.52761	2362240	8.29571
CHEMBL4069539_entry_00014_conf_02	-75.6949	-63.6949	-2.29378	-23.5991	-0.17029	-9.91837	-19.8579	-2.29378	2362240	8.29571
CHEMBL4069539_entry_00014_conf_03	-70.3787	-58.3787	-2.13269	-21.9417	-0.15833	-9.22179	-18.2005	-2.06996	2362240	8.29571
CHEMBL4069539_entry_00014_conf_04	-50.3419	-38.3419	-1.52551	-15.6949	-0.113254	-6.59635	-11.9537	-1.48064	2362240	8.29571
CHEMBL4069539_entry_00014_conf_05	-41.3991	-29.3991	-1.25452	-12.9068	-0.093135	-5.42456	-9.16563	-1.25452	2362240	8.29571
CHEMBL4069539_entry_00014_conf_06	-40.2791	-28.2791	-1.22058	-12.5577	-0.0906155	-5.27782	-8.81647	-1.22058	2362240	8.29571
CHEMBL4069539_entry_00014_conf_07	-39.119	-27.119	-1.18542	-12.196	-0.0880055	-5.1258	-8.45477	-1.18542	2362240	8.29571
CHEMBL4069539_entry_00014_conf_08	-38.2191	-26.2191	-1.15815	-11.9154	-0.0859811	-5.00789	-8.17422	-1.15815	2362240	8.29571
CHEMBL4069539_entry_00014_conf_09	-29.4135	-17.4135	-0.89132	-9.17014	-0.0661713	-3.85409	-5.42895	-0.89132	2362240	8.29571
CHEMBL4069539_entry_00014_conf_10	-27.7278	-15.7278	-0.840236	-8.64458	-0.0623789	-3.6332	-4.90339	-0.815523	2362240	8.29571
CHEMBL135_entry_00015_conf_01	-88.8943	-84.8943	-4.44472	-32.7489	-0.326371	-13.7137	-31.2753	-4.04065	779390	1.27327
CHEMBL135_entry_00015_conf_02	-84.1832	-80.1832	-4.20916	-31.0134	-0.309075	-12.9869	-29.5398	-3.82651	779390	1.27327
CHEMBL135_entry_00015_conf_03	-84.1108	-80.1108	-4.20554	-30.9867	-0.308809	-12.9757	-29.5131	-3.82322	779390	1.27327
CHEMBL135_entry_00015_conf_04	-76.7234	-72.7234	-3.83617	-28.2651	-0.281686	-11.8361	-26.7915	-3.65349	779390	1.27327
CHEMBL135_entry_00015_conf_05	-76.5472	-72.5472	-3.82736	-28.2002	-0.281039	-11.8089	-26.7266	-3.64511	779390	1.27327
CHEMBL135_entry_00015_conf_06	-73.3121	-69.3121	-3.66561	-27.0084	-0.269162	-11.3098	-25.5348	-3.33237	779390	1.27327
CHEMBL135_entry_00015_conf_07	-72.289	-68.289	-3.61445	-26.6315	-0.265406	-11.152	-25.1579	-3.28586	779390	1.27327
CHEMBL135_entry_00015_conf_08	-67.7084	-63.7084	-3.38542	-24.944	-0.248588	-10.4453	-23.4704	-3.38542	779390	1.27327
CHEMBL135_entry_00015_conf_09	-65.6071	-61.6071	-3.28035	-24.1699	-0.240873	-10.1212	-22.6962	-3.12415	779390	1.27327
CHEMBL135_entry_00015_conf_10	-64.5387	-60.5387	-3.22693	-23.7763	-0.236951	-9.95633	-22.3026	-2.93358	779390	1.27327
CHEMBL91807_entry_00016_conf_01	-95.1262	-79.1262	-2.88261	-29.6571	-0.204757	-12.2823	-24.6689	-2.71789	3214816	13.3376
CHEMBL91807_entry_00016_conf_02	-94.5017	-78.5017	-2.86369	-29.4624	-0.203413	-12.2017	-24.4742	-2.77946	3214816	13.3376
CHEMBL91807_entry_00016_conf_03	-92.3115	-76.3115	-2.79732	-28.7796	-0.198699	-11.9189	-23.7913	-2.71504	3214816	13.3376
CHEMBL91807_entry_00016_conf_04	-88.6457	-72.6457	-2.68623	-27.6367	-0.190808	-11.4456	-22.6485	-2.60723	3214816	13.3376
CHEMBL91807_entry_00016_conf_05	-86.3785	-70.3785	-2.61753	-26.9299	-0.185928	-11.1528	-21.9416	-2.3994	3214816	13.3376
CHEMBL91807_entry_00016_conf_06	-85.4263	-69.4263	-2.58868	-26.633	-0.183879	-11.0299	-21.6448	-2.58868	3214816	13.3376
CHEMBL91807_entry_00016_conf_07	-82.2054	-66.2054	-2.49107	-25.6288	-0.176946	-10.614	-20.6406	-2.49107	3214816	13.3376
CHEMBL91807_entry_00016_conf_08	-78.492	-62.492	-2.37854	-24.4711	-0.168953	-10.1346	-19.4829	-2.30859	3214816	13.3376
CHEMBL91807_entry_00016_conf_09	-76.5624	-60.5624	-2.32007	-23.8695	-0.164799	-9.88542	-18.8813	-2.32007	3214816	13.3376
CHEMBL91807_entry_00016_conf_10	-75.018	-59.018	-2.27327	-23.388	-0.161475	-9.68602	-18.3998	-2.20641	3214816	13.3376
CHEMBL4101673_entry_00017_conf_01	-78.0705	-66.0705	-2.60235	-25.1254	-0.186136	-10.4296	-21.2634	-2.5184	2076065	6.40845
CHEMBL4101673_entry_00017_conf_02	-73.6001	-61.6001	-2.45334	-23.6867	-0.175477	-9.83239	-19.8247	-2.3742	2076065	6.40845
CHEMBL4101673_entry_00017_conf_03	-62.1876	-50.1876	-2.07292	-20.0138	-0.148268	-8.30777	-16.1518	-2.07292	2076065	6.40845
CHEMBL4101673_entry_00017_conf_04	-49.3986	-37.3986	-1.64662	-15.898	-0.117776	-6.59927	-12.036	-1.5935	2076065	6.40845
CHEMBL4101673_entry_00017_conf_05	-49.1212	-37.1212	-1.63737	-15.8087	-0.117115	-6.56221	-11.9467	-1.58455	2076065	6.40845
CHEMBL4101673_entry_00017_conf_06	-45.7125	-33.7125	-1.52375	-14.7117	-0.108988	-6.10683	-10.8497	-1.52375	2076065	6.40845
CHEMBL4101673_entry_00017_conf_07	-44.9241	-32.9241	-1.49747	-14.4579	-0.107108	-6.00151	-10.596	-1.49747	2076065	6.40845
CHEMBL4101673_entry_00017_conf_08	-44.7951	-32.7951	-1.49317	-14.4164	-0.106801	-5.98428	-10.5545	-1.445	2076065	6.40845
CHEMBL4101673_entry_00017_conf_09	-44.332	-32.332	-1.47773	-14.2674	-0.105696	-5.92241	-10.4054	-1.43007	2076065	6.40845
CHEMBL4101673_entry_00017_conf_10	-42.3424	-30.3424	-1.41141	-13.627	-0.100953	-5.65661	-9.76509	-1.41141	2076065	6.40845
CHEMBL3775344_entry_00018_conf_01	-89.0134	-79.0134	-3.17905	-29.3136	-0.24031	-12.3945	-26.0204	-3.06943	1879477	5.41572
CHEMBL3775344_entry_00018_conf_02	-85.4033	-75.4033	-3.05012	-28.1247	-0.230564	-11.8918	-24.8316	-2.94494	1879477	5.41572
CHEMBL3775344_entry_00018_conf_03	-84.1229	-74.1229	-3.00439	-27.7031	-0.227108	-11.7135	-24.4099	-3.00439	1879477	5.41572
CHEMBL3775344_entry_00018_conf_04	-83.0788	-73.0788	-2.9671	-27.3592	-0.224289	-11.5681	-24.0661	-2.86479	1879477	5.41572
CHEMBL3775344_entry_00018_conf_05	-63.7171	-53.7171	-2.27561	-20.9831	-0.172018	-8.87214	-17.6899	-2.27561	1879477	5.41572
CHEMBL3775344_entry_00018_conf_06	-54.3281	-44.3281	-1.94029	-17.8912	-0.14667	-7.5648	-14.598	-1.94029	1879477	5.41572
CHEMBL3775344_entry_00018_conf_07	-48.2505	-38.2505	-1.72323	-15.8897	-0.130262	-6.71853	-12.5965	-1.72323	1879477	5.41572
CHEMBL3775344_entry_00018_conf_08	-46.9893	-36.9893	-1.67819	-15.4744	-0.126857	-6.54291	-12.1812	-1.67819	1879477	5.41572
CHEMBL3775344_entry_00018_conf_09	-45.2215	-35.2215	-1.61506	-14.8922	-0.122085	-6.29677	-11.5991	-1.61506	1879477	5.41572
CHEMBL3775344_entry_00018_conf_10	-44.023	-34.023	-1.57225	-14.4975	-0.118849	-6.12988	-11.2043	-1.51803	1879477	5.41572
CHEMBL93705_entry_00019_conf_01	-114.221	-98.2213	-3.46125	-35.6103	-0.245859	-14.7478	-30.6221	-3.35945	3178146	12.4282
CHEMBL93705_entry_00019_conf_02	-111.982	-95.982	-3.3934	-34.9122	-0.241039	-14.4587	-29.9239	-3.29359	3178146	12.4282
CHEMBL93705_entry_00019_conf_03	-103.646	-87.646	-3.14079	-32.3133	-0.223096	-13.3824	-27.325	-3.04841	3178146	12.4282
CHEMBL93705_entry_00019_conf_04	-89.5281	-73.5281	-2.71297	-27.9118	-0.192708	-11.5595	-22.9236	-2.71297	3178146	12.4282
CHEMBL93705_entry_00019_conf_05	-87.5152	-71.5152	-2.65198	-27.2843	-0.188375	-11.2996	-22.296	-2.50043	3178146	12.4282
CHEMBL93705_entry_00019_conf_06	-87.2224	-71.2224	-2.6431	-27.193	-0.187745	-11.2618	-22.2047	-2.56537	3178146	12.4282
CHEMBL93705_entry_00019_conf_07	-78.9907	-62.9907	-2.39366	-24.6266	-0.170026	-10.199	-19.6383	-2.39366	3178146	12.4282
CHEMBL93705_entry_00019_conf_08	-77.9051	-61.9051	-2.36076	-24.2882	-0.167689	-10.0588	-19.2999	-2.22586	3178146	12.4282
CHEMBL93705_entry_00019_conf_09	-75.407	-59.407	-2.28506	-23.5093	-0.162312	-9.73625	-18.5211	-2.28506	3178146	12.4282
CHEMBL93705_entry_00019_conf_10	-74.6903	-58.6903	-2.26334	-23.2859	-0.160769	-9.6437	-18.2976	-2.19677	3178146	12.4282
CHEMBL370037_entry_00020_conf_01	-73.5867	-69.5867	-3.87298	-27.5771	-0.292885	-11.6618	-26.078	-3.67934	798892	1.37104
CHEMBL370037_entry_00020_conf_02	-73.248	-69.248	-3.85516	-27.4502	-0.291537	-11.6081	-25.9511	-3.85516	798892	1.37104
CHEMBL370037_entry_00020_conf_03	-72.648	-68.648	-3.82358	-27.2253	-0.289149	-11.513	-25.7263	-3.6324	798892	1.37104
CHEMBL370037_entry_00020_conf_04	-70.7196	-66.7196	-3.72208	-26.5026	-0.281473	-11.2074	-25.0036	-3.53598	798892	1.37104
CHEMBL370037_entry_00020_conf_05	-69.291	-65.291	-3.6469	-25.9672	-0.275788	-10.981	-24.4682	-3.6469	798892	1.37104
CHEMBL370037_entry_00020_conf_06	-65.7784	-61.7784	-3.46202	-24.6508	-0.261807	-10.4243	-23.1518	-3.28892	798892	1.37104
CHEMBL370037_entry_00020_conf_07	-63.4297	-59.4297	-3.3384	-23.7707	-0.252459	-10.0521	-22.2716	-3.3384	798892	1.37104
CHEMBL370037_entry_00020_conf_08	-63.1145	-59.1145	-3.32181	-23.6525	-0.251204	-10.0022	-22.1535	-3.15572	798892	1.37104
CHEMBL370037_entry_00020_conf_09	-62.1078	-58.1078	-3.26883	-23.2753	-0.247197	-9.84265	-21.7763	-3.10539	798892	1.37104
CHEMBL370037_entry_00020_conf_10	-60.399	-56.399	-3.17889	-22.6349	-0.240396	-9.57184	-21.1359	-3.17889	798892	1.37104
CHEMBL184448_entry_00021_conf_01	-82.2854	-76.2854	-4.57141	-31.3977	-0.315678	-12.8814	-29.1083	-4.11427	993377	1.88052
CHEMBL184448_entry_00021_conf_02	-75.9834	-69.9834	-4.2213	-28.9931	-0.291502	-11.8949	-26.7037	-3.79917	993377	1.88052
CHEMBL184448_entry_00021_conf_03	-72.5572	-66.5572	-4.03096	-27.6858	-0.278358	-11.3585	-25.3963	-3.62786	993377	1.88052
CHEMBL184448_entry_00021_conf_04	-70.9811	-64.9811	-3.94339	-27.0844	-0.272311	-11.1118	-24.7949	-3.94339	993377	1.88052
CHEMBL184448_entry_00021_conf_05	-70.1112	-64.1112	-3.89507	-26.7524	-0.268974	-10.9756	-24.463	-3.50556	993377	1.88052
CHEMBL184448_entry_00021_conf_06	-68.2888	-62.2888	-3.79382	-26.057	-0.261982	-10.6903	-23.7676	-3.79382	993377	1.88052
CHEMBL184448_entry_00021_conf_07	-67.5564	-61.5564	-3.75313	-25.7776	-0.259173	-10.5757	-23.4882	-3.5556	993377	1.88052
CHEMBL184448_entry_00021_conf_08	-66.3258	-60.3258	-3.68477	-25.308	-0.254452	-10.383	-23.0186	-3.49083	993377	1.88052
CHEMBL184448_entry_00021_conf_09	-66.1819	-60.1819	-3.67677	-25.2531	-0.253899	-10.3605	-22.9637	-3.67677	993377	1.88052
CHEMBL184448_entry_00021_conf_10	-65.6499	-59.6499	-3.64722	-25.0501	-0.251858	-10.2772	-22.7607	-3.64722	993377	1.88052
CHEMBL83_entry_00022_conf_01	-87.1259	-71.1259	-3.11164	-28.692	-0.233889	-12.1088	-23.423	-3.00434	3292096	10.5458
CHEMBL83_entry_00022_conf_02	-87.1179	-71.1179	-3.11135	-28.6894	-0.233867	-12.1077	-23.4203	-3.00407	3292096	10.5458
CHEMBL83_entry_00022_conf_03	-70.3663	-54.3663	-2.51308	-23.1728	-0.188898	-9.77955	-17.9038	-2.51308	3292096	10.5458
CHEMBL83_entry_00022_conf_04	-61.9888	-45.9888	-2.21389	-20.414	-0.166409	-8.61524	-15.1449	-2.21389	3292096	10.5458
CHEMBL83_entry_00022_conf_05	-58.5696	-42.5696	-2.09177	-19.288	-0.15723	-8.14004	-14.0189	-2.01964	3292096	10.5458
CHEMBL83_entry_00022_conf_06	-57.812	-41.812	-2.06472	-19.0385	-0.155196	-8.03475	-13.7694	-2.06472	3292096	10.5458
CHEMBL83_entry_00022_conf_07	-56.2018	-40.2018	-2.00721	-18.5082	-0.150873	-7.81096	-13.2391	-2.00721	3292096	10.5458
CHEMBL83_entry_00022_conf_08	-55.9264	-39.9264	-1.99737	-18.4175	-0.150134	-7.77268	-13.1484	-1.99737	3292096	10.5458
CHEMBL83_entry_00022_conf_09	-50.5584	-34.5584	-1.80566	-16.6497	-0.135724	-7.02663	-11.3807	-1.80566	3292096	10.5458
CHEMBL83_entry_00022_conf_10	-48.6337	-32.6337	-1.73692	-16.0159	-0.130557	-6.75913	-10.7468	-1.73692	3292096	10.5458
CHEMBL329849_entry_00023_conf_01	-95.771	-79.771	-2.8168	-29.5625	-0.200104	-12.2436	-24.6236	-2.66031	3488700	14.0582
CHEMBL329849_entry_00023_conf_02	-91.1851	-75.1851	-2.68191	-28.1469	-0.190522	-11.6573	-23.208	-2.60529	3488700	14.0582
CHEMBL329849_entry_00023_conf_03	-87.9706	-71.9706	-2.58737	-27.1547	-0.183806	-11.2463	-22.2158	-2.44363	3488700	14.0582
CHEMBL329849_entry_00023_conf_04	-79.4888	-63.4888	-2.33791	-24.5365	-0.166084	-10.162	-19.5977	-2.33791	3488700	14.0582
CHEMBL329849_entry_00023_conf_05	-76.2263	-60.2263	-2.24195	-23.5294	-0.159267	-9.74493	-18.5906	-2.24195	3488700	14.0582
CHEMBL329849_entry_00023_conf_06	-72.6051	-56.6051	-2.13545	-22.4117	-0.151701	-9.28199	-17.4728	-2.01681	3488700	14.0582
CHEMBL329849_entry_00023_conf_07	-69.3154	-53.3154	-2.03869	-21.3962	-0.144828	-8.86143	-16.4573	-1.87339	3488700	14.0582
CHEMBL329849_entry_00023_conf_08	-60.9422	-44.9422	-1.79242	-18.8116	-0.127333	-7.79098	-13.8727	-1.79242	3488700	14.0582
CHEMBL329849_entry_00023_conf_09	-60.435	-44.435	-1.7775	-18.655	-0.126273	-7.72614	-13.7161	-1.72671	3488700	14.0582
CHEMBL329849_entry_00023_conf_10	-55.9348	-39.9348	-1.64514	-17.2659	-0.11687	-7.15082	-12.327	-1.59814	3488700	14.0582
CHEMBL135_entry_00024_conf_01	-88.8947	-84.8947	-4.44473	-32.7491	-0.326372	-13.7137	-31.2755	-4.04067	787922	1.29707
CHEMBL135_entry_00024_conf_02	-84.182	-80.182	-4.2091	-31.0129	-0.30907	-12.9867	-29.5393	-3.82646	787922	1.29707
CHEMBL135_entry_00024_conf_03	-84.0067	-80.0067	-4.20034	-30.9483	-0.308427	-12.9596	-29.4747	-3.81849	787922	1.29707
CHEMBL135_entry_00024_conf_04	-76.1571	-72.1571	-3.80786	-28.0565	-0.279607	-11.7487	-26.5829	-3.62653	787922	1.29707
CHEMBL135_entry_00024_conf_05	-75.3709	-71.3709	-3.76855	-27.7669	-0.276721	-11.6274	-26.2933	-3.58909	787922	1.29707
CHEMBL135_entry_00024_conf_06	-72.2585	-68.2585	-3.61292	-26.6203	-0.265293	-11.1473	-25.1466	-3.28448	787922	1.29707
CHEMBL135_entry_00024_conf_07	-67.494	-63.494	-3.3747	-24.865	-0.247801	-10.4122	-23.3914	-3.3747	787922	1.29707
CHEMBL135_entry_00024_conf_08	-65.4343	-61.4343	-3.27172	-24.1062	-0.240239	-10.0945	-22.6326	-3.11592	787922	1.29707
CHEMBL135_entry_00024_conf_09	-63.6522	-59.6522	-3.18261	-23.4497	-0.233696	-9.81958	-21.9761	-3.03106	787922	1.29707
CHEMBL135_entry_00024_conf_10	-63.2894	-59.2894	-3.16447	-23.316	-0.232364	-9.76361	-21.8424	-3.16447	787922	1.29707
CHEMBL1087919_entry_00025_conf_01	-113.282	-101.282	-3.54006	-35.6815	-0.263138	-15.0026	-31.9018	-3.33182	2419548	8.57707
CHEMBL1087919_entry_00025_conf_02	-96.4014	-84.4014	-3.01254	-30.3645	-0.223927	-12.7671	-26.5848	-2.83533	2419548	8.57707
CHEMBL1087919_entry_00025_conf_03	-94.3957	-82.3957	-2.94986	-29.7328	-0.219268	-12.5014	-25.953	-2.86048	2419548	8.57707
CHEMBL1087919_entry_00025_conf_04	-76.8765	-64.8765	-2.40239	-24.2146	-0.178573	-10.1813	-20.4348	-2.40239	2419548	8.57707
CHEMBL1087919_entry_00025_conf_05	-69.2492	-57.2492	-2.16404	-21.8121	-0.160856	-9.17111	-18.0324	-2.03674	2419548	8.57707
CHEMBL1087919_entry_00025_conf_06	-69.1441	-57.1441	-2.16075	-21.779	-0.160612	-9.1572	-17.9993	-2.09528	2419548	8.57707
CHEMBL1087919_entry_00025_conf_07	-56.6185	-44.6185	-1.76933	-17.8337	-0.131517	-7.49835	-14.0539	-1.76933	2419548	8.57707
CHEMBL1087919_entry_00025_conf_08	-52.7826	-40.7826	-1.64946	-16.6255	-0.122607	-6.99035	-12.8457	-1.59947	2419548	8.57707
CHEMBL1087919_entry_00025_conf_09	-51.9448	-39.9448	-1.62327	-16.3616	-0.12066	-6.87938	-12.5818	-1.62327	2419548	8.57707
CHEMBL1087919_entry_00025_conf_10	-50.3647	-38.3647	-1.5739	-15.8639	-0.11699	-6.67013	-12.0841	-1.5739	2419548	8.57707
CHEMBL471627_entry_00026_conf_01	-90.4952	-76.4952	-2.74228	-28.2133	-0.202667	-11.8398	-23.8486	-2.58558	2625678	10.663
CHEMBL471627_entry_00026_conf_02	-87.7285	-73.7285	-2.65844	-27.3508	-0.196471	-11.4778	-22.986	-2.50653	2625678	10.663
CHEMBL471627_entry_00026_conf_03	-77.218	-63.218	-2.33994	-24.0739	-0.172932	-10.1027	-19.7092	-2.27112	2625678	10.663
CHEMBL471627_entry_00026_conf_04	-68.4755	-54.4755	-2.07501	-21.3483	-0.153353	-8.95889	-16.9836	-2.01398	2625678	10.663
CHEMBL471627_entry_00026_conf_05	-60.43	-46.43	-1.83121	-18.84	-0.135335	-7.90627	-14.4753	-1.77735	2625678	10.663
CHEMBL471627_entry_00026_conf_06	-50.5187	-36.5187	-1.53087	-15.75	-0.113138	-6.60954	-11.3853	-1.48585	2625678	10.663
CHEMBL471627_entry_00026_conf_07	-46.6525	-32.6525	-1.41371	-14.5446	-0.10448	-6.1037	-10.1799	-1.37213	2625678	10.663
CHEMBL471627_entry_00026_conf_08	-46.1866	-32.1866	-1.39959	-14.3994	-0.103436	-6.04275	-10.0347	-1.39959	2625678	10.663
CHEMBL471627_entry_00026_conf_09	-45.282	-31.282	-1.37218	-14.1174	-0.10141	-5.9244	-9.75265	-1.33182	2625678	10.663
CHEMBL471627_entry_00026_conf_10	-44.5641	-30.5641	-1.35043	-13.8936	-0.0998027	-5.83048	-9.52885	-1.31071	2625678	10.663
CHEMBL101382_entry_00027_conf_01	-115.032	-101.032	-3.59474	-36.2327	-0.267787	-15.2455	-31.823	-3.38329	2843844	10.4034
CHEMBL101382_entry_00027_conf_02	-108.588	-94.5881	-3.39338	-34.2031	-0.252787	-14.3915	-29.7934	-3.19377	2843844	10.4034
CHEMBL101382_entry_00027_conf_03	-97.7079	-83.7079	-3.05337	-30.7761	-0.227458	-12.9495	-26.3663	-2.96085	2843844	10.4034
CHEMBL101382_entry_00027_conf_04	-95.9156	-81.9156	-2.99736	-30.2115	-0.223286	-12.712	-25.8018	-2.90653	2843844	10.4034
CHEMBL101382_entry_00027_conf_05	-86.8613	-72.8613	-2.71442	-27.3596	-0.202208	-11.512	-22.9499	-2.55474	2843844	10.4034
CHEMBL101382_entry_00027_conf_06	-82.5819	-68.5819	-2.58069	-26.0117	-0.192246	-10.9448	-21.602	-2.50248	2843844	10.4034
CHEMBL101382_entry_00027_conf_07	-80.2366	-66.2366	-2.50739	-25.2729	-0.186786	-10.634	-20.8632	-2.43141	2843844	10.4034
CHEMBL101382_entry_00027_conf_08	-77.7437	-63.7437	-2.42949	-24.4877	-0.180983	-10.3036	-20.078	-2.42949	2843844	10.4034
CHEMBL101382_entry_00027_conf_09	-76.643	-62.643	-2.39509	-24.141	-0.178421	-10.1577	-19.7313	-2.39509	2843844	10.4034
CHEMBL101382_entry_00027_conf_10	-63.7088	-49.7088	-1.9909	-20.067	-0.14831	-8.44352	-15.6573	-1.87379	2843844	10.4034
CHEMBL323119_entry_00028_conf_01	-98.2916	-82.2916	-2.80833	-30.0488	-0.207966	-12.6185	-25.1574	-2.65653	3306449	13.545
CHEMBL323119_entry_00028_conf_02	-89.5479	-73.5479	-2.55851	-27.3758	-0.189466	-11.496	-22.4844	-2.48744	3306449	13.545
CHEMBL323119_entry_00028_conf_03	-87.6265	-71.6265	-2.50361	-26.7884	-0.1854	-11.2493	-21.897	-2.36828	3306449	13.545
CHEMBL323119_entry_00028_conf_04	-80.3733	-64.3733	-2.29638	-24.571	-0.170054	-10.3182	-19.6796	-2.23259	3306449	13.545
CHEMBL323119_entry_00028_conf_05	-68.0579	-52.0579	-1.94451	-20.806	-0.143997	-8.73716	-15.9147	-1.8905	3306449	13.545
CHEMBL323119_entry_00028_conf_06	-66.5517	-50.5517	-1.90148	-20.3456	-0.14081	-8.54379	-15.4542	-1.79869	3306449	13.545
CHEMBL323119_entry_00028_conf_07	-60.7645	-44.7645	-1.73613	-18.5764	-0.128566	-7.80085	-13.685	-1.73613	3306449	13.545
CHEMBL323119_entry_00028_conf_08	-53.6578	-37.6578	-1.53308	-16.4037	-0.113529	-6.88849	-11.5124	-1.49049	3306449	13.545
CHEMBL323119_entry_00028_conf_09	-53.3421	-37.3421	-1.52406	-16.3073	-0.112861	-6.84797	-11.4159	-1.52406	3306449	13.545
CHEMBL323119_entry_00028_conf_10	-51.8363	-35.8363	-1.48104	-15.8469	-0.109675	-6.65466	-10.9555	-1.4399	3306449	13.545
CHEMBL3775129_entry_00029_conf_01	-64.3714	-46.3714	-2.0765	-20.4914	-0.154546	-8.61948	-14.7615	-2.01161	3789005	14.2629
CHEMBL3775129_entry_00029_conf_02	-64.0714	-46.0714	-2.06682	-20.3959	-0.153825	-8.5793	-14.666	-2.00223	3789005	14.2629
CHEMBL3775129_entry_00029_conf_03	-59.2267	-41.2267	-1.91054	-18.8537	-0.142194	-7.93059	-13.1237	-1.85083	3789005	14.2629
CHEMBL3775129_entry_00029_conf_04	-53.4695	-35.4695	-1.72482	-17.021	-0.128372	-7.1597	-11.2911	-1.72482	3789005	14.2629
CHEMBL3775129_entry_00029_conf_05	-51.7878	-33.7878	-1.67057	-16.4857	-0.124334	-6.9345	-10.7557	-1.61837	3789005	14.2629
CHEMBL3775129_entry_00029_conf_06	-50.3552	-32.3552	-1.62436	-16.0296	-0.120895	-6.74268	-10.2997	-1.62436	3789005	14.2629
CHEMBL3775129_entry_00029_conf_07	-49.8918	-31.8918	-1.60941	-15.8821	-0.119782	-6.68062	-10.1521	-1.60941	3789005	14.2629
CHEMBL3775129_entry_00029_conf_08	-46.7992	-28.7992	-1.50965	-14.8977	-0.112358	-6.26653	-9.1677	-1.50965	3789005	14.2629
CHEMBL3775129_entry_00029_conf_09	-42.0366	-24.0366	-1.35602	-13.3816	-0.100923	-5.6288	-7.6516	-1.31364	3789005	14.2629
CHEMBL3775129_entry_00029_conf_10	-41.8849	-23.8849	-1.35113	-13.3333	-0.100559	-5.60848	-7.60331	-1.35113	3789005	14.2629
CHEMBL371012_entry_00030_conf_01	-84.3703	-78.3703	-3.83501	-30.1103	-0.295694	-12.8156	-27.969	-3.66827	1127947	2.35678
CHEMBL371012_entry_00030_conf_02	-82.8851	-76.8851	-3.7675	-29.5803	-0.290489	-12.59	-27.439	-3.7675	1127947	2.35678
CHEMBL371012_entry_00030_conf_03	-80.6576	-74.6576	-3.66626	-28.7853	-0.282682	-12.2517	-26.644	-3.66626	1127947	2.35678
CHEMBL371012_entry_00030_conf_04	-77.9375	-71.9375	-3.54261	-27.8145	-0.273149	-11.8385	-25.6732	-3.24739	1127947	2.35678
CHEMBL371012_entry_00030_conf_05	-76.2387	-70.2387	-3.46539	-27.2083	-0.267195	-11.5805	-25.067	-3.46539	1127947	2.35678
CHEMBL371012_entry_00030_conf_06	-74.9498	-68.9498	-3.40681	-26.7483	-0.262678	-11.3847	-24.607	-3.25869	1127947	2.35678
CHEMBL371012_entry_00030_conf_07	-74.3655	-68.3655	-3.38025	-26.5398	-0.26063	-11.2959	-24.3985	-3.23328	1127947	2.35678
CHEMBL371012_entry_00030_conf_08	-73.3875	-67.3875	-3.33579	-26.1907	-0.257202	-11.1474	-24.0494	-3.19076	1127947	2.35678
CHEMBL371012_entry_00030_conf_09	-72.8104	-66.8104	-3.30956	-25.9848	-0.25518	-11.0597	-23.8435	-3.30956	1127947	2.35678
CHEMBL371012_entry_00030_conf_10	-68.6758	-62.6758	-3.12163	-24.5092	-0.240689	-10.4317	-22.3679	-2.9859	1127947	2.35678
CHEMBL202624_entry_00031_conf_01	-76.2858	-64.2858	-3.63266	-27.6506	-0.20604	-10.6238	-23.301	-3.46754	2309712	5.36221
CHEMBL202624_entry_00031_conf_02	-76.0639	-64.0639	-3.62209	-27.5701	-0.20544	-10.5929	-23.2206	-3.45745	2309712	5.36221
CHEMBL202624_entry_00031_conf_03	-74.939	-62.939	-3.56852	-27.1624	-0.202402	-10.4362	-22.8129	-3.40632	2309712	5.36221
CHEMBL202624_entry_00031_conf_04	-70.8568	-58.8568	-3.37413	-25.6828	-0.191377	-9.86773	-21.3333	-3.22076	2309712	5.36221
CHEMBL202624_entry_00031_conf_05	-69.9643	-57.9643	-3.33163	-25.3593	-0.188966	-9.74344	-21.0098	-3.1802	2309712	5.36221
CHEMBL202624_entry_00031_conf_06	-68.7364	-56.7364	-3.27316	-24.9142	-0.18565	-9.57243	-20.5647	-3.12438	2309712	5.36221
CHEMBL202624_entry_00031_conf_07	-68.5013	-56.5013	-3.26197	-24.829	-0.185015	-9.53969	-20.4795	-3.11369	2309712	5.36221
CHEMBL202624_entry_00031_conf_08	-68.4375	-56.4375	-3.25893	-24.8059	-0.184842	-9.53081	-20.4563	-3.11079	2309712	5.36221
CHEMBL202624_entry_00031_conf_09	-67.4986	-55.4986	-3.21422	-24.4656	-0.182306	-9.40006	-20.116	-3.21422	2309712	5.36221
CHEMBL202624_entry_00031_conf_10	-67.268	-55.268	-3.20324	-24.382	-0.181684	-9.36795	-20.0325	-3.05764	2309712	5.36221
CHEMBL89994_entry_00032_conf_01	-112.205	-98.2051	-3.61952	-35.7184	-0.257671	-14.8035	-31.2618	-3.40015	2916177	10.1672
CHEMBL89994_entry_00032_conf_02	-108.344	-94.3445	-3.49498	-34.4895	-0.248806	-14.2941	-30.0328	-3.28317	2916177	10.1672
CHEMBL89994_entry_00032_conf_03	-95.6351	-81.6351	-3.085	-30.4437	-0.21962	-12.6174	-25.987	-3.085	2916177	10.1672
CHEMBL89994_entry_00032_conf_04	-92.5635	-78.5635	-2.98592	-29.4658	-0.212566	-12.2121	-25.0092	-2.89261	2916177	10.1672
CHEMBL89994_entry_00032_conf_05	-83.9379	-69.9379	-2.70768	-26.7201	-0.192758	-11.0741	-22.2634	-2.62306	2916177	10.1672
CHEMBL89994_entry_00032_conf_06	-81.5699	-67.5699	-2.63129	-25.9663	-0.18732	-10.7617	-21.5096	-2.54906	2916177	10.1672
CHEMBL89994_entry_00032_conf_07	-77.7772	-63.7772	-2.50894	-24.7589	-0.17861	-10.2613	-20.3023	-2.50894	2916177	10.1672
CHEMBL89994_entry_00032_conf_08	-75.4893	-61.4893	-2.43514	-24.0306	-0.173356	-9.95949	-19.574	-2.43514	2916177	10.1672
CHEMBL89994_entry_00032_conf_09	-75.0533	-61.0533	-2.42107	-23.8918	-0.172355	-9.90196	-19.4352	-2.27434	2916177	10.1672
CHEMBL89994_entry_00032_conf_10	-73.1026	-59.1026	-2.35815	-23.2708	-0.167875	-9.64459	-18.8142	-2.28446	2916177	10.1672
CHEMBL328388_entry_00033_conf_01	-121.571	-105.571	-3.68398	-37.9018	-0.272848	-15.917	-32.9135	-3.37698	3062209	12.2281
CHEMBL328388_entry_00033_conf_02	-111.541	-95.5412	-3.38004	-34.7747	-0.250337	-14.6038	-29.7865	-3.09837	3062209	12.2281
CHEMBL328388_entry_00033_conf_03	-111.409	-95.4087	-3.37602	-34.7334	-0.25004	-14.5864	-29.7452	-3.09469	3062209	12.2281
CHEMBL328388_entry_00033_conf_04	-81.772	-65.772	-2.47794	-25.4937	-0.183525	-10.7062	-20.5055	-2.33634	3062209	12.2281
CHEMBL328388_entry_00033_conf_05	-80.1595	-64.1595	-2.42908	-24.991	-0.179906	-10.4951	-20.0028	-2.35763	3062209	12.2281
CHEMBL328388_entry_00033_conf_06	-76.6279	-60.6279	-2.32206	-23.89	-0.17198	-10.0327	-18.9017	-2.12855	3062209	12.2281
CHEMBL328388_entry_00033_conf_07	-74.3656	-58.3656	-2.2535	-23.1847	-0.166902	-9.73648	-18.1964	-2.18722	3062209	12.2281
CHEMBL328388_entry_00033_conf_08	-66.2476	-50.2476	-2.0075	-20.6537	-0.148683	-8.67361	-15.6655	-1.89279	3062209	12.2281
CHEMBL328388_entry_00033_conf_09	-64.0238	-48.0238	-1.94011	-19.9604	-0.143692	-8.38245	-14.9722	-1.88305	3062209	12.2281
CHEMBL328388_entry_00033_conf_10	-61.8382	-45.8382	-1.87389	-19.2791	-0.138786	-8.09631	-14.2908	-1.87389	3062209	12.2281
CHEMBL92335_entry_00034_conf_01	-97.015	-81.015	-2.85338	-29.9465	-0.202703	-12.4026	-25.0076	-2.69486	3362808	13.5315
CHEMBL92335_entry_00034_conf_02	-87.359	-71.359	-2.56938	-26.9659	-0.182528	-11.1682	-22.027	-2.42664	3362808	13.5315
CHEMBL92335_entry_00034_conf_03	-79.6745	-63.6745	-2.34337	-24.5938	-0.166472	-10.1858	-19.655	-2.21318	3362808	13.5315
CHEMBL92335_entry_00034_conf_04	-74.4286	-58.4286	-2.18908	-22.9746	-0.155511	-9.51512	-18.0357	-2.12653	3362808	13.5315
CHEMBL92335_entry_00034_conf_05	-70.5539	-54.5539	-2.07511	-21.7785	-0.147415	-9.01976	-16.8396	-2.01583	3362808	13.5315
CHEMBL92335_entry_00034_conf_06	-69.6125	-53.6125	-2.04743	-21.4879	-0.145448	-8.89941	-16.5491	-2.04743	3362808	13.5315
CHEMBL92335_entry_00034_conf_07	-69.4362	-53.4362	-2.04224	-21.4335	-0.14508	-8.87687	-16.4946	-1.92878	3362808	13.5315
CHEMBL92335_entry_00034_conf_08	-68.9342	-52.9342	-2.02748	-21.2785	-0.144031	-8.81269	-16.3397	-1.86309	3362808	13.5315
CHEMBL92335_entry_00034_conf_09	-67.4512	-51.4512	-1.98386	-20.8208	-0.140933	-8.6231	-15.8819	-1.98386	3362808	13.5315
CHEMBL92335_entry_00034_conf_10	-67.0217	-51.0217	-1.97123	-20.6882	-0.140035	-8.5682	-15.7493	-1.97123	3362808	13.5315
CHEMBL195216_entry_00035_conf_01	-104.728	-94.7276	-3.27274	-32.9871	-0.244359	-13.8905	-29.8373	-3.08022	1744146	6.15651
CHEMBL195216_entry_00035_conf_02	-88.2544	-78.2544	-2.75795	-27.7984	-0.205922	-11.7055	-24.6486	-2.67438	1744146	6.15651
CHEMBL195216_entry_00035_conf_03	-82.9377	-72.9377	-2.5918	-26.1238	-0.193517	-11.0004	-22.9739	-2.51326	1744146	6.15651
CHEMBL195216_entry_00035_conf_04	-67.1232	-57.1232	-2.0976	-21.1425	-0.156617	-8.90283	-17.9927	-2.0976	1744146	6.15651
CHEMBL195216_entry_00035_conf_05	-52.8663	-42.8663	-1.65207	-16.6518	-0.123352	-7.01188	-13.502	-1.65207	1744146	6.15651
CHEMBL195216_entry_00035_conf_06	-44.7395	-34.7395	-1.39811	-14.0921	-0.10439	-5.93399	-10.9423	-1.35574	1744146	6.15651
CHEMBL195216_entry_00035_conf_07	-43.0267	-33.0267	-1.34459	-13.5526	-0.100393	-5.70682	-10.4028	-1.34459	1744146	6.15651
CHEMBL195216_entry_00035_conf_08	-41.2669	-31.2669	-1.28959	-12.9983	-0.0962871	-5.4734	-9.84846	-1.28959	1744146	6.15651
CHEMBL195216_entry_00035_conf_09	-39.7277	-29.7277	-1.24149	-12.5134	-0.0926956	-5.26924	-9.36363	-1.24149	1744146	6.15651
CHEMBL195216_entry_00035_conf_10	-38.4746	-28.4746	-1.20233	-12.1187	-0.0897718	-5.10304	-8.96893	-1.20233	1744146	6.15651
CHEMBL191300_entry_00036_conf_01	-86.7702	-80.7702	-4.33851	-31.9664	-0.304752	-13.1895	-29.756	-3.9441	1087470	2.12411
CHEMBL191300_entry_00036_conf_02	-85.5189	-79.5189	-4.27594	-31.5054	-0.300357	-12.9993	-29.295	-3.88722	1087470	2.12411
CHEMBL191300_entry_00036_conf_03	-77.9585	-71.9585	-3.89792	-28.7201	-0.273804	-11.8501	-26.5097	-3.54357	1087470	2.12411
CHEMBL191300_entry_00036_conf_04	-74.2149	-68.2149	-3.71074	-27.341	-0.260655	-11.281	-25.1306	-3.53404	1087470	2.12411
CHEMBL191300_entry_00036_conf_05	-72.1818	-66.1818	-3.60909	-26.592	-0.253515	-10.972	-24.3816	-3.60909	1087470	2.12411
CHEMBL191300_entry_00036_conf_06	-69.9833	-63.9833	-3.49917	-25.7821	-0.245794	-10.6378	-23.5717	-3.49917	1087470	2.12411
CHEMBL191300_entry_00036_conf_07	-67.5226	-61.5226	-3.37613	-24.8756	-0.237151	-10.2638	-22.6651	-3.21536	1087470	2.12411
CHEMBL191300_entry_00036_conf_08	-67.4798	-61.4798	-3.37399	-24.8598	-0.237001	-10.2573	-22.6494	-3.21332	1087470	2.12411
CHEMBL191300_entry_00036_conf_09	-65.2275	-59.2275	-3.26138	-24.03	-0.22909	-9.91493	-21.8196	-3.26138	1087470	2.12411
CHEMBL191300_entry_00036_conf_10	-63.9202	-57.9202	-3.19601	-23.5484	-0.224499	-9.7162	-21.338	-3.04382	1087470	2.12411
CHEMBL94080_entry_00037_conf_01	-119.215	-103.215	-3.97382	-38.3669	-0.289702	-16.0277	-33.2176	-3.72546	3433633	11.8616
CHEMBL94080_entry_00037_conf_02	-112.381	-96.3811	-3.74604	-36.1676	-0.273096	-15.1089	-31.0183	-3.51191	3433633	11.8616
CHEMBL94080_entry_00037_conf_03	-106.641	-90.6411	-3.5547	-34.3203	-0.259147	-14.3372	-29.171	-3.33254	3433633	11.8616
CHEMBL94080_entry_00037_conf_04	-88.9414	-72.9414	-2.96471	-28.624	-0.216135	-11.9576	-23.4747	-2.86908	3433633	11.8616
CHEMBL94080_entry_00037_conf_05	-85.7706	-69.7706	-2.85902	-27.6035	-0.20843	-11.5313	-22.4543	-2.76679	3433633	11.8616
CHEMBL94080_entry_00037_conf_06	-79.4036	-63.4036	-2.64679	-25.5545	-0.192958	-10.6753	-20.4052	-2.64679	3433633	11.8616
CHEMBL94080_entry_00037_conf_07	-78.7474	-62.7474	-2.62491	-25.3432	-0.191363	-10.5871	-20.194	-2.46086	3433633	11.8616
CHEMBL94080_entry_00037_conf_08	-77.3595	-61.3595	-2.57865	-24.8966	-0.18799	-10.4005	-19.7473	-2.57865	3433633	11.8616
CHEMBL94080_entry_00037_conf_09	-75.0573	-59.0573	-2.50191	-24.1557	-0.182396	-10.091	-19.0064	-2.34554	3433633	11.8616
CHEMBL94080_entry_00037_conf_10	-69.8464	-53.8464	-2.32821	-22.4787	-0.169733	-9.39042	-17.3294	-2.32821	3433633	11.8616
CHEMBL360338_entry_00038_conf_01	-77.9826	-67.9826	-3.71346	-28.2656	-0.276258	-11.8878	-24.641	-3.39055	1843332	4.26854
CHEMBL360338_entry_00038_conf_02	-75.7571	-65.7571	-3.60748	-27.4589	-0.268374	-11.5486	-23.8343	-3.60748	1843332	4.26854
CHEMBL360338_entry_00038_conf_03	-72.9521	-62.9521	-3.47391	-26.4422	-0.258437	-11.121	-22.8176	-3.47391	1843332	4.26854
CHEMBL360338_entry_00038_conf_04	-72.7288	-62.7288	-3.46328	-26.3613	-0.257646	-11.0869	-22.7367	-3.46328	1843332	4.26854
CHEMBL360338_entry_00038_conf_05	-72.6027	-62.6027	-3.45727	-26.3156	-0.257199	-11.0677	-22.691	-3.30012	1843332	4.26854
CHEMBL360338_entry_00038_conf_06	-71.5817	-61.5817	-3.40865	-25.9455	-0.253582	-10.9121	-22.3209	-3.11225	1843332	4.26854
CHEMBL360338_entry_00038_conf_07	-70.878	-60.878	-3.37514	-25.6904	-0.251089	-10.8048	-22.0658	-3.22173	1843332	4.26854
CHEMBL360338_entry_00038_conf_08	-67.7311	-57.7311	-3.22529	-24.5498	-0.239942	-10.3251	-20.9252	-3.07869	1843332	4.26854
CHEMBL360338_entry_00038_conf_09	-67.3531	-57.3531	-3.20729	-24.4128	-0.238602	-10.2675	-20.7882	-2.9284	1843332	4.26854
CHEMBL360338_entry_00038_conf_10	-66.9364	-56.9364	-3.18745	-24.2618	-0.237126	-10.2039	-20.6372	-2.91028	1843332	4.26854
CHEMBL3427393_entry_00039_conf_01	-82.6522	-66.6522	-2.36149	-25.2677	-0.171696	-10.546	-20.3763	-2.2959	3120642	13.0239
CHEMBL3427393_entry_00039_conf_02	-71.0579	-55.0579	-2.03023	-21.7232	-0.14761	-9.06666	-16.8318	-2.03023	3120642	13.0239
CHEMBL3427393_entry_00039_conf_03	-63.414	-47.414	-1.81183	-19.3863	-0.131732	-8.09133	-14.495	-1.7615	3120642	13.0239
CHEMBL3427393_entry_00039_conf_04	-62.7432	-46.7432	-1.79266	-19.1813	-0.130338	-8.00574	-14.2899	-1.79266	3120642	13.0239
CHEMBL3427393_entry_00039_conf_05	-60.0854	-44.0854	-1.71672	-18.3687	-0.124817	-7.66661	-13.4774	-1.66904	3120642	13.0239
CHEMBL3427393_entry_00039_conf_06	-58.2844	-42.2844	-1.66527	-17.8182	-0.121076	-7.43681	-12.9268	-1.66527	3120642	13.0239
CHEMBL3427393_entry_00039_conf_07	-53.55	-37.55	-1.53	-16.3708	-0.111241	-6.83273	-11.4794	-1.4875	3120642	13.0239
CHEMBL3427393_entry_00039_conf_08	-51.5719	-35.5719	-1.47348	-15.7661	-0.107132	-6.58034	-10.8747	-1.47348	3120642	13.0239
CHEMBL3427393_entry_00039_conf_09	-48.9701	-32.9701	-1.39915	-14.9707	-0.101727	-6.24836	-10.0793	-1.39915	3120642	13.0239
CHEMBL3427393_entry_00039_conf_10	-43.751	-27.751	-1.25003	-13.3751	-0.0908851	-5.58242	-8.48377	-1.25003	3120642	13.0239
CHEMBL3657175_entry_00040_conf_01	-108.989	-88.9886	-2.94564	-32.7075	-0.217271	-13.7169	-26.7055	-2.72472	4242551	19.8677
CHEMBL3657175_entry_00040_conf_02	-107.59	-87.5901	-2.90784	-32.2878	-0.214483	-13.5408	-26.2858	-2.68975	4242551	19.8677
CHEMBL3657175_entry_00040_conf_03	-104.909	-84.9085	-2.83536	-31.483	-0.209137	-13.2033	-25.481	-2.62271	4242551	19.8677
CHEMBL3657175_entry_00040_conf_04	-99.6882	-79.6882	-2.69428	-29.9164	-0.19873	-12.5463	-23.9144	-2.62337	4242551	19.8677
CHEMBL3657175_entry_00040_conf_05	-98.1625	-78.1625	-2.65304	-29.4586	-0.195689	-12.3543	-23.4566	-2.51699	4242551	19.8677
CHEMBL3657175_entry_00040_conf_06	-93.5056	-73.5056	-2.52718	-28.061	-0.186405	-11.7682	-22.059	-2.33764	4242551	19.8677
CHEMBL3657175_entry_00040_conf_07	-82.2267	-62.2267	-2.22234	-24.6762	-0.16392	-10.3487	-18.6742	-2.22234	4242551	19.8677
CHEMBL3657175_entry_00040_conf_08	-80.0821	-60.0821	-2.16438	-24.0327	-0.159645	-10.0788	-18.0307	-2.10742	4242551	19.8677
CHEMBL3657175_entry_00040_conf_09	-73.9039	-53.9039	-1.9974	-22.1786	-0.147329	-9.30124	-16.1766	-1.8476	4242551	19.8677
CHEMBL3657175_entry_00040_conf_10	-70.1519	-50.1519	-1.896	-21.0526	-0.139849	-8.82902	-15.0506	-1.79877	4242551	19.8677
CHEMBL316003_entry_00041_conf_01	-79.6151	-59.6151	-2.21153	-24.1117	-0.164293	-10.1361	-18.0546	-2.15176	3993200	18.0904
CHEMBL316003_entry_00041_conf_02	-75.0051	-55.0051	-2.08348	-22.7156	-0.15478	-9.54917	-16.6585	-2.02717	3993200	18.0904
CHEMBL316003_entry_00041_conf_03	-71.9394	-51.9394	-1.99832	-21.7871	-0.148453	-9.15885	-15.73	-1.89314	3993200	18.0904
CHEMBL316003_entry_00041_conf_04	-61.7939	-41.7939	-1.7165	-18.7145	-0.127517	-7.8672	-12.6574	-1.67011	3993200	18.0904
CHEMBL316003_entry_00041_conf_05	-58.8795	-38.8795	-1.63554	-17.8319	-0.121503	-7.49616	-11.7748	-1.59134	3993200	18.0904
CHEMBL316003_entry_00041_conf_06	-58.1609	-38.1609	-1.61558	-17.6142	-0.12002	-7.40467	-11.5572	-1.57192	3993200	18.0904
CHEMBL316003_entry_00041_conf_07	-57.5854	-37.5854	-1.5996	-17.4399	-0.118833	-7.3314	-11.3829	-1.51541	3993200	18.0904
CHEMBL316003_entry_00041_conf_08	-53.4224	-33.4224	-1.48396	-16.1792	-0.110242	-6.8014	-10.1221	-1.48396	3993200	18.0904
CHEMBL316003_entry_00041_conf_09	-50.968	-30.968	-1.41578	-15.4358	-0.105177	-6.48891	-9.37875	-1.37751	3993200	18.0904
CHEMBL316003_entry_00041_conf_10	-46.6909	-26.6909	-1.29697	-14.1405	-0.0963511	-5.94439	-8.08345	-1.26192	3993200	18.0904
CHEMBL100231_entry_00042_conf_01	-101.903	-85.9026	-2.83063	-30.8616	-0.20982	-12.964	-26.0159	-2.75413	3290678	13.8456
CHEMBL100231_entry_00042_conf_02	-91.1705	-75.1705	-2.53252	-27.6113	-0.187722	-11.5987	-22.7657	-2.39922	3290678	13.8456
CHEMBL100231_entry_00042_conf_03	-66.4476	-50.4476	-1.84577	-20.1239	-0.136817	-8.45342	-15.2782	-1.79588	3290678	13.8456
CHEMBL100231_entry_00042_conf_04	-66.3293	-50.3293	-1.84248	-20.0881	-0.136573	-8.43838	-15.2424	-1.79268	3290678	13.8456
CHEMBL100231_entry_00042_conf_05	-61.5122	-45.5122	-1.70867	-18.6292	-0.126655	-7.82555	-13.7835	-1.70867	3290678	13.8456
CHEMBL100231_entry_00042_conf_06	-54.6099	-38.6099	-1.51694	-16.5388	-0.112443	-6.94744	-11.6931	-1.51694	3290678	13.8456
CHEMBL100231_entry_00042_conf_07	-45.3941	-29.3941	-1.26095	-13.7478	-0.0934673	-5.77501	-8.9021	-1.26095	3290678	13.8456
CHEMBL100231_entry_00042_conf_08	-44.6779	-28.6779	-1.24105	-13.5309	-0.0919927	-5.6839	-8.6852	-1.17573	3290678	13.8456
CHEMBL100231_entry_00042_conf_09	-43.7559	-27.7559	-1.21544	-13.2516	-0.0900943	-5.5666	-8.40597	-1.21544	3290678	13.8456
CHEMBL100231_entry_00042_conf_10	-43.491	-27.491	-1.20808	-13.1714	-0.0895488	-5.5329	-8.32573	-1.1445	3290678	13.8456
CHEMBL3657145_entry_00043_conf_01	-131.098	-105.098	-3.74565	-40.078	-0.276802	-16.8185	-32.1295	-3.44994	5374775	25.3658
CHEMBL3657145_entry_00043_conf_02	-127.453	-101.453	-3.6415	-38.9636	-0.269105	-16.3508	-31.0152	-3.35402	5374775	25.3658
CHEMBL3657145_entry_00043_conf_03	-119.03	-93.0304	-3.40087	-36.3889	-0.251323	-15.2703	-28.4404	-3.13238	5374775	25.3658
CHEMBL3657145_entry_00043_conf_04	-113.03	-87.0304	-3.22944	-34.5546	-0.238654	-14.5006	-26.6061	-2.97448	5374775	25.3658
CHEMBL3657145_entry_00043_conf_05	-108.499	-82.4987	-3.09996	-33.1692	-0.229086	-13.9192	-25.2207	-3.01385	5374775	25.3658
CHEMBL3657145_entry_00043_conf_06	-98.3754	-72.3754	-2.81073	-30.0744	-0.207711	-12.6205	-22.1259	-2.65879	5374775	25.3658
CHEMBL3657145_entry_00043_conf_07	-86.8953	-60.8953	-2.48272	-26.5648	-0.183472	-11.1478	-18.6164	-2.41376	5374775	25.3658
CHEMBL3657145_entry_00043_conf_08	-86.5802	-60.5802	-2.47372	-26.4685	-0.182807	-11.1073	-18.52	-2.405	5374775	25.3658
CHEMBL3657145_entry_00043_conf_09	-84.111	-58.111	-2.40317	-25.7136	-0.177593	-10.7906	-17.7651	-2.27327	5374775	25.3658
CHEMBL3657145_entry_00043_conf_10	-81.667	-55.667	-2.33334	-24.9665	-0.172433	-10.477	-17.018	-2.26853	5374775	25.3658
CHEMBL282292_entry_00044_conf_01	-99.8094	-85.8094	-3.32698	-32.1216	-0.243132	-13.4296	-27.616	-3.11904	2675782	9.11127
CHEMBL282292_entry_00044_conf_02	-95.971	-81.971	-3.19903	-30.8863	-0.233781	-12.9131	-26.3807	-2.99909	2675782	9.11127
CHEMBL282292_entry_00044_conf_03	-86.4473	-72.4473	-2.88158	-27.8213	-0.210582	-11.6317	-23.3157	-2.70148	2675782	9.11127
CHEMBL282292_entry_00044_conf_04	-82.8348	-68.8348	-2.76116	-26.6587	-0.201782	-11.1456	-22.1531	-2.67209	2675782	9.11127
CHEMBL282292_entry_00044_conf_05	-80.6761	-66.6761	-2.6892	-25.964	-0.196524	-10.8551	-21.4583	-2.60245	2675782	9.11127
CHEMBL282292_entry_00044_conf_06	-77.0643	-63.0643	-2.56881	-24.8016	-0.187725	-10.3692	-20.296	-2.56881	2675782	9.11127
CHEMBL282292_entry_00044_conf_07	-75.1519	-61.1519	-2.50506	-24.1861	-0.183067	-10.1118	-19.6805	-2.50506	2675782	9.11127
CHEMBL282292_entry_00044_conf_08	-73.4328	-59.4328	-2.44776	-23.6329	-0.178879	-9.88053	-19.1272	-2.3688	2675782	9.11127
CHEMBL282292_entry_00044_conf_09	-71.3325	-57.3325	-2.37775	-22.9569	-0.173763	-9.59793	-18.4513	-2.37775	2675782	9.11127
CHEMBL282292_entry_00044_conf_10	-68.9556	-54.9556	-2.29852	-22.192	-0.167973	-9.2781	-17.6863	-2.15486	2675782	9.11127
CHEMBL395308_entry_00045_conf_01	-81.6466	-73.6466	-4.08233	-30.0789	-0.310108	-12.7388	-27.1316	-4.08233	1448734	2.79696
CHEMBL395308_entry_00045_conf_02	-80.5605	-72.5605	-4.02803	-29.6787	-0.305983	-12.5694	-26.7315	-3.66184	1448734	2.79696
CHEMBL395308_entry_00045_conf_03	-78.7746	-70.7746	-3.93873	-29.0208	-0.2992	-12.2907	-26.0736	-3.75117	1448734	2.79696
CHEMBL395308_entry_00045_conf_04	-76.4668	-68.4668	-3.82334	-28.1706	-0.290435	-11.9307	-25.2234	-3.47576	1448734	2.79696
CHEMBL395308_entry_00045_conf_05	-75.214	-67.214	-3.7607	-27.7091	-0.285676	-11.7352	-24.7618	-3.41882	1448734	2.79696
CHEMBL395308_entry_00045_conf_06	-74.0125	-66.0125	-3.70062	-27.2664	-0.281113	-11.5477	-24.3192	-3.3642	1448734	2.79696
CHEMBL395308_entry_00045_conf_07	-73.9315	-65.9315	-3.69658	-27.2366	-0.280805	-11.5351	-24.2894	-3.69658	1448734	2.79696
CHEMBL395308_entry_00045_conf_08	-66.125	-58.125	-3.30625	-24.3607	-0.251155	-10.3171	-21.4134	-3.30625	1448734	2.79696
CHEMBL395308_entry_00045_conf_09	-65.2746	-57.2746	-3.26373	-24.0474	-0.247925	-10.1844	-21.1001	-3.26373	1448734	2.79696
CHEMBL395308_entry_00045_conf_10	-63.3944	-55.3944	-3.16972	-23.3547	-0.240784	-9.89106	-20.4075	-3.16972	1448734	2.79696
CHEMBL371624_entry_00046_conf_01	-85.3429	-77.3429	-4.26714	-31.4406	-0.326649	-13.3497	-28.4934	-4.06395	1293206	2.60817
CHEMBL371624_entry_00046_conf_02	-79.9902	-71.9902	-3.99951	-29.4686	-0.306161	-12.5124	-26.5214	-3.80906	1293206	2.60817
CHEMBL371624_entry_00046_conf_03	-79.5801	-71.5801	-3.97901	-29.3176	-0.304592	-12.4483	-26.3703	-3.78953	1293206	2.60817
CHEMBL371624_entry_00046_conf_04	-75.0383	-67.0383	-3.75192	-27.6444	-0.287208	-11.7378	-24.6971	-3.94938	1293206	2.60817
CHEMBL371624_entry_00046_conf_05	-72.798	-64.798	-3.6399	-26.819	-0.278634	-11.3874	-23.8718	-3.83147	1293206	2.60817
CHEMBL371624_entry_00046_conf_06	-72.7926	-64.7926	-3.63963	-26.817	-0.278613	-11.3865	-23.8698	-3.83119	1293206	2.60817
CHEMBL371624_entry_00046_conf_07	-71.9727	-63.9727	-3.59864	-26.515	-0.275475	-11.2583	-23.5677	-3.42727	1293206	2.60817
CHEMBL371624_entry_00046_conf_08	-71.7476	-63.7476	-3.58738	-26.432	-0.274613	-11.2231	-23.4848	-3.77619	1293206	2.60817
CHEMBL371624_entry_00046_conf_09	-68.6125	-60.6125	-3.43063	-25.2771	-0.262614	-10.7327	-22.3298	-3.61118	1293206	2.60817
CHEMBL371624_entry_00046_conf_10	-68.5729	-60.5729	-3.42864	-25.2625	-0.262462	-10.7265	-22.3152	-3.26538	1293206	2.60817
CHEMBL4073264_entry_00047_conf_01	-107.058	-97.0584	-3.24419	-33.3772	-0.242487	-14.0597	-30.2595	-3.14878	1615576	5.61005
CHEMBL4073264_entry_00047_conf_02	-87.589	-77.589	-2.65421	-27.3073	-0.198389	-11.5028	-24.1896	-2.57615	1615576	5.61005
CHEMBL4073264_entry_00047_conf_03	-71.0603	-61.0603	-2.15334	-22.1542	-0.160951	-9.33218	-19.0365	-2.09001	1615576	5.61005
CHEMBL4073264_entry_00047_conf_04	-49.8647	-39.8647	-1.51105	-15.5461	-0.112943	-6.54861	-12.4285	-1.46661	1615576	5.61005
CHEMBL4073264_entry_00047_conf_05	-45.7345	-35.7345	-1.38589	-14.2585	-0.103589	-6.0062	-11.1408	-1.38589	1615576	5.61005
CHEMBL4073264_entry_00047_conf_06	-40.8896	-30.8896	-1.23908	-12.748	-0.0926148	-5.36993	-9.63033	-1.20264	1615576	5.61005
CHEMBL4073264_entry_00047_conf_07	-33.5175	-23.5175	-1.01568	-10.4496	-0.0759171	-4.40178	-7.33197	-0.98581	1615576	5.61005
CHEMBL4073264_entry_00047_conf_08	-31.8186	-21.8186	-0.964199	-9.91995	-0.0720689	-4.17865	-6.80229	-0.964199	1615576	5.61005
CHEMBL4073264_entry_00047_conf_09	-27.8567	-17.8567	-0.844143	-8.68478	-0.0630954	-3.65835	-5.56712	-0.844143	1615576	5.61005
CHEMBL4073264_entry_00047_conf_10	-21.8751	-11.8751	-0.662881	-6.8199	-0.0495469	-2.8728	-3.70224	-0.662881	1615576	5.61005
CHEMBL1462307_entry_00048_conf_01	-91.0909	-81.0909	-3.03636	-29.3158	-0.205644	-11.9497	-26.0975	-3.03636	2227665	6.63598
CHEMBL1462307_entry_00048_conf_02	-90.9401	-80.9401	-3.03134	-29.2672	-0.205304	-11.9299	-26.0489	-2.93355	2227665	6.63598
CHEMBL1462307_entry_00048_conf_03	-90.4403	-80.4403	-3.01468	-29.1064	-0.204175	-11.8643	-25.8881	-3.01468	2227665	6.63598
CHEMBL1462307_entry_00048_conf_04	-90.3466	-80.3466	-3.01155	-29.0762	-0.203964	-11.852	-25.8579	-3.01155	2227665	6.63598
CHEMBL1462307_entry_00048_conf_05	-90.2127	-80.2127	-3.00709	-29.0331	-0.203662	-11.8345	-25.8148	-3.00709	2227665	6.63598
CHEMBL1462307_entry_00048_conf_06	-87.6503	-77.6503	-2.92168	-28.2085	-0.197877	-11.4983	-24.9902	-2.92168	2227665	6.63598
CHEMBL1462307_entry_00048_conf_07	-87.6444	-77.6444	-2.92148	-28.2066	-0.197863	-11.4975	-24.9883	-2.92148	2227665	6.63598
CHEMBL1462307_entry_00048_conf_08	-86.136	-76.136	-2.8712	-27.7211	-0.194458	-11.2996	-24.5028	-2.8712	2227665	6.63598
CHEMBL1462307_entry_00048_conf_09	-85.4384	-75.4384	-2.84795	-27.4966	-0.192883	-11.2081	-24.2783	-2.84795	2227665	6.63598
CHEMBL1462307_entry_00048_conf_10	-81.9821	-71.9821	-2.73274	-26.3843	-0.18508	-10.7547	-23.166	-2.73274	2227665	6.63598
CHEMBL1086389_entry_00049_conf_01	-120.568	-108.568	-3.76776	-37.9766	-0.280063	-15.9676	-34.1969	-3.54613	2444869	7.94746
CHEMBL1086389_entry_00049_conf_02	-101.894	-89.8938	-3.18418	-32.0945	-0.236685	-13.4945	-28.3148	-2.99688	2444869	7.94746
CHEMBL1086389_entry_00049_conf_03	-91.9955	-79.9955	-2.87486	-28.9768	-0.213692	-12.1836	-25.197	-2.70575	2444869	7.94746
CHEMBL1086389_entry_00049_conf_04	-77.7963	-65.7963	-2.43113	-24.5043	-0.18071	-10.3031	-20.7245	-2.35746	2444869	7.94746
CHEMBL1086389_entry_00049_conf_05	-68.1047	-56.1047	-2.12827	-21.4516	-0.158198	-9.01954	-17.6719	-2.12827	2444869	7.94746
CHEMBL1086389_entry_00049_conf_06	-65.1114	-53.1114	-2.03473	-20.5088	-0.151245	-8.62312	-16.729	-2.03473	2444869	7.94746
CHEMBL1086389_entry_00049_conf_07	-64.8651	-52.8651	-2.02703	-20.4312	-0.150672	-8.5905	-16.6514	-1.96561	2444869	7.94746
CHEMBL1086389_entry_00049_conf_08	-62.8196	-50.8196	-1.96311	-19.7869	-0.145921	-8.3196	-16.0072	-1.90362	2444869	7.94746
CHEMBL1086389_entry_00049_conf_09	-61.3496	-49.3496	-1.91717	-19.3239	-0.142506	-8.12492	-15.5441	-1.85908	2444869	7.94746
CHEMBL1086389_entry_00049_conf_10	-60.2524	-48.2524	-1.88289	-18.9783	-0.139958	-7.97962	-15.1986	-1.82583	2444869	7.94746
CHEMBL1082864_entry_00050_conf_01	-105.757	-91.7572	-2.8583	-31.7377	-0.211264	-13.3193	-27.5363	-2.71172	2630952	10.5424
CHEMBL1082864_entry_00050_conf_02	-89.0575	-75.0575	-2.40696	-26.7262	-0.177904	-11.2161	-22.5248	-2.28353	2630952	10.5424
CHEMBL1082864_entry_00050_conf_03	-85.6906	-71.6906	-2.31596	-25.7158	-0.171179	-10.7921	-21.5144	-2.25502	2630952	10.5424
CHEMBL1082864_entry_00050_conf_04	-75.4079	-61.4079	-2.03805	-22.6299	-0.150637	-9.49705	-18.4285	-2.03805	2630952	10.5424
CHEMBL1082864_entry_00050_conf_05	-59.997	-45.997	-1.62154	-18.0051	-0.119852	-7.55616	-13.8037	-1.57887	2630952	10.5424
CHEMBL1082864_entry_00050_conf_06	-58.7132	-44.7132	-1.58684	-17.6198	-0.117287	-7.39448	-13.4184	-1.54508	2630952	10.5424
CHEMBL1082864_entry_00050_conf_07	-57.2715	-43.2715	-1.54788	-17.1872	-0.114407	-7.21291	-12.9858	-1.50714	2630952	10.5424
CHEMBL1082864_entry_00050_conf_08	-55.7391	-41.7391	-1.50646	-16.7273	-0.111346	-7.01991	-12.5259	-1.46682	2630952	10.5424
CHEMBL1082864_entry_00050_conf_09	-50.1675	-36.1675	-1.35588	-15.0553	-0.100216	-6.31822	-10.8539	-1.3202	2630952	10.5424
CHEMBL1082864_entry_00050_conf_10	-46.8273	-32.8273	-1.2656	-14.0529	-0.0935438	-5.89754	-9.85147	-1.2323	2630952	10.5424
CHEMBL188189_entry_00051_conf_01	-73.1276	-69.1276	-4.06265	-27.9034	-0.299463	-11.6995	-26.3771	-3.84882	803988	1.19365
CHEMBL188189_entry_00051_conf_02	-72.8096	-68.8096	-4.04498	-27.7821	-0.298161	-11.6487	-26.2558	-3.83208	803988	1.19365
CHEMBL188189_entry_00051_conf_03	-68.0856	-64.0856	-3.78254	-25.9795	-0.278816	-10.8929	-24.4532	-3.58345	803988	1.19365
CHEMBL188189_entry_00051_conf_04	-65.3361	-61.3361	-3.62978	-24.9304	-0.267556	-10.453	-23.4041	-3.62978	803988	1.19365
CHEMBL188189_entry_00051_conf_05	-64.9985	-60.9985	-3.61103	-24.8016	-0.266174	-10.399	-23.2753	-3.61103	803988	1.19365
CHEMBL188189_entry_00051_conf_06	-64.2562	-60.2562	-3.56979	-24.5183	-0.263134	-10.2802	-22.992	-3.3819	803988	1.19365
CHEMBL188189_entry_00051_conf_07	-60.9738	-56.9738	-3.38743	-23.2659	-0.249692	-9.75507	-21.7396	-3.38743	803988	1.19365
CHEMBL188189_entry_00051_conf_08	-60.9732	-56.9732	-3.3874	-23.2656	-0.24969	-9.75497	-21.7393	-3.3874	803988	1.19365
CHEMBL188189_entry_00051_conf_09	-60.6384	-56.6384	-3.3688	-23.1379	-0.248319	-9.70141	-21.6116	-3.3688	803988	1.19365
CHEMBL188189_entry_00051_conf_10	-59.7262	-55.7262	-3.31812	-22.7898	-0.244583	-9.55548	-21.2635	-3.31812	803988	1.19365
CHEMBL285632_entry_00052_conf_01	-105.033	-91.0328	-3.18281	-32.7457	-0.236278	-13.7623	-28.3809	-3.00094	2955079	11.6414
CHEMBL285632_entry_00052_conf_02	-94.5178	-80.5178	-2.86418	-29.4674	-0.212624	-12.3845	-25.1027	-2.77994	2955079	11.6414
CHEMBL285632_entry_00052_conf_03	-89.363	-75.363	-2.70797	-27.8603	-0.201028	-11.7091	-23.4956	-2.62832	2955079	11.6414
CHEMBL285632_entry_00052_conf_04	-73.9381	-59.9381	-2.24055	-23.0514	-0.166329	-9.68801	-18.6867	-2.24055	2955079	11.6414
CHEMBL285632_entry_00052_conf_05	-68.097	-54.097	-2.06355	-21.2303	-0.153189	-8.92266	-16.8656	-2.06355	2955079	11.6414
CHEMBL285632_entry_00052_conf_06	-67.0167	-53.0167	-2.03081	-20.8935	-0.150759	-8.78111	-16.5288	-2.03081	2955079	11.6414
CHEMBL285632_entry_00052_conf_07	-64.3433	-50.3433	-1.9498	-20.06	-0.144745	-8.43082	-15.6953	-1.89245	2955079	11.6414
CHEMBL285632_entry_00052_conf_08	-63.7611	-49.7611	-1.93216	-19.8786	-0.143435	-8.35454	-15.5138	-1.87533	2955079	11.6414
CHEMBL285632_entry_00052_conf_09	-63.4433	-49.4433	-1.92252	-19.7794	-0.14272	-8.31288	-15.4147	-1.86598	2955079	11.6414
CHEMBL285632_entry_00052_conf_10	-63.2395	-49.2395	-1.91635	-19.7159	-0.142262	-8.28619	-15.3512	-1.80684	2955079	11.6414
CHEMBL3657143_entry_00053_conf_01	-125.666	-109.666	-3.69606	-38.7904	-0.273445	-16.2843	-33.8516	-3.49072	3482376	13.7675
CHEMBL3657143_entry_00053_conf_02	-121.686	-105.686	-3.57901	-37.562	-0.264785	-15.7686	-32.6231	-3.38017	3482376	13.7675
CHEMBL3657143_entry_00053_conf_03	-115.754	-99.7544	-3.40454	-35.731	-0.251878	-14.9999	-30.7921	-3.2154	3482376	13.7675
CHEMBL3657143_entry_00053_conf_04	-108.542	-92.5422	-3.19242	-33.5047	-0.236184	-14.0653	-28.5658	-3.10121	3482376	13.7675
CHEMBL3657143_entry_00053_conf_05	-101.438	-85.438	-2.98347	-31.3118	-0.220726	-13.1447	-26.3729	-2.89823	3482376	13.7675
CHEMBL3657143_entry_00053_conf_06	-97.6874	-81.6874	-2.87316	-30.154	-0.212564	-12.6587	-25.2152	-2.87316	3482376	13.7675
CHEMBL3657143_entry_00053_conf_07	-90.5682	-74.5682	-2.66377	-27.9565	-0.197073	-11.7362	-23.0176	-2.58766	3482376	13.7675
CHEMBL3657143_entry_00053_conf_08	-88.1973	-72.1973	-2.59404	-27.2247	-0.191914	-11.4289	-22.2858	-2.51992	3482376	13.7675
CHEMBL3657143_entry_00053_conf_09	-85.7774	-69.7774	-2.52286	-26.4777	-0.186649	-11.1154	-21.5388	-2.45078	3482376	13.7675
CHEMBL3657143_entry_00053_conf_10	-83.0946	-67.0946	-2.44396	-25.6495	-0.180811	-10.7677	-20.7107	-2.37413	3482376	13.7675
CHEMBL1085669_entry_00054_conf_01	-127.246	-109.246	-3.43909	-38.1866	-0.253172	-16.0042	-32.7848	-3.18115	3565324	15.3788
CHEMBL1085669_entry_00054_conf_02	-109.514	-91.5136	-2.95983	-32.865	-0.217891	-13.7739	-27.4632	-2.73784	3565324	15.3788
CHEMBL1085669_entry_00054_conf_03	-108.816	-90.8161	-2.94097	-32.6557	-0.216503	-13.6862	-27.2539	-2.7204	3565324	15.3788
CHEMBL1085669_entry_00054_conf_04	-82.1904	-64.1904	-2.22136	-24.6653	-0.163528	-10.3374	-19.2635	-2.10745	3565324	15.3788
CHEMBL1085669_entry_00054_conf_05	-67.5418	-49.5418	-1.82546	-20.2693	-0.134383	-8.495	-14.8675	-1.77742	3565324	15.3788
CHEMBL1085669_entry_00054_conf_06	-64.7229	-46.7229	-1.74927	-19.4233	-0.128774	-8.14044	-14.0215	-1.65956	3565324	15.3788
CHEMBL1085669_entry_00054_conf_07	-56.9882	-38.9882	-1.54022	-17.1021	-0.113385	-7.16762	-11.7003	-1.49969	3565324	15.3788
CHEMBL1085669_entry_00054_conf_08	-56.6303	-38.6303	-1.53055	-16.9948	-0.112673	-7.12261	-11.593	-1.45206	3565324	15.3788
CHEMBL1085669_entry_00054_conf_09	-55.8246	-37.8246	-1.50877	-16.753	-0.11107	-7.02128	-11.3512	-1.46907	3565324	15.3788
CHEMBL1085669_entry_00054_conf_10	-41.8351	-23.8351	-1.13068	-12.5547	-0.0832361	-5.26176	-7.15292	-1.13068	3565324	15.3788
CHEMBL205119_entry_00055_conf_01	-82.9626	-76.9626	-4.36646	-31.0908	-0.328828	-13.1294	-28.8422	-4.14813	1057526	1.75413
CHEMBL205119_entry_00055_conf_02	-82.5518	-76.5518	-4.34483	-30.9368	-0.3272	-13.0644	-28.6883	-3.93104	1057526	1.75413
CHEMBL205119_entry_00055_conf_03	-82.4651	-76.4651	-4.34027	-30.9043	-0.326856	-13.0507	-28.6558	-4.12326	1057526	1.75413
CHEMBL205119_entry_00055_conf_04	-73.3151	-67.3151	-3.85869	-27.4753	-0.290589	-11.6026	-25.2267	-3.49119	1057526	1.75413
CHEMBL205119_entry_00055_conf_05	-72.5251	-66.5251	-3.81711	-27.1792	-0.287458	-11.4776	-24.9307	-3.62626	1057526	1.75413
CHEMBL205119_entry_00055_conf_06	-71.5005	-65.5005	-3.76319	-26.7953	-0.283397	-11.3154	-24.5467	-3.40479	1057526	1.75413
CHEMBL205119_entry_00055_conf_07	-71.3971	-65.3971	-3.75774	-26.7565	-0.282987	-11.2991	-24.508	-3.75774	1057526	1.75413
CHEMBL205119_entry_00055_conf_08	-71.1629	-65.1629	-3.74541	-26.6687	-0.282059	-11.262	-24.4202	-3.74541	1057526	1.75413
CHEMBL205119_entry_00055_conf_09	-70.8091	-64.8091	-3.7268	-26.5362	-0.280657	-11.206	-24.2876	-3.54046	1057526	1.75413
CHEMBL205119_entry_00055_conf_10	-68.5068	-62.5068	-3.60562	-25.6734	-0.271531	-10.8417	-23.4248	-3.26223	1057526	1.75413
CHEMBL185890_entry_00056_conf_01	-73.5015	-67.5015	-3.8685	-27.5452	-0.292583	-11.6488	-25.2966	-3.8685	1016479	1.86131
CHEMBL185890_entry_00056_conf_02	-72.8441	-66.8441	-3.8339	-27.2988	-0.289966	-11.5446	-25.0503	-3.8339	1016479	1.86131
CHEMBL185890_entry_00056_conf_03	-69.6809	-63.6809	-3.66742	-26.1134	-0.277375	-11.0433	-23.8648	-3.66742	1016479	1.86131
CHEMBL185890_entry_00056_conf_04	-68.8456	-62.8456	-3.62345	-25.8003	-0.27405	-10.9109	-23.5518	-3.62345	1016479	1.86131
CHEMBL185890_entry_00056_conf_05	-68.8269	-62.8269	-3.62247	-25.7933	-0.273975	-10.9079	-23.5448	-3.82371	1016479	1.86131
CHEMBL185890_entry_00056_conf_06	-68.223	-62.223	-3.59069	-25.567	-0.271571	-10.8122	-23.3185	-3.59069	1016479	1.86131
CHEMBL185890_entry_00056_conf_07	-67.3357	-61.3357	-3.54398	-25.2345	-0.268039	-10.6716	-22.9859	-3.74087	1016479	1.86131
CHEMBL185890_entry_00056_conf_08	-63.9042	-57.9042	-3.36338	-23.9485	-0.254379	-10.1278	-21.6999	-3.55023	1016479	1.86131
CHEMBL185890_entry_00056_conf_09	-63.6768	-57.6768	-3.35141	-23.8633	-0.253474	-10.0917	-21.6147	-3.35141	1016479	1.86131
CHEMBL185890_entry_00056_conf_10	-62.5604	-56.5604	-3.29265	-23.4449	-0.249031	-9.9148	-21.1964	-3.47558	1016479	1.86131
CHEMBL3657138_entry_00057_conf_01	-120.16	-102.16	-3.43314	-36.7342	-0.254792	-15.4372	-31.2314	-3.24757	3855469	16.2174
CHEMBL3657138_entry_00057_conf_02	-102.878	-84.8778	-2.93937	-31.4509	-0.218146	-13.2169	-25.9481	-2.78048	3855469	16.2174
CHEMBL3657138_entry_00057_conf_03	-97.6042	-79.6042	-2.78869	-29.8386	-0.206964	-12.5394	-24.3358	-2.78869	3855469	16.2174
CHEMBL3657138_entry_00057_conf_04	-97.1912	-79.1912	-2.77689	-29.7124	-0.206088	-12.4864	-24.2096	-2.69975	3855469	16.2174
CHEMBL3657138_entry_00057_conf_05	-87.4482	-69.4482	-2.49852	-26.7338	-0.185429	-11.2346	-21.2311	-2.36346	3855469	16.2174
CHEMBL3657138_entry_00057_conf_06	-83.0983	-65.0983	-2.37424	-25.404	-0.176205	-10.6758	-19.9013	-2.37424	3855469	16.2174
CHEMBL3657138_entry_00057_conf_07	-78.637	-60.637	-2.24677	-24.0402	-0.166745	-10.1027	-18.5374	-2.24677	3855469	16.2174
CHEMBL3657138_entry_00057_conf_08	-75.8874	-57.8874	-2.16821	-23.1996	-0.160915	-9.74942	-17.6968	-2.16821	3855469	16.2174
CHEMBL3657138_entry_00057_conf_09	-75.0977	-57.0977	-2.14565	-22.9582	-0.15924	-9.64796	-17.4554	-2.14565	3855469	16.2174
CHEMBL3657138_entry_00057_conf_10	-74.6097	-56.6097	-2.13171	-22.809	-0.158206	-9.58527	-17.3062	-2.13171	3855469	16.2174
CHEMBL83_entry_00058_conf_01	-87.6525	-71.6525	-3.13045	-28.8654	-0.235302	-12.182	-23.5964	-3.0225	3363776	10.7929
CHEMBL83_entry_00058_conf_02	-87.1418	-71.1418	-3.11221	-28.6973	-0.233932	-12.111	-23.4282	-3.00489	3363776	10.7929
CHEMBL83_entry_00058_conf_03	-69.9763	-53.9763	-2.49915	-23.0444	-0.187851	-9.72535	-17.7753	-2.49915	3363776	10.7929
CHEMBL83_entry_00058_conf_04	-67.1608	-51.1608	-2.3986	-22.1172	-0.180293	-9.33404	-16.8481	-2.3986	3363776	10.7929
CHEMBL83_entry_00058_conf_05	-60.3676	-44.3676	-2.15599	-19.8801	-0.162056	-8.38993	-14.611	-2.15599	3363776	10.7929
CHEMBL83_entry_00058_conf_06	-59.7585	-43.7585	-2.13423	-19.6795	-0.160421	-8.30527	-14.4104	-2.06064	3363776	10.7929
CHEMBL83_entry_00058_conf_07	-59.7221	-43.7221	-2.13293	-19.6675	-0.160324	-8.30021	-14.3984	-2.13293	3363776	10.7929
CHEMBL83_entry_00058_conf_08	-59.3359	-43.3359	-2.11914	-19.5403	-0.159287	-8.24654	-14.2712	-2.04607	3363776	10.7929
CHEMBL83_entry_00058_conf_09	-57.9037	-41.9037	-2.06799	-19.0687	-0.155442	-8.04749	-13.7996	-2.06799	3363776	10.7929
CHEMBL83_entry_00058_conf_10	-57.2253	-41.2253	-2.04376	-18.8452	-0.153621	-7.9532	-13.5762	-2.04376	3363776	10.7929
CHEMBL91452_entry_00059_conf_01	-85.241	-79.241	-3.87459	-30.4211	-0.260424	-12.3688	-28.2798	-3.87459	1145070	2.24564
CHEMBL91452_entry_00059_conf_02	-84.1764	-78.1764	-3.8262	-30.0411	-0.257172	-12.2143	-27.8998	-3.65984	1145070	2.24564
CHEMBL91452_entry_00059_conf_03	-83.9066	-77.9066	-3.81394	-29.9448	-0.256348	-12.1751	-27.8035	-3.64811	1145070	2.24564
CHEMBL91452_entry_00059_conf_04	-81.297	-75.297	-3.69532	-29.0135	-0.248375	-11.7965	-26.8722	-3.53465	1145070	2.24564
CHEMBL91452_entry_00059_conf_05	-76.0453	-70.0453	-3.4566	-27.1393	-0.23233	-11.0344	-24.998	-3.4566	1145070	2.24564
CHEMBL91452_entry_00059_conf_06	-74.8637	-68.8637	-3.4029	-26.7176	-0.22872	-10.863	-24.5763	-3.25494	1145070	2.24564
CHEMBL91452_entry_00059_conf_07	-72.8118	-66.8118	-3.30963	-25.9853	-0.222451	-10.5652	-23.844	-3.30963	1145070	2.24564
CHEMBL91452_entry_00059_conf_08	-72.319	-66.319	-3.28723	-25.8094	-0.220946	-10.4937	-23.6681	-3.1443	1145070	2.24564
CHEMBL91452_entry_00059_conf_09	-69.3358	-63.3358	-3.15163	-24.7448	-0.211831	-10.0609	-22.6035	-3.15163	1145070	2.24564
CHEMBL91452_entry_00059_conf_10	-69.285	-63.285	-3.14932	-24.7266	-0.211676	-10.0535	-22.5853	-3.14932	1145070	2.24564
CHEMBL373987_entry_00060_conf_01	-79.5171	-77.5171	-4.18511	-29.7995	-0.312673	-12.5508	-29.05	-3.97585	570471	0.720856
CHEMBL373987_entry_00060_conf_02	-75.8169	-73.8169	-3.99037	-28.4129	-0.298123	-11.9667	-27.6634	-3.79085	570471	0.720856
CHEMBL373987_entry_00060_conf_03	-71.4825	-69.4825	-3.76224	-26.7885	-0.28108	-11.2826	-26.039	-3.57413	570471	0.720856
CHEMBL373987_entry_00060_conf_04	-70.2863	-68.2863	-3.69928	-26.3402	-0.276376	-11.0938	-25.5907	-3.69928	570471	0.720856
CHEMBL373987_entry_00060_conf_05	-69.0782	-67.0782	-3.63569	-25.8875	-0.271626	-10.9031	-25.138	-3.45391	570471	0.720856
CHEMBL373987_entry_00060_conf_06	-68.9643	-66.9643	-3.6297	-25.8448	-0.271178	-10.8851	-25.0953	-3.6297	570471	0.720856
CHEMBL373987_entry_00060_conf_07	-68.3704	-66.3704	-3.59844	-25.6222	-0.268843	-10.7914	-24.8727	-3.59844	570471	0.720856
CHEMBL373987_entry_00060_conf_08	-67.8502	-65.8502	-3.57106	-25.4273	-0.266797	-10.7093	-24.6778	-3.57106	570471	0.720856
CHEMBL373987_entry_00060_conf_09	-67.1847	-65.1847	-3.53604	-25.1779	-0.26418	-10.6043	-24.4284	-3.53604	570471	0.720856
CHEMBL373987_entry_00060_conf_10	-65.8589	-63.8589	-3.46626	-24.681	-0.258967	-10.395	-23.9315	-3.29294	570471	0.720856
CHEMBL373987_entry_00061_conf_01	-75.8968	-73.8968	-3.99457	-28.4428	-0.298438	-11.9794	-27.6933	-3.79484	554497	0.821817
CHEMBL373987_entry_00061_conf_02	-75.8242	-73.8242	-3.99075	-28.4156	-0.298152	-11.9679	-27.6661	-3.79121	554497	0.821817
CHEMBL373987_entry_00061_conf_03	-75.4698	-73.4698	-3.97209	-28.2828	-0.296758	-11.912	-27.5333	-3.97209	554497	0.821817
CHEMBL373987_entry_00061_conf_04	-73.2739	-71.2739	-3.85652	-27.4598	-0.288124	-11.5654	-26.7103	-3.66369	554497	0.821817
CHEMBL373987_entry_00061_conf_05	-71.0576	-69.0576	-3.73988	-26.6293	-0.279409	-11.2156	-25.8798	-3.73988	554497	0.821817
CHEMBL373987_entry_00061_conf_06	-69.9198	-67.9198	-3.67999	-26.2029	-0.274935	-11.036	-25.4534	-3.67999	554497	0.821817
CHEMBL373987_entry_00061_conf_07	-68.0369	-66.0369	-3.58089	-25.4972	-0.267531	-10.7388	-24.7477	-3.58089	554497	0.821817
CHEMBL373987_entry_00061_conf_08	-66.8384	-64.8384	-3.51781	-25.0481	-0.262818	-10.5496	-24.2986	-3.34192	554497	0.821817
CHEMBL373987_entry_00061_conf_09	-66.2147	-64.2147	-3.48498	-24.8144	-0.260366	-10.4512	-24.0649	-3.31074	554497	0.821817
CHEMBL373987_entry_00061_conf_10	-65.8598	-63.8598	-3.4663	-24.6814	-0.25897	-10.3951	-23.9318	-3.4663	554497	0.821817
CHEMBL362356_entry_00062_conf_01	-71.9214	-67.9214	-3.99564	-27.4432	-0.275935	-11.2592	-25.9169	-3.78534	781591	1.33196
CHEMBL362356_entry_00062_conf_02	-69.0957	-65.0957	-3.83865	-26.3649	-0.265094	-10.8168	-24.8387	-3.63661	781591	1.33196
CHEMBL362356_entry_00062_conf_03	-64.3702	-60.3702	-3.57612	-24.5618	-0.246964	-10.0771	-23.0356	-3.57612	781591	1.33196
CHEMBL362356_entry_00062_conf_04	-60.458	-56.458	-3.35878	-23.069	-0.231954	-9.46462	-21.5428	-3.182	781591	1.33196
CHEMBL362356_entry_00062_conf_05	-60.2768	-56.2768	-3.34871	-22.9999	-0.231259	-9.43626	-21.4736	-3.34871	781591	1.33196
CHEMBL362356_entry_00062_conf_06	-59.5344	-55.5344	-3.30747	-22.7166	-0.228411	-9.32004	-21.1903	-3.13339	781591	1.33196
CHEMBL362356_entry_00062_conf_07	-59.4924	-55.4924	-3.30513	-22.7006	-0.22825	-9.31346	-21.1743	-3.30513	781591	1.33196
CHEMBL362356_entry_00062_conf_08	-57.3443	-53.3443	-3.1858	-21.881	-0.220009	-8.97719	-20.3547	-3.01812	781591	1.33196
CHEMBL362356_entry_00062_conf_09	-56.1523	-52.1523	-3.11957	-21.4261	-0.215435	-8.79058	-19.8998	-3.11957	781591	1.33196
CHEMBL362356_entry_00062_conf_10	-54.0757	-50.0757	-3.00421	-20.6337	-0.207468	-8.46549	-19.1075	-3.00421	781591	1.33196
CHEMBL4083658_entry_00063_conf_01	-90.1808	-80.1808	-3.10968	-29.3527	-0.233956	-12.3914	-26.0978	-3.00603	1764427	5.74444
CHEMBL4083658_entry_00063_conf_02	-70.6168	-60.6168	-2.43506	-22.9849	-0.183201	-9.7032	-19.73	-2.35389	1764427	5.74444
CHEMBL4083658_entry_00063_conf_03	-52.7642	-42.7642	-1.81946	-17.1741	-0.136886	-7.25014	-13.9192	-1.75881	1764427	5.74444
CHEMBL4083658_entry_00063_conf_04	-48.2738	-38.2738	-1.66461	-15.7125	-0.125237	-6.63313	-12.4576	-1.66461	1764427	5.74444
CHEMBL4083658_entry_00063_conf_05	-47.9218	-37.9218	-1.65248	-15.5979	-0.124324	-6.58476	-12.3431	-1.65248	1764427	5.74444
CHEMBL4083658_entry_00063_conf_06	-44.6687	-34.6687	-1.5403	-14.5391	-0.115884	-6.13776	-11.2842	-1.5403	1764427	5.74444
CHEMBL4083658_entry_00063_conf_07	-41.3	-31.3	-1.42414	-13.4426	-0.107145	-5.67489	-10.1878	-1.42414	1764427	5.74444
CHEMBL4083658_entry_00063_conf_08	-39.686	-29.686	-1.36848	-12.9173	-0.102957	-5.4531	-9.6624	-1.36848	1764427	5.74444
CHEMBL4083658_entry_00063_conf_09	-35.1822	-25.1822	-1.21318	-11.4514	-0.0912733	-4.83426	-8.19649	-1.17274	1764427	5.74444
CHEMBL4083658_entry_00063_conf_10	-33.1299	-23.1299	-1.14241	-10.7834	-0.085949	-4.55226	-7.52849	-1.14241	1764427	5.74444
CHEMBL30769_entry_00064_conf_01	-94.2306	-80.2306	-3.24933	-30.6709	-0.236485	-12.8055	-26.114	-3.14102	2712321	9.33054
CHEMBL30769_entry_00064_conf_02	-92.7481	-78.7481	-3.19821	-30.1883	-0.232764	-12.604	-25.6315	-2.99187	2712321	9.33054
CHEMBL30769_entry_00064_conf_03	-92.4121	-78.4121	-3.18663	-30.079	-0.231921	-12.5584	-25.5221	-3.0804	2712321	9.33054
CHEMBL30769_entry_00064_conf_04	-89.6127	-75.6127	-3.09009	-29.1678	-0.224895	-12.1779	-24.611	-2.98709	2712321	9.33054
CHEMBL30769_entry_00064_conf_05	-88.5841	-74.5841	-3.05463	-28.833	-0.222314	-12.0381	-24.2762	-2.9528	2712321	9.33054
CHEMBL30769_entry_00064_conf_06	-88.1774	-74.1774	-3.0406	-28.7006	-0.221293	-11.9829	-24.1438	-3.0406	2712321	9.33054
CHEMBL30769_entry_00064_conf_07	-82.7916	-68.7916	-2.85488	-26.9476	-0.207777	-11.251	-22.3908	-2.75972	2712321	9.33054
CHEMBL30769_entry_00064_conf_08	-80.711	-66.711	-2.78314	-26.2704	-0.202555	-10.9682	-21.7136	-2.69037	2712321	9.33054
CHEMBL30769_entry_00064_conf_09	-78.4548	-64.4548	-2.70534	-25.536	-0.196893	-10.6616	-20.9792	-2.61516	2712321	9.33054
CHEMBL30769_entry_00064_conf_10	-74.9885	-60.9885	-2.58581	-24.4078	-0.188194	-10.1906	-19.851	-2.58581	2712321	9.33054
CHEMBL375334_entry_00065_conf_01	-84.0623	-76.0623	-4.42433	-31.5028	-0.32804	-13.2346	-28.5048	-3.82101	1196943	2.70912
CHEMBL375334_entry_00065_conf_02	-80.7195	-72.7195	-4.2484	-30.2501	-0.314996	-12.7083	-27.2521	-4.03598	1196943	2.70912
CHEMBL375334_entry_00065_conf_03	-79.8885	-71.8885	-4.20466	-29.9387	-0.311753	-12.5775	-26.9407	-3.80421	1196943	2.70912
CHEMBL375334_entry_00065_conf_04	-78.6759	-70.6759	-4.14083	-29.4843	-0.307021	-12.3865	-26.4862	-4.14083	1196943	2.70912
CHEMBL375334_entry_00065_conf_05	-78.1828	-70.1828	-4.11488	-29.2995	-0.305096	-12.3089	-26.3014	-3.90914	1196943	2.70912
CHEMBL375334_entry_00065_conf_06	-77.4032	-69.4032	-4.07385	-29.0073	-0.302054	-12.1862	-26.0093	-3.87016	1196943	2.70912
CHEMBL375334_entry_00065_conf_07	-76.7296	-68.7296	-4.0384	-28.7549	-0.299426	-12.0801	-25.7569	-3.83648	1196943	2.70912
CHEMBL375334_entry_00065_conf_08	-75.8967	-67.8967	-3.99456	-28.4428	-0.296176	-11.949	-25.4447	-3.79484	1196943	2.70912
CHEMBL375334_entry_00065_conf_09	-74.4288	-66.4288	-3.91731	-27.8927	-0.290447	-11.7179	-24.8946	-3.54423	1196943	2.70912
CHEMBL375334_entry_00065_conf_10	-73.099	-65.099	-3.84732	-27.3943	-0.285258	-11.5085	-24.3963	-3.48091	1196943	2.70912
CHEMBL1085668_entry_00066_conf_01	-114.423	-100.423	-3.46736	-35.6732	-0.256264	-14.9706	-31.3084	-3.17841	2837723	10.4116
CHEMBL1085668_entry_00066_conf_02	-100.896	-86.8963	-3.05746	-31.456	-0.22597	-13.2008	-27.0913	-2.80268	2837723	10.4116
CHEMBL1085668_entry_00066_conf_03	-82.7151	-68.7151	-2.50652	-25.7878	-0.185251	-10.8221	-21.423	-2.4328	2837723	10.4116
CHEMBL1085668_entry_00066_conf_04	-72.6231	-58.6231	-2.2007	-22.6414	-0.162648	-9.50166	-18.2767	-2.07494	2837723	10.4116
CHEMBL1085668_entry_00066_conf_05	-71.7651	-57.7651	-2.1747	-22.3739	-0.160727	-9.38941	-18.0092	-2.05043	2837723	10.4116
CHEMBL1085668_entry_00066_conf_06	-61.4984	-47.4984	-1.86359	-19.1731	-0.137733	-8.04616	-14.8084	-1.80878	2837723	10.4116
CHEMBL1085668_entry_00066_conf_07	-53.5733	-39.5733	-1.62343	-16.7023	-0.119984	-7.00928	-12.3376	-1.57569	2837723	10.4116
CHEMBL1085668_entry_00066_conf_08	-42.0096	-28.0096	-1.27302	-13.0972	-0.0940856	-5.49634	-8.73244	-1.20027	2837723	10.4116
CHEMBL1085668_entry_00066_conf_09	-40.0738	-26.0738	-1.21436	-12.4936	-0.0897501	-5.24306	-8.12892	-1.21436	2837723	10.4116
CHEMBL1085668_entry_00066_conf_10	-39.2344	-25.2344	-1.18892	-12.232	-0.0878702	-5.13325	-7.86723	-1.18892	2837723	10.4116
CHEMBL182751_entry_00067_conf_01	-69.495	-65.495	-3.15886	-24.8016	-0.162749	-9.22872	-23.374	-3.15886	832881	1.5168
CHEMBL182751_entry_00067_conf_02	-68.7926	-64.7926	-3.12694	-24.5509	-0.161104	-9.13545	-23.1234	-3.12694	832881	1.5168
CHEMBL182751_entry_00067_conf_03	-66.0184	-62.0184	-3.00084	-23.5609	-0.154607	-8.76705	-22.1333	-3.00084	832881	1.5168
CHEMBL182751_entry_00067_conf_04	-64.8063	-60.8063	-2.94574	-23.1283	-0.151768	-8.60607	-21.7007	-2.94574	832881	1.5168
CHEMBL182751_entry_00067_conf_05	-62.652	-58.652	-2.84782	-22.3594	-0.146723	-8.31999	-20.9319	-2.84782	832881	1.5168
CHEMBL182751_entry_00067_conf_06	-61.136	-57.136	-2.77891	-21.8184	-0.143173	-8.11867	-20.3909	-2.77891	832881	1.5168
CHEMBL182751_entry_00067_conf_07	-58.6768	-54.6768	-2.66713	-20.9407	-0.137414	-7.79209	-19.5132	-2.66713	832881	1.5168
CHEMBL182751_entry_00067_conf_08	-57.6251	-53.6251	-2.61932	-20.5654	-0.134951	-7.65244	-19.1379	-2.61932	832881	1.5168
CHEMBL182751_entry_00067_conf_09	-56.6827	-52.6827	-2.57649	-20.2291	-0.132744	-7.52729	-18.8016	-2.57649	832881	1.5168
CHEMBL182751_entry_00067_conf_10	-53.4661	-49.4661	-2.43028	-19.0811	-0.125211	-7.10013	-17.6536	-2.43028	832881	1.5168
CHEMBL377171_entry_00068_conf_01	-78.3012	-74.3012	-3.72863	-28.3811	-0.279288	-11.9636	-26.9312	-3.55914	852871	1.50997
CHEMBL377171_entry_00068_conf_02	-76.5477	-72.5477	-3.64513	-27.7455	-0.273034	-11.6957	-26.2957	-3.47944	852871	1.50997
CHEMBL377171_entry_00068_conf_03	-75.1949	-71.1949	-3.58071	-27.2552	-0.268209	-11.489	-25.8053	-3.41795	852871	1.50997
CHEMBL377171_entry_00068_conf_04	-73.9809	-69.9809	-3.5229	-26.8151	-0.263878	-11.3035	-25.3653	-3.5229	852871	1.50997
CHEMBL377171_entry_00068_conf_05	-71.7737	-67.7737	-3.41779	-26.0151	-0.256005	-10.9663	-24.5652	-3.41779	852871	1.50997
CHEMBL377171_entry_00068_conf_06	-71.1941	-67.1941	-3.39019	-25.805	-0.253938	-10.8777	-24.3552	-3.39019	852871	1.50997
CHEMBL377171_entry_00068_conf_07	-70.7843	-66.7843	-3.37068	-25.6565	-0.252477	-10.8151	-24.2066	-3.21747	852871	1.50997
CHEMBL377171_entry_00068_conf_08	-70.3626	-66.3626	-3.3506	-25.5036	-0.250972	-10.7507	-24.0538	-3.3506	852871	1.50997
CHEMBL377171_entry_00068_conf_09	-69.7762	-65.7762	-3.32268	-25.2911	-0.248881	-10.6611	-23.8412	-3.32268	852871	1.50997
CHEMBL377171_entry_00068_conf_10	-68.2138	-64.2138	-3.24828	-24.7248	-0.243308	-10.4224	-23.2749	-3.24828	852871	1.50997
CHEMBL3735106_entry_00069_conf_01	-123.762	-95.7623	-3.64007	-38.2028	-0.262397	-15.8993	-29.5598	-3.43784	8038257	37.1105
CHEMBL3735106_entry_00069_conf_02	-121.54	-93.5401	-3.57471	-37.5169	-0.257686	-15.6139	-28.8739	-3.19842	8038257	37.1105
CHEMBL3735106_entry_00069_conf_03	-117.47	-89.4701	-3.455	-36.2605	-0.249057	-15.091	-27.6175	-3.09132	8038257	37.1105
CHEMBL3735106_entry_00069_conf_04	-100.195	-72.1954	-2.94692	-30.9282	-0.212432	-12.8718	-22.2852	-2.70798	8038257	37.1105
CHEMBL3735106_entry_00069_conf_05	-96.0322	-68.0322	-2.82448	-29.6431	-0.203605	-12.3369	-21.0001	-2.66756	8038257	37.1105
CHEMBL3735106_entry_00069_conf_06	-95.1582	-67.1582	-2.79877	-29.3733	-0.201752	-12.2247	-20.7303	-2.57184	8038257	37.1105
CHEMBL3735106_entry_00069_conf_07	-86.413	-58.413	-2.54156	-26.6739	-0.18321	-11.1012	-18.0309	-2.27403	8038257	37.1105
CHEMBL3735106_entry_00069_conf_08	-86.3128	-58.3128	-2.53861	-26.6429	-0.182998	-11.0883	-17.9999	-2.27139	8038257	37.1105
CHEMBL3735106_entry_00069_conf_09	-80.3537	-52.3537	-2.36334	-24.8035	-0.170364	-10.3228	-16.1605	-2.29582	8038257	37.1105
CHEMBL3735106_entry_00069_conf_10	-76.9429	-48.9429	-2.26303	-23.7507	-0.163132	-9.8846	-15.1076	-2.07954	8038257	37.1105
CHEMBL4065761_entry_00070_conf_01	-114.363	-100.363	-3.36361	-35.3013	-0.245156	-14.7459	-30.9798	-3.2675	2485437	9.65425
CHEMBL4065761_entry_00070_conf_02	-97.262	-83.262	-2.86065	-30.0227	-0.208498	-12.5409	-25.7012	-2.77891	2485437	9.65425
CHEMBL4065761_entry_00070_conf_03	-72.3301	-58.3301	-2.12736	-22.3268	-0.155052	-9.32621	-18.0053	-2.12736	2485437	9.65425
CHEMBL4065761_entry_00070_conf_04	-63.163	-49.163	-1.85774	-19.4971	-0.135401	-8.14421	-15.1756	-1.80466	2485437	9.65425
CHEMBL4065761_entry_00070_conf_05	-61.2518	-47.2518	-1.80152	-18.9071	-0.131304	-7.89777	-14.5856	-1.75005	2485437	9.65425
CHEMBL4065761_entry_00070_conf_06	-58.3873	-44.3873	-1.71727	-18.0229	-0.125163	-7.52842	-13.7014	-1.66821	2485437	9.65425
CHEMBL4065761_entry_00070_conf_07	-52.7477	-38.7477	-1.5514	-16.2821	-0.113074	-6.80126	-11.9606	-1.50708	2485437	9.65425
CHEMBL4065761_entry_00070_conf_08	-44.4242	-30.4242	-1.3066	-13.7128	-0.0952308	-5.72804	-9.39132	-1.26926	2485437	9.65425
CHEMBL4065761_entry_00070_conf_09	-40.8184	-26.8184	-1.20054	-12.5998	-0.0875011	-5.2631	-8.27827	-1.20054	2485437	9.65425
CHEMBL4065761_entry_00070_conf_10	-40.0425	-26.0425	-1.17772	-12.3603	-0.0858379	-5.16306	-8.03877	-1.17772	2485437	9.65425
CHEMBL380188_entry_00071_conf_01	-89.4107	-79.4107	-3.72545	-30.997	-0.276445	-13.0256	-27.5302	-3.57643	2041076	4.5064
CHEMBL380188_entry_00071_conf_02	-78.5731	-68.5731	-3.27388	-27.2398	-0.242937	-11.4467	-23.773	-3.27388	2041076	4.5064
CHEMBL380188_entry_00071_conf_03	-77.678	-67.678	-3.23658	-26.9294	-0.240169	-11.3163	-23.4626	-3.23658	2041076	4.5064
CHEMBL380188_entry_00071_conf_04	-77.4164	-67.4164	-3.22568	-26.8387	-0.239361	-11.2782	-23.3719	-3.22568	2041076	4.5064
CHEMBL380188_entry_00071_conf_05	-74.144	-64.144	-3.08933	-25.7043	-0.229243	-10.8015	-22.2375	-2.96576	2041076	4.5064
CHEMBL380188_entry_00071_conf_06	-70.6286	-60.6286	-2.94286	-24.4856	-0.218374	-10.2893	-21.0188	-2.94286	2041076	4.5064
CHEMBL380188_entry_00071_conf_07	-68.3329	-58.3329	-2.8472	-23.6897	-0.211276	-9.95489	-20.2229	-2.8472	2041076	4.5064
CHEMBL380188_entry_00071_conf_08	-67.2266	-57.2266	-2.80111	-23.3062	-0.207855	-9.79372	-19.8394	-2.80111	2041076	4.5064
CHEMBL380188_entry_00071_conf_09	-64.7339	-54.7339	-2.69725	-22.442	-0.200148	-9.43058	-18.9752	-2.69725	2041076	4.5064
CHEMBL380188_entry_00071_conf_10	-60.0754	-50.0754	-2.50314	-20.827	-0.185745	-8.75192	-17.3602	-2.50314	2041076	4.5064
CHEMBL364502_entry_00072_conf_01	-78.6949	-72.6949	-3.93475	-28.9915	-0.30237	-12.3257	-26.781	-3.93475	987456	1.85472
CHEMBL364502_entry_00072_conf_02	-77.1344	-71.1344	-3.85672	-28.4165	-0.296374	-12.0813	-26.2061	-3.85672	987456	1.85472
CHEMBL364502_entry_00072_conf_03	-74.4145	-68.4145	-3.72072	-27.4145	-0.285924	-11.6553	-25.2041	-3.72072	987456	1.85472
CHEMBL364502_entry_00072_conf_04	-73.1343	-67.1343	-3.65671	-26.9429	-0.281005	-11.4547	-24.7325	-3.65671	987456	1.85472
CHEMBL364502_entry_00072_conf_05	-72.6836	-66.6836	-3.63418	-26.7769	-0.279273	-11.3842	-24.5664	-3.82545	987456	1.85472
CHEMBL364502_entry_00072_conf_06	-71.6927	-65.6927	-3.58463	-26.4118	-0.275466	-11.2289	-24.2014	-3.58463	987456	1.85472
CHEMBL364502_entry_00072_conf_07	-71.6798	-65.6798	-3.58399	-26.407	-0.275416	-11.2269	-24.1966	-3.77262	987456	1.85472
CHEMBL364502_entry_00072_conf_08	-68.1912	-62.1912	-3.40956	-25.1218	-0.262012	-10.6805	-22.9114	-3.40956	987456	1.85472
CHEMBL364502_entry_00072_conf_09	-67.7664	-61.7664	-3.38832	-24.9654	-0.26038	-10.614	-22.7549	-3.56665	987456	1.85472
CHEMBL364502_entry_00072_conf_10	-65.9851	-59.9851	-3.29925	-24.3091	-0.253535	-10.335	-22.0987	-3.4729	987456	1.85472
CHEMBL83_entry_00073_conf_01	-87.6212	-71.6212	-3.12933	-28.8551	-0.235218	-12.1776	-23.5861	-3.02142	3241074	10.4943
CHEMBL83_entry_00073_conf_02	-85.1921	-69.1921	-3.04258	-28.0552	-0.228698	-11.84	-22.7861	-2.93766	3241074	10.4943
CHEMBL83_entry_00073_conf_03	-66.9648	-50.9648	-2.3916	-22.0526	-0.179767	-9.30681	-16.7836	-2.3916	3241074	10.4943
CHEMBL83_entry_00073_conf_04	-62.9341	-46.9341	-2.24765	-20.7253	-0.168946	-8.74662	-15.4562	-2.24765	3241074	10.4943
CHEMBL83_entry_00073_conf_05	-58.6499	-42.6499	-2.09464	-19.3144	-0.157445	-8.15119	-14.0453	-2.09464	3241074	10.4943
CHEMBL83_entry_00073_conf_06	-57.3459	-41.3459	-2.04807	-18.885	-0.153945	-7.96997	-13.6159	-2.04807	3241074	10.4943
CHEMBL83_entry_00073_conf_07	-57.0953	-41.0953	-2.03912	-18.8024	-0.153272	-7.93514	-13.5334	-1.9688	3241074	10.4943
CHEMBL83_entry_00073_conf_08	-55.5241	-39.5241	-1.983	-18.285	-0.149054	-7.71677	-13.016	-1.983	3241074	10.4943
CHEMBL83_entry_00073_conf_09	-55.2648	-39.2648	-1.97374	-18.1996	-0.148358	-7.68074	-12.9306	-1.97374	3241074	10.4943
CHEMBL83_entry_00073_conf_10	-55.1671	-39.1671	-1.97025	-18.1675	-0.148096	-7.66716	-12.8984	-1.97025	3241074	10.4943
CHEMBL200483_entry_00074_conf_01	-81.152	-75.152	-3.68873	-28.9618	-0.283429	-12.3125	-26.8205	-3.52835	1182693	2.47286
CHEMBL200483_entry_00074_conf_02	-75.5985	-69.5985	-3.4363	-26.9798	-0.264033	-11.47	-24.8385	-3.4363	1182693	2.47286
CHEMBL200483_entry_00074_conf_03	-75.0465	-69.0465	-3.41121	-26.7828	-0.262105	-11.3862	-24.6415	-3.41121	1182693	2.47286
CHEMBL200483_entry_00074_conf_04	-74.8437	-68.8437	-3.40199	-26.7104	-0.261397	-11.3554	-24.5691	-3.40199	1182693	2.47286
CHEMBL200483_entry_00074_conf_05	-72.8226	-66.8226	-3.31012	-25.9892	-0.254338	-11.0488	-23.8479	-3.1662	1182693	2.47286
CHEMBL200483_entry_00074_conf_06	-71.7475	-65.7475	-3.26125	-25.6055	-0.250583	-10.8857	-23.4642	-3.11946	1182693	2.47286
CHEMBL200483_entry_00074_conf_07	-70.0121	-64.0121	-3.18237	-24.9861	-0.244522	-10.6224	-22.8448	-3.18237	1182693	2.47286
CHEMBL200483_entry_00074_conf_08	-69.2762	-63.2762	-3.14892	-24.7235	-0.241952	-10.5107	-22.5822	-3.01201	1182693	2.47286
CHEMBL200483_entry_00074_conf_09	-65.5933	-59.5933	-2.98152	-23.4091	-0.22909	-9.95195	-21.2678	-2.98152	1182693	2.47286
CHEMBL200483_entry_00074_conf_10	-64.4486	-58.4486	-2.92948	-23.0006	-0.225091	-9.77826	-20.8593	-2.92948	1182693	2.47286
CHEMBL365045_entry_00075_conf_01	-71.1005	-65.1005	-3.09133	-25.0013	-0.22917	-10.5027	-22.8915	-2.96252	1119641	2.46441
CHEMBL365045_entry_00075_conf_02	-70.0962	-64.0962	-3.04766	-24.6482	-0.225933	-10.3544	-22.5384	-3.04766	1119641	2.46441
CHEMBL365045_entry_00075_conf_03	-67.3903	-61.3903	-2.93001	-23.6967	-0.217212	-9.95465	-21.5869	-2.93001	1119641	2.46441
CHEMBL365045_entry_00075_conf_04	-66.1165	-60.1165	-2.87463	-23.2488	-0.213106	-9.76649	-21.139	-2.87463	1119641	2.46441
CHEMBL365045_entry_00075_conf_05	-64.5323	-58.5323	-2.80575	-22.6917	-0.208	-9.53247	-20.5819	-2.80575	1119641	2.46441
CHEMBL365045_entry_00075_conf_06	-64.4286	-58.4286	-2.80124	-22.6553	-0.207666	-9.51716	-20.5455	-2.80124	1119641	2.46441
CHEMBL365045_entry_00075_conf_07	-64.0236	-58.0236	-2.78364	-22.5129	-0.20636	-9.45734	-20.4031	-2.78364	1119641	2.46441
CHEMBL365045_entry_00075_conf_08	-61.5905	-55.5905	-2.67785	-21.6573	-0.198518	-9.09792	-19.5475	-2.56627	1119641	2.46441
CHEMBL365045_entry_00075_conf_09	-57.6485	-51.6485	-2.50646	-20.2712	-0.185812	-8.51562	-18.1614	-2.50646	1119641	2.46441
CHEMBL365045_entry_00075_conf_10	-57.2182	-51.2182	-2.48775	-20.1199	-0.184425	-8.45206	-18.01	-2.48775	1119641	2.46441
CHEMBL4086258_entry_00076_conf_01	-83.1729	-71.1729	-2.97046	-27.3903	-0.21469	-11.4093	-23.4385	-2.86803	2148440	6.4905
CHEMBL4086258_entry_00076_conf_02	-74.0495	-62.0495	-2.64462	-24.3857	-0.19114	-10.1578	-20.4339	-2.55343	2148440	6.4905
CHEMBL4086258_entry_00076_conf_03	-65.8383	-53.8383	-2.35137	-21.6817	-0.169945	-9.0314	-17.7299	-2.35137	2148440	6.4905
CHEMBL4086258_entry_00076_conf_04	-61.3248	-49.3248	-2.19017	-20.1953	-0.158294	-8.41226	-16.2435	-2.19017	2148440	6.4905
CHEMBL4086258_entry_00076_conf_05	-54.3392	-42.3392	-1.94069	-17.8948	-0.140263	-7.454	-13.943	-1.94069	2148440	6.4905
CHEMBL4086258_entry_00076_conf_06	-53.9494	-41.9494	-1.92676	-17.7664	-0.139257	-7.40053	-13.8146	-1.86032	2148440	6.4905
CHEMBL4086258_entry_00076_conf_07	-52.3839	-40.3839	-1.87085	-17.2509	-0.135216	-7.18578	-13.2991	-1.87085	2148440	6.4905
CHEMBL4086258_entry_00076_conf_08	-46.353	-34.353	-1.65547	-15.2648	-0.119649	-6.3585	-11.313	-1.65547	2148440	6.4905
CHEMBL4086258_entry_00076_conf_09	-44.8295	-32.8295	-1.60105	-14.7631	-0.115716	-6.1495	-10.8113	-1.54584	2148440	6.4905
CHEMBL4086258_entry_00076_conf_10	-44.592	-32.592	-1.59257	-14.6849	-0.115103	-6.11692	-10.7331	-1.59257	2148440	6.4905
CHEMBL4085634_entry_00077_conf_01	-111.959	-101.959	-3.3927	-34.905	-0.254149	-14.7142	-31.7874	-3.29291	1745141	6.23886
CHEMBL4085634_entry_00077_conf_02	-93.2941	-83.2941	-2.82709	-29.0859	-0.211779	-12.2611	-25.9683	-2.66555	1745141	6.23886
CHEMBL4085634_entry_00077_conf_03	-73.626	-63.626	-2.23109	-22.9541	-0.167132	-9.67626	-19.8364	-2.16547	1745141	6.23886
CHEMBL4085634_entry_00077_conf_04	-48.4469	-38.4469	-1.46809	-15.1041	-0.109975	-6.3671	-11.9864	-1.42491	1745141	6.23886
CHEMBL4085634_entry_00077_conf_05	-41.1765	-31.1765	-1.24777	-12.8374	-0.0934713	-5.4116	-9.71978	-1.24777	1745141	6.23886
CHEMBL4085634_entry_00077_conf_06	-40.5173	-30.5173	-1.2278	-12.6319	-0.0919749	-5.32497	-9.51427	-1.2278	1745141	6.23886
CHEMBL4085634_entry_00077_conf_07	-39.9213	-29.9213	-1.20974	-12.4461	-0.0906218	-5.24663	-9.32843	-1.20974	1745141	6.23886
CHEMBL4085634_entry_00077_conf_08	-34.66	-24.66	-1.0503	-10.8058	-0.0786787	-4.55517	-7.68816	-1.0503	1745141	6.23886
CHEMBL4085634_entry_00077_conf_09	-34.2316	-24.2316	-1.03732	-10.6723	-0.0777063	-4.49887	-7.5546	-1.00681	1745141	6.23886
CHEMBL4085634_entry_00077_conf_10	-29.8495	-19.8495	-0.90453	-9.30605	-0.0677587	-3.92295	-6.18839	-0.877926	1745141	6.23886
CHEMBL3578274_entry_00078_conf_01	-80.4599	-68.4599	-2.235	-24.3676	-0.161747	-10.1547	-20.7333	-2.235	2558047	10.1647
CHEMBL3578274_entry_00078_conf_02	-80.3775	-68.3775	-2.23271	-24.3426	-0.161582	-10.1443	-20.7083	-2.23271	2558047	10.1647
CHEMBL3578274_entry_00078_conf_03	-78.8093	-66.8093	-2.18915	-23.8677	-0.158429	-9.94634	-20.2334	-2.18915	2558047	10.1647
CHEMBL3578274_entry_00078_conf_04	-78.1648	-66.1648	-2.17125	-23.6725	-0.157134	-9.865	-20.0382	-2.17125	2558047	10.1647
CHEMBL3578274_entry_00078_conf_05	-76.21	-64.21	-2.11695	-23.0805	-0.153204	-9.61829	-19.4462	-2.11695	2558047	10.1647
CHEMBL3578274_entry_00078_conf_06	-73.1283	-61.1283	-2.03134	-22.1472	-0.147009	-9.22936	-18.5129	-1.97644	2558047	10.1647
CHEMBL3578274_entry_00078_conf_07	-69.3224	-57.3224	-1.92562	-20.9945	-0.139358	-8.74902	-17.3603	-1.92562	2558047	10.1647
CHEMBL3578274_entry_00078_conf_08	-66.1263	-54.1263	-1.83684	-20.0266	-0.132933	-8.34565	-16.3923	-1.83684	2558047	10.1647
CHEMBL3578274_entry_00078_conf_09	-65.4185	-53.4185	-1.81718	-19.8122	-0.13151	-8.25632	-16.178	-1.81718	2558047	10.1647
CHEMBL3578274_entry_00078_conf_10	-61.0446	-49.0446	-1.69568	-18.4876	-0.122717	-7.7043	-14.8533	-1.69568	2558047	10.1647
CHEMBL380876_entry_00079_conf_01	-80.2699	-72.2699	-3.34458	-27.828	-0.241438	-11.587	-25.0546	-3.0873	1511114	3.24111
CHEMBL380876_entry_00079_conf_02	-74.6529	-66.6529	-3.11054	-25.8807	-0.224543	-10.7762	-23.1073	-2.98612	1511114	3.24111
CHEMBL380876_entry_00079_conf_03	-71.6127	-63.6127	-2.98386	-24.8267	-0.215399	-10.3373	-22.0533	-2.86451	1511114	3.24111
CHEMBL380876_entry_00079_conf_04	-67.9435	-59.9435	-2.83098	-23.5547	-0.204362	-9.80766	-20.7812	-2.71774	1511114	3.24111
CHEMBL380876_entry_00079_conf_05	-65.4587	-57.4587	-2.72745	-22.6933	-0.196889	-9.44899	-19.9198	-2.61835	1511114	3.24111
CHEMBL380876_entry_00079_conf_06	-65.1608	-57.1608	-2.71503	-22.59	-0.195992	-9.40597	-19.8165	-2.50618	1511114	3.24111
CHEMBL380876_entry_00079_conf_07	-61.1278	-53.1278	-2.54699	-21.1918	-0.183862	-8.82381	-18.4184	-2.44511	1511114	3.24111
CHEMBL380876_entry_00079_conf_08	-60.5017	-52.5017	-2.5209	-20.9748	-0.181979	-8.73343	-18.2013	-2.42007	1511114	3.24111
CHEMBL380876_entry_00079_conf_09	-59.7571	-51.7571	-2.48988	-20.7166	-0.179739	-8.62595	-17.9432	-2.29835	1511114	3.24111
CHEMBL380876_entry_00079_conf_10	-56.9928	-48.9928	-2.3747	-19.7583	-0.171425	-8.22693	-16.9849	-2.27971	1511114	3.24111
CHEMBL187473_entry_00080_conf_01	-71.2379	-63.2379	-3.95766	-27.1823	-0.292904	-11.4125	-24.1298	-3.56189	1369718	2.8153
CHEMBL187473_entry_00080_conf_02	-70.0615	-62.0615	-3.8923	-26.7335	-0.288068	-11.2241	-23.6809	-3.33626	1369718	2.8153
CHEMBL187473_entry_00080_conf_03	-69.4759	-61.4759	-3.85977	-26.51	-0.28566	-11.1303	-23.4575	-3.4738	1369718	2.8153
CHEMBL187473_entry_00080_conf_04	-69.2788	-61.2788	-3.84882	-26.4348	-0.28485	-11.0987	-23.3822	-3.46394	1369718	2.8153
CHEMBL187473_entry_00080_conf_05	-68.668	-60.668	-3.81489	-26.2017	-0.282338	-11.0008	-23.1492	-3.4334	1369718	2.8153
CHEMBL187473_entry_00080_conf_06	-68.6407	-60.6407	-3.81337	-26.1913	-0.282226	-10.9965	-23.1388	-3.43204	1369718	2.8153
CHEMBL187473_entry_00080_conf_07	-67.4857	-59.4857	-3.74921	-25.7506	-0.277477	-10.8114	-22.6981	-3.55188	1369718	2.8153
CHEMBL187473_entry_00080_conf_08	-65.3988	-57.3988	-3.63327	-24.9543	-0.268896	-10.4771	-21.9017	-3.44204	1369718	2.8153
CHEMBL187473_entry_00080_conf_09	-64.0418	-56.0418	-3.55788	-24.4365	-0.263317	-10.2597	-21.384	-3.20209	1369718	2.8153
CHEMBL187473_entry_00080_conf_10	-63.2709	-55.2709	-3.51505	-24.1424	-0.260147	-10.1362	-21.0898	-3.33005	1369718	2.8153
CHEMBL377046_entry_00081_conf_01	-75.4903	-67.4903	-3.28219	-26.545	-0.243986	-11.1613	-23.7319	-3.28219	1594159	3.27318
CHEMBL377046_entry_00081_conf_02	-75.0176	-67.0176	-3.26164	-26.3787	-0.242459	-11.0914	-23.5657	-3.12573	1594159	3.27318
CHEMBL377046_entry_00081_conf_03	-74.2899	-66.2899	-3.23	-26.1228	-0.240107	-10.9838	-23.3098	-3.09541	1594159	3.27318
CHEMBL377046_entry_00081_conf_04	-73.3596	-65.3596	-3.18955	-25.7957	-0.2371	-10.8463	-22.9826	-3.18955	1594159	3.27318
CHEMBL377046_entry_00081_conf_05	-70.4077	-62.4077	-3.0612	-24.7577	-0.227559	-10.4099	-21.9446	-3.0612	1594159	3.27318
CHEMBL377046_entry_00081_conf_06	-70.237	-62.237	-3.05378	-24.6977	-0.227008	-10.3846	-21.8847	-3.05378	1594159	3.27318
CHEMBL377046_entry_00081_conf_07	-69.535	-61.535	-3.02326	-24.4508	-0.224738	-10.2808	-21.6378	-3.02326	1594159	3.27318
CHEMBL377046_entry_00081_conf_08	-69.295	-61.295	-3.01283	-24.3665	-0.223963	-10.2453	-21.5534	-3.01283	1594159	3.27318
CHEMBL377046_entry_00081_conf_09	-68.1758	-60.1758	-2.96416	-23.9729	-0.220346	-10.0799	-21.1598	-2.96416	1594159	3.27318
CHEMBL377046_entry_00081_conf_10	-66.3302	-58.3302	-2.88392	-23.3239	-0.214381	-9.807	-20.5109	-2.76376	1594159	3.27318
CHEMBL4066690_entry_00082_conf_01	-82.5043	-78.5043	-2.94658	-27.1701	-0.220977	-11.4578	-25.8528	-2.94658	992876	2.17745
CHEMBL4066690_entry_00082_conf_02	-73.8884	-69.8884	-2.63887	-24.3327	-0.1979	-10.2612	-23.0154	-2.63887	992876	2.17745
CHEMBL4066690_entry_00082_conf_03	-61.9358	-57.9358	-2.21199	-20.3965	-0.165887	-8.60131	-19.0792	-2.21199	992876	2.17745
CHEMBL4066690_entry_00082_conf_04	-61.0073	-57.0073	-2.17883	-20.0907	-0.1634	-8.47238	-18.7735	-2.17883	992876	2.17745
CHEMBL4066690_entry_00082_conf_05	-59.6151	-55.6151	-2.12911	-19.6323	-0.159671	-8.27903	-18.315	-2.12911	992876	2.17745
CHEMBL4066690_entry_00082_conf_06	-56.7422	-52.7422	-2.02651	-18.6862	-0.151976	-7.88006	-17.3689	-2.02651	992876	2.17745
CHEMBL4066690_entry_00082_conf_07	-56.7297	-52.7297	-2.02606	-18.6821	-0.151943	-7.87833	-17.3648	-2.02606	992876	2.17745
CHEMBL4066690_entry_00082_conf_08	-55.0314	-51.0314	-1.96541	-18.1228	-0.147394	-7.64247	-16.8055	-1.96541	992876	2.17745
CHEMBL4066690_entry_00082_conf_09	-54.3822	-50.3822	-1.94222	-17.909	-0.145655	-7.55232	-16.5917	-1.94222	992876	2.17745
CHEMBL4066690_entry_00082_conf_10	-53.5912	-49.5912	-1.91397	-17.6485	-0.143537	-7.44247	-16.3312	-1.91397	992876	2.17745
CHEMBL44_entry_00083_conf_01	-80.6725	-72.6725	-4.03363	-29.72	-0.298533	-12.4781	-26.7728	-3.5075	1372613	2.93078
CHEMBL44_entry_00083_conf_02	-80.5647	-72.5647	-4.02824	-29.6803	-0.298134	-12.4614	-26.7331	-3.50282	1372613	2.93078
CHEMBL44_entry_00083_conf_03	-74.7392	-66.7392	-3.73696	-27.5342	-0.276576	-11.5603	-24.5869	-3.39724	1372613	2.93078
CHEMBL44_entry_00083_conf_04	-71.9924	-63.9924	-3.59962	-26.5222	-0.266412	-11.1355	-23.575	-3.27238	1372613	2.93078
CHEMBL44_entry_00083_conf_05	-68.6753	-60.6753	-3.43376	-25.3002	-0.254137	-10.6224	-22.353	-3.27025	1372613	2.93078
CHEMBL44_entry_00083_conf_06	-68.3693	-60.3693	-3.41847	-25.1875	-0.253004	-10.5751	-22.2403	-3.1077	1372613	2.93078
CHEMBL44_entry_00083_conf_07	-66.1472	-58.1472	-3.30736	-24.3688	-0.244781	-10.2314	-21.4216	-3.14987	1372613	2.93078
CHEMBL44_entry_00083_conf_08	-64.128	-56.128	-3.2064	-23.625	-0.237309	-9.91904	-20.6777	-3.2064	1372613	2.93078
CHEMBL44_entry_00083_conf_09	-63.4736	-55.4736	-3.17368	-23.3839	-0.234887	-9.81782	-20.4366	-3.17368	1372613	2.93078
CHEMBL44_entry_00083_conf_10	-60.0366	-52.0366	-3.00183	-22.1177	-0.222168	-9.2862	-19.1704	-2.85888	1372613	2.93078
CHEMBL493490_entry_00084_conf_01	-84.3234	-68.3234	-3.51348	-29.2333	-0.259885	-12.2714	-23.6864	-3.51348	3161361	9.14676
CHEMBL493490_entry_00084_conf_02	-84.1677	-68.1677	-3.50699	-29.1793	-0.259405	-12.2487	-23.6324	-3.50699	3161361	9.14676
CHEMBL493490_entry_00084_conf_03	-82.7286	-66.7286	-3.44703	-28.6804	-0.25497	-12.0393	-23.1335	-3.44703	3161361	9.14676
CHEMBL493490_entry_00084_conf_04	-80.8876	-64.8876	-3.37032	-28.0422	-0.249296	-11.7714	-22.4953	-3.37032	3161361	9.14676
CHEMBL493490_entry_00084_conf_05	-74.2591	-58.2591	-3.09413	-25.7442	-0.228867	-10.8067	-20.1973	-3.09413	3161361	9.14676
CHEMBL493490_entry_00084_conf_06	-74.2047	-58.2047	-3.09186	-25.7253	-0.2287	-10.7988	-20.1785	-3.09186	3161361	9.14676
CHEMBL493490_entry_00084_conf_07	-74.0978	-58.0978	-3.08741	-25.6883	-0.22837	-10.7833	-20.1414	-2.96391	3161361	9.14676
CHEMBL493490_entry_00084_conf_08	-74.0571	-58.0571	-3.08571	-25.6742	-0.228245	-10.7773	-20.1273	-3.08571	3161361	9.14676
CHEMBL493490_entry_00084_conf_09	-73.8366	-57.8366	-3.07652	-25.5977	-0.227565	-10.7452	-20.0508	-3.07652	3161361	9.14676
CHEMBL493490_entry_00084_conf_10	-71.9884	-55.9884	-2.99952	-24.957	-0.221869	-10.4763	-19.4101	-2.87953	3161361	9.14676
CHEMBL1083881_entry_00085_conf_01	-71.3386	-67.3386	-3.75466	-26.7346	-0.224255	-10.4503	-25.2356	-3.75466	826780	1.42805
CHEMBL1083881_entry_00085_conf_02	-70.065	-66.065	-3.68763	-26.2573	-0.220251	-10.2638	-24.7582	-3.50325	826780	1.42805
CHEMBL1083881_entry_00085_conf_03	-69.0733	-65.0733	-3.63544	-25.8857	-0.217134	-10.1185	-24.3866	-3.45367	826780	1.42805
CHEMBL1083881_entry_00085_conf_04	-67.5674	-63.5674	-3.55618	-25.3213	-0.2124	-9.8979	-23.8223	-3.37837	826780	1.42805
CHEMBL1083881_entry_00085_conf_05	-64.5193	-60.5193	-3.39575	-24.179	-0.202818	-9.45139	-22.68	-3.39575	826780	1.42805
CHEMBL1083881_entry_00085_conf_06	-63.4027	-59.4027	-3.33698	-23.7606	-0.199308	-9.28781	-22.2615	-3.33698	826780	1.42805
CHEMBL1083881_entry_00085_conf_07	-62.3933	-58.3933	-3.28386	-23.3823	-0.196135	-9.13994	-21.8832	-3.28386	826780	1.42805
CHEMBL1083881_entry_00085_conf_08	-61.8108	-57.8108	-3.2532	-23.164	-0.194304	-9.05461	-21.6649	-3.09054	826780	1.42805
CHEMBL1083881_entry_00085_conf_09	-60.9738	-56.9738	-3.20915	-22.8503	-0.191673	-8.93201	-21.3513	-3.04869	826780	1.42805
CHEMBL1083881_entry_00085_conf_10	-59.1919	-55.1919	-3.11536	-22.1825	-0.186071	-8.67097	-20.6835	-3.11536	826780	1.42805
CHEMBL4094003_entry_00086_conf_01	-73.2062	-71.2062	-3.05026	-25.3792	-0.239737	-10.8712	-24.6858	-3.05026	660011	1.21158
CHEMBL4094003_entry_00086_conf_02	-72.4812	-70.4812	-3.02005	-25.1278	-0.237363	-10.7635	-24.4345	-3.02005	660011	1.21158
CHEMBL4094003_entry_00086_conf_03	-71.2591	-69.2591	-2.96913	-24.7042	-0.233361	-10.582	-24.0108	-2.96913	660011	1.21158
CHEMBL4094003_entry_00086_conf_04	-70.0911	-68.0911	-2.92046	-24.2992	-0.229536	-10.4086	-23.6059	-2.92046	660011	1.21158
CHEMBL4094003_entry_00086_conf_05	-67.9145	-65.9145	-2.82977	-23.5446	-0.222408	-10.0854	-22.8513	-2.82977	660011	1.21158
CHEMBL4094003_entry_00086_conf_06	-66.3165	-64.3165	-2.76319	-22.9907	-0.217175	-9.84807	-22.2973	-2.76319	660011	1.21158
CHEMBL4094003_entry_00086_conf_07	-66.212	-64.212	-2.75883	-22.9544	-0.216833	-9.83255	-22.2611	-2.75883	660011	1.21158
CHEMBL4094003_entry_00086_conf_08	-64.5144	-62.5144	-2.6881	-22.3659	-0.211273	-9.58046	-21.6725	-2.6881	660011	1.21158
CHEMBL4094003_entry_00086_conf_09	-63.9627	-61.9627	-2.66511	-22.1746	-0.209467	-9.49852	-21.4813	-2.66511	660011	1.21158
CHEMBL4094003_entry_00086_conf_10	-62.2306	-60.2306	-2.59294	-21.5742	-0.203794	-9.24131	-20.8808	-2.59294	660011	1.21158
CHEMBL1584646_entry_00087_conf_01	-66.3432	-60.3432	-2.7643	-22.9999	-0.207104	-9.69602	-20.9198	-2.88449	1232777	2.78361
CHEMBL1584646_entry_00087_conf_02	-65.593	-59.593	-2.73304	-22.7398	-0.204762	-9.58637	-20.6597	-2.85187	1232777	2.78361
CHEMBL1584646_entry_00087_conf_03	-65.5079	-59.5079	-2.7295	-22.7103	-0.204496	-9.57394	-20.6302	-2.84817	1232777	2.78361
CHEMBL1584646_entry_00087_conf_04	-64.9827	-58.9827	-2.70761	-22.5282	-0.202857	-9.49719	-20.4482	-2.82533	1232777	2.78361
CHEMBL1584646_entry_00087_conf_05	-63.6919	-57.6919	-2.65383	-22.0808	-0.198827	-9.30854	-20.0007	-2.76921	1232777	2.78361
CHEMBL1584646_entry_00087_conf_06	-62.3804	-56.3804	-2.59918	-21.6261	-0.194733	-9.11687	-19.546	-2.71219	1232777	2.78361
CHEMBL1584646_entry_00087_conf_07	-60.2714	-54.2714	-2.51131	-20.8949	-0.188149	-8.80863	-18.8148	-2.62049	1232777	2.78361
CHEMBL1584646_entry_00087_conf_08	-58.9497	-52.9497	-2.45624	-20.4367	-0.184023	-8.61546	-18.3566	-2.56303	1232777	2.78361
CHEMBL1584646_entry_00087_conf_09	-58.5727	-52.5727	-2.44053	-20.306	-0.182847	-8.56037	-18.2259	-2.44053	1232777	2.78361
CHEMBL1584646_entry_00087_conf_10	-58.4215	-52.4215	-2.43423	-20.2536	-0.182375	-8.53828	-18.1735	-2.54007	1232777	2.78361
CHEMBL1301994_entry_00088_conf_01	-97.0623	-85.0623	-3.0332	-30.5727	-0.218846	-12.7276	-26.7929	-2.85477	2588711	9.18135
CHEMBL1301994_entry_00088_conf_02	-92.6838	-80.6838	-2.89637	-29.1936	-0.208974	-12.1535	-25.4138	-2.89637	2588711	9.18135
CHEMBL1301994_entry_00088_conf_03	-91.5321	-79.5321	-2.86038	-28.8308	-0.206377	-12.0024	-25.051	-2.86038	2588711	9.18135
CHEMBL1301994_entry_00088_conf_04	-79.1794	-67.1794	-2.47436	-24.94	-0.178526	-10.3827	-21.1602	-2.47436	2588711	9.18135
CHEMBL1301994_entry_00088_conf_05	-79.1117	-67.1117	-2.47224	-24.9186	-0.178373	-10.3738	-21.1389	-2.47224	2588711	9.18135
CHEMBL1301994_entry_00088_conf_06	-77.739	-65.739	-2.42934	-24.4862	-0.175278	-10.1938	-20.7065	-2.42934	2588711	9.18135
CHEMBL1301994_entry_00088_conf_07	-76.3261	-64.3261	-2.38519	-24.0412	-0.172093	-10.0085	-20.2615	-2.38519	2588711	9.18135
CHEMBL1301994_entry_00088_conf_08	-76.1459	-64.1459	-2.37956	-23.9844	-0.171686	-9.98487	-20.2047	-2.37956	2588711	9.18135
CHEMBL1301994_entry_00088_conf_09	-74.2989	-62.2989	-2.32184	-23.4027	-0.167522	-9.74268	-19.6229	-2.18526	2588711	9.18135
CHEMBL1301994_entry_00088_conf_10	-72.7358	-60.7358	-2.27299	-22.9103	-0.163997	-9.53771	-19.1306	-2.27299	2588711	9.18135
CHEMBL3622993_entry_00089_conf_01	-87.5152	-79.5152	-3.50061	-29.9298	-0.246645	-12.3618	-27.1938	-3.36597	1517376	3.79966
CHEMBL3622993_entry_00089_conf_02	-82.402	-74.402	-3.29608	-28.1811	-0.232235	-11.6395	-25.4451	-3.29608	1517376	3.79966
CHEMBL3622993_entry_00089_conf_03	-80.7092	-72.7092	-3.22837	-27.6022	-0.227464	-11.4004	-24.8662	-3.22837	1517376	3.79966
CHEMBL3622993_entry_00089_conf_04	-79.2196	-71.2196	-3.16879	-27.0927	-0.223266	-11.19	-24.3568	-3.16879	1517376	3.79966
CHEMBL3622993_entry_00089_conf_05	-75.7522	-67.7522	-3.03009	-25.9069	-0.213494	-10.7002	-23.1709	-3.03009	1517376	3.79966
CHEMBL3622993_entry_00089_conf_06	-71.2895	-63.2895	-2.85158	-24.3807	-0.200916	-10.0698	-21.6447	-2.74191	1517376	3.79966
CHEMBL3622993_entry_00089_conf_07	-70.5522	-62.5522	-2.82209	-24.1285	-0.198838	-9.96568	-21.3925	-2.82209	1517376	3.79966
CHEMBL3622993_entry_00089_conf_08	-69.9329	-61.9329	-2.79732	-23.9167	-0.197093	-9.87821	-21.1808	-2.79732	1517376	3.79966
CHEMBL3622993_entry_00089_conf_09	-64.9871	-56.9871	-2.59948	-22.2253	-0.183154	-9.1796	-19.4893	-2.59948	1517376	3.79966
CHEMBL3622993_entry_00089_conf_10	-64.6585	-56.6585	-2.58634	-22.1129	-0.182228	-9.13318	-19.3769	-2.39476	1517376	3.79966
CHEMBL1368345_entry_00090_conf_01	-83.8814	-65.8814	-3.81279	-29.9358	-0.276557	-12.4845	-23.512	-3.64702	4314089	12.3074
CHEMBL1368345_entry_00090_conf_02	-82.4006	-64.4006	-3.74548	-29.4074	-0.271675	-12.2641	-22.9835	-3.58264	4314089	12.3074
CHEMBL1368345_entry_00090_conf_03	-81.5613	-63.5613	-3.70733	-29.1078	-0.268908	-12.1392	-22.684	-3.70733	4314089	12.3074
CHEMBL1368345_entry_00090_conf_04	-81.3195	-63.3195	-3.69634	-29.0215	-0.26811	-12.1032	-22.5976	-3.69634	4314089	12.3074
CHEMBL1368345_entry_00090_conf_05	-79.4214	-61.4214	-3.61006	-28.3441	-0.261852	-11.8207	-21.9202	-3.61006	4314089	12.3074
CHEMBL1368345_entry_00090_conf_06	-79.1135	-61.1135	-3.59607	-28.2343	-0.260837	-11.7749	-21.8104	-3.43972	4314089	12.3074
CHEMBL1368345_entry_00090_conf_07	-78.4943	-60.4943	-3.56792	-28.0133	-0.258796	-11.6827	-21.5894	-3.56792	4314089	12.3074
CHEMBL1368345_entry_00090_conf_08	-78.0751	-60.0751	-3.54887	-27.8637	-0.257414	-11.6203	-21.4398	-3.54887	4314089	12.3074
CHEMBL1368345_entry_00090_conf_09	-78.0498	-60.0498	-3.54772	-27.8546	-0.25733	-11.6166	-21.4307	-3.54772	4314089	12.3074
CHEMBL1368345_entry_00090_conf_10	-77.9755	-59.9755	-3.54434	-27.8281	-0.257085	-11.6055	-21.4042	-3.54434	4314089	12.3074
CHEMBL1332402_entry_00091_conf_01	-85.916	-73.916	-2.45474	-26.2654	-0.175515	-10.9015	-22.5969	-2.45474	2532584	9.90058
CHEMBL1332402_entry_00091_conf_02	-80.0576	-68.0576	-2.28736	-24.4745	-0.163547	-10.1582	-20.8059	-2.28736	2532584	9.90058
CHEMBL1332402_entry_00091_conf_03	-78.4257	-66.4257	-2.24073	-23.9756	-0.160213	-9.95112	-20.307	-2.24073	2532584	9.90058
CHEMBL1332402_entry_00091_conf_04	-78.2302	-66.2302	-2.23515	-23.9158	-0.159814	-9.92631	-20.2473	-2.23515	2532584	9.90058
CHEMBL1332402_entry_00091_conf_05	-75.528	-63.528	-2.15794	-23.0897	-0.154294	-9.58344	-19.4212	-2.15794	2532584	9.90058
CHEMBL1332402_entry_00091_conf_06	-72.4584	-60.4584	-2.07024	-22.1513	-0.148023	-9.19395	-18.4828	-2.07024	2532584	9.90058
CHEMBL1332402_entry_00091_conf_07	-71.4684	-59.4684	-2.04196	-21.8487	-0.146001	-9.06834	-18.1801	-2.04196	2532584	9.90058
CHEMBL1332402_entry_00091_conf_08	-71.3382	-59.3382	-2.03823	-21.8089	-0.145735	-9.05181	-18.1403	-2.03823	2532584	9.90058
CHEMBL1332402_entry_00091_conf_09	-69.5125	-57.5125	-1.98607	-21.2507	-0.142005	-8.82015	-17.5822	-1.9309	2532584	9.90058
CHEMBL1332402_entry_00091_conf_10	-69.4612	-57.4612	-1.98461	-21.235	-0.1419	-8.81364	-17.5665	-1.98461	2532584	9.90058
CHEMBL464360_entry_00092_conf_01	-67.9699	-49.9699	-2.19258	-21.6369	-0.157203	-8.98872	-15.907	-2.05969	4013417	15.668
CHEMBL464360_entry_00092_conf_02	-64.6926	-46.6926	-2.08686	-20.5937	-0.149623	-8.55531	-14.8637	-1.96038	4013417	15.668
CHEMBL464360_entry_00092_conf_03	-61.1708	-43.1708	-1.97325	-19.4726	-0.141478	-8.08957	-13.7426	-1.85366	4013417	15.668
CHEMBL464360_entry_00092_conf_04	-58.4447	-40.4447	-1.88531	-18.6048	-0.135173	-7.72906	-12.8748	-1.66985	4013417	15.668
CHEMBL464360_entry_00092_conf_05	-57.6249	-39.6249	-1.85887	-18.3438	-0.133277	-7.62065	-12.6139	-1.55743	4013417	15.668
CHEMBL464360_entry_00092_conf_06	-51.9409	-33.9409	-1.67551	-16.5344	-0.120131	-6.86895	-10.8044	-1.62315	4013417	15.668
CHEMBL464360_entry_00092_conf_07	-50.0533	-32.0533	-1.61462	-15.9335	-0.115765	-6.61933	-10.2036	-1.43009	4013417	15.668
CHEMBL464360_entry_00092_conf_08	-47.0199	-29.0199	-1.51677	-14.9679	-0.108749	-6.21817	-9.23794	-1.42484	4013417	15.668
CHEMBL464360_entry_00092_conf_09	-44.7964	-26.7964	-1.44505	-14.2601	-0.103607	-5.92414	-8.53015	-1.35747	4013417	15.668
CHEMBL464360_entry_00092_conf_10	-43.958	-25.958	-1.418	-13.9932	-0.101668	-5.81326	-8.26326	-1.25594	4013417	15.668
CHEMBL1276308_entry_00093_conf_01	-79.8063	-71.8063	-2.49395	-25.1374	-0.185778	-10.5768	-22.6176	-2.41837	1483180	4.23286
CHEMBL1276308_entry_00093_conf_02	-69.5472	-61.5472	-2.17335	-21.906	-0.161896	-9.21718	-19.3861	-2.17335	1483180	4.23286
CHEMBL1276308_entry_00093_conf_03	-65.5333	-57.5333	-2.04791	-20.6417	-0.152552	-8.68521	-18.1218	-1.98586	1483180	4.23286
CHEMBL1276308_entry_00093_conf_04	-48.9344	-40.9344	-1.5292	-15.4134	-0.113912	-6.48534	-12.8935	-1.5292	1483180	4.23286
CHEMBL1276308_entry_00093_conf_05	-45.3675	-37.3675	-1.41773	-14.2899	-0.105609	-6.01261	-11.77	-1.37477	1483180	4.23286
CHEMBL1276308_entry_00093_conf_06	-44.5575	-36.5575	-1.39242	-14.0347	-0.103723	-5.90526	-11.5149	-1.39242	1483180	4.23286
CHEMBL1276308_entry_00093_conf_07	-42.5554	-34.5554	-1.32985	-13.4041	-0.0990627	-5.63992	-10.8843	-1.32985	1483180	4.23286
CHEMBL1276308_entry_00093_conf_08	-38.0673	-30.0673	-1.1896	-11.9904	-0.0886152	-5.04511	-9.47061	-1.15355	1483180	4.23286
CHEMBL1276308_entry_00093_conf_09	-25.5693	-17.5693	-0.799041	-8.05383	-0.0595217	-3.38874	-5.53399	-0.799041	1483180	4.23286
CHEMBL1276308_entry_00093_conf_10	-24.6804	-16.6804	-0.771262	-7.77384	-0.0574524	-3.27093	-5.254	-0.771262	1483180	4.23286
CHEMBL3109601_entry_00094_conf_01	-91.0206	-83.0206	-3.37113	-30.3402	-0.230251	-12.4021	-27.6735	-3.37113	1785382	4.99426
CHEMBL3109601_entry_00094_conf_02	-90.7414	-82.7414	-3.36079	-30.2471	-0.229545	-12.364	-27.5805	-3.36079	1785382	4.99426
CHEMBL3109601_entry_00094_conf_03	-88.1743	-80.1743	-3.26571	-29.3914	-0.223051	-12.0142	-26.7248	-3.14908	1785382	4.99426
CHEMBL3109601_entry_00094_conf_04	-85.9958	-77.9958	-3.18503	-28.6653	-0.21754	-11.7174	-25.9986	-3.18503	1785382	4.99426
CHEMBL3109601_entry_00094_conf_05	-84.3401	-76.3401	-3.12371	-28.1134	-0.213352	-11.4918	-25.4467	-3.12371	1785382	4.99426
CHEMBL3109601_entry_00094_conf_06	-82.3917	-74.3917	-3.05154	-27.4639	-0.208423	-11.2263	-24.7972	-3.05154	1785382	4.99426
CHEMBL3109601_entry_00094_conf_07	-82.0204	-74.0204	-3.03779	-27.3401	-0.207484	-11.1757	-24.6735	-3.03779	1785382	4.99426
CHEMBL3109601_entry_00094_conf_08	-80.9641	-72.9641	-2.99867	-26.988	-0.204812	-11.0318	-24.3214	-2.99867	1785382	4.99426
CHEMBL3109601_entry_00094_conf_09	-79.3427	-71.3427	-2.93862	-26.4476	-0.20071	-10.8109	-23.7809	-2.93862	1785382	4.99426
CHEMBL3109601_entry_00094_conf_10	-79.2938	-71.2938	-2.93681	-26.4313	-0.200586	-10.8042	-23.7646	-2.93681	1785382	4.99426
CHEMBL1326483_entry_00095_conf_01	-78.6335	-68.6335	-3.57425	-28.0629	-0.265369	-11.7947	-24.4941	-3.41885	2009781	4.99925
CHEMBL1326483_entry_00095_conf_02	-74.8979	-64.8979	-3.40445	-26.7298	-0.252762	-11.2344	-23.161	-3.25643	2009781	4.99925
CHEMBL1326483_entry_00095_conf_03	-74.1798	-64.1798	-3.37181	-26.4735	-0.250339	-11.1267	-22.9047	-3.37181	2009781	4.99925
CHEMBL1326483_entry_00095_conf_04	-73.7625	-63.7625	-3.35284	-26.3246	-0.24893	-11.0641	-22.7557	-3.35284	2009781	4.99925
CHEMBL1326483_entry_00095_conf_05	-73.706	-63.706	-3.35027	-26.3044	-0.24874	-11.0556	-22.7356	-3.20461	2009781	4.99925
CHEMBL1326483_entry_00095_conf_06	-73.3502	-63.3502	-3.3341	-26.1774	-0.247539	-11.0023	-22.6086	-3.18914	2009781	4.99925
CHEMBL1326483_entry_00095_conf_07	-73.1222	-63.1222	-3.32374	-26.0961	-0.246769	-10.9681	-22.5272	-3.17923	2009781	4.99925
CHEMBL1326483_entry_00095_conf_08	-72.9682	-62.9682	-3.31674	-26.0411	-0.24625	-10.945	-22.4723	-3.17253	2009781	4.99925
CHEMBL1326483_entry_00095_conf_09	-72.7345	-62.7345	-3.30611	-25.9577	-0.245461	-10.9099	-22.3889	-3.16237	2009781	4.99925
CHEMBL1326483_entry_00095_conf_10	-72.235	-62.235	-3.28341	-25.7795	-0.243775	-10.835	-22.2106	-3.28341	2009781	4.99925
CHEMBL1329686_entry_00096_conf_01	-95.9386	-85.9386	-3.42638	-31.5942	-0.222826	-12.7053	-28.301	-3.30823	2014640	5.92086
CHEMBL1329686_entry_00096_conf_02	-93.8842	-83.8842	-3.35301	-30.9177	-0.218055	-12.4332	-27.6245	-3.35301	2014640	5.92086
CHEMBL1329686_entry_00096_conf_03	-93.8413	-83.8413	-3.35147	-30.9035	-0.217955	-12.4275	-27.6103	-3.23591	2014640	5.92086
CHEMBL1329686_entry_00096_conf_04	-88.5762	-78.5762	-3.16344	-29.1697	-0.205726	-11.7303	-25.8765	-3.16344	2014640	5.92086
CHEMBL1329686_entry_00096_conf_05	-87.882	-77.882	-3.13864	-28.941	-0.204114	-11.6383	-25.6478	-3.13864	2014640	5.92086
CHEMBL1329686_entry_00096_conf_06	-87.4608	-77.4608	-3.1236	-28.8023	-0.203136	-11.5826	-25.5092	-3.1236	2014640	5.92086
CHEMBL1329686_entry_00096_conf_07	-86.5248	-76.5248	-3.09017	-28.4941	-0.200962	-11.4586	-25.2009	-3.09017	2014640	5.92086
CHEMBL1329686_entry_00096_conf_08	-84.707	-74.707	-3.02525	-27.8954	-0.19674	-11.2179	-24.6023	-3.02525	2014640	5.92086
CHEMBL1329686_entry_00096_conf_09	-84.6351	-74.6351	-3.02268	-27.8718	-0.196573	-11.2083	-24.5786	-3.02268	2014640	5.92086
CHEMBL1329686_entry_00096_conf_10	-80.2069	-70.2069	-2.86453	-26.4135	-0.186288	-10.6219	-23.1203	-2.86453	2014640	5.92086
CHEMBL3827193_entry_00097_conf_01	-64.6821	-44.6821	-1.70216	-19.2393	-0.12594	-8.07689	-13.2904	-1.65852	3929391	17.0955
CHEMBL3827193_entry_00097_conf_02	-52.5144	-32.5144	-1.38196	-15.6201	-0.102249	-6.5575	-9.67121	-1.38196	3929391	17.0955
CHEMBL3827193_entry_00097_conf_03	-50.465	-30.465	-1.32803	-15.0105	-0.0982585	-6.30159	-9.06163	-1.29397	3929391	17.0955
CHEMBL3827193_entry_00097_conf_04	-47.2286	-27.2286	-1.24286	-14.0479	-0.091957	-5.89746	-8.09898	-1.24286	3929391	17.0955
CHEMBL3827193_entry_00097_conf_05	-39.3686	-19.3686	-1.03602	-11.71	-0.0766531	-4.91598	-5.76107	-1.00945	3929391	17.0955
CHEMBL3827193_entry_00097_conf_06	-33.6445	-13.6445	-0.885383	-10.0074	-0.065508	-4.20121	-4.05849	-0.86268	3929391	17.0955
CHEMBL3827193_entry_00097_conf_07	-32.4716	-12.4716	-0.854517	-9.6585	-0.0632243	-4.05475	-3.70961	-0.854517	3929391	17.0955
CHEMBL3827193_entry_00097_conf_08	-27.9921	-7.99205	-0.736633	-8.32607	-0.0545023	-3.49538	-2.37719	-0.717745	3929391	17.0955
CHEMBL3827193_entry_00097_conf_09	-25.4338	-5.4338	-0.66931	-7.56513	-0.0495212	-3.17593	-1.61625	-0.66931	3929391	17.0955
CHEMBL3827193_entry_00097_conf_10	-14.9525	5.04745	-0.393488	-4.44755	-0.0291136	-1.86713	1.50134	-0.393488	3929391	17.0955
CHEMBL1393131_entry_00098_conf_01	-67.4302	-63.4302	-3.54896	-25.2699	-0.212643	-9.88826	-23.7709	-3.54896	833481	1.33753
CHEMBL1393131_entry_00098_conf_02	-64.1856	-60.1856	-3.37819	-24.0539	-0.20241	-9.41245	-22.5549	-3.37819	833481	1.33753
CHEMBL1393131_entry_00098_conf_03	-62.6427	-58.6427	-3.29699	-23.4757	-0.197545	-9.1862	-21.9767	-3.29699	833481	1.33753
CHEMBL1393131_entry_00098_conf_04	-62.4016	-58.4016	-3.28429	-23.3854	-0.196785	-9.15083	-21.8863	-3.28429	833481	1.33753
CHEMBL1393131_entry_00098_conf_05	-60.3878	-56.3878	-3.1783	-22.6307	-0.190434	-8.85552	-21.1317	-3.1783	833481	1.33753
CHEMBL1393131_entry_00098_conf_06	-60.0722	-56.0722	-3.1617	-22.5124	-0.189439	-8.80925	-21.0134	-3.1617	833481	1.33753
CHEMBL1393131_entry_00098_conf_07	-59.9124	-55.9124	-3.15328	-22.4525	-0.188935	-8.78581	-20.9535	-3.15328	833481	1.33753
CHEMBL1393131_entry_00098_conf_08	-59.839	-55.839	-3.14942	-22.425	-0.188703	-8.77504	-20.926	-3.14942	833481	1.33753
CHEMBL1393131_entry_00098_conf_09	-59.7262	-55.7262	-3.14349	-22.3828	-0.188348	-8.75851	-20.8838	-3.14349	833481	1.33753
CHEMBL1393131_entry_00098_conf_10	-58.322	-54.322	-3.06958	-21.8565	-0.183919	-8.55258	-20.3575	-3.06958	833481	1.33753
CHEMBL425941_entry_00099_conf_01	-64.037	-58.037	-2.56148	-21.9003	-0.193856	-9.26362	-19.8484	-2.46296	1216519	3.33124
CHEMBL425941_entry_00099_conf_02	-58.2306	-52.2306	-2.32922	-19.9146	-0.176279	-8.42366	-17.8626	-2.32922	1216519	3.33124
CHEMBL425941_entry_00099_conf_03	-58.1629	-52.1629	-2.32652	-19.8914	-0.176074	-8.41387	-17.8395	-2.23703	1216519	3.33124
CHEMBL425941_entry_00099_conf_04	-53.6339	-47.6339	-2.14535	-18.3425	-0.162364	-7.7587	-16.2906	-2.06284	1216519	3.33124
CHEMBL425941_entry_00099_conf_05	-53.5712	-47.5712	-2.14285	-18.3211	-0.162174	-7.74964	-16.2691	-2.06043	1216519	3.33124
CHEMBL425941_entry_00099_conf_06	-53.4693	-47.4693	-2.13877	-18.2862	-0.161865	-7.73489	-16.2343	-2.05651	1216519	3.33124
CHEMBL425941_entry_00099_conf_07	-52.7655	-46.7655	-2.11062	-18.0455	-0.159735	-7.63308	-15.9936	-2.02944	1216519	3.33124
CHEMBL425941_entry_00099_conf_08	-52.2254	-46.2254	-2.08902	-17.8609	-0.1581	-7.55496	-15.8089	-2.08902	1216519	3.33124
CHEMBL425941_entry_00099_conf_09	-49.7977	-43.7977	-1.99191	-17.0306	-0.15075	-7.20375	-14.9786	-1.99191	1216519	3.33124
CHEMBL425941_entry_00099_conf_10	-49.7172	-43.7172	-1.98869	-17.003	-0.150507	-7.19211	-14.9511	-1.98869	1216519	3.33124
