# Supplementary material for: Sdfconf: A Novel, Flexible, and Robust Molecular Data Management Tool
Source: J Chem Inf Model. 2021 Dec 21;62(1):9–15. doi: 10.1021/acs.jcim.1c01051 (PMC8757437; doi:10.1021/acs.jcim.1c01051)
Supplement: Supplementary file 1 — ci1c01051_si_001.zip [file ci1c01051_si_001.zip › result6a.mol2]

@<TRIPOS>MOLECULE
CHEMBL100231
 77 81 0 0 0
SMALL
GASTEIGER

@<TRIPOS>ATOM
      1 C          28.8921   -9.4550   17.2841 C.3     1  LIG1       -0.0587
      2 C          28.5121   -7.9801   17.0513 C.3     1  LIG1       -0.0215
      3 C          27.5557   -7.8221   15.8536 C.3     1  LIG1       -0.0587
      4 C          29.7463   -7.0857   16.9171 C.ar    1  LIG1       -0.0447
      5 C          29.7576   -5.8187   17.5043 C.ar    1  LIG1       -0.0566
      6 C          30.8764   -5.0001   17.3806 C.ar    1  LIG1       -0.0404
      7 C          32.0109   -5.4364   16.6869 C.ar    1  LIG1        0.0306
      8 C          31.9821   -6.7012   16.0814 C.ar    1  LIG1       -0.0404
      9 C          30.8651   -7.5223   16.2023 C.ar    1  LIG1       -0.0566
     10 N          33.0948   -4.5739   16.5066 N.pl3   1  LIG1       -0.3160
     11 C          33.6335   -4.4760   15.1413 C.3     1  LIG1        0.0173
     12 C          35.1259   -4.1326   15.1788 C.3     1  LIG1       -0.0114
     13 C          35.3681   -2.8481   15.9449 C.ar    1  LIG1       -0.0369
     14 C          36.5049   -2.0743   15.6854 C.ar    1  LIG1       -0.0166
     15 C          36.7511   -0.8999   16.3895 C.ar    1  LIG1        0.1171
     16 O          37.8743   -0.1618   16.1256 O.3     1  LIG1       -0.5068
     17 C          35.8515   -0.4820   17.3625 C.ar    1  LIG1       -0.0198
     18 C          34.7130   -1.2406   17.6193 C.ar    1  LIG1       -0.0525
     19 C          34.4418   -2.4345   16.9257 C.ar    1  LIG1       -0.0164
     20 C          33.1399   -3.2484   17.2080 C.3     1  LIG1        0.0827
     21 C          31.9638   -2.3471   16.7108 C.3     1  LIG1       -0.0352
     22 C          33.0768   -3.4844   18.7467 C.ar    1  LIG1       -0.0197
     23 C          34.0615   -4.2015   19.4439 C.ar    1  LIG1       -0.0528
     24 C          33.9689   -4.3778   20.8212 C.ar    1  LIG1       -0.0196
     25 C          32.8972   -3.8471   21.5364 C.ar    1  LIG1        0.1208
     26 O          32.8919   -4.0754   22.8985 O.3     1  LIG1       -0.4867
     27 C          32.5226   -3.0214   23.7857 C.3     1  LIG1        0.1291
     28 C          32.8884   -3.4093   25.2306 C.3     1  LIG1        0.0031
     29 N          32.3676   -2.3696   26.2552 N.4     1  LIG1        0.2376
     30 C          33.1520   -2.5143   27.5806 C.3     1  LIG1       -0.0318
     31 C          32.6825   -1.4229   28.5581 C.3     1  LIG1       -0.0123
     32 C          31.1642   -1.4820   28.7951 C.3     1  LIG1       -0.0434
     33 C          30.3829   -1.4254   27.4718 C.3     1  LIG1       -0.0123
     34 C          30.8423   -2.5108   26.4825 C.3     1  LIG1       -0.0318
     35 C          31.9096   -3.1270   20.8506 C.ar    1  LIG1       -0.0196
     36 C          32.0047   -2.9463   19.4748 C.ar    1  LIG1       -0.0528
     37 H          29.5545   -9.5615   18.1441 H       1  LIG1        0.0235
     38 H          29.4002   -9.8835   16.4194 H       1  LIG1        0.0235
     39 H          28.0074  -10.0629   17.4779 H       1  LIG1        0.0235
     40 H          27.9595   -7.6577   17.9360 H       1  LIG1        0.0343
     41 H          27.2731   -6.7787   15.7085 H       1  LIG1        0.0235
     42 H          26.6370   -8.3895   16.0065 H       1  LIG1        0.0235
     43 H          28.0073   -8.1751   14.9259 H       1  LIG1        0.0235
     44 H          28.8998   -5.4607   18.0549 H       1  LIG1        0.0621
     45 H          30.8595   -4.0251   17.8442 H       1  LIG1        0.0636
     46 H          32.8250   -7.0531   15.5046 H       1  LIG1        0.0636
     47 H          30.8694   -8.4940   15.7310 H       1  LIG1        0.0621
     48 H          33.5453   -5.4500   14.6563 H       1  LIG1        0.0467
     49 H          33.0702   -3.7824   14.5160 H       1  LIG1        0.0467
     50 H          35.6778   -4.9465   15.6514 H       1  LIG1        0.0328
     51 H          35.5117   -4.0511   14.1618 H       1  LIG1        0.0328
     52 H          37.2086   -2.3976   14.9316 H       1  LIG1        0.0657
     53 H          37.8580    0.7051   16.5367 H       1  LIG1        0.2921
     54 H          36.0270    0.4283   17.9171 H       1  LIG1        0.0654
     55 H          34.0235   -0.8911   18.3738 H       1  LIG1        0.0622
     56 H          31.9213   -1.3960   17.2435 H       1  LIG1        0.0257
     57 H          30.9910   -2.8227   16.8364 H       1  LIG1        0.0257
     58 H          32.0582   -2.1052   15.6517 H       1  LIG1        0.0257
     59 H          34.9145   -4.6286   18.9408 H       1  LIG1        0.0622
     60 H          34.7382   -4.9331   21.3376 H       1  LIG1        0.0654
     61 H          33.0200   -2.0892   23.5143 H       1  LIG1        0.0751
     62 H          31.4482   -2.8411   23.7216 H       1  LIG1        0.0751
     63 H          32.4861   -4.3799   25.5260 H       1  LIG1        0.0848
     64 H          33.9731   -3.4203   25.3508 H       1  LIG1        0.0848
     65 H          32.9835   -3.5250   27.9571 H       1  LIG1        0.0814
     66 H          34.2074   -2.3741   27.3415 H       1  LIG1        0.0814
     67 H          33.2082   -1.5304   29.5076 H       1  LIG1        0.0317
     68 H          32.9573   -0.4411   28.1690 H       1  LIG1        0.0317
     69 H          30.9128   -2.3997   29.3296 H       1  LIG1        0.0269
     70 H          30.8572   -0.6597   29.4429 H       1  LIG1        0.0269
     71 H          29.3162   -1.5387   27.6688 H       1  LIG1        0.0317
     72 H          30.5033   -0.4421   27.0140 H       1  LIG1        0.0317
     73 H          30.3529   -2.3550   25.5214 H       1  LIG1        0.0814
     74 H          30.6534   -3.5239   26.8418 H       1  LIG1        0.0814
     75 H          31.0628   -2.6990   21.3648 H       1  LIG1        0.0654
     76 H          31.2370   -2.3788   18.9685 H       1  LIG1        0.0622
     77 H          32.5525   -1.4489   25.8813 H       1  LIG1        0.2034
@<TRIPOS>BOND
     1     1     2    1
     2     1    37    1
     3     1    38    1
     4     1    39    1
     5     2     3    1
     6     2     4    1
     7     2    40    1
     8     3    41    1
     9     3    42    1
    10     3    43    1
    11     4     9   ar
    12     4     5   ar
    13     5     6   ar
    14     5    44    1
    15     6     7   ar
    16     6    45    1
    17     7     8   ar
    18     7    10    1
    19     8     9   ar
    20     8    46    1
    21     9    47    1
    22    10    20    1
    23    10    11    1
    24    11    12    1
    25    11    48    1
    26    11    49    1
    27    12    13    1
    28    12    50    1
    29    12    51    1
    30    13    19   ar
    31    13    14   ar
    32    14    15   ar
    33    14    52    1
    34    15    16    1
    35    15    17   ar
    36    16    53    1
    37    17    18   ar
    38    17    54    1
    39    18    19   ar
    40    18    55    1
    41    19    20    1
    42    20    21    1
    43    20    22    1
    44    21    56    1
    45    21    57    1
    46    21    58    1
    47    22    36   ar
    48    22    23   ar
    49    23    24   ar
    50    23    59    1
    51    24    25   ar
    52    24    60    1
    53    25    26    1
    54    25    35   ar
    55    26    27    1
    56    27    28    1
    57    27    61    1
    58    27    62    1
    59    28    29    1
    60    28    63    1
    61    28    64    1
    62    29    34    1
    63    29    30    1
    64    29    77    1
    65    30    31    1
    66    30    65    1
    67    30    66    1
    68    31    32    1
    69    31    67    1
    70    31    68    1
    71    32    33    1
    72    32    69    1
    73    32    70    1
    74    33    34    1
    75    33    71    1
    76    33    72    1
    77    34    73    1
    78    34    74    1
    79    35    36   ar
    80    35    75    1
    81    36    76    1
@<TRIPOS>MOLECULE
CHEMBL100231
 77 81 0 0 0
SMALL
GASTEIGER

@<TRIPOS>ATOM
      1 C          24.7275   -0.6686   27.0945 C.3     1  LIG1       -0.0587
      2 C          25.8227   -1.6908   27.4544 C.3     1  LIG1       -0.0215
      3 C          25.4470   -2.5096   28.7044 C.3     1  LIG1       -0.0587
      4 C          27.1962   -1.0316   27.5963 C.ar    1  LIG1       -0.0447
      5 C          27.3357    0.3427   27.3909 C.ar    1  LIG1       -0.0566
      6 C          28.5841    0.9454   27.5143 C.ar    1  LIG1       -0.0404
      7 C          29.7118    0.1939   27.8637 C.ar    1  LIG1        0.0306
      8 C          29.5664   -1.1892   28.0461 C.ar    1  LIG1       -0.0404
      9 C          28.3200   -1.7955   27.9229 C.ar    1  LIG1       -0.0566
     10 N          30.9695    0.7999   27.9082 N.pl3   1  LIG1       -0.3160
     11 C          31.0675    2.0490   28.6791 C.3     1  LIG1        0.0173
     12 C          32.1728    2.9436   28.1094 C.3     1  LIG1       -0.0114
     13 C          33.5027    2.2181   28.0915 C.ar    1  LIG1       -0.0369
     14 C          34.7015    2.9395   28.1227 C.ar    1  LIG1       -0.0166
     15 C          35.9318    2.2908   28.0917 C.ar    1  LIG1        0.1171
     16 O          37.0933    3.0163   28.1146 O.3     1  LIG1       -0.5068
     17 C          35.9745    0.9031   28.0359 C.ar    1  LIG1       -0.0198
     18 C          34.7865    0.1778   28.0150 C.ar    1  LIG1       -0.0525
     19 C          33.5287    0.8083   28.0406 C.ar    1  LIG1       -0.0164
     20 C          32.2114   -0.0294   28.0520 C.3     1  LIG1        0.0827
     21 C          32.1957   -0.7706   29.4279 C.3     1  LIG1       -0.0352
     22 C          32.2979   -1.0275   26.8588 C.ar    1  LIG1       -0.0197
     23 C          31.9232   -0.6794   25.5516 C.ar    1  LIG1       -0.0528
     24 C          32.0279   -1.6013   24.5145 C.ar    1  LIG1       -0.0196
     25 C          32.5061   -2.8885   24.7518 C.ar    1  LIG1        0.1208
     26 O          32.5725   -3.7322   23.6603 O.3     1  LIG1       -0.4867
     27 C          32.3453   -3.2085   22.3532 C.3     1  LIG1        0.1291
     28 C          32.3692   -4.3549   21.3251 C.3     1  LIG1        0.0031
     29 N          31.8097   -3.9075   19.9507 N.4     1  LIG1        0.2376
     30 C          32.8826   -3.0832   19.2009 C.3     1  LIG1       -0.0318
     31 C          32.3443   -2.7175   17.8068 C.3     1  LIG1       -0.0123
     32 C          31.0097   -1.9580   17.8900 C.3     1  LIG1       -0.0434
     33 C          29.9665   -2.7363   18.7090 C.3     1  LIG1       -0.0123
     34 C          30.4910   -3.1107   20.1064 C.3     1  LIG1       -0.0318
     35 C          32.8855   -3.2459   26.0527 C.ar    1  LIG1       -0.0196
     36 C          32.7857   -2.3230   27.0885 C.ar    1  LIG1       -0.0528
     37 H          24.9917   -0.1053   26.1985 H       1  LIG1        0.0235
     38 H          24.5623    0.0481   27.8998 H       1  LIG1        0.0235
     39 H          23.7762   -1.1646   26.8979 H       1  LIG1        0.0235
     40 H          25.8745   -2.3970   26.6232 H       1  LIG1        0.0343
     41 H          26.2159   -3.2463   28.9400 H       1  LIG1        0.0235
     42 H          24.5128   -3.0516   28.5532 H       1  LIG1        0.0235
     43 H          25.3177   -1.8737   29.5808 H       1  LIG1        0.0235
     44 H          26.4801    0.9489   27.1309 H       1  LIG1        0.0621
     45 H          28.6647    2.0096   27.3504 H       1  LIG1        0.0636
     46 H          30.4230   -1.8055   28.2770 H       1  LIG1        0.0636
     47 H          28.2332   -2.8615   28.0731 H       1  LIG1        0.0621
     48 H          30.1308    2.6005   28.5781 H       1  LIG1        0.0467
     49 H          31.1937    1.8742   29.7482 H       1  LIG1        0.0467
     50 H          31.9118    3.2479   27.0946 H       1  LIG1        0.0328
     51 H          32.2441    3.8608   28.6954 H       1  LIG1        0.0328
     52 H          34.6726    4.0191   28.1628 H       1  LIG1        0.0657
     53 H          37.4187    3.2302   27.2376 H       1  LIG1        0.2921
     54 H          36.9215    0.3837   28.0129 H       1  LIG1        0.0654
     55 H          34.8446   -0.9003   27.9807 H       1  LIG1        0.0622
     56 H          33.0516   -1.4365   29.5459 H       1  LIG1        0.0257
     57 H          31.3016   -1.3789   29.5646 H       1  LIG1        0.0257
     58 H          32.2286   -0.0723   30.2649 H       1  LIG1        0.0257
     59 H          31.5521    0.3043   25.3114 H       1  LIG1        0.0622
     60 H          31.7340   -1.3120   23.5161 H       1  LIG1        0.0654
     61 H          31.3900   -2.6841   22.3025 H       1  LIG1        0.0751
     62 H          33.1218   -2.4835   22.1032 H       1  LIG1        0.0751
     63 H          33.3716   -4.7495   21.1502 H       1  LIG1        0.0848
     64 H          31.7182   -5.1662   21.6557 H       1  LIG1        0.0848
     65 H          33.1152   -2.2084   19.8111 H       1  LIG1        0.0814
     66 H          33.7636   -3.7201   19.1070 H       1  LIG1        0.0814
     67 H          33.0805   -2.1119   17.2768 H       1  LIG1        0.0317
     68 H          32.2160   -3.6253   17.2149 H       1  LIG1        0.0317
     69 H          31.1738   -0.9785   18.3426 H       1  LIG1        0.0269
     70 H          30.6272   -1.7682   16.8862 H       1  LIG1        0.0269
     71 H          29.0574   -2.1419   18.8073 H       1  LIG1        0.0317
     72 H          29.6790   -3.6429   18.1740 H       1  LIG1        0.0317
     73 H          29.7713   -3.7632   20.6002 H       1  LIG1        0.0814
     74 H          30.7015   -2.2407   20.7309 H       1  LIG1        0.0814
     75 H          33.2609   -4.2316   26.2812 H       1  LIG1        0.0654
     76 H          33.0937   -2.6174   28.0815 H       1  LIG1        0.0622
     77 H          31.6199   -4.7397   19.4094 H       1  LIG1        0.2034
@<TRIPOS>BOND
     1     1     2    1
     2     1    37    1
     3     1    38    1
     4     1    39    1
     5     2     3    1
     6     2     4    1
     7     2    40    1
     8     3    41    1
     9     3    42    1
    10     3    43    1
    11     4     9   ar
    12     4     5   ar
    13     5     6   ar
    14     5    44    1
    15     6     7   ar
    16     6    45    1
    17     7     8   ar
    18     7    10    1
    19     8     9   ar
    20     8    46    1
    21     9    47    1
    22    10    20    1
    23    10    11    1
    24    11    12    1
    25    11    48    1
    26    11    49    1
    27    12    13    1
    28    12    50    1
    29    12    51    1
    30    13    19   ar
    31    13    14   ar
    32    14    15   ar
    33    14    52    1
    34    15    16    1
    35    15    17   ar
    36    16    53    1
    37    17    18   ar
    38    17    54    1
    39    18    19   ar
    40    18    55    1
    41    19    20    1
    42    20    21    1
    43    20    22    1
    44    21    56    1
    45    21    57    1
    46    21    58    1
    47    22    36   ar
    48    22    23   ar
    49    23    24   ar
    50    23    59    1
    51    24    25   ar
    52    24    60    1
    53    25    26    1
    54    25    35   ar
    55    26    27    1
    56    27    28    1
    57    27    61    1
    58    27    62    1
    59    28    29    1
    60    28    63    1
    61    28    64    1
    62    29    34    1
    63    29    30    1
    64    29    77    1
    65    30    31    1
    66    30    65    1
    67    30    66    1
    68    31    32    1
    69    31    67    1
    70    31    68    1
    71    32    33    1
    72    32    69    1
    73    32    70    1
    74    33    34    1
    75    33    71    1
    76    33    72    1
    77    34    73    1
    78    34    74    1
    79    35    36   ar
    80    35    75    1
    81    36    76    1
@<TRIPOS>MOLECULE
CHEMBL100231
 77 81 0 0 0
SMALL
GASTEIGER

@<TRIPOS>ATOM
      1 C          24.3730   -0.0960   26.8187 C.3     1  LIG1       -0.0587
      2 C          25.3393   -1.2959   26.8406 C.3     1  LIG1       -0.0215
      3 C          24.8094   -2.4359   27.7315 C.3     1  LIG1       -0.0587
      4 C          26.7590   -0.8800   27.2312 C.ar    1  LIG1       -0.0447
      5 C          27.7886   -1.8235   27.2286 C.ar    1  LIG1       -0.0566
      6 C          29.0804   -1.4505   27.5879 C.ar    1  LIG1       -0.0404
      7 C          29.3737   -0.1273   27.9369 C.ar    1  LIG1        0.0306
      8 C          28.3291    0.8084   27.9584 C.ar    1  LIG1       -0.0404
      9 C          27.0361    0.4391   27.6005 C.ar    1  LIG1       -0.0566
     10 N          30.6577    0.2136   28.3686 N.pl3   1  LIG1       -0.3160
     11 C          30.7408    1.1055   29.5355 C.3     1  LIG1        0.0173
     12 C          32.0230    1.9418   29.4790 C.3     1  LIG1       -0.0114
     13 C          33.2472    1.0531   29.3943 C.ar    1  LIG1       -0.0369
     14 C          34.4884    1.5154   29.8460 C.ar    1  LIG1       -0.0166
     15 C          35.6260    0.7188   29.7622 C.ar    1  LIG1        0.1171
     16 O          36.8328    1.1939   30.2024 O.3     1  LIG1       -0.5068
     17 C          35.5300   -0.5602   29.2280 C.ar    1  LIG1       -0.0198
     18 C          34.2969   -1.0313   28.7860 C.ar    1  LIG1       -0.0525
     19 C          33.1317   -0.2454   28.8544 C.ar    1  LIG1       -0.0164
     20 C          31.7542   -0.8102   28.3846 C.3     1  LIG1        0.0827
     21 C          31.3994   -1.9490   29.3946 C.3     1  LIG1       -0.0352
     22 C          31.9578   -1.3605   26.9413 C.ar    1  LIG1       -0.0197
     23 C          32.4311   -2.6568   26.6847 C.ar    1  LIG1       -0.0528
     24 C          32.5869   -3.1092   25.3780 C.ar    1  LIG1       -0.0196
     25 C          32.2772   -2.2854   24.2976 C.ar    1  LIG1        0.1208
     26 O          32.4656   -2.8224   23.0392 O.3     1  LIG1       -0.4867
     27 C          33.6713   -2.5435   22.3301 C.3     1  LIG1        0.1291
     28 C          33.4894   -2.8950   20.8417 C.3     1  LIG1        0.0031
     29 N          34.7037   -2.4436   19.9910 N.4     1  LIG1        0.2376
     30 C          34.9653   -0.9369   20.2245 C.3     1  LIG1       -0.0318
     31 C          36.2220   -0.5229   19.4395 C.3     1  LIG1       -0.0123
     32 C          36.0925   -0.8445   17.9412 C.3     1  LIG1       -0.0434
     33 C          35.7468   -2.3248   17.7088 C.3     1  LIG1       -0.0123
     34 C          34.4920   -2.7547   18.4889 C.3     1  LIG1       -0.0318
     35 C          31.8013   -0.9901   24.5424 C.ar    1  LIG1       -0.0196
     36 C          31.6407   -0.5394   25.8484 C.ar    1  LIG1       -0.0528
     37 H          24.7454    0.6996   26.1721 H       1  LIG1        0.0235
     38 H          24.2290    0.3260   27.8140 H       1  LIG1        0.0235
     39 H          23.3918   -0.3883   26.4424 H       1  LIG1        0.0235
     40 H          25.3732   -1.6868   25.8217 H       1  LIG1        0.0343
     41 H          25.4870   -3.2905   27.7244 H       1  LIG1        0.0235
     42 H          23.8380   -2.7883   27.3829 H       1  LIG1        0.0235
     43 H          24.6889   -2.1171   28.7674 H       1  LIG1        0.0235
     44 H          27.5928   -2.8496   26.9529 H       1  LIG1        0.0621
     45 H          29.8583   -2.1992   27.5774 H       1  LIG1        0.0636
     46 H          28.5124    1.8289   28.2618 H       1  LIG1        0.0636
     47 H          26.2500    1.1793   27.6204 H       1  LIG1        0.0621
     48 H          29.9046    1.8065   29.5043 H       1  LIG1        0.0467
     49 H          30.6431    0.5708   30.4810 H       1  LIG1        0.0467
     50 H          31.9927    2.6014   28.6104 H       1  LIG1        0.0328
     51 H          32.0797    2.5903   30.3542 H       1  LIG1        0.0328
     52 H          34.5679    2.5108   30.2592 H       1  LIG1        0.0657
     53 H          37.2766    1.7462   29.5552 H       1  LIG1        0.2921
     54 H          36.4033   -1.1922   29.1572 H       1  LIG1        0.0654
     55 H          34.2450   -2.0321   28.3828 H       1  LIG1        0.0622
     56 H          32.1415   -2.7486   29.3898 H       1  LIG1        0.0257
     57 H          30.4358   -2.4117   29.1809 H       1  LIG1        0.0257
     58 H          31.3478   -1.5802   30.4195 H       1  LIG1        0.0257
     59 H          32.6803   -3.3375   27.4832 H       1  LIG1        0.0622
     60 H          32.9525   -4.1106   25.2036 H       1  LIG1        0.0654
     61 H          33.9515   -1.4941   22.4323 H       1  LIG1        0.0751
     62 H          34.4905   -3.1349   22.7429 H       1  LIG1        0.0751
     63 H          33.3571   -3.9645   20.6696 H       1  LIG1        0.0848
     64 H          32.6310   -2.3583   20.4339 H       1  LIG1        0.0848
     65 H          34.0708   -0.3931   19.9149 H       1  LIG1        0.0814
     66 H          35.1322   -0.8061   21.2948 H       1  LIG1        0.0814
     67 H          36.4025    0.5444   19.5730 H       1  LIG1        0.0317
     68 H          37.0948   -1.0318   19.8521 H       1  LIG1        0.0317
     69 H          35.3201   -0.2142   17.4971 H       1  LIG1        0.0269
     70 H          37.0212   -0.5949   17.4262 H       1  LIG1        0.0269
     71 H          35.5943   -2.5045   16.6439 H       1  LIG1        0.0317
     72 H          36.5902   -2.9514   18.0036 H       1  LIG1        0.0317
     73 H          34.3583   -3.8320   18.3940 H       1  LIG1        0.0814
     74 H          33.5891   -2.2330   18.1666 H       1  LIG1        0.0814
     75 H          31.5495   -0.3187   23.7357 H       1  LIG1        0.0654
     76 H          31.2626    0.4593   26.0132 H       1  LIG1        0.0622
     77 H          35.5135   -2.9553   20.3137 H       1  LIG1        0.2034
@<TRIPOS>BOND
     1     1     2    1
     2     1    37    1
     3     1    38    1
     4     1    39    1
     5     2     3    1
     6     2     4    1
     7     2    40    1
     8     3    41    1
     9     3    42    1
    10     3    43    1
    11     4     9   ar
    12     4     5   ar
    13     5     6   ar
    14     5    44    1
    15     6     7   ar
    16     6    45    1
    17     7     8   ar
    18     7    10    1
    19     8     9   ar
    20     8    46    1
    21     9    47    1
    22    10    20    1
    23    10    11    1
    24    11    12    1
    25    11    48    1
    26    11    49    1
    27    12    13    1
    28    12    50    1
    29    12    51    1
    30    13    19   ar
    31    13    14   ar
    32    14    15   ar
    33    14    52    1
    34    15    16    1
    35    15    17   ar
    36    16    53    1
    37    17    18   ar
    38    17    54    1
    39    18    19   ar
    40    18    55    1
    41    19    20    1
    42    20    21    1
    43    20    22    1
    44    21    56    1
    45    21    57    1
    46    21    58    1
    47    22    36   ar
    48    22    23   ar
    49    23    24   ar
    50    23    59    1
    51    24    25   ar
    52    24    60    1
    53    25    26    1
    54    25    35   ar
    55    26    27    1
    56    27    28    1
    57    27    61    1
    58    27    62    1
    59    28    29    1
    60    28    63    1
    61    28    64    1
    62    29    34    1
    63    29    30    1
    64    29    77    1
    65    30    31    1
    66    30    65    1
    67    30    66    1
    68    31    32    1
    69    31    67    1
    70    31    68    1
    71    32    33    1
    72    32    69    1
    73    32    70    1
    74    33    34    1
    75    33    71    1
    76    33    72    1
    77    34    73    1
    78    34    74    1
    79    35    36   ar
    80    35    75    1
    81    36    76    1
@<TRIPOS>MOLECULE
CHEMBL100231
 77 81 0 0 0
SMALL
GASTEIGER

@<TRIPOS>ATOM
      1 C          36.7852    1.3890   27.7905 C.3     1  LIG1       -0.0587
      2 C          35.8892    2.1655   28.7744 C.3     1  LIG1       -0.0215
      3 C          36.3975    2.0427   30.2238 C.3     1  LIG1       -0.0587
      4 C          34.4186    1.7617   28.6498 C.ar    1  LIG1       -0.0447
      5 C          33.6985    1.3876   29.7864 C.ar    1  LIG1       -0.0566
      6 C          32.3621    1.0150   29.6767 C.ar    1  LIG1       -0.0404
      7 C          31.7137    1.0273   28.4365 C.ar    1  LIG1        0.0306
      8 C          32.4508    1.3827   27.2974 C.ar    1  LIG1       -0.0404
      9 C          33.7874    1.7552   27.4029 C.ar    1  LIG1       -0.0566
     10 N          30.3954    0.5774   28.3324 N.pl3   1  LIG1       -0.3160
     11 C          29.4273    1.1642   29.2717 C.3     1  LIG1        0.0173
     12 C          28.2960    0.1730   29.5622 C.3     1  LIG1       -0.0114
     13 C          27.6091   -0.2568   28.2820 C.ar    1  LIG1       -0.0369
     14 C          26.2844   -0.7072   28.3079 C.ar    1  LIG1       -0.0166
     15 C          25.6427   -1.1200   27.1446 C.ar    1  LIG1        0.1171
     16 O          24.3483   -1.5653   27.1935 O.3     1  LIG1       -0.5068
     17 C          26.3235   -1.0790   25.9340 C.ar    1  LIG1       -0.0198
     18 C          27.6380   -0.6224   25.8983 C.ar    1  LIG1       -0.0525
     19 C          28.3125   -0.2036   27.0600 C.ar    1  LIG1       -0.0164
     20 C          29.7751    0.3375   26.9875 C.3     1  LIG1        0.0827
     21 C          29.6874    1.6837   26.1982 C.3     1  LIG1       -0.0352
     22 C          30.6157   -0.7277   26.2220 C.ar    1  LIG1       -0.0197
     23 C          30.9566   -1.9688   26.7820 C.ar    1  LIG1       -0.0528
     24 C          31.7004   -2.8942   26.0561 C.ar    1  LIG1       -0.0196
     25 C          32.1226   -2.6082   24.7593 C.ar    1  LIG1        0.1208
     26 O          32.8563   -3.5881   24.1198 O.3     1  LIG1       -0.4867
     27 C          33.1666   -3.4419   22.7354 C.3     1  LIG1        0.1291
     28 C          31.8660   -3.4453   21.9105 C.3     1  LIG1        0.0031
     29 N          32.1036   -2.9565   20.4590 N.4     1  LIG1        0.2376
     30 C          30.7983   -3.1100   19.6432 C.3     1  LIG1       -0.0318
     31 C          31.0253   -2.5445   18.2305 C.3     1  LIG1       -0.0123
     32 C          32.2110   -3.2246   17.5258 C.3     1  LIG1       -0.0434
     33 C          33.4915   -3.1492   18.3741 C.3     1  LIG1       -0.0123
     34 C          33.2799   -3.7104   19.7911 C.3     1  LIG1       -0.0318
     35 C          31.7855   -1.3729   24.1894 C.ar    1  LIG1       -0.0196
     36 C          31.0377   -0.4499   24.9129 C.ar    1  LIG1       -0.0528
     37 H          36.4302    1.4951   26.7645 H       1  LIG1        0.0235
     38 H          36.8132    0.3237   28.0229 H       1  LIG1        0.0235
     39 H          37.8115    1.7570   27.8191 H       1  LIG1        0.0235
     40 H          35.9710    3.2201   28.5038 H       1  LIG1        0.0343
     41 H          35.7719    2.6130   30.9116 H       1  LIG1        0.0235
     42 H          37.4149    2.4240   30.3173 H       1  LIG1        0.0235
     43 H          36.4042    1.0065   30.5637 H       1  LIG1        0.0235
     44 H          34.1708    1.3796   30.7580 H       1  LIG1        0.0621
     45 H          31.8280    0.7303   30.5709 H       1  LIG1        0.0636
     46 H          31.9927    1.3642   26.3192 H       1  LIG1        0.0636
     47 H          34.3320    2.0294   26.5115 H       1  LIG1        0.0621
     48 H          29.9296    1.3578   30.2213 H       1  LIG1        0.0467
     49 H          29.0481    2.1300   28.9357 H       1  LIG1        0.0467
     50 H          28.6987   -0.7046   30.0702 H       1  LIG1        0.0328
     51 H          27.5787    0.6227   30.2500 H       1  LIG1        0.0328
     52 H          25.7524   -0.7437   29.2479 H       1  LIG1        0.0657
     53 H          23.9840   -1.5611   28.0813 H       1  LIG1        0.2921
     54 H          25.8392   -1.3943   25.0213 H       1  LIG1        0.0654
     55 H          28.1440   -0.5909   24.9444 H       1  LIG1        0.0622
     56 H          29.3007    1.5432   25.1879 H       1  LIG1        0.0257
     57 H          30.6559    2.1742   26.0999 H       1  LIG1        0.0257
     58 H          29.0243    2.3979   26.6874 H       1  LIG1        0.0257
     59 H          30.6511   -2.2438   27.7791 H       1  LIG1        0.0622
     60 H          31.9514   -3.8434   26.5067 H       1  LIG1        0.0654
     61 H          33.7192   -2.5191   22.5536 H       1  LIG1        0.0751
     62 H          33.8033   -4.2658   22.4083 H       1  LIG1        0.0751
     63 H          31.4055   -4.4325   21.8451 H       1  LIG1        0.0848
     64 H          31.1491   -2.7442   22.3414 H       1  LIG1        0.0848
     65 H          30.5311   -4.1685   19.6408 H       1  LIG1        0.0814
     66 H          30.0314   -2.5307   20.1597 H       1  LIG1        0.0814
     67 H          30.1206   -2.6716   17.6350 H       1  LIG1        0.0317
     68 H          31.1997   -1.4690   18.2911 H       1  LIG1        0.0317
     69 H          31.9666   -4.2690   17.3240 H       1  LIG1        0.0269
     70 H          32.3817   -2.7596   16.5539 H       1  LIG1        0.0269
     71 H          34.2936   -3.6987   17.8797 H       1  LIG1        0.0317
     72 H          33.8300   -2.1140   18.4401 H       1  LIG1        0.0317
     73 H          34.1703   -3.5237   20.3910 H       1  LIG1        0.0814
     74 H          33.0375   -4.7746   19.7974 H       1  LIG1        0.0814
     75 H          32.0917   -1.1100   23.1884 H       1  LIG1        0.0654
     76 H          30.7809    0.4919   24.4495 H       1  LIG1        0.0622
     77 H          32.3338   -1.9731   20.4987 H       1  LIG1        0.2034
@<TRIPOS>BOND
     1     1     2    1
     2     1    37    1
     3     1    38    1
     4     1    39    1
     5     2     3    1
     6     2     4    1
     7     2    40    1
     8     3    41    1
     9     3    42    1
    10     3    43    1
    11     4     9   ar
    12     4     5   ar
    13     5     6   ar
    14     5    44    1
    15     6     7   ar
    16     6    45    1
    17     7     8   ar
    18     7    10    1
    19     8     9   ar
    20     8    46    1
    21     9    47    1
    22    10    20    1
    23    10    11    1
    24    11    12    1
    25    11    48    1
    26    11    49    1
    27    12    13    1
    28    12    50    1
    29    12    51    1
    30    13    19   ar
    31    13    14   ar
    32    14    15   ar
    33    14    52    1
    34    15    16    1
    35    15    17   ar
    36    16    53    1
    37    17    18   ar
    38    17    54    1
    39    18    19   ar
    40    18    55    1
    41    19    20    1
    42    20    21    1
    43    20    22    1
    44    21    56    1
    45    21    57    1
    46    21    58    1
    47    22    36   ar
    48    22    23   ar
    49    23    24   ar
    50    23    59    1
    51    24    25   ar
    52    24    60    1
    53    25    26    1
    54    25    35   ar
    55    26    27    1
    56    27    28    1
    57    27    61    1
    58    27    62    1
    59    28    29    1
    60    28    63    1
    61    28    64    1
    62    29    34    1
    63    29    30    1
    64    29    77    1
    65    30    31    1
    66    30    65    1
    67    30    66    1
    68    31    32    1
    69    31    67    1
    70    31    68    1
    71    32    33    1
    72    32    69    1
    73    32    70    1
    74    33    34    1
    75    33    71    1
    76    33    72    1
    77    34    73    1
    78    34    74    1
    79    35    36   ar
    80    35    75    1
    81    36    76    1
@<TRIPOS>MOLECULE
CHEMBL100231
 77 81 0 0 0
SMALL
GASTEIGER

@<TRIPOS>ATOM
      1 C          31.5329   -1.7757   25.3641 C.3     1  LIG1       -0.0587
      2 C          32.4503   -2.8806   24.8062 C.3     1  LIG1       -0.0215
      3 C          33.5513   -3.2669   25.8125 C.3     1  LIG1       -0.0587
      4 C          33.0316   -2.5064   23.4411 C.ar    1  LIG1       -0.0447
      5 C          33.1526   -3.4767   22.4440 C.ar    1  LIG1       -0.0566
      6 C          33.6852   -3.1416   21.2026 C.ar    1  LIG1       -0.0404
      7 C          34.0883   -1.8303   20.9257 C.ar    1  LIG1        0.0306
      8 C          33.9839   -0.8677   21.9403 C.ar    1  LIG1       -0.0404
      9 C          33.4526   -1.1990   23.1830 C.ar    1  LIG1       -0.0566
     10 N          34.6912   -1.5279   19.7024 N.pl3   1  LIG1       -0.3160
     11 C          35.8240   -0.5903   19.7449 C.3     1  LIG1        0.0173
     12 C          35.9257    0.1852   18.4278 C.3     1  LIG1       -0.0114
     13 C          36.0547   -0.7595   17.2504 C.ar    1  LIG1       -0.0369
     14 C          36.6666   -0.3332   16.0662 C.ar    1  LIG1       -0.0166
     15 C          36.7804   -1.1822   14.9699 C.ar    1  LIG1        0.1171
     16 O          37.3755   -0.7421   13.8175 O.3     1  LIG1       -0.5068
     17 C          36.2853   -2.4779   15.0514 C.ar    1  LIG1       -0.0198
     18 C          35.6846   -2.9129   16.2293 C.ar    1  LIG1       -0.0525
     19 C          35.5520   -2.0741   17.3513 C.ar    1  LIG1       -0.0164
     20 C          34.9059   -2.5975   18.6725 C.3     1  LIG1        0.0827
     21 C          35.8940   -3.6742   19.2267 C.3     1  LIG1       -0.0352
     22 C          33.5294   -3.2188   18.2895 C.ar    1  LIG1       -0.0197
     23 C          32.3124   -2.5521   18.5007 C.ar    1  LIG1       -0.0528
     24 C          31.1072   -3.1422   18.1323 C.ar    1  LIG1       -0.0196
     25 C          31.0831   -4.4065   17.5470 C.ar    1  LIG1        0.1208
     26 O          29.8398   -4.9093   17.2172 O.3     1  LIG1       -0.4867
     27 C          29.6685   -5.6060   15.9845 C.3     1  LIG1        0.1291
     28 C          28.5046   -6.6064   16.1129 C.3     1  LIG1        0.0031
     29 N          28.9044   -7.8510   16.9455 N.4     1  LIG1        0.2376
     30 C          30.2073   -8.4574   16.3730 C.3     1  LIG1       -0.0318
     31 C          30.6364   -9.6400   17.2586 C.3     1  LIG1       -0.0123
     32 C          29.5279  -10.6995   17.3748 C.3     1  LIG1       -0.0434
     33 C          28.2058  -10.0832   17.8618 C.3     1  LIG1       -0.0123
     34 C          27.7638   -8.8975   16.9862 C.3     1  LIG1       -0.0318
     35 C          32.2926   -5.0801   17.3292 C.ar    1  LIG1       -0.0196
     36 C          33.4977   -4.4884   17.6926 C.ar    1  LIG1       -0.0528
     37 H          30.7453   -1.5200   24.6542 H       1  LIG1        0.0235
     38 H          32.0874   -0.8632   25.5867 H       1  LIG1        0.0235
     39 H          31.0475   -2.0965   26.2867 H       1  LIG1        0.0235
     40 H          31.8255   -3.7660   24.6728 H       1  LIG1        0.0343
     41 H          34.1829   -4.0649   25.4203 H       1  LIG1        0.0235
     42 H          33.1207   -3.6235   26.7488 H       1  LIG1        0.0235
     43 H          34.1965   -2.4206   26.0510 H       1  LIG1        0.0235
     44 H          32.8392   -4.4943   22.6268 H       1  LIG1        0.0621
     45 H          33.7677   -3.9104   20.4490 H       1  LIG1        0.0636
     46 H          34.3229    0.1445   21.7738 H       1  LIG1        0.0636
     47 H          33.3782   -0.4386   23.9462 H       1  LIG1        0.0621
     48 H          35.6443    0.1449   20.5316 H       1  LIG1        0.0467
     49 H          36.7638   -1.0783   20.0055 H       1  LIG1        0.0467
     50 H          35.0384    0.8069   18.2987 H       1  LIG1        0.0328
     51 H          36.7753    0.8683   18.4663 H       1  LIG1        0.0328
     52 H          37.0501    0.6749   15.9978 H       1  LIG1        0.0657
     53 H          37.8103    0.1071   13.9211 H       1  LIG1        0.2921
     54 H          36.3671   -3.1503   14.2098 H       1  LIG1        0.0654
     55 H          35.3153   -3.9271   16.2722 H       1  LIG1        0.0622
     56 H          36.0278   -4.5052   18.5328 H       1  LIG1        0.0257
     57 H          35.5582   -4.1028   20.1711 H       1  LIG1        0.0257
     58 H          36.8859   -3.2589   19.4080 H       1  LIG1        0.0257
     59 H          32.2739   -1.5699   18.9446 H       1  LIG1        0.0622
     60 H          30.1824   -2.6109   18.3040 H       1  LIG1        0.0654
     61 H          29.4726   -4.9113   15.1665 H       1  LIG1        0.0751
     62 H          30.5827   -6.1465   15.7331 H       1  LIG1        0.0751
     63 H          27.6214   -6.1740   16.5863 H       1  LIG1        0.0848
     64 H          28.2311   -6.9890   15.1280 H       1  LIG1        0.0848
     65 H          30.0116   -8.7480   15.3391 H       1  LIG1        0.0814
     66 H          30.9637   -7.6716   16.4051 H       1  LIG1        0.0814
     67 H          31.5396  -10.0949   16.8503 H       1  LIG1        0.0317
     68 H          30.9034   -9.2748   18.2517 H       1  LIG1        0.0317
     69 H          29.3742  -11.1761   16.4051 H       1  LIG1        0.0269
     70 H          29.8413  -11.4917   18.0561 H       1  LIG1        0.0269
     71 H          27.4247  -10.8444   17.8672 H       1  LIG1        0.0317
     72 H          28.3122   -9.7514   18.8959 H       1  LIG1        0.0317
     73 H          26.8960   -8.4176   17.4382 H       1  LIG1        0.0814
     74 H          27.5418   -9.1857   15.9572 H       1  LIG1        0.0814
     75 H          32.3203   -6.0606   16.8790 H       1  LIG1        0.0654
     76 H          34.4186   -5.0219   17.5057 H       1  LIG1        0.0622
     77 H          29.0914   -7.5430   17.8899 H       1  LIG1        0.2034
@<TRIPOS>BOND
     1     1     2    1
     2     1    37    1
     3     1    38    1
     4     1    39    1
     5     2     3    1
     6     2     4    1
     7     2    40    1
     8     3    41    1
     9     3    42    1
    10     3    43    1
    11     4     9   ar
    12     4     5   ar
    13     5     6   ar
    14     5    44    1
    15     6     7   ar
    16     6    45    1
    17     7     8   ar
    18     7    10    1
    19     8     9   ar
    20     8    46    1
    21     9    47    1
    22    10    20    1
    23    10    11    1
    24    11    12    1
    25    11    48    1
    26    11    49    1
    27    12    13    1
    28    12    50    1
    29    12    51    1
    30    13    19   ar
    31    13    14   ar
    32    14    15   ar
    33    14    52    1
    34    15    16    1
    35    15    17   ar
    36    16    53    1
    37    17    18   ar
    38    17    54    1
    39    18    19   ar
    40    18    55    1
    41    19    20    1
    42    20    21    1
    43    20    22    1
    44    21    56    1
    45    21    57    1
    46    21    58    1
    47    22    36   ar
    48    22    23   ar
    49    23    24   ar
    50    23    59    1
    51    24    25   ar
    52    24    60    1
    53    25    26    1
    54    25    35   ar
    55    26    27    1
    56    27    28    1
    57    27    61    1
    58    27    62    1
    59    28    29    1
    60    28    63    1
    61    28    64    1
    62    29    34    1
    63    29    30    1
    64    29    77    1
    65    30    31    1
    66    30    65    1
    67    30    66    1
    68    31    32    1
    69    31    67    1
    70    31    68    1
    71    32    33    1
    72    32    69    1
    73    32    70    1
    74    33    34    1
    75    33    71    1
    76    33    72    1
    77    34    73    1
    78    34    74    1
    79    35    36   ar
    80    35    75    1
    81    36    76    1
@<TRIPOS>MOLECULE
CHEMBL100231
 77 81 0 0 0
SMALL
GASTEIGER

@<TRIPOS>ATOM
      1 C          28.9490  -10.0218   17.1015 C.3     1  LIG1       -0.0587
      2 C          28.5005   -8.5554   16.9517 C.3     1  LIG1       -0.0215
      3 C          27.5081   -8.3810   15.7860 C.3     1  LIG1       -0.0587
      4 C          29.6915   -7.6020   16.8340 C.ar    1  LIG1       -0.0447
      5 C          29.5591   -6.2676   17.2241 C.ar    1  LIG1       -0.0566
      6 C          30.6386   -5.3961   17.1140 C.ar    1  LIG1       -0.0404
      7 C          31.8744   -5.8425   16.6322 C.ar    1  LIG1        0.0306
      8 C          31.9917   -7.1785   16.2218 C.ar    1  LIG1       -0.0404
      9 C          30.9145   -8.0528   16.3296 C.ar    1  LIG1       -0.0566
     10 N          32.9241   -4.9380   16.4561 N.pl3   1  LIG1       -0.3160
     11 C          33.6064   -4.9724   15.1533 C.3     1  LIG1        0.0173
     12 C          35.0648   -4.5278   15.3016 C.3     1  LIG1       -0.0114
     13 C          35.1509   -3.1457   15.9162 C.ar    1  LIG1       -0.0369
     14 C          36.2667   -2.3352   15.6789 C.ar    1  LIG1       -0.0166
     15 C          36.3696   -1.0694   16.2471 C.ar    1  LIG1        0.1171
     16 O          37.4744   -0.2957   16.0087 O.3     1  LIG1       -0.5068
     17 C          35.3458   -0.5964   17.0587 C.ar    1  LIG1       -0.0198
     18 C          34.2277   -1.3924   17.2912 C.ar    1  LIG1       -0.0525
     19 C          34.0999   -2.6779   16.7333 C.ar    1  LIG1       -0.0164
     20 C          32.8198   -3.5364   16.9810 C.3     1  LIG1        0.0827
     21 C          31.6604   -2.7837   16.2516 C.3     1  LIG1       -0.0352
     22 C          32.5974   -3.5854   18.5223 C.ar    1  LIG1       -0.0197
     23 C          33.5649   -4.0784   19.4118 C.ar    1  LIG1       -0.0528
     24 C          33.3263   -4.0926   20.7827 C.ar    1  LIG1       -0.0196
     25 C          32.1227   -3.6186   21.3008 C.ar    1  LIG1        0.1208
     26 O          31.9779   -3.6747   22.6731 O.3     1  LIG1       -0.4867
     27 C          33.1171   -3.4760   23.5081 C.3     1  LIG1        0.1291
     28 C          33.4543   -1.9747   23.5746 C.3     1  LIG1        0.0031
     29 N          34.5487   -1.5845   22.5488 N.4     1  LIG1        0.2376
     30 C          33.8817   -1.1676   21.2168 C.3     1  LIG1       -0.0318
     31 C          34.9739   -0.7041   20.2373 C.3     1  LIG1       -0.0123
     32 C          36.0409   -1.7891   20.0153 C.3     1  LIG1       -0.0434
     33 C          36.6454   -2.2681   21.3457 C.3     1  LIG1       -0.0123
     34 C          35.5645   -2.7340   22.3370 C.3     1  LIG1       -0.0318
     35 C          31.1507   -3.1216   20.4219 C.ar    1  LIG1       -0.0196
     36 C          31.3910   -3.1026   19.0520 C.ar    1  LIG1       -0.0528
     37 H          29.6370  -10.1411   17.9395 H       1  LIG1        0.0235
     38 H          29.4529  -10.3845   16.2048 H       1  LIG1        0.0235
     39 H          28.0964  -10.6768   17.2851 H       1  LIG1        0.0235
     40 H          27.9573   -8.3014   17.8641 H       1  LIG1        0.0343
     41 H          27.1776   -7.3451   15.7001 H       1  LIG1        0.0235
     42 H          26.6188   -8.9951   15.9316 H       1  LIG1        0.0235
     43 H          27.9508   -8.6678   14.8315 H       1  LIG1        0.0235
     44 H          28.6198   -5.8987   17.6098 H       1  LIG1        0.0621
     45 H          30.5098   -4.3694   17.4227 H       1  LIG1        0.0636
     46 H          32.9193   -7.5461   15.8076 H       1  LIG1        0.0636
     47 H          31.0316   -9.0782   16.0114 H       1  LIG1        0.0621
     48 H          33.6250   -6.0023   14.7918 H       1  LIG1        0.0467
     49 H          33.0805   -4.4002   14.3882 H       1  LIG1        0.0467
     50 H          35.6029   -5.2387   15.9305 H       1  LIG1        0.0328
     51 H          35.5571   -4.5461   14.3284 H       1  LIG1        0.0328
     52 H          37.0667   -2.7007   15.0509 H       1  LIG1        0.0657
     53 H          37.8648   -0.4557   15.1468 H       1  LIG1        0.2921
     54 H          35.4093    0.3847   17.5063 H       1  LIG1        0.0654
     55 H          33.4404   -0.9999   17.9181 H       1  LIG1        0.0622
     56 H          31.5079   -1.7795   16.6495 H       1  LIG1        0.0257
     57 H          30.7064   -3.3044   16.3353 H       1  LIG1        0.0257
     58 H          31.8598   -2.6679   15.1857 H       1  LIG1        0.0257
     59 H          34.5154   -4.4520   19.0652 H       1  LIG1        0.0622
     60 H          34.0850   -4.4764   21.4490 H       1  LIG1        0.0654
     61 H          32.9377   -3.8612   24.5128 H       1  LIG1        0.0751
     62 H          33.9727   -4.0204   23.1048 H       1  LIG1        0.0751
     63 H          32.5913   -1.3352   23.3816 H       1  LIG1        0.0848
     64 H          33.8700   -1.7287   24.5533 H       1  LIG1        0.0848
     65 H          33.3137   -2.0237   20.8480 H       1  LIG1        0.0814
     66 H          33.2077   -0.3404   21.4449 H       1  LIG1        0.0814
     67 H          34.5199   -0.4331   19.2835 H       1  LIG1        0.0317
     68 H          35.4446    0.2039   20.6179 H       1  LIG1        0.0317
     69 H          35.5975   -2.6360   19.4887 H       1  LIG1        0.0269
     70 H          36.8295   -1.4069   19.3656 H       1  LIG1        0.0269
     71 H          37.3459   -3.0831   21.1596 H       1  LIG1        0.0317
     72 H          37.2294   -1.4640   21.7964 H       1  LIG1        0.0317
     73 H          36.0251   -2.9449   23.3018 H       1  LIG1        0.0814
     74 H          35.0098   -3.6058   21.9856 H       1  LIG1        0.0814
     75 H          30.2048   -2.7450   20.7799 H       1  LIG1        0.0654
     76 H          30.6313   -2.7054   18.3942 H       1  LIG1        0.0622
     77 H          35.0431   -0.7827   22.9154 H       1  LIG1        0.2034
@<TRIPOS>BOND
     1     1     2    1
     2     1    37    1
     3     1    38    1
     4     1    39    1
     5     2     3    1
     6     2     4    1
     7     2    40    1
     8     3    41    1
     9     3    42    1
    10     3    43    1
    11     4     9   ar
    12     4     5   ar
    13     5     6   ar
    14     5    44    1
    15     6     7   ar
    16     6    45    1
    17     7     8   ar
    18     7    10    1
    19     8     9   ar
    20     8    46    1
    21     9    47    1
    22    10    20    1
    23    10    11    1
    24    11    12    1
    25    11    48    1
    26    11    49    1
    27    12    13    1
    28    12    50    1
    29    12    51    1
    30    13    19   ar
    31    13    14   ar
    32    14    15   ar
    33    14    52    1
    34    15    16    1
    35    15    17   ar
    36    16    53    1
    37    17    18   ar
    38    17    54    1
    39    18    19   ar
    40    18    55    1
    41    19    20    1
    42    20    21    1
    43    20    22    1
    44    21    56    1
    45    21    57    1
    46    21    58    1
    47    22    36   ar
    48    22    23   ar
    49    23    24   ar
    50    23    59    1
    51    24    25   ar
    52    24    60    1
    53    25    26    1
    54    25    35   ar
    55    26    27    1
    56    27    28    1
    57    27    61    1
    58    27    62    1
    59    28    29    1
    60    28    63    1
    61    28    64    1
    62    29    34    1
    63    29    30    1
    64    29    77    1
    65    30    31    1
    66    30    65    1
    67    30    66    1
    68    31    32    1
    69    31    67    1
    70    31    68    1
    71    32    33    1
    72    32    69    1
    73    32    70    1
    74    33    34    1
    75    33    71    1
    76    33    72    1
    77    34    73    1
    78    34    74    1
    79    35    36   ar
    80    35    75    1
    81    36    76    1
@<TRIPOS>MOLECULE
CHEMBL100231
 77 81 0 0 0
SMALL
GASTEIGER

@<TRIPOS>ATOM
      1 C          33.1039   -3.2912   21.1713 C.3     1  LIG1       -0.0587
      2 C          31.8327   -3.4144   22.0331 C.3     1  LIG1       -0.0215
      3 C          30.6033   -2.8185   21.3206 C.3     1  LIG1       -0.0587
      4 C          32.0275   -2.8180   23.4286 C.ar    1  LIG1       -0.0447
      5 C          32.1100   -1.4334   23.5909 C.ar    1  LIG1       -0.0566
      6 C          32.2920   -0.8871   24.8580 C.ar    1  LIG1       -0.0404
      7 C          32.3753   -1.7087   25.9879 C.ar    1  LIG1        0.0306
      8 C          32.3139   -3.0989   25.8127 C.ar    1  LIG1       -0.0404
      9 C          32.1327   -3.6489   24.5474 C.ar    1  LIG1       -0.0566
     10 N          32.6346   -1.1494   27.2413 N.pl3   1  LIG1       -0.3160
     11 C          33.9467   -1.4513   27.8341 C.3     1  LIG1        0.0173
     12 C          33.8603   -1.4288   29.3634 C.3     1  LIG1       -0.0114
     13 C          33.3421   -0.0938   29.8580 C.ar    1  LIG1       -0.0369
     14 C          33.6576    0.3532   31.1461 C.ar    1  LIG1       -0.0166
     15 C          33.1782    1.5694   31.6224 C.ar    1  LIG1        0.1171
     16 O          33.4921    1.9842   32.8894 O.3     1  LIG1       -0.5068
     17 C          32.3783    2.3589   30.8054 C.ar    1  LIG1       -0.0198
     18 C          32.0686    1.9261   29.5192 C.ar    1  LIG1       -0.0525
     19 C          32.5357    0.6987   29.0138 C.ar    1  LIG1       -0.0164
     20 C          32.2031    0.2528   27.5552 C.3     1  LIG1        0.0827
     21 C          32.9562    1.2583   26.6254 C.3     1  LIG1       -0.0352
     22 C          30.6576    0.3588   27.3895 C.ar    1  LIG1       -0.0197
     23 C          29.7637    0.1003   28.4404 C.ar    1  LIG1       -0.0528
     24 C          28.3905    0.2184   28.2488 C.ar    1  LIG1       -0.0196
     25 C          27.8742    0.5949   27.0104 C.ar    1  LIG1        0.1208
     26 O          26.4991    0.6838   26.9172 O.3     1  LIG1       -0.4867
     27 C          25.7068   -0.4906   27.0829 C.3     1  LIG1        0.1291
     28 C          26.1447   -1.5582   26.0629 C.3     1  LIG1        0.0031
     29 N          27.0354   -2.6462   26.7148 N.4     1  LIG1        0.2376
     30 C          26.6202   -2.8349   28.1929 C.3     1  LIG1       -0.0318
     31 C          27.4553   -3.9742   28.8025 C.3     1  LIG1       -0.0123
     32 C          28.9647   -3.7097   28.6729 C.3     1  LIG1       -0.0434
     33 C          29.3673   -3.4359   27.2142 C.3     1  LIG1       -0.0123
     34 C          28.5394   -2.2990   26.5898 C.3     1  LIG1       -0.0318
     35 C          28.7578    0.8580   25.9548 C.ar    1  LIG1       -0.0196
     36 C          30.1307    0.7450   26.1476 C.ar    1  LIG1       -0.0528
     37 H          33.9663   -3.7311   21.6739 H       1  LIG1        0.0235
     38 H          33.3442   -2.2504   20.9509 H       1  LIG1        0.0235
     39 H          32.9844   -3.8081   20.2183 H       1  LIG1        0.0235
     40 H          31.6381   -4.4825   22.1495 H       1  LIG1        0.0343
     41 H          29.7032   -2.9294   21.9264 H       1  LIG1        0.0235
     42 H          30.4190   -3.3193   20.3695 H       1  LIG1        0.0235
     43 H          30.7327   -1.7562   21.1108 H       1  LIG1        0.0235
     44 H          32.0379   -0.7750   22.7374 H       1  LIG1        0.0621
     45 H          32.3524    0.1865   24.9561 H       1  LIG1        0.0636
     46 H          32.4151   -3.7637   26.6582 H       1  LIG1        0.0636
     47 H          32.0837   -4.7224   24.4394 H       1  LIG1        0.0621
     48 H          34.2383   -2.4638   27.5488 H       1  LIG1        0.0467
     49 H          34.7369   -0.7995   27.4598 H       1  LIG1        0.0467
     50 H          33.1968   -2.2247   29.7051 H       1  LIG1        0.0328
     51 H          34.8405   -1.6422   29.7917 H       1  LIG1        0.0328
     52 H          34.2768   -0.2594   31.7858 H       1  LIG1        0.0657
     53 H          34.2641    2.5536   32.9167 H       1  LIG1        0.2921
     54 H          31.9993    3.3066   31.1593 H       1  LIG1        0.0654
     55 H          31.4526    2.5610   28.8991 H       1  LIG1        0.0622
     56 H          32.6236    2.2862   26.7766 H       1  LIG1        0.0257
     57 H          32.8169    1.0341   25.5678 H       1  LIG1        0.0257
     58 H          34.0315    1.2506   26.8067 H       1  LIG1        0.0257
     59 H          30.1094   -0.1889   29.4202 H       1  LIG1        0.0622
     60 H          27.7208    0.0148   29.0716 H       1  LIG1        0.0654
     61 H          25.7988   -0.8849   28.0958 H       1  LIG1        0.0751
     62 H          24.6531   -0.2530   26.9265 H       1  LIG1        0.0751
     63 H          25.3027   -2.0712   25.5950 H       1  LIG1        0.0848
     64 H          26.7614   -1.1019   25.2866 H       1  LIG1        0.0848
     65 H          26.7648   -1.8804   28.7026 H       1  LIG1        0.0814
     66 H          25.5627   -3.1040   28.1934 H       1  LIG1        0.0814
     67 H          27.1921   -4.0998   29.8534 H       1  LIG1        0.0317
     68 H          27.2022   -4.9156   28.3121 H       1  LIG1        0.0317
     69 H          29.2414   -2.8569   29.2952 H       1  LIG1        0.0269
     70 H          29.5256   -4.5619   29.0591 H       1  LIG1        0.0269
     71 H          30.4275   -3.1847   27.1658 H       1  LIG1        0.0317
     72 H          29.2439   -4.3433   26.6209 H       1  LIG1        0.0317
     73 H          28.7703   -2.2244   25.5274 H       1  LIG1        0.0814
     74 H          28.6988   -1.3362   27.0786 H       1  LIG1        0.0814
     75 H          28.4014    1.1522   24.9795 H       1  LIG1        0.0654
     76 H          30.7934    0.9627   25.3223 H       1  LIG1        0.0622
     77 H          26.8653   -3.5159   26.2287 H       1  LIG1        0.2034
@<TRIPOS>BOND
     1     1     2    1
     2     1    37    1
     3     1    38    1
     4     1    39    1
     5     2     3    1
     6     2     4    1
     7     2    40    1
     8     3    41    1
     9     3    42    1
    10     3    43    1
    11     4     9   ar
    12     4     5   ar
    13     5     6   ar
    14     5    44    1
    15     6     7   ar
    16     6    45    1
    17     7     8   ar
    18     7    10    1
    19     8     9   ar
    20     8    46    1
    21     9    47    1
    22    10    20    1
    23    10    11    1
    24    11    12    1
    25    11    48    1
    26    11    49    1
    27    12    13    1
    28    12    50    1
    29    12    51    1
    30    13    19   ar
    31    13    14   ar
    32    14    15   ar
    33    14    52    1
    34    15    16    1
    35    15    17   ar
    36    16    53    1
    37    17    18   ar
    38    17    54    1
    39    18    19   ar
    40    18    55    1
    41    19    20    1
    42    20    21    1
    43    20    22    1
    44    21    56    1
    45    21    57    1
    46    21    58    1
    47    22    36   ar
    48    22    23   ar
    49    23    24   ar
    50    23    59    1
    51    24    25   ar
    52    24    60    1
    53    25    26    1
    54    25    35   ar
    55    26    27    1
    56    27    28    1
    57    27    61    1
    58    27    62    1
    59    28    29    1
    60    28    63    1
    61    28    64    1
    62    29    34    1
    63    29    30    1
    64    29    77    1
    65    30    31    1
    66    30    65    1
    67    30    66    1
    68    31    32    1
    69    31    67    1
    70    31    68    1
    71    32    33    1
    72    32    69    1
    73    32    70    1
    74    33    34    1
    75    33    71    1
    76    33    72    1
    77    34    73    1
    78    34    74    1
    79    35    36   ar
    80    35    75    1
    81    36    76    1
@<TRIPOS>MOLECULE
CHEMBL100231
 77 81 0 0 0
SMALL
GASTEIGER

@<TRIPOS>ATOM
      1 C          38.5134   -2.5333   26.4167 C.3     1  LIG1       -0.0587
      2 C          38.2524   -1.6225   27.6317 C.3     1  LIG1       -0.0215
      3 C          38.8535   -2.2111   28.9226 C.3     1  LIG1       -0.0587
      4 C          36.7664   -1.2951   27.7925 C.ar    1  LIG1       -0.0447
      5 C          35.8002   -2.1768   27.3034 C.ar    1  LIG1       -0.0566
      6 C          34.4476   -1.8804   27.4433 C.ar    1  LIG1       -0.0404
      7 C          34.0331   -0.7106   28.0901 C.ar    1  LIG1        0.0306
      8 C          35.0104    0.1798   28.5582 C.ar    1  LIG1       -0.0404
      9 C          36.3638   -0.1127   28.4195 C.ar    1  LIG1       -0.0566
     10 N          32.6748   -0.3910   28.1542 N.pl3   1  LIG1       -0.3160
     11 C          32.2377    0.3770   29.3302 C.3     1  LIG1        0.0173
     12 C          30.7753    0.0627   29.6608 C.3     1  LIG1       -0.0114
     13 C          29.8781    0.3433   28.4726 C.ar    1  LIG1       -0.0369
     14 C          28.5232    0.6364   28.6641 C.ar    1  LIG1       -0.0166
     15 C          27.6812    0.8818   27.5840 C.ar    1  LIG1        0.1171
     16 O          26.3562    1.1586   27.7932 O.3     1  LIG1       -0.5068
     17 C          28.1927    0.8428   26.2927 C.ar    1  LIG1       -0.0198
     18 C          29.5416    0.5622   26.0944 C.ar    1  LIG1       -0.0525
     19 C          30.4144    0.3055   27.1680 C.ar    1  LIG1       -0.0164
     20 C          31.9306    0.0282   26.9207 C.3     1  LIG1        0.0827
     21 C          32.5209    1.3695   26.3776 C.3     1  LIG1       -0.0352
     22 C          32.0168   -1.1118   25.8623 C.ar    1  LIG1       -0.0197
     23 C          31.7864   -2.4595   26.1802 C.ar    1  LIG1       -0.0528
     24 C          31.8638   -3.4429   25.1988 C.ar    1  LIG1       -0.0196
     25 C          32.1719   -3.1110   23.8809 C.ar    1  LIG1        0.1208
     26 O          32.2269   -4.1555   22.9791 O.3     1  LIG1       -0.4867
     27 C          33.4073   -4.3514   22.2027 C.3     1  LIG1        0.1291
     28 C          33.4205   -3.3618   21.0226 C.3     1  LIG1        0.0031
     29 N          32.1894   -3.5497   20.0999 N.4     1  LIG1        0.2376
     30 C          32.4111   -2.7738   18.7802 C.3     1  LIG1       -0.0318
     31 C          31.2201   -3.0370   17.8424 C.3     1  LIG1       -0.0123
     32 C          29.8814   -2.6588   18.4979 C.3     1  LIG1       -0.0434
     33 C          29.6965   -3.3627   19.8526 C.3     1  LIG1       -0.0123
     34 C          30.8810   -3.1097   20.8017 C.3     1  LIG1       -0.0318
     35 C          32.4013   -1.7681   23.5519 C.ar    1  LIG1       -0.0196
     36 C          32.3189   -0.7843   24.5317 C.ar    1  LIG1       -0.0528
     37 H          38.1012   -2.1020   25.5036 H       1  LIG1        0.0235
     38 H          38.0679   -3.5202   26.5475 H       1  LIG1        0.0235
     39 H          39.5826   -2.6760   26.2550 H       1  LIG1        0.0235
     40 H          38.7824   -0.6875   27.4393 H       1  LIG1        0.0343
     41 H          38.6848   -1.5506   29.7740 H       1  LIG1        0.0235
     42 H          39.9310   -2.3496   28.8270 H       1  LIG1        0.0235
     43 H          38.4195   -3.1817   29.1650 H       1  LIG1        0.0235
     44 H          36.0917   -3.0924   26.8095 H       1  LIG1        0.0621
     45 H          33.7208   -2.5790   27.0565 H       1  LIG1        0.0636
     46 H          34.7258    1.1109   29.0264 H       1  LIG1        0.0636
     47 H          37.0971    0.5868   28.7927 H       1  LIG1        0.0621
     48 H          32.8303    0.0684   30.1935 H       1  LIG1        0.0467
     49 H          32.4108    1.4482   29.2207 H       1  LIG1        0.0467
     50 H          30.6811   -0.9860   29.9469 H       1  LIG1        0.0328
     51 H          30.4589    0.6460   30.5264 H       1  LIG1        0.0328
     52 H          28.1208    0.6645   29.6667 H       1  LIG1        0.0657
     53 H          25.8912    1.3952   26.9878 H       1  LIG1        0.2921
     54 H          27.5529    1.0327   25.4432 H       1  LIG1        0.0654
     55 H          29.9186    0.5463   25.0822 H       1  LIG1        0.0622
     56 H          32.0499    1.6772   25.4429 H       1  LIG1        0.0257
     57 H          33.5921    1.3072   26.1854 H       1  LIG1        0.0257
     58 H          32.3777    2.1899   27.0816 H       1  LIG1        0.0257
     59 H          31.5390   -2.7710   27.1827 H       1  LIG1        0.0622
     60 H          31.6826   -4.4739   25.4657 H       1  LIG1        0.0654
     61 H          34.3026   -4.2159   22.8110 H       1  LIG1        0.0751
     62 H          33.4336   -5.3723   21.8177 H       1  LIG1        0.0751
     63 H          33.4257   -2.3182   21.3417 H       1  LIG1        0.0848
     64 H          34.2907   -3.5468   20.3904 H       1  LIG1        0.0848
     65 H          32.5302   -1.7182   19.0320 H       1  LIG1        0.0814
     66 H          33.3300   -3.1595   18.3359 H       1  LIG1        0.0814
     67 H          31.3500   -2.4733   16.9178 H       1  LIG1        0.0317
     68 H          31.2063   -4.0899   17.5560 H       1  LIG1        0.0317
     69 H          29.8352   -1.5774   18.6380 H       1  LIG1        0.0269
     70 H          29.0564   -2.9140   17.8314 H       1  LIG1        0.0269
     71 H          28.7731   -3.0214   20.3219 H       1  LIG1        0.0317
     72 H          29.5782   -4.4363   19.6974 H       1  LIG1        0.0317
     73 H          30.7668   -3.7238   21.6947 H       1  LIG1        0.0814
     74 H          30.9904   -2.0595   21.0780 H       1  LIG1        0.0814
     75 H          32.6428   -1.4665   22.5442 H       1  LIG1        0.0654
     76 H          32.4895    0.2456   24.2529 H       1  LIG1        0.0622
     77 H          32.1189   -4.5330   19.8765 H       1  LIG1        0.2034
@<TRIPOS>BOND
     1     1     2    1
     2     1    37    1
     3     1    38    1
     4     1    39    1
     5     2     3    1
     6     2     4    1
     7     2    40    1
     8     3    41    1
     9     3    42    1
    10     3    43    1
    11     4     9   ar
    12     4     5   ar
    13     5     6   ar
    14     5    44    1
    15     6     7   ar
    16     6    45    1
    17     7     8   ar
    18     7    10    1
    19     8     9   ar
    20     8    46    1
    21     9    47    1
    22    10    20    1
    23    10    11    1
    24    11    12    1
    25    11    48    1
    26    11    49    1
    27    12    13    1
    28    12    50    1
    29    12    51    1
    30    13    19   ar
    31    13    14   ar
    32    14    15   ar
    33    14    52    1
    34    15    16    1
    35    15    17   ar
    36    16    53    1
    37    17    18   ar
    38    17    54    1
    39    18    19   ar
    40    18    55    1
    41    19    20    1
    42    20    21    1
    43    20    22    1
    44    21    56    1
    45    21    57    1
    46    21    58    1
    47    22    36   ar
    48    22    23   ar
    49    23    24   ar
    50    23    59    1
    51    24    25   ar
    52    24    60    1
    53    25    26    1
    54    25    35   ar
    55    26    27    1
    56    27    28    1
    57    27    61    1
    58    27    62    1
    59    28    29    1
    60    28    63    1
    61    28    64    1
    62    29    34    1
    63    29    30    1
    64    29    77    1
    65    30    31    1
    66    30    65    1
    67    30    66    1
    68    31    32    1
    69    31    67    1
    70    31    68    1
    71    32    33    1
    72    32    69    1
    73    32    70    1
    74    33    34    1
    75    33    71    1
    76    33    72    1
    77    34    73    1
    78    34    74    1
    79    35    36   ar
    80    35    75    1
    81    36    76    1
@<TRIPOS>MOLECULE
CHEMBL100231
 77 81 0 0 0
SMALL
GASTEIGER

@<TRIPOS>ATOM
      1 C          32.2600   -0.8934   25.6134 C.3     1  LIG1       -0.0587
      2 C          32.3439   -2.4114   25.3635 C.3     1  LIG1       -0.0215
      3 C          33.3167   -3.0956   26.3431 C.3     1  LIG1       -0.0587
      4 C          32.6818   -2.7334   23.9063 C.ar    1  LIG1       -0.0447
      5 C          33.4591   -1.8472   23.1575 C.ar    1  LIG1       -0.0566
      6 C          33.7647   -2.1340   21.8304 C.ar    1  LIG1       -0.0404
      7 C          33.3184   -3.3175   21.2314 C.ar    1  LIG1        0.0306
      8 C          32.5197   -4.1908   21.9842 C.ar    1  LIG1       -0.0404
      9 C          32.2114   -3.9071   23.3111 C.ar    1  LIG1       -0.0566
     10 N          33.5689   -3.5535   19.8777 N.pl3   1  LIG1       -0.3160
     11 C          32.4662   -4.1400   19.1004 C.3     1  LIG1        0.0173
     12 C          33.0154   -4.9740   17.9387 C.3     1  LIG1       -0.0114
     13 C          33.9146   -4.1398   17.0494 C.ar    1  LIG1       -0.0369
     14 C          34.1009   -4.4885   15.7070 C.ar    1  LIG1       -0.0166
     15 C          34.9347   -3.7430   14.8797 C.ar    1  LIG1        0.1171
     16 O          35.1096   -4.1066   13.5708 O.3     1  LIG1       -0.5068
     17 C          35.5895   -2.6288   15.3901 C.ar    1  LIG1       -0.0198
     18 C          35.4013   -2.2692   16.7216 C.ar    1  LIG1       -0.0525
     19 C          34.5678   -3.0079   17.5816 C.ar    1  LIG1       -0.0164
     20 C          34.3459   -2.5631   19.0615 C.3     1  LIG1        0.0827
     21 C          33.5626   -1.2130   18.9825 C.3     1  LIG1       -0.0352
     22 C          35.7567   -2.3765   19.6957 C.ar    1  LIG1       -0.0197
     23 C          36.5529   -1.2464   19.4526 C.ar    1  LIG1       -0.0528
     24 C          37.8031   -1.1177   20.0501 C.ar    1  LIG1       -0.0196
     25 C          38.2906   -2.1074   20.9012 C.ar    1  LIG1        0.1208
     26 O          39.5414   -1.8909   21.4454 O.3     1  LIG1       -0.4867
     27 C          40.4623   -1.0360   20.7706 C.3     1  LIG1        0.1291
     28 C          40.7250   -1.5755   19.3521 C.3     1  LIG1        0.0031
     29 N          41.6252   -2.8369   19.3735 N.4     1  LIG1        0.2376
     30 C          40.7693   -4.0751   19.7303 C.3     1  LIG1       -0.0318
     31 C          41.6581   -5.3293   19.6661 C.3     1  LIG1       -0.0123
     32 C          42.8836   -5.2098   20.5874 C.3     1  LIG1       -0.0434
     33 C          43.6898   -3.9338   20.2928 C.3     1  LIG1       -0.0123
     34 C          42.8138   -2.6701   20.3521 C.3     1  LIG1       -0.0318
     35 C          37.5028   -3.2389   21.1530 C.ar    1  LIG1       -0.0196
     36 C          36.2511   -3.3653   20.5599 C.ar    1  LIG1       -0.0528
     37 H          31.5562   -0.4184   24.9287 H       1  LIG1        0.0235
     38 H          33.2278   -0.4077   25.4836 H       1  LIG1        0.0235
     39 H          31.9207   -0.6803   26.6279 H       1  LIG1        0.0235
     40 H          31.3524   -2.8169   25.5748 H       1  LIG1        0.0343
     41 H          33.3541   -4.1727   26.1753 H       1  LIG1        0.0235
     42 H          33.0088   -2.9381   27.3773 H       1  LIG1        0.0235
     43 H          34.3314   -2.7091   26.2418 H       1  LIG1        0.0235
     44 H          33.8262   -0.9315   23.5978 H       1  LIG1        0.0621
     45 H          34.3676   -1.4322   21.2736 H       1  LIG1        0.0636
     46 H          32.1249   -5.0935   21.5410 H       1  LIG1        0.0636
     47 H          31.5986   -4.5980   23.8711 H       1  LIG1        0.0621
     48 H          31.9058   -4.8224   19.7423 H       1  LIG1        0.0467
     49 H          31.7463   -3.3935   18.7630 H       1  LIG1        0.0467
     50 H          33.5785   -5.8225   18.3304 H       1  LIG1        0.0328
     51 H          32.1895   -5.3940   17.3630 H       1  LIG1        0.0328
     52 H          33.5959   -5.3563   15.3071 H       1  LIG1        0.0657
     53 H          35.1965   -3.3543   12.9814 H       1  LIG1        0.2921
     54 H          36.2391   -2.0381   14.7607 H       1  LIG1        0.0654
     55 H          35.9136   -1.3940   17.0936 H       1  LIG1        0.0622
     56 H          34.1235   -0.4429   18.4510 H       1  LIG1        0.0257
     57 H          33.3266   -0.8086   19.9668 H       1  LIG1        0.0257
     58 H          32.6142   -1.3248   18.4558 H       1  LIG1        0.0257
     59 H          36.2221   -0.4483   18.8070 H       1  LIG1        0.0622
     60 H          38.3990   -0.2394   19.8491 H       1  LIG1        0.0654
     61 H          40.0803   -0.0157   20.7150 H       1  LIG1        0.0751
     62 H          41.4037   -0.9955   21.3212 H       1  LIG1        0.0751
     63 H          39.8096   -1.8438   18.8220 H       1  LIG1        0.0848
     64 H          41.2732   -0.8350   18.7669 H       1  LIG1        0.0848
     65 H          40.3395   -3.9073   20.7197 H       1  LIG1        0.0814
     66 H          39.9769   -4.1389   18.9830 H       1  LIG1        0.0814
     67 H          41.0734   -6.2075   19.9427 H       1  LIG1        0.0317
     68 H          41.9841   -5.4939   18.6378 H       1  LIG1        0.0317
     69 H          42.5590   -5.2052   21.6293 H       1  LIG1        0.0269
     70 H          43.5218   -6.0869   20.4721 H       1  LIG1        0.0269
     71 H          44.5099   -3.8435   21.0062 H       1  LIG1        0.0317
     72 H          44.1528   -4.0090   19.3075 H       1  LIG1        0.0317
     73 H          43.3947   -1.8110   20.0171 H       1  LIG1        0.0814
     74 H          42.4015   -2.4823   21.3450 H       1  LIG1        0.0814
     75 H          37.8413   -4.0293   21.8053 H       1  LIG1        0.0654
     76 H          35.6568   -4.2414   20.7766 H       1  LIG1        0.0622
     77 H          41.9930   -2.9691   18.4414 H       1  LIG1        0.2034
@<TRIPOS>BOND
     1     1     2    1
     2     1    37    1
     3     1    38    1
     4     1    39    1
     5     2     3    1
     6     2     4    1
     7     2    40    1
     8     3    41    1
     9     3    42    1
    10     3    43    1
    11     4     9   ar
    12     4     5   ar
    13     5     6   ar
    14     5    44    1
    15     6     7   ar
    16     6    45    1
    17     7     8   ar
    18     7    10    1
    19     8     9   ar
    20     8    46    1
    21     9    47    1
    22    10    20    1
    23    10    11    1
    24    11    12    1
    25    11    48    1
    26    11    49    1
    27    12    13    1
    28    12    50    1
    29    12    51    1
    30    13    19   ar
    31    13    14   ar
    32    14    15   ar
    33    14    52    1
    34    15    16    1
    35    15    17   ar
    36    16    53    1
    37    17    18   ar
    38    17    54    1
    39    18    19   ar
    40    18    55    1
    41    19    20    1
    42    20    21    1
    43    20    22    1
    44    21    56    1
    45    21    57    1
    46    21    58    1
    47    22    36   ar
    48    22    23   ar
    49    23    24   ar
    50    23    59    1
    51    24    25   ar
    52    24    60    1
    53    25    26    1
    54    25    35   ar
    55    26    27    1
    56    27    28    1
    57    27    61    1
    58    27    62    1
    59    28    29    1
    60    28    63    1
    61    28    64    1
    62    29    34    1
    63    29    30    1
    64    29    77    1
    65    30    31    1
    66    30    65    1
    67    30    66    1
    68    31    32    1
    69    31    67    1
    70    31    68    1
    71    32    33    1
    72    32    69    1
    73    32    70    1
    74    33    34    1
    75    33    71    1
    76    33    72    1
    77    34    73    1
    78    34    74    1
    79    35    36   ar
    80    35    75    1
    81    36    76    1
@<TRIPOS>MOLECULE
CHEMBL100231
 77 81 0 0 0
SMALL
GASTEIGER

@<TRIPOS>ATOM
      1 C          36.2224    2.3841   28.3828 C.3     1  LIG1       -0.0587
      2 C          36.2101    0.8869   28.7460 C.3     1  LIG1       -0.0215
      3 C          37.2906    0.1060   27.9733 C.3     1  LIG1       -0.0587
      4 C          34.8226    0.2666   28.5694 C.ar    1  LIG1       -0.0447
      5 C          34.3797   -0.7175   29.4557 C.ar    1  LIG1       -0.0566
      6 C          33.1202   -1.2877   29.2956 C.ar    1  LIG1       -0.0404
      7 C          32.2719   -0.8739   28.2623 C.ar    1  LIG1        0.0306
      8 C          32.7338    0.0988   27.3637 C.ar    1  LIG1       -0.0404
      9 C          33.9927    0.6707   27.5200 C.ar    1  LIG1       -0.0566
     10 N          31.0431   -1.5098   28.0696 N.pl3   1  LIG1       -0.3160
     11 C          30.1775   -1.6337   29.2526 C.3     1  LIG1        0.0173
     12 C          29.2855   -2.8736   29.1348 C.3     1  LIG1       -0.0114
     13 C          28.4580   -2.8281   27.8664 C.ar    1  LIG1       -0.0369
     14 C          27.2463   -3.5238   27.7882 C.ar    1  LIG1       -0.0166
     15 C          26.4808   -3.5056   26.6266 C.ar    1  LIG1        0.1171
     16 O          25.3018   -4.2003   26.5684 O.3     1  LIG1       -0.5068
     17 C          26.9206   -2.7798   25.5264 C.ar    1  LIG1       -0.0198
     18 C          28.1197   -2.0767   25.5998 C.ar    1  LIG1       -0.0525
     19 C          28.9159   -2.0816   26.7601 C.ar    1  LIG1       -0.0164
     20 C          30.2391   -1.2560   26.8287 C.3     1  LIG1        0.0827
     21 C          29.8025    0.2439   26.7792 C.3     1  LIG1       -0.0352
     22 C          31.0867   -1.6527   25.5831 C.ar    1  LIG1       -0.0197
     23 C          30.9909   -0.9781   24.3559 C.ar    1  LIG1       -0.0528
     24 C          31.7765   -1.3611   23.2729 C.ar    1  LIG1       -0.0196
     25 C          32.6735   -2.4216   23.3837 C.ar    1  LIG1        0.1208
     26 O          33.4081   -2.7280   22.2550 O.3     1  LIG1       -0.4867
     27 C          33.9824   -4.0268   22.1221 C.3     1  LIG1        0.1291
     28 C          34.5423   -4.2017   20.6981 C.3     1  LIG1        0.0031
     29 N          35.4847   -3.0364   20.3029 N.4     1  LIG1        0.2376
     30 C          36.4990   -2.7843   21.4432 C.3     1  LIG1       -0.0318
     31 C          37.4788   -1.6829   21.0028 C.3     1  LIG1       -0.0123
     32 C          36.7460   -0.3900   20.6074 C.3     1  LIG1       -0.0434
     33 C          35.6759   -0.6523   19.5346 C.3     1  LIG1       -0.0123
     34 C          34.6885   -1.7532   19.9602 C.3     1  LIG1       -0.0318
     35 C          32.7791   -3.1005   24.6053 C.ar    1  LIG1       -0.0196
     36 C          31.9977   -2.7146   25.6894 C.ar    1  LIG1       -0.0528
     37 H          35.4675    2.9338   28.9466 H       1  LIG1        0.0235
     38 H          36.0261    2.5450   27.3221 H       1  LIG1        0.0235
     39 H          37.1893    2.8354   28.6086 H       1  LIG1        0.0235
     40 H          36.4743    0.8209   29.8034 H       1  LIG1        0.0343
     41 H          37.2912   -0.9485   28.2519 H       1  LIG1        0.0235
     42 H          38.2859    0.4986   28.1842 H       1  LIG1        0.0235
     43 H          37.1382    0.1638   26.8951 H       1  LIG1        0.0235
     44 H          35.0094   -1.0481   30.2689 H       1  LIG1        0.0621
     45 H          32.8017   -2.0465   29.9947 H       1  LIG1        0.0636
     46 H          32.1209    0.4124   26.5311 H       1  LIG1        0.0636
     47 H          34.3235    1.4214   26.8176 H       1  LIG1        0.0621
     48 H          30.8040   -1.7777   30.1349 H       1  LIG1        0.0467
     49 H          29.5980   -0.7303   29.4458 H       1  LIG1        0.0467
     50 H          29.9046   -3.7719   29.1321 H       1  LIG1        0.0328
     51 H          28.6404   -2.9488   30.0111 H       1  LIG1        0.0328
     52 H          26.9023   -4.0921   28.6406 H       1  LIG1        0.0657
     53 H          24.5615   -3.6589   26.2862 H       1  LIG1        0.2921
     54 H          26.3373   -2.7539   24.6175 H       1  LIG1        0.0654
     55 H          28.4368   -1.5123   24.7351 H       1  LIG1        0.0622
     56 H          29.2692    0.4866   25.8590 H       1  LIG1        0.0257
     57 H          30.6490    0.9277   26.8430 H       1  LIG1        0.0257
     58 H          29.1333    0.4986   27.6017 H       1  LIG1        0.0257
     59 H          30.3175   -0.1473   24.2169 H       1  LIG1        0.0622
     60 H          31.6866   -0.8278   22.3378 H       1  LIG1        0.0654
     61 H          34.7760   -4.1804   22.8546 H       1  LIG1        0.0751
     62 H          33.2239   -4.7892   22.3077 H       1  LIG1        0.0751
     63 H          35.1068   -5.1272   20.5729 H       1  LIG1        0.0848
     64 H          33.7281   -4.1784   19.9716 H       1  LIG1        0.0848
     65 H          35.9329   -2.5184   22.3380 H       1  LIG1        0.0814
     66 H          37.0356   -3.7208   21.6033 H       1  LIG1        0.0814
     67 H          38.1834   -1.4752   21.8090 H       1  LIG1        0.0317
     68 H          38.0764   -2.0400   20.1625 H       1  LIG1        0.0317
     69 H          36.2790    0.0505   21.4900 H       1  LIG1        0.0269
     70 H          37.4633    0.3471   20.2438 H       1  LIG1        0.0269
     71 H          35.1292    0.2683   19.3269 H       1  LIG1        0.0317
     72 H          36.1557   -0.9374   18.5969 H       1  LIG1        0.0317
     73 H          34.0295   -1.9907   19.1255 H       1  LIG1        0.0814
     74 H          34.1009   -1.4833   20.8394 H       1  LIG1        0.0814
     75 H          33.4604   -3.9273   24.7353 H       1  LIG1        0.0654
     76 H          32.1033   -3.2459   26.6244 H       1  LIG1        0.0622
     77 H          36.0012   -3.3224   19.4824 H       1  LIG1        0.2034
@<TRIPOS>BOND
     1     1     2    1
     2     1    37    1
     3     1    38    1
     4     1    39    1
     5     2     3    1
     6     2     4    1
     7     2    40    1
     8     3    41    1
     9     3    42    1
    10     3    43    1
    11     4     9   ar
    12     4     5   ar
    13     5     6   ar
    14     5    44    1
    15     6     7   ar
    16     6    45    1
    17     7     8   ar
    18     7    10    1
    19     8     9   ar
    20     8    46    1
    21     9    47    1
    22    10    20    1
    23    10    11    1
    24    11    12    1
    25    11    48    1
    26    11    49    1
    27    12    13    1
    28    12    50    1
    29    12    51    1
    30    13    19   ar
    31    13    14   ar
    32    14    15   ar
    33    14    52    1
    34    15    16    1
    35    15    17   ar
    36    16    53    1
    37    17    18   ar
    38    17    54    1
    39    18    19   ar
    40    18    55    1
    41    19    20    1
    42    20    21    1
    43    20    22    1
    44    21    56    1
    45    21    57    1
    46    21    58    1
    47    22    36   ar
    48    22    23   ar
    49    23    24   ar
    50    23    59    1
    51    24    25   ar
    52    24    60    1
    53    25    26    1
    54    25    35   ar
    55    26    27    1
    56    27    28    1
    57    27    61    1
    58    27    62    1
    59    28    29    1
    60    28    63    1
    61    28    64    1
    62    29    34    1
    63    29    30    1
    64    29    77    1
    65    30    31    1
    66    30    65    1
    67    30    66    1
    68    31    32    1
    69    31    67    1
    70    31    68    1
    71    32    33    1
    72    32    69    1
    73    32    70    1
    74    33    34    1
    75    33    71    1
    76    33    72    1
    77    34    73    1
    78    34    74    1
    79    35    36   ar
    80    35    75    1
    81    36    76    1
@<TRIPOS>MOLECULE
CHEMBL101382
 65 69 0 0 0
SMALL
GASTEIGER

@<TRIPOS>ATOM
      1 O          36.1518    1.6750   30.3795 O.3     1  LIG1       -0.5068
      2 C          35.1049    0.9404   29.8900 C.ar    1  LIG1        0.1171
      3 C          35.3459   -0.2132   29.1528 C.ar    1  LIG1       -0.0198
      4 C          34.2747   -0.9549   28.6618 C.ar    1  LIG1       -0.0528
      5 C          32.9448   -0.5615   28.8816 C.ar    1  LIG1       -0.0193
      6 C          31.7639   -1.4117   28.3576 C.3     1  LIG1        0.0742
      7 N          30.4029   -0.8592   28.5957 N.pl3   1  LIG1       -0.3185
      8 C          30.3318   -0.1601   29.8864 C.3     1  LIG1        0.0171
      9 C          31.2848    1.0445   29.9031 C.3     1  LIG1       -0.0114
     10 C          32.7118    0.6074   29.6328 C.ar    1  LIG1       -0.0372
     11 C          33.7938    1.3428   30.1302 C.ar    1  LIG1       -0.0166
     12 C          29.2430   -1.5064   28.1696 C.ar    1  LIG1        0.0304
     13 C          29.2669   -2.7958   27.6159 C.ar    1  LIG1       -0.0406
     14 C          28.0898   -3.4099   27.1972 C.ar    1  LIG1       -0.0600
     15 C          26.8770   -2.7405   27.3296 C.ar    1  LIG1       -0.0616
     16 C          26.8325   -1.4622   27.8786 C.ar    1  LIG1       -0.0600
     17 C          28.0110   -0.8503   28.2967 C.ar    1  LIG1       -0.0406
     18 C          31.9963   -1.7810   26.8841 C.ar    1  LIG1       -0.0225
     19 C          32.4526   -3.0576   26.5431 C.ar    1  LIG1       -0.0530
     20 C          32.6692   -3.3914   25.2095 C.ar    1  LIG1       -0.0196
     21 C          32.4326   -2.4478   24.1975 C.ar    1  LIG1        0.1208
     22 O          32.6157   -2.6888   22.8493 O.3     1  LIG1       -0.4867
     23 C          32.9411   -4.0069   22.4119 C.3     1  LIG1        0.1291
     24 C          33.3981   -3.9773   20.9410 C.3     1  LIG1        0.0031
     25 N          32.2023   -3.8880   19.9589 N.4     1  LIG1        0.2376
     26 C          32.6139   -3.2388   18.6147 C.3     1  LIG1       -0.0318
     27 C          31.3938   -3.2190   17.6770 C.3     1  LIG1       -0.0123
     28 C          30.1904   -2.5008   18.3103 C.3     1  LIG1       -0.0434
     29 C          29.8346   -3.0975   19.6823 C.3     1  LIG1       -0.0123
     30 C          31.0451   -3.1115   20.6317 C.3     1  LIG1       -0.0318
     31 C          31.9830   -1.1736   24.5456 C.ar    1  LIG1       -0.0196
     32 C          31.7659   -0.8386   25.8788 C.ar    1  LIG1       -0.0530
     33 H          36.9233    1.6510   29.8090 H       1  LIG1        0.2921
     34 H          36.3583   -0.5393   28.9637 H       1  LIG1        0.0654
     35 H          34.4853   -1.8546   28.1028 H       1  LIG1        0.0622
     36 H          31.8131   -2.3431   28.9243 H       1  LIG1        0.0600
     37 H          29.3248    0.2253   30.0518 H       1  LIG1        0.0467
     38 H          30.5252   -0.8429   30.7155 H       1  LIG1        0.0467
     39 H          30.9748    1.7696   29.1491 H       1  LIG1        0.0328
     40 H          31.2181    1.5543   30.8653 H       1  LIG1        0.0328
     41 H          33.6088    2.2379   30.7067 H       1  LIG1        0.0657
     42 H          30.1934   -3.3397   27.5130 H       1  LIG1        0.0636
     43 H          28.1181   -4.4030   26.7734 H       1  LIG1        0.0618
     44 H          25.9637   -3.2167   27.0044 H       1  LIG1        0.0618
     45 H          25.8887   -0.9463   27.9777 H       1  LIG1        0.0618
     46 H          27.9637    0.1458   28.7134 H       1  LIG1        0.0636
     47 H          32.6379   -3.7914   27.3142 H       1  LIG1        0.0622
     48 H          33.0216   -4.3860   24.9830 H       1  LIG1        0.0654
     49 H          33.7458   -4.4154   23.0255 H       1  LIG1        0.0751
     50 H          32.0842   -4.6729   22.5233 H       1  LIG1        0.0751
     51 H          33.9938   -3.0827   20.7519 H       1  LIG1        0.0848
     52 H          33.9767   -4.8590   20.6597 H       1  LIG1        0.0848
     53 H          33.0026   -2.2423   18.8320 H       1  LIG1        0.0814
     54 H          33.3954   -3.8613   18.1793 H       1  LIG1        0.0814
     55 H          31.6616   -2.7314   16.7387 H       1  LIG1        0.0317
     56 H          31.1177   -4.2426   17.4183 H       1  LIG1        0.0317
     57 H          30.4153   -1.4385   18.4202 H       1  LIG1        0.0269
     58 H          29.3288   -2.5615   17.6438 H       1  LIG1        0.0269
     59 H          29.0230   -2.5255   20.1336 H       1  LIG1        0.0317
     60 H          29.4571   -4.1136   19.5571 H       1  LIG1        0.0317
     61 H          30.7953   -3.6466   21.5491 H       1  LIG1        0.0814
     62 H          31.4109   -2.1107   20.8692 H       1  LIG1        0.0814
     63 H          31.7995   -0.4376   23.7766 H       1  LIG1        0.0654
     64 H          31.4170    0.1533   26.1270 H       1  LIG1        0.0622
     65 H          31.8820   -4.8289   19.7753 H       1  LIG1        0.2034
@<TRIPOS>BOND
     1     1     2    1
     2     1    33    1
     3     2    11   ar
     4     2     3   ar
     5     3     4   ar
     6     3    34    1
     7     4     5   ar
     8     4    35    1
     9     5    10   ar
    10     5     6    1
    11     6     7    1
    12     6    18    1
    13     6    36    1
    14     7     8    1
    15     7    12    1
    16     8     9    1
    17     8    37    1
    18     8    38    1
    19     9    10    1
    20     9    39    1
    21     9    40    1
    22    10    11   ar
    23    11    41    1
    24    12    17   ar
    25    12    13   ar
    26    13    14   ar
    27    13    42    1
    28    14    15   ar
    29    14    43    1
    30    15    16   ar
    31    15    44    1
    32    16    17   ar
    33    16    45    1
    34    17    46    1
    35    18    32   ar
    36    18    19   ar
    37    19    20   ar
    38    19    47    1
    39    20    21   ar
    40    20    48    1
    41    21    22    1
    42    21    31   ar
    43    22    23    1
    44    23    24    1
    45    23    49    1
    46    23    50    1
    47    24    25    1
    48    24    51    1
    49    24    52    1
    50    25    30    1
    51    25    26    1
    52    25    65    1
    53    26    27    1
    54    26    53    1
    55    26    54    1
    56    27    28    1
    57    27    55    1
    58    27    56    1
    59    28    29    1
    60    28    57    1
    61    28    58    1
    62    29    30    1
    63    29    59    1
    64    29    60    1
    65    30    61    1
    66    30    62    1
    67    31    32   ar
    68    31    63    1
    69    32    64    1
@<TRIPOS>MOLECULE
CHEMBL101382
 65 69 0 0 0
SMALL
GASTEIGER

@<TRIPOS>ATOM
      1 O          25.0366   -1.3228   27.7453 O.3     1  LIG1       -0.5068
      2 C          26.3374   -0.9488   27.5371 C.ar    1  LIG1        0.1171
      3 C          26.9109   -1.0881   26.2785 C.ar    1  LIG1       -0.0198
      4 C          28.2334   -0.7023   26.0762 C.ar    1  LIG1       -0.0528
      5 C          29.0163   -0.1823   27.1194 C.ar    1  LIG1       -0.0193
      6 C          30.4742    0.2718   26.8734 C.3     1  LIG1        0.0742
      7 N          31.2235    0.7443   28.0691 N.pl3   1  LIG1       -0.3185
      8 C          30.3415    1.4650   28.9979 C.3     1  LIG1        0.0171
      9 C          29.2403    0.5358   29.5303 C.3     1  LIG1       -0.0114
     10 C          28.4241   -0.0424   28.3902 C.ar    1  LIG1       -0.0372
     11 C          27.0917   -0.4245   28.5834 C.ar    1  LIG1       -0.0166
     12 C          32.5494    1.1725   28.0053 C.ar    1  LIG1        0.0304
     13 C          33.3694    1.2377   29.1424 C.ar    1  LIG1       -0.0406
     14 C          34.6875    1.6741   29.0425 C.ar    1  LIG1       -0.0600
     15 C          35.1987    2.0483   27.8034 C.ar    1  LIG1       -0.0616
     16 C          34.4020    1.9883   26.6637 C.ar    1  LIG1       -0.0600
     17 C          33.0841    1.5514   26.7664 C.ar    1  LIG1       -0.0406
     18 C          31.2370   -0.8114   26.0949 C.ar    1  LIG1       -0.0225
     19 C          31.5655   -2.0215   26.7132 C.ar    1  LIG1       -0.0530
     20 C          32.2615   -3.0009   26.0112 C.ar    1  LIG1       -0.0196
     21 C          32.6401   -2.7801   24.6776 C.ar    1  LIG1        0.1208
     22 O          33.3285   -3.6929   23.9017 O.3     1  LIG1       -0.4867
     23 C          33.2256   -3.6220   22.4808 C.3     1  LIG1        0.1291
     24 C          31.7486   -3.7166   22.0530 C.3     1  LIG1        0.0031
     25 N          31.5810   -3.6577   20.5133 N.4     1  LIG1        0.2376
     26 C          32.6947   -2.8113   19.8491 C.3     1  LIG1       -0.0318
     27 C          32.4908   -2.8290   18.3237 C.3     1  LIG1       -0.0123
     28 C          31.0892   -2.3396   17.9228 C.3     1  LIG1       -0.0434
     29 C          29.9864   -3.1307   18.6460 C.3     1  LIG1       -0.0123
     30 C          30.1744   -3.1098   20.1728 C.3     1  LIG1       -0.0318
     31 C          32.3142   -1.5677   24.0687 C.ar    1  LIG1       -0.0196
     32 C          31.6181   -0.5874   24.7696 C.ar    1  LIG1       -0.0530
     33 H          24.7646   -2.0540   27.1861 H       1  LIG1        0.2921
     34 H          26.3351   -1.4887   25.4570 H       1  LIG1        0.0654
     35 H          28.6542   -0.8073   25.0871 H       1  LIG1        0.0622
     36 H          30.3931    1.1344   26.2099 H       1  LIG1        0.0600
     37 H          30.9090    1.8170   29.8605 H       1  LIG1        0.0467
     38 H          29.9274    2.3611   28.5328 H       1  LIG1        0.0467
     39 H          29.6893   -0.2744   30.1070 H       1  LIG1        0.0328
     40 H          28.5969    1.0838   30.2202 H       1  LIG1        0.0328
     41 H          26.6426   -0.3137   29.5601 H       1  LIG1        0.0657
     42 H          32.9995    0.9423   30.1124 H       1  LIG1        0.0636
     43 H          35.3113    1.7196   29.9230 H       1  LIG1        0.0618
     44 H          36.2212    2.3873   27.7258 H       1  LIG1        0.0618
     45 H          34.8030    2.2814   25.7046 H       1  LIG1        0.0618
     46 H          32.4735    1.5175   25.8752 H       1  LIG1        0.0636
     47 H          31.2788   -2.2017   27.7393 H       1  LIG1        0.0622
     48 H          32.4982   -3.9227   26.5201 H       1  LIG1        0.0654
     49 H          33.6388   -2.6772   22.1236 H       1  LIG1        0.0751
     50 H          33.8020   -4.4209   22.0119 H       1  LIG1        0.0751
     51 H          31.3335   -4.6806   22.3515 H       1  LIG1        0.0848
     52 H          31.1347   -2.9171   22.4716 H       1  LIG1        0.0848
     53 H          32.6482   -1.8075   20.2752 H       1  LIG1        0.0814
     54 H          33.6479   -3.2802   20.0927 H       1  LIG1        0.0814
     55 H          33.2487   -2.2066   17.8463 H       1  LIG1        0.0317
     56 H          32.6492   -3.8411   17.9477 H       1  LIG1        0.0317
     57 H          30.9919   -1.2781   18.1571 H       1  LIG1        0.0269
     58 H          30.9607   -2.4252   16.8429 H       1  LIG1        0.0269
     59 H          29.0095   -2.7171   18.3926 H       1  LIG1        0.0317
     60 H          29.9798   -4.1632   18.2931 H       1  LIG1        0.0317
     61 H          29.4515   -3.7745   20.6483 H       1  LIG1        0.0814
     62 H          30.0972   -2.1070   20.5971 H       1  LIG1        0.0814
     63 H          32.6019   -1.3843   23.0438 H       1  LIG1        0.0654
     64 H          31.3749    0.3443   24.2795 H       1  LIG1        0.0622
     65 H          31.6425   -4.6024   20.1591 H       1  LIG1        0.2034
@<TRIPOS>BOND
     1     1     2    1
     2     1    33    1
     3     2    11   ar
     4     2     3   ar
     5     3     4   ar
     6     3    34    1
     7     4     5   ar
     8     4    35    1
     9     5    10   ar
    10     5     6    1
    11     6     7    1
    12     6    18    1
    13     6    36    1
    14     7     8    1
    15     7    12    1
    16     8     9    1
    17     8    37    1
    18     8    38    1
    19     9    10    1
    20     9    39    1
    21     9    40    1
    22    10    11   ar
    23    11    41    1
    24    12    17   ar
    25    12    13   ar
    26    13    14   ar
    27    13    42    1
    28    14    15   ar
    29    14    43    1
    30    15    16   ar
    31    15    44    1
    32    16    17   ar
    33    16    45    1
    34    17    46    1
    35    18    32   ar
    36    18    19   ar
    37    19    20   ar
    38    19    47    1
    39    20    21   ar
    40    20    48    1
    41    21    22    1
    42    21    31   ar
    43    22    23    1
    44    23    24    1
    45    23    49    1
    46    23    50    1
    47    24    25    1
    48    24    51    1
    49    24    52    1
    50    25    30    1
    51    25    26    1
    52    25    65    1
    53    26    27    1
    54    26    53    1
    55    26    54    1
    56    27    28    1
    57    27    55    1
    58    27    56    1
    59    28    29    1
    60    28    57    1
    61    28    58    1
    62    29    30    1
    63    29    59    1
    64    29    60    1
    65    30    61    1
    66    30    62    1
    67    31    32   ar
    68    31    63    1
    69    32    64    1
@<TRIPOS>MOLECULE
CHEMBL101382
 65 69 0 0 0
SMALL
GASTEIGER

@<TRIPOS>ATOM
      1 O          37.9426   -0.2904   15.8164 O.3     1  LIG1       -0.5068
      2 C          36.8141   -0.9918   16.1484 C.ar    1  LIG1        0.1171
      3 C          35.9796   -0.5329   17.1609 C.ar    1  LIG1       -0.0198
      4 C          34.8331   -1.2515   17.4892 C.ar    1  LIG1       -0.0528
      5 C          34.4978   -2.4445   16.8288 C.ar    1  LIG1       -0.0193
      6 C          33.2047   -3.2160   17.1818 C.3     1  LIG1        0.0742
      7 N          32.9905   -4.4997   16.4603 N.pl3   1  LIG1       -0.3185
      8 C          33.4842   -4.4210   15.0783 C.3     1  LIG1        0.0171
      9 C          35.0000   -4.1735   15.0578 C.3     1  LIG1       -0.0114
     10 C          35.3489   -2.8988   15.8020 C.ar    1  LIG1       -0.0372
     11 C          36.4949   -2.1663   15.4721 C.ar    1  LIG1       -0.0166
     12 C          31.8779   -5.3110   16.6824 C.ar    1  LIG1        0.0304
     13 C          30.6461   -4.7903   17.1083 C.ar    1  LIG1       -0.0406
     14 C          29.5573   -5.6304   17.3242 C.ar    1  LIG1       -0.0600
     15 C          29.6898   -6.9998   17.1147 C.ar    1  LIG1       -0.0616
     16 C          30.9024   -7.5349   16.6900 C.ar    1  LIG1       -0.0600
     17 C          31.9897   -6.6926   16.4746 C.ar    1  LIG1       -0.0406
     18 C          33.0876   -3.3744   18.7058 C.ar    1  LIG1       -0.0225
     19 C          31.8846   -3.0770   19.3529 C.ar    1  LIG1       -0.0530
     20 C          31.7790   -3.2143   20.7337 C.ar    1  LIG1       -0.0196
     21 C          32.8803   -3.6508   21.4868 C.ar    1  LIG1        0.1208
     22 O          32.8688   -3.8198   22.8581 O.3     1  LIG1       -0.4867
     23 C          32.3651   -2.7746   23.6878 C.3     1  LIG1        0.1291
     24 C          32.5908   -3.1229   25.1713 C.3     1  LIG1        0.0031
     25 N          32.0359   -2.0296   26.1196 N.4     1  LIG1        0.2376
     26 C          32.5854   -0.6276   25.7589 C.3     1  LIG1       -0.0318
     27 C          31.9647    0.4106   26.7104 C.3     1  LIG1       -0.0123
     28 C          32.2168    0.0637   28.1872 C.3     1  LIG1       -0.0434
     29 C          31.7415   -1.3601   28.5221 C.3     1  LIG1       -0.0123
     30 C          32.3653   -2.4073   27.5835 C.3     1  LIG1       -0.0318
     31 C          34.0797   -3.9400   20.8351 C.ar    1  LIG1       -0.0196
     32 C          34.1866   -3.8032   19.4542 C.ar    1  LIG1       -0.0530
     33 H          37.9417    0.6040   16.1644 H       1  LIG1        0.2921
     34 H          36.2131    0.3796   17.6899 H       1  LIG1        0.0654
     35 H          34.1926   -0.8693   18.2702 H       1  LIG1        0.0622
     36 H          32.3904   -2.5586   16.8728 H       1  LIG1        0.0600
     37 H          33.3061   -5.3640   14.5597 H       1  LIG1        0.0467
     38 H          32.9412   -3.6651   14.5085 H       1  LIG1        0.0467
     39 H          35.5171   -5.0182   15.5159 H       1  LIG1        0.0328
     40 H          35.3513   -4.1211   14.0263 H       1  LIG1        0.0328
     41 H          37.1432   -2.5192   14.6828 H       1  LIG1        0.0657
     42 H          30.5153   -3.7308   17.2669 H       1  LIG1        0.0636
     43 H          28.6130   -5.2203   17.6508 H       1  LIG1        0.0618
     44 H          28.8452   -7.6518   17.2826 H       1  LIG1        0.0618
     45 H          31.0005   -8.5987   16.5304 H       1  LIG1        0.0618
     46 H          32.9282   -7.1218   16.1531 H       1  LIG1        0.0636
     47 H          31.0308   -2.7403   18.7827 H       1  LIG1        0.0622
     48 H          30.8352   -2.9759   21.1997 H       1  LIG1        0.0654
     49 H          32.8779   -1.8383   23.4609 H       1  LIG1        0.0751
     50 H          31.3028   -2.6111   23.5001 H       1  LIG1        0.0751
     51 H          32.0456   -4.0322   25.4296 H       1  LIG1        0.0848
     52 H          33.6456   -3.2549   25.4193 H       1  LIG1        0.0848
     53 H          33.6742   -0.6703   25.8240 H       1  LIG1        0.0814
     54 H          32.2775   -0.4112   24.7360 H       1  LIG1        0.0814
     55 H          32.3713    1.3983   26.4896 H       1  LIG1        0.0317
     56 H          30.8912    0.4767   26.5256 H       1  LIG1        0.0317
     57 H          33.2818    0.1554   28.4075 H       1  LIG1        0.0269
     58 H          31.7106    0.7853   28.8299 H       1  LIG1        0.0269
     59 H          31.9941   -1.5994   29.5558 H       1  LIG1        0.0317
     60 H          30.6536   -1.4121   28.4555 H       1  LIG1        0.0317
     61 H          31.9200   -3.3865   27.7663 H       1  LIG1        0.0814
     62 H          33.4516   -2.4666   27.6746 H       1  LIG1        0.0814
     63 H          34.9354   -4.2743   21.4032 H       1  LIG1        0.0654
     64 H          35.1241   -4.0330   18.9688 H       1  LIG1        0.0622
     65 H          31.0302   -2.0148   26.0194 H       1  LIG1        0.2034
@<TRIPOS>BOND
     1     1     2    1
     2     1    33    1
     3     2    11   ar
     4     2     3   ar
     5     3     4   ar
     6     3    34    1
     7     4     5   ar
     8     4    35    1
     9     5    10   ar
    10     5     6    1
    11     6     7    1
    12     6    18    1
    13     6    36    1
    14     7     8    1
    15     7    12    1
    16     8     9    1
    17     8    37    1
    18     8    38    1
    19     9    10    1
    20     9    39    1
    21     9    40    1
    22    10    11   ar
    23    11    41    1
    24    12    17   ar
    25    12    13   ar
    26    13    14   ar
    27    13    42    1
    28    14    15   ar
    29    14    43    1
    30    15    16   ar
    31    15    44    1
    32    16    17   ar
    33    16    45    1
    34    17    46    1
    35    18    32   ar
    36    18    19   ar
    37    19    20   ar
    38    19    47    1
    39    20    21   ar
    40    20    48    1
    41    21    22    1
    42    21    31   ar
    43    22    23    1
    44    23    24    1
    45    23    49    1
    46    23    50    1
    47    24    25    1
    48    24    51    1
    49    24    52    1
    50    25    30    1
    51    25    26    1
    52    25    65    1
    53    26    27    1
    54    26    53    1
    55    26    54    1
    56    27    28    1
    57    27    55    1
    58    27    56    1
    59    28    29    1
    60    28    57    1
    61    28    58    1
    62    29    30    1
    63    29    59    1
    64    29    60    1
    65    30    61    1
    66    30    62    1
    67    31    32   ar
    68    31    63    1
    69    32    64    1
@<TRIPOS>MOLECULE
CHEMBL101382
 65 69 0 0 0
SMALL
GASTEIGER

@<TRIPOS>ATOM
      1 O          36.1909    1.6056   30.1126 O.3     1  LIG1       -0.5068
      2 C          35.1141    0.8869   29.6662 C.ar    1  LIG1        0.1171
      3 C          35.3076   -0.2638   28.9107 C.ar    1  LIG1       -0.0198
      4 C          34.2064   -0.9893   28.4638 C.ar    1  LIG1       -0.0528
      5 C          32.8926   -0.5822   28.7468 C.ar    1  LIG1       -0.0193
      6 C          31.6790   -1.4147   28.2712 C.3     1  LIG1        0.0742
      7 N          30.3369   -0.8483   28.5749 N.pl3   1  LIG1       -0.3185
      8 C          30.3330   -0.1581   29.8724 C.3     1  LIG1        0.0171
      9 C          31.3001    1.0352   29.8541 C.3     1  LIG1       -0.0114
     10 C          32.7080    0.5836   29.5160 C.ar    1  LIG1       -0.0372
     11 C          33.8202    1.3027   29.9687 C.ar    1  LIG1       -0.0166
     12 C          29.1513   -1.4787   28.1976 C.ar    1  LIG1        0.0304
     13 C          27.9104   -0.8246   28.2409 C.ar    1  LIG1       -0.0406
     14 C          26.7460   -1.4862   27.8607 C.ar    1  LIG1       -0.0600
     15 C          26.8120   -2.8085   27.4321 C.ar    1  LIG1       -0.0616
     16 C          28.0336   -3.4735   27.3797 C.ar    1  LIG1       -0.0600
     17 C          29.1966   -2.8096   27.7604 C.ar    1  LIG1       -0.0406
     18 C          31.8398   -1.7755   26.7861 C.ar    1  LIG1       -0.0225
     19 C          31.2395   -0.9847   25.8018 C.ar    1  LIG1       -0.0530
     20 C          31.3793   -1.3138   24.4569 C.ar    1  LIG1       -0.0196
     21 C          32.1227   -2.4431   24.0792 C.ar    1  LIG1        0.1208
     22 O          32.3187   -2.8454   22.7720 O.3     1  LIG1       -0.4867
     23 C          33.5564   -2.5506   22.1272 C.3     1  LIG1        0.1291
     24 C          33.5003   -2.9886   20.6513 C.3     1  LIG1        0.0031
     25 N          34.7019   -2.4480   19.8349 N.4     1  LIG1        0.2376
     26 C          35.2905   -1.1629   20.4671 C.3     1  LIG1       -0.0318
     27 C          36.4997   -0.7059   19.6320 C.3     1  LIG1       -0.0123
     28 C          36.1339   -0.4960   18.1532 C.3     1  LIG1       -0.0434
     29 C          35.4765   -1.7489   17.5506 C.3     1  LIG1       -0.0123
     30 C          34.2592   -2.2076   18.3718 C.3     1  LIG1       -0.0318
     31 C          32.7139   -3.2312   25.0672 C.ar    1  LIG1       -0.0196
     32 C          32.5750   -2.9032   26.4126 C.ar    1  LIG1       -0.0530
     33 H          36.9897    1.4319   29.6097 H       1  LIG1        0.2921
     34 H          36.3064   -0.6001   28.6733 H       1  LIG1        0.0654
     35 H          34.3806   -1.8872   27.8896 H       1  LIG1        0.0622
     36 H          31.7429   -2.3508   28.8285 H       1  LIG1        0.0600
     37 H          29.3393    0.2376   30.0863 H       1  LIG1        0.0467
     38 H          30.5557   -0.8493   30.6870 H       1  LIG1        0.0467
     39 H          30.9648    1.7695   29.1201 H       1  LIG1        0.0328
     40 H          31.2833    1.5385   30.8219 H       1  LIG1        0.0328
     41 H          33.6723    2.1955   30.5593 H       1  LIG1        0.0657
     42 H          27.8348    0.2040   28.5590 H       1  LIG1        0.0636
     43 H          25.7957   -0.9741   27.8963 H       1  LIG1        0.0618
     44 H          25.9087   -3.3221   27.1374 H       1  LIG1        0.0618
     45 H          28.0793   -4.5004   27.0478 H       1  LIG1        0.0618
     46 H          30.1376   -3.3400   27.7232 H       1  LIG1        0.0636
     47 H          30.6652   -0.1133   26.0817 H       1  LIG1        0.0622
     48 H          30.9024   -0.6808   23.7243 H       1  LIG1        0.0654
     49 H          33.7542   -1.4783   22.1720 H       1  LIG1        0.0751
     50 H          34.3837   -3.0500   22.6336 H       1  LIG1        0.0751
     51 H          33.5692   -4.0753   20.5804 H       1  LIG1        0.0848
     52 H          32.5936   -2.6532   20.1444 H       1  LIG1        0.0848
     53 H          34.4937   -0.4181   20.5093 H       1  LIG1        0.0814
     54 H          35.6211   -1.4181   21.4738 H       1  LIG1        0.0814
     55 H          36.9019    0.2193   20.0467 H       1  LIG1        0.0317
     56 H          37.2976   -1.4460   19.7127 H       1  LIG1        0.0317
     57 H          35.4550    0.3537   18.0617 H       1  LIG1        0.0269
     58 H          37.0266   -0.2341   17.5833 H       1  LIG1        0.0269
     59 H          35.1692   -1.5462   16.5238 H       1  LIG1        0.0317
     60 H          36.2056   -2.5588   17.4951 H       1  LIG1        0.0317
     61 H          33.8889   -3.1610   17.9918 H       1  LIG1        0.0814
     62 H          33.4535   -1.4712   18.3856 H       1  LIG1        0.0814
     63 H          33.2864   -4.1042   24.7900 H       1  LIG1        0.0654
     64 H          33.0414   -3.5263   27.1619 H       1  LIG1        0.0622
     65 H          35.4189   -3.1605   19.8314 H       1  LIG1        0.2034
@<TRIPOS>BOND
     1     1     2    1
     2     1    33    1
     3     2    11   ar
     4     2     3   ar
     5     3     4   ar
     6     3    34    1
     7     4     5   ar
     8     4    35    1
     9     5    10   ar
    10     5     6    1
    11     6     7    1
    12     6    18    1
    13     6    36    1
    14     7     8    1
    15     7    12    1
    16     8     9    1
    17     8    37    1
    18     8    38    1
    19     9    10    1
    20     9    39    1
    21     9    40    1
    22    10    11   ar
    23    11    41    1
    24    12    17   ar
    25    12    13   ar
    26    13    14   ar
    27    13    42    1
    28    14    15   ar
    29    14    43    1
    30    15    16   ar
    31    15    44    1
    32    16    17   ar
    33    16    45    1
    34    17    46    1
    35    18    32   ar
    36    18    19   ar
    37    19    20   ar
    38    19    47    1
    39    20    21   ar
    40    20    48    1
    41    21    22    1
    42    21    31   ar
    43    22    23    1
    44    23    24    1
    45    23    49    1
    46    23    50    1
    47    24    25    1
    48    24    51    1
    49    24    52    1
    50    25    30    1
    51    25    26    1
    52    25    65    1
    53    26    27    1
    54    26    53    1
    55    26    54    1
    56    27    28    1
    57    27    55    1
    58    27    56    1
    59    28    29    1
    60    28    57    1
    61    28    58    1
    62    29    30    1
    63    29    59    1
    64    29    60    1
    65    30    61    1
    66    30    62    1
    67    31    32   ar
    68    31    63    1
    69    32    64    1
@<TRIPOS>MOLECULE
CHEMBL101382
 65 69 0 0 0
SMALL
GASTEIGER

@<TRIPOS>ATOM
      1 O          25.9010   -3.0978   27.6073 O.3     1  LIG1       -0.5068
      2 C          27.1034   -2.4706   27.4166 C.ar    1  LIG1        0.1171
      3 C          27.5090   -2.1134   26.1360 C.ar    1  LIG1       -0.0198
      4 C          28.7320   -1.4734   25.9527 C.ar    1  LIG1       -0.0528
      5 C          29.5815   -1.1859   27.0332 C.ar    1  LIG1       -0.0193
      6 C          30.9228   -0.4462   26.8192 C.3     1  LIG1        0.0742
      7 N          31.7664   -0.2563   28.0302 N.pl3   1  LIG1       -0.3185
      8 C          30.9394   -0.0167   29.2212 C.3     1  LIG1        0.0171
      9 C          30.0475   -1.2323   29.5149 C.3     1  LIG1       -0.0114
     10 C          29.1591   -1.5493   28.3272 C.ar    1  LIG1       -0.0372
     11 C          27.9246   -2.1847   28.5041 C.ar    1  LIG1       -0.0166
     12 C          33.0067    0.3805   27.9908 C.ar    1  LIG1        0.0304
     13 C          33.9898    0.1634   28.9686 C.ar    1  LIG1       -0.0406
     14 C          35.2157    0.8196   28.9001 C.ar    1  LIG1       -0.0600
     15 C          35.4705    1.6985   27.8516 C.ar    1  LIG1       -0.0616
     16 C          34.5092    1.9251   26.8709 C.ar    1  LIG1       -0.0600
     17 C          33.2841    1.2675   26.9417 C.ar    1  LIG1       -0.0406
     18 C          31.6989   -1.0916   25.6604 C.ar    1  LIG1       -0.0225
     19 C          31.6755   -0.5106   24.3891 C.ar    1  LIG1       -0.0530
     20 C          32.3729   -1.0974   23.3375 C.ar    1  LIG1       -0.0196
     21 C          33.1037   -2.2778   23.5456 C.ar    1  LIG1        0.1208
     22 O          33.8278   -2.9289   22.5654 O.3     1  LIG1       -0.4867
     23 C          34.3469   -2.1822   21.4665 C.3     1  LIG1        0.1291
     24 C          35.3334   -3.0474   20.6592 C.3     1  LIG1        0.0031
     25 N          35.4929   -2.5462   19.2012 N.4     1  LIG1        0.2376
     26 C          36.2751   -1.2112   19.1382 C.3     1  LIG1       -0.0318
     27 C          36.4310   -0.7945   17.6649 C.3     1  LIG1       -0.0123
     28 C          35.0749   -0.6935   16.9468 C.3     1  LIG1       -0.0434
     29 C          34.2670   -1.9953   17.0798 C.3     1  LIG1       -0.0123
     30 C          34.0955   -2.4148   18.5499 C.3     1  LIG1       -0.0318
     31 C          33.1176   -2.8555   24.8156 C.ar    1  LIG1       -0.0196
     32 C          32.4206   -2.2696   25.8682 C.ar    1  LIG1       -0.0530
     33 H          25.5719   -3.5230   26.8122 H       1  LIG1        0.2921
     34 H          26.8790   -2.3249   25.2843 H       1  LIG1        0.0654
     35 H          29.0209   -1.1934   24.9505 H       1  LIG1        0.0622
     36 H          30.6433    0.5554   26.4880 H       1  LIG1        0.0600
     37 H          31.5729    0.1352   30.0961 H       1  LIG1        0.0467
     38 H          30.3561    0.8999   29.1180 H       1  LIG1        0.0467
     39 H          30.6698   -2.0977   29.7481 H       1  LIG1        0.0328
     40 H          29.4431   -1.0404   30.4026 H       1  LIG1        0.0328
     41 H          27.6055   -2.4599   29.4991 H       1  LIG1        0.0657
     42 H          33.8202   -0.5218   29.7851 H       1  LIG1        0.0636
     43 H          35.9665    0.6451   29.6566 H       1  LIG1        0.0618
     44 H          36.4213    2.2080   27.7986 H       1  LIG1        0.0618
     45 H          34.7113    2.6095   26.0601 H       1  LIG1        0.0618
     46 H          32.5430    1.4588   26.1785 H       1  LIG1        0.0636
     47 H          31.1162    0.3979   24.2181 H       1  LIG1        0.0622
     48 H          32.3326   -0.6215   22.3697 H       1  LIG1        0.0654
     49 H          33.5327   -1.8674   20.8116 H       1  LIG1        0.0751
     50 H          34.8446   -1.2765   21.8163 H       1  LIG1        0.0751
     51 H          36.3312   -2.9844   21.0965 H       1  LIG1        0.0848
     52 H          35.0313   -4.0949   20.6052 H       1  LIG1        0.0848
     53 H          35.7296   -0.4778   19.7347 H       1  LIG1        0.0814
     54 H          37.2595   -1.3908   19.5700 H       1  LIG1        0.0814
     55 H          36.9496    0.1634   17.6088 H       1  LIG1        0.0317
     56 H          37.0683   -1.5147   17.1491 H       1  LIG1        0.0317
     57 H          34.5020    0.1371   17.3630 H       1  LIG1        0.0269
     58 H          35.2294   -0.4579   15.8929 H       1  LIG1        0.0269
     59 H          33.2864   -1.8691   16.6190 H       1  LIG1        0.0317
     60 H          34.7616   -2.7956   16.5271 H       1  LIG1        0.0317
     61 H          33.6256   -3.3979   18.6064 H       1  LIG1        0.0814
     62 H          33.5235   -1.6918   19.1345 H       1  LIG1        0.0814
     63 H          33.6740   -3.7651   24.9884 H       1  LIG1        0.0654
     64 H          32.4450   -2.7326   26.8441 H       1  LIG1        0.0622
     65 H          36.0120   -3.2459   18.6888 H       1  LIG1        0.2034
@<TRIPOS>BOND
     1     1     2    1
     2     1    33    1
     3     2    11   ar
     4     2     3   ar
     5     3     4   ar
     6     3    34    1
     7     4     5   ar
     8     4    35    1
     9     5    10   ar
    10     5     6    1
    11     6     7    1
    12     6    18    1
    13     6    36    1
    14     7     8    1
    15     7    12    1
    16     8     9    1
    17     8    37    1
    18     8    38    1
    19     9    10    1
    20     9    39    1
    21     9    40    1
    22    10    11   ar
    23    11    41    1
    24    12    17   ar
    25    12    13   ar
    26    13    14   ar
    27    13    42    1
    28    14    15   ar
    29    14    43    1
    30    15    16   ar
    31    15    44    1
    32    16    17   ar
    33    16    45    1
    34    17    46    1
    35    18    32   ar
    36    18    19   ar
    37    19    20   ar
    38    19    47    1
    39    20    21   ar
    40    20    48    1
    41    21    22    1
    42    21    31   ar
    43    22    23    1
    44    23    24    1
    45    23    49    1
    46    23    50    1
    47    24    25    1
    48    24    51    1
    49    24    52    1
    50    25    30    1
    51    25    26    1
    52    25    65    1
    53    26    27    1
    54    26    53    1
    55    26    54    1
    56    27    28    1
    57    27    55    1
    58    27    56    1
    59    28    29    1
    60    28    57    1
    61    28    58    1
    62    29    30    1
    63    29    59    1
    64    29    60    1
    65    30    61    1
    66    30    62    1
    67    31    32   ar
    68    31    63    1
    69    32    64    1
@<TRIPOS>MOLECULE
CHEMBL101382
 65 69 0 0 0
SMALL
GASTEIGER

@<TRIPOS>ATOM
      1 O          27.9946   -2.3405   21.0824 O.3     1  LIG1       -0.5068
      2 C          29.1879   -2.5660   20.4496 C.ar    1  LIG1        0.1171
      3 C          30.2720   -3.0660   21.1616 C.ar    1  LIG1       -0.0198
      4 C          31.4804   -3.2946   20.5086 C.ar    1  LIG1       -0.0528
      5 C          31.6412   -3.0212   19.1408 C.ar    1  LIG1       -0.0193
      6 C          32.9794   -3.3095   18.4210 C.3     1  LIG1        0.0742
      7 N          33.0495   -2.9175   16.9872 N.pl3   1  LIG1       -0.3185
      8 C          31.7578   -3.1224   16.3168 C.3     1  LIG1        0.0171
      9 C          30.6744   -2.2328   16.9449 C.3     1  LIG1       -0.0114
     10 C          30.5350   -2.5177   18.4280 C.ar    1  LIG1       -0.0372
     11 C          29.3213   -2.2986   19.0897 C.ar    1  LIG1       -0.0166
     12 C          34.1937   -3.1031   16.2115 C.ar    1  LIG1        0.0304
     13 C          35.0953   -2.0604   15.9479 C.ar    1  LIG1       -0.0406
     14 C          36.2257   -2.2807   15.1657 C.ar    1  LIG1       -0.0600
     15 C          36.4658   -3.5470   14.6407 C.ar    1  LIG1       -0.0616
     16 C          35.5847   -4.5945   14.8930 C.ar    1  LIG1       -0.0600
     17 C          34.4551   -4.3716   15.6756 C.ar    1  LIG1       -0.0406
     18 C          34.1490   -2.7426   19.2408 C.ar    1  LIG1       -0.0225
     19 C          34.6213   -3.4324   20.3612 C.ar    1  LIG1       -0.0530
     20 C          35.6765   -2.9171   21.1080 C.ar    1  LIG1       -0.0196
     21 C          36.2730   -1.7001   20.7424 C.ar    1  LIG1        0.1208
     22 O          37.3252   -1.1137   21.4193 O.3     1  LIG1       -0.4867
     23 C          38.6428   -1.2077   20.8810 C.3     1  LIG1        0.1291
     24 C          39.1394   -2.6642   20.9519 C.3     1  LIG1        0.0031
     25 N          40.3982   -2.8960   20.0777 N.4     1  LIG1        0.2376
     26 C          40.9912   -4.3101   20.2933 C.3     1  LIG1       -0.0318
     27 C          42.2090   -4.4856   19.3687 C.3     1  LIG1       -0.0123
     28 C          43.2631   -3.3875   19.5875 C.3     1  LIG1       -0.0434
     29 C          42.6522   -1.9828   19.4510 C.3     1  LIG1       -0.0123
     30 C          41.4405   -1.7929   20.3798 C.3     1  LIG1       -0.0318
     31 C          35.7924   -1.0141   19.6265 C.ar    1  LIG1       -0.0196
     32 C          34.7373   -1.5283   18.8787 C.ar    1  LIG1       -0.0530
     33 H          27.4858   -3.1432   21.2162 H       1  LIG1        0.2921
     34 H          30.1803   -3.2825   22.2160 H       1  LIG1        0.0654
     35 H          32.3052   -3.6958   21.0788 H       1  LIG1        0.0622
     36 H          33.0821   -4.3958   18.4404 H       1  LIG1        0.0600
     37 H          31.8306   -2.8447   15.2644 H       1  LIG1        0.0467
     38 H          31.4730   -4.1759   16.3238 H       1  LIG1        0.0467
     39 H          30.9289   -1.1822   16.7960 H       1  LIG1        0.0328
     40 H          29.7236   -2.3937   16.4347 H       1  LIG1        0.0328
     41 H          28.4761   -1.9134   18.5374 H       1  LIG1        0.0657
     42 H          34.9369   -1.0726   16.3529 H       1  LIG1        0.0636
     43 H          36.9145   -1.4723   14.9693 H       1  LIG1        0.0618
     44 H          37.3424   -3.7179   14.0334 H       1  LIG1        0.0618
     45 H          35.7748   -5.5751   14.4818 H       1  LIG1        0.0618
     46 H          33.7744   -5.1914   15.8570 H       1  LIG1        0.0636
     47 H          34.1694   -4.3700   20.6514 H       1  LIG1        0.0622
     48 H          36.0152   -3.4764   21.9666 H       1  LIG1        0.0654
     49 H          38.6442   -0.8823   19.8393 H       1  LIG1        0.0751
     50 H          39.3279   -0.5529   21.4217 H       1  LIG1        0.0751
     51 H          39.4475   -2.9056   21.9705 H       1  LIG1        0.0848
     52 H          38.3870   -3.3843   20.6250 H       1  LIG1        0.0848
     53 H          41.2399   -4.4086   21.3515 H       1  LIG1        0.0814
     54 H          40.2210   -5.0306   20.0187 H       1  LIG1        0.0814
     55 H          42.6576   -5.4654   19.5369 H       1  LIG1        0.0317
     56 H          41.8794   -4.4780   18.3284 H       1  LIG1        0.0317
     57 H          43.7067   -3.4991   20.5784 H       1  LIG1        0.0269
     58 H          44.0793   -3.5088   18.8739 H       1  LIG1        0.0269
     59 H          43.4074   -1.2289   19.6769 H       1  LIG1        0.0317
     60 H          42.3501   -1.8097   18.4168 H       1  LIG1        0.0317
     61 H          40.9580   -0.8360   20.1749 H       1  LIG1        0.0814
     62 H          41.7006   -1.8627   21.4377 H       1  LIG1        0.0814
     63 H          36.2410   -0.0754   19.3359 H       1  LIG1        0.0654
     64 H          34.3807   -0.9817   18.0177 H       1  LIG1        0.0622
     65 H          40.1225   -2.8086   19.1092 H       1  LIG1        0.2034
@<TRIPOS>BOND
     1     1     2    1
     2     1    33    1
     3     2    11   ar
     4     2     3   ar
     5     3     4   ar
     6     3    34    1
     7     4     5   ar
     8     4    35    1
     9     5    10   ar
    10     5     6    1
    11     6     7    1
    12     6    18    1
    13     6    36    1
    14     7     8    1
    15     7    12    1
    16     8     9    1
    17     8    37    1
    18     8    38    1
    19     9    10    1
    20     9    39    1
    21     9    40    1
    22    10    11   ar
    23    11    41    1
    24    12    17   ar
    25    12    13   ar
    26    13    14   ar
    27    13    42    1
    28    14    15   ar
    29    14    43    1
    30    15    16   ar
    31    15    44    1
    32    16    17   ar
    33    16    45    1
    34    17    46    1
    35    18    32   ar
    36    18    19   ar
    37    19    20   ar
    38    19    47    1
    39    20    21   ar
    40    20    48    1
    41    21    22    1
    42    21    31   ar
    43    22    23    1
    44    23    24    1
    45    23    49    1
    46    23    50    1
    47    24    25    1
    48    24    51    1
    49    24    52    1
    50    25    30    1
    51    25    26    1
    52    25    65    1
    53    26    27    1
    54    26    53    1
    55    26    54    1
    56    27    28    1
    57    27    55    1
    58    27    56    1
    59    28    29    1
    60    28    57    1
    61    28    58    1
    62    29    30    1
    63    29    59    1
    64    29    60    1
    65    30    61    1
    66    30    62    1
    67    31    32   ar
    68    31    63    1
    69    32    64    1
@<TRIPOS>MOLECULE
CHEMBL101382
 65 69 0 0 0
SMALL
GASTEIGER

@<TRIPOS>ATOM
      1 O          37.3163    0.5011   14.8820 O.3     1  LIG1       -0.5068
      2 C          36.6919   -0.2947   15.8051 C.ar    1  LIG1        0.1171
      3 C          36.3007   -1.5843   15.4643 C.ar    1  LIG1       -0.0198
      4 C          35.6691   -2.3868   16.4107 C.ar    1  LIG1       -0.0528
      5 C          35.4023   -1.9229   17.7089 C.ar    1  LIG1       -0.0193
      6 C          34.7285   -2.8357   18.7600 C.3     1  LIG1        0.0742
      7 N          34.4384   -2.2117   20.0794 N.pl3   1  LIG1       -0.3185
      8 C          35.4864   -1.2523   20.4552 C.3     1  LIG1        0.0171
      9 C          35.5490   -0.0957   19.4463 C.3     1  LIG1       -0.0114
     10 C          35.8059   -0.6155   18.0447 C.ar    1  LIG1       -0.0372
     11 C          36.4480    0.1820   17.0904 C.ar    1  LIG1       -0.0166
     12 C          33.8225   -2.9058   21.1208 C.ar    1  LIG1        0.0304
     13 C          33.5605   -4.2827   21.0493 C.ar    1  LIG1       -0.0406
     14 C          32.9401   -4.9426   22.1065 C.ar    1  LIG1       -0.0600
     15 C          32.5770   -4.2315   23.2463 C.ar    1  LIG1       -0.0616
     16 C          32.8307   -2.8660   23.3371 C.ar    1  LIG1       -0.0600
     17 C          33.4513   -2.2084   22.2785 C.ar    1  LIG1       -0.0406
     18 C          33.4930   -3.5156   18.1497 C.ar    1  LIG1       -0.0225
     19 C          33.6448   -4.6028   17.2841 C.ar    1  LIG1       -0.0530
     20 C          32.5271   -5.2157   16.7259 C.ar    1  LIG1       -0.0196
     21 C          31.2391   -4.7454   17.0269 C.ar    1  LIG1        0.1208
     22 O          30.0733   -5.2909   16.5243 O.3     1  LIG1       -0.4867
     23 C          29.6360   -6.5639   16.9964 C.3     1  LIG1        0.1291
     24 C          30.7180   -7.6270   16.7270 C.3     1  LIG1        0.0031
     25 N          30.1350   -9.0630   16.7086 N.4     1  LIG1        0.2376
     26 C          28.6999   -9.1047   17.2889 C.3     1  LIG1       -0.0318
     27 C          28.1697  -10.5469   17.2029 C.3     1  LIG1       -0.0123
     28 C          29.0988  -11.5468   17.9113 C.3     1  LIG1       -0.0434
     29 C          30.5412  -11.4466   17.3874 C.3     1  LIG1       -0.0123
     30 C          31.0850  -10.0104   17.4794 C.3     1  LIG1       -0.0318
     31 C          31.0953   -3.6561   17.8868 C.ar    1  LIG1       -0.0196
     32 C          32.2123   -3.0423   18.4458 C.ar    1  LIG1       -0.0530
     33 H          37.7478    1.2623   15.2767 H       1  LIG1        0.2921
     34 H          36.4887   -1.9681   14.4721 H       1  LIG1        0.0654
     35 H          35.3857   -3.3898   16.1278 H       1  LIG1        0.0622
     36 H          35.4553   -3.6260   18.9552 H       1  LIG1        0.0600
     37 H          35.2663   -0.8158   21.4303 H       1  LIG1        0.0467
     38 H          36.4525   -1.7476   20.5661 H       1  LIG1        0.0467
     39 H          34.6100    0.4598   19.4645 H       1  LIG1        0.0328
     40 H          36.3283    0.6087   19.7405 H       1  LIG1        0.0328
     41 H          36.7563    1.1835   17.3542 H       1  LIG1        0.0657
     42 H          33.8425   -4.8580   20.1809 H       1  LIG1        0.0636
     43 H          32.7436   -6.0027   22.0428 H       1  LIG1        0.0618
     44 H          32.0952   -4.7433   24.0664 H       1  LIG1        0.0618
     45 H          32.5454   -2.3183   24.2234 H       1  LIG1        0.0618
     46 H          33.6350   -1.1463   22.3582 H       1  LIG1        0.0636
     47 H          34.6317   -4.9728   17.0458 H       1  LIG1        0.0622
     48 H          32.6818   -6.0524   16.0620 H       1  LIG1        0.0654
     49 H          29.4431   -6.5176   18.0695 H       1  LIG1        0.0751
     50 H          28.7005   -6.8532   16.5153 H       1  LIG1        0.0751
     51 H          31.1502   -7.4786   15.7361 H       1  LIG1        0.0848
     52 H          31.5164   -7.6163   17.4713 H       1  LIG1        0.0848
     53 H          28.7436   -8.7252   18.3114 H       1  LIG1        0.0814
     54 H          28.0810   -8.4537   16.6716 H       1  LIG1        0.0814
     55 H          27.1723  -10.5965   17.6415 H       1  LIG1        0.0317
     56 H          28.0543  -10.8297   16.1553 H       1  LIG1        0.0317
     57 H          29.0859  -11.3591   18.9864 H       1  LIG1        0.0269
     58 H          28.7239  -12.5623   17.7759 H       1  LIG1        0.0269
     59 H          31.1867  -12.1187   17.9541 H       1  LIG1        0.0317
     60 H          30.5829  -11.7870   16.3515 H       1  LIG1        0.0317
     61 H          32.0595   -9.9471   16.9928 H       1  LIG1        0.0814
     62 H          31.1546   -9.6471   18.5065 H       1  LIG1        0.0814
     63 H          30.1099   -3.2829   18.1245 H       1  LIG1        0.0654
     64 H          32.0791   -2.2005   19.1098 H       1  LIG1        0.0622
     65 H          30.1003   -9.3703   15.7463 H       1  LIG1        0.2034
@<TRIPOS>BOND
     1     1     2    1
     2     1    33    1
     3     2    11   ar
     4     2     3   ar
     5     3     4   ar
     6     3    34    1
     7     4     5   ar
     8     4    35    1
     9     5    10   ar
    10     5     6    1
    11     6     7    1
    12     6    18    1
    13     6    36    1
    14     7     8    1
    15     7    12    1
    16     8     9    1
    17     8    37    1
    18     8    38    1
    19     9    10    1
    20     9    39    1
    21     9    40    1
    22    10    11   ar
    23    11    41    1
    24    12    17   ar
    25    12    13   ar
    26    13    14   ar
    27    13    42    1
    28    14    15   ar
    29    14    43    1
    30    15    16   ar
    31    15    44    1
    32    16    17   ar
    33    16    45    1
    34    17    46    1
    35    18    32   ar
    36    18    19   ar
    37    19    20   ar
    38    19    47    1
    39    20    21   ar
    40    20    48    1
    41    21    22    1
    42    21    31   ar
    43    22    23    1
    44    23    24    1
    45    23    49    1
    46    23    50    1
    47    24    25    1
    48    24    51    1
    49    24    52    1
    50    25    30    1
    51    25    26    1
    52    25    65    1
    53    26    27    1
    54    26    53    1
    55    26    54    1
    56    27    28    1
    57    27    55    1
    58    27    56    1
    59    28    29    1
    60    28    57    1
    61    28    58    1
    62    29    30    1
    63    29    59    1
    64    29    60    1
    65    30    61    1
    66    30    62    1
    67    31    32   ar
    68    31    63    1
    69    32    64    1
@<TRIPOS>MOLECULE
CHEMBL101382
 65 69 0 0 0
SMALL
GASTEIGER

@<TRIPOS>ATOM
      1 O          32.5700   -2.9337   24.6063 O.3     1  LIG1       -0.5068
      2 C          32.8458   -2.8356   23.2685 C.ar    1  LIG1        0.1171
      3 C          31.8350   -3.0194   22.3321 C.ar    1  LIG1       -0.0198
      4 C          32.1248   -2.9148   20.9742 C.ar    1  LIG1       -0.0528
      5 C          33.4236   -2.6379   20.5179 C.ar    1  LIG1       -0.0193
      6 C          33.7252   -2.4931   19.0079 C.3     1  LIG1        0.0742
      7 N          35.1498   -2.2643   18.6437 N.pl3   1  LIG1       -0.3185
      8 C          35.8263   -1.4280   19.6451 C.3     1  LIG1        0.0171
      9 C          35.8477   -2.1295   21.0115 C.3     1  LIG1       -0.0114
     10 C          34.4398   -2.4502   21.4756 C.ar    1  LIG1       -0.0372
     11 C          34.1387   -2.5485   22.8389 C.ar    1  LIG1       -0.0166
     12 C          35.5760   -2.1274   17.3227 C.ar    1  LIG1        0.0304
     13 C          35.3959   -3.1423   16.3701 C.ar    1  LIG1       -0.0406
     14 C          35.8378   -2.9729   15.0609 C.ar    1  LIG1       -0.0600
     15 C          36.4630   -1.7858   14.6915 C.ar    1  LIG1       -0.0616
     16 C          36.6485   -0.7666   15.6211 C.ar    1  LIG1       -0.0600
     17 C          36.2056   -0.9385   16.9297 C.ar    1  LIG1       -0.0406
     18 C          33.1042   -3.6664   18.2339 C.ar    1  LIG1       -0.0225
     19 C          31.8916   -3.4994   17.5584 C.ar    1  LIG1       -0.0530
     20 C          31.3251   -4.5628   16.8621 C.ar    1  LIG1       -0.0196
     21 C          31.9666   -5.8112   16.8343 C.ar    1  LIG1        0.1208
     22 O          31.4829   -6.9210   16.1684 O.3     1  LIG1       -0.4867
     23 C          30.6302   -7.8338   16.8571 C.3     1  LIG1        0.1291
     24 C          30.2176   -8.9826   15.9173 C.3     1  LIG1        0.0031
     25 N          29.2162   -9.9565   16.5889 N.4     1  LIG1        0.2376
     26 C          27.8509   -9.2771   16.8574 C.3     1  LIG1       -0.0318
     27 C          26.8965  -10.3083   17.4853 C.3     1  LIG1       -0.0123
     28 C          27.4814  -10.9335   18.7627 C.3     1  LIG1       -0.0434
     29 C          28.8730  -11.5373   18.5100 C.3     1  LIG1       -0.0123
     30 C          29.8387  -10.5110   17.8925 C.3     1  LIG1       -0.0318
     31 C          33.1735   -5.9723   17.5157 C.ar    1  LIG1       -0.0196
     32 C          33.7411   -4.9096   18.2124 C.ar    1  LIG1       -0.0530
     33 H          31.7889   -3.4608   24.7884 H       1  LIG1        0.2921
     34 H          30.8266   -3.2375   22.6523 H       1  LIG1        0.0654
     35 H          31.3213   -3.0485   20.2651 H       1  LIG1        0.0622
     36 H          33.1882   -1.5952   18.6975 H       1  LIG1        0.0600
     37 H          36.8641   -1.2578   19.3556 H       1  LIG1        0.0467
     38 H          35.3713   -0.4378   19.7037 H       1  LIG1        0.0467
     39 H          36.4295   -3.0500   20.9436 H       1  LIG1        0.0328
     40 H          36.3555   -1.4983   21.7422 H       1  LIG1        0.0328
     41 H          34.9221   -2.4023   23.5687 H       1  LIG1        0.0657
     42 H          34.9040   -4.0673   16.6294 H       1  LIG1        0.0636
     43 H          35.6936   -3.7591   14.3346 H       1  LIG1        0.0618
     44 H          36.8063   -1.6544   13.6759 H       1  LIG1        0.0618
     45 H          37.1359    0.1522   15.3297 H       1  LIG1        0.0618
     46 H          36.3634   -0.1427   17.6440 H       1  LIG1        0.0636
     47 H          31.3896   -2.5427   17.5734 H       1  LIG1        0.0622
     48 H          30.3883   -4.3979   16.3522 H       1  LIG1        0.0654
     49 H          31.1507   -8.2513   17.7207 H       1  LIG1        0.0751
     50 H          29.7430   -7.3231   17.2344 H       1  LIG1        0.0751
     51 H          29.6929   -8.5843   15.0473 H       1  LIG1        0.0848
     52 H          31.0669   -9.5801   15.5809 H       1  LIG1        0.0848
     53 H          28.0301   -8.4132   17.5000 H       1  LIG1        0.0814
     54 H          27.4537   -8.9548   15.8950 H       1  LIG1        0.0814
     55 H          25.9418   -9.8321   17.7123 H       1  LIG1        0.0317
     56 H          26.6787  -11.0920   16.7579 H       1  LIG1        0.0317
     57 H          27.5482  -10.1741   19.5438 H       1  LIG1        0.0269
     58 H          26.8064  -11.7016   19.1430 H       1  LIG1        0.0269
     59 H          29.2879  -11.9119   19.4466 H       1  LIG1        0.0317
     60 H          28.7869  -12.4012   17.8489 H       1  LIG1        0.0317
     61 H          30.7749  -10.9977   17.6150 H       1  LIG1        0.0814
     62 H          30.0375   -9.6640   18.5519 H       1  LIG1        0.0814
     63 H          33.6759   -6.9284   17.5042 H       1  LIG1        0.0654
     64 H          34.6767   -5.0552   18.7328 H       1  LIG1        0.0622
     65 H          29.0692  -10.7325   15.9581 H       1  LIG1        0.2034
@<TRIPOS>BOND
     1     1     2    1
     2     1    33    1
     3     2    11   ar
     4     2     3   ar
     5     3     4   ar
     6     3    34    1
     7     4     5   ar
     8     4    35    1
     9     5    10   ar
    10     5     6    1
    11     6     7    1
    12     6    18    1
    13     6    36    1
    14     7     8    1
    15     7    12    1
    16     8     9    1
    17     8    37    1
    18     8    38    1
    19     9    10    1
    20     9    39    1
    21     9    40    1
    22    10    11   ar
    23    11    41    1
    24    12    17   ar
    25    12    13   ar
    26    13    14   ar
    27    13    42    1
    28    14    15   ar
    29    14    43    1
    30    15    16   ar
    31    15    44    1
    32    16    17   ar
    33    16    45    1
    34    17    46    1
    35    18    32   ar
    36    18    19   ar
    37    19    20   ar
    38    19    47    1
    39    20    21   ar
    40    20    48    1
    41    21    22    1
    42    21    31   ar
    43    22    23    1
    44    23    24    1
    45    23    49    1
    46    23    50    1
    47    24    25    1
    48    24    51    1
    49    24    52    1
    50    25    30    1
    51    25    26    1
    52    25    65    1
    53    26    27    1
    54    26    53    1
    55    26    54    1
    56    27    28    1
    57    27    55    1
    58    27    56    1
    59    28    29    1
    60    28    57    1
    61    28    58    1
    62    29    30    1
    63    29    59    1
    64    29    60    1
    65    30    61    1
    66    30    62    1
    67    31    32   ar
    68    31    63    1
    69    32    64    1
@<TRIPOS>MOLECULE
CHEMBL101382
 65 69 0 0 0
SMALL
GASTEIGER

@<TRIPOS>ATOM
      1 O          32.5888   -2.6042   24.2550 O.3     1  LIG1       -0.5068
      2 C          33.0744   -2.6702   22.9762 C.ar    1  LIG1        0.1171
      3 C          34.1174   -1.8402   22.5820 C.ar    1  LIG1       -0.0198
      4 C          34.6060   -1.9167   21.2804 C.ar    1  LIG1       -0.0528
      5 C          34.0630   -2.8084   20.3415 C.ar    1  LIG1       -0.0193
      6 C          34.6362   -2.9055   18.9083 C.3     1  LIG1        0.0742
      7 N          33.9362   -3.8391   17.9849 N.pl3   1  LIG1       -0.3185
      8 C          33.4504   -5.0280   18.6993 C.3     1  LIG1        0.0171
      9 C          32.4165   -4.6347   19.7651 C.3     1  LIG1       -0.0114
     10 C          33.0083   -3.6473   20.7526 C.ar    1  LIG1       -0.0372
     11 C          32.5284   -3.5704   22.0651 C.ar    1  LIG1       -0.0166
     12 C          34.3300   -4.0226   16.6594 C.ar    1  LIG1        0.0304
     13 C          35.5012   -3.4486   16.1413 C.ar    1  LIG1       -0.0406
     14 C          35.8616   -3.6495   14.8117 C.ar    1  LIG1       -0.0600
     15 C          35.0542   -4.4279   13.9878 C.ar    1  LIG1       -0.0616
     16 C          33.8902   -5.0077   14.4838 C.ar    1  LIG1       -0.0600
     17 C          33.5321   -4.8054   15.8139 C.ar    1  LIG1       -0.0406
     18 C          34.7942   -1.4990   18.3099 C.ar    1  LIG1       -0.0225
     19 C          33.9928   -1.0976   17.2371 C.ar    1  LIG1       -0.0530
     20 C          34.1390    0.1738   16.6903 C.ar    1  LIG1       -0.0196
     21 C          35.0935    1.0616   17.2113 C.ar    1  LIG1        0.1208
     22 O          35.3077    2.3416   16.7371 O.3     1  LIG1       -0.4867
     23 C          34.4105    2.8900   15.7733 C.3     1  LIG1        0.1291
     24 C          34.6709    4.3994   15.6084 C.3     1  LIG1        0.0031
     25 N          34.4169    5.1834   16.9211 N.4     1  LIG1        0.2376
     26 C          32.9271    5.1295   17.3398 C.3     1  LIG1       -0.0318
     27 C          32.7547    5.8906   18.6663 C.3     1  LIG1       -0.0123
     28 C          33.2671    7.3375   18.5725 C.3     1  LIG1       -0.0434
     29 C          34.7229    7.3904   18.0798 C.3     1  LIG1       -0.0123
     30 C          34.9039    6.6419   16.7479 C.3     1  LIG1       -0.0318
     31 C          35.8941    0.6520   18.2781 C.ar    1  LIG1       -0.0196
     32 C          35.7488   -0.6191   18.8259 C.ar    1  LIG1       -0.0530
     33 H          31.6551   -2.8193   24.3110 H       1  LIG1        0.2921
     34 H          34.5533   -1.1409   23.2806 H       1  LIG1        0.0654
     35 H          35.4255   -1.2716   20.9999 H       1  LIG1        0.0622
     36 H          35.6435   -3.3064   19.0336 H       1  LIG1        0.0600
     37 H          32.9535   -5.7080   18.0060 H       1  LIG1        0.0467
     38 H          34.2781   -5.5966   19.1264 H       1  LIG1        0.0467
     39 H          31.5423   -4.1926   19.2845 H       1  LIG1        0.0328
     40 H          32.0634   -5.5273   20.2836 H       1  LIG1        0.0328
     41 H          31.7201   -4.2172   22.3749 H       1  LIG1        0.0657
     42 H          36.1494   -2.8503   16.7632 H       1  LIG1        0.0636
     43 H          36.7654   -3.2047   14.4224 H       1  LIG1        0.0618
     44 H          35.3335   -4.5835   12.9561 H       1  LIG1        0.0618
     45 H          33.2662   -5.6097   13.8397 H       1  LIG1        0.0618
     46 H          32.6213   -5.2542   16.1843 H       1  LIG1        0.0636
     47 H          33.2551   -1.7731   16.8285 H       1  LIG1        0.0622
     48 H          33.5035    0.4498   15.8629 H       1  LIG1        0.0654
     49 H          34.5520    2.3979   14.8095 H       1  LIG1        0.0751
     50 H          33.3744    2.7202   16.0702 H       1  LIG1        0.0751
     51 H          35.7206    4.5740   15.3669 H       1  LIG1        0.0848
     52 H          34.0455    4.8552   14.8385 H       1  LIG1        0.0848
     53 H          32.3371    5.5520   16.5245 H       1  LIG1        0.0814
     54 H          32.6689    4.0810   17.4875 H       1  LIG1        0.0814
     55 H          31.7026    5.8904   18.9539 H       1  LIG1        0.0317
     56 H          33.2858    5.3624   19.4599 H       1  LIG1        0.0317
     57 H          32.6300    7.9075   17.8941 H       1  LIG1        0.0269
     58 H          33.1862    7.8239   19.5457 H       1  LIG1        0.0269
     59 H          35.0341    8.4290   17.9604 H       1  LIG1        0.0317
     60 H          35.3843    6.9599   18.8333 H       1  LIG1        0.0317
     61 H          35.9620    6.5940   16.4861 H       1  LIG1        0.0814
     62 H          34.3349    7.0868   15.9293 H       1  LIG1        0.0814
     63 H          36.6340    1.3247   18.6866 H       1  LIG1        0.0654
     64 H          36.3782   -0.9163   19.6522 H       1  LIG1        0.0622
     65 H          34.9700    4.7537   17.6499 H       1  LIG1        0.2034
@<TRIPOS>BOND
     1     1     2    1
     2     1    33    1
     3     2    11   ar
     4     2     3   ar
     5     3     4   ar
     6     3    34    1
     7     4     5   ar
     8     4    35    1
     9     5    10   ar
    10     5     6    1
    11     6     7    1
    12     6    18    1
    13     6    36    1
    14     7     8    1
    15     7    12    1
    16     8     9    1
    17     8    37    1
    18     8    38    1
    19     9    10    1
    20     9    39    1
    21     9    40    1
    22    10    11   ar
    23    11    41    1
    24    12    17   ar
    25    12    13   ar
    26    13    14   ar
    27    13    42    1
    28    14    15   ar
    29    14    43    1
    30    15    16   ar
    31    15    44    1
    32    16    17   ar
    33    16    45    1
    34    17    46    1
    35    18    32   ar
    36    18    19   ar
    37    19    20   ar
    38    19    47    1
    39    20    21   ar
    40    20    48    1
    41    21    22    1
    42    21    31   ar
    43    22    23    1
    44    23    24    1
    45    23    49    1
    46    23    50    1
    47    24    25    1
    48    24    51    1
    49    24    52    1
    50    25    30    1
    51    25    26    1
    52    25    65    1
    53    26    27    1
    54    26    53    1
    55    26    54    1
    56    27    28    1
    57    27    55    1
    58    27    56    1
    59    28    29    1
    60    28    57    1
    61    28    58    1
    62    29    30    1
    63    29    59    1
    64    29    60    1
    65    30    61    1
    66    30    62    1
    67    31    32   ar
    68    31    63    1
    69    32    64    1
@<TRIPOS>MOLECULE
CHEMBL101382
 65 69 0 0 0
SMALL
GASTEIGER

@<TRIPOS>ATOM
      1 O          41.1333   -1.8823   21.0718 O.3     1  LIG1       -0.5068
      2 C          39.8969   -1.9121   20.4837 C.ar    1  LIG1        0.1171
      3 C          39.7546   -1.5830   19.1407 C.ar    1  LIG1       -0.0198
      4 C          38.4937   -1.6190   18.5511 C.ar    1  LIG1       -0.0528
      5 C          37.3484   -1.9703   19.2836 C.ar    1  LIG1       -0.0193
      6 C          35.9585   -2.0370   18.6086 C.3     1  LIG1        0.0742
      7 N          34.8117   -2.3570   19.5012 N.pl3   1  LIG1       -0.3185
      8 C          35.2033   -3.3118   20.5475 C.3     1  LIG1        0.0171
      9 C          36.2873   -2.7084   21.4533 C.3     1  LIG1       -0.0114
     10 C          37.5045   -2.3052   20.6432 C.ar    1  LIG1       -0.0372
     11 C          38.7765   -2.2748   21.2264 C.ar    1  LIG1       -0.0166
     12 C          33.4983   -2.4389   19.0387 C.ar    1  LIG1        0.0304
     13 C          33.1503   -2.1221   17.7165 C.ar    1  LIG1       -0.0406
     14 C          31.8281   -2.2111   17.2902 C.ar    1  LIG1       -0.0600
     15 C          30.8412   -2.6195   18.1823 C.ar    1  LIG1       -0.0616
     16 C          31.1668   -2.9405   19.4969 C.ar    1  LIG1       -0.0600
     17 C          32.4899   -2.8506   19.9207 C.ar    1  LIG1       -0.0406
     18 C          35.7171   -0.7671   17.7777 C.ar    1  LIG1       -0.0225
     19 C          35.9310   -0.7799   16.3962 C.ar    1  LIG1       -0.0530
     20 C          35.7186    0.3712   15.6435 C.ar    1  LIG1       -0.0196
     21 C          35.2896    1.5538   16.2664 C.ar    1  LIG1        0.1208
     22 O          35.0498    2.7415   15.6023 O.3     1  LIG1       -0.4867
     23 C          35.1295    3.9723   16.3189 C.3     1  LIG1        0.1291
     24 C          34.2391    5.0338   15.6456 C.3     1  LIG1        0.0031
     25 N          33.6196    6.0147   16.6735 N.4     1  LIG1        0.2376
     26 C          34.6693    7.0187   17.2098 C.3     1  LIG1       -0.0318
     27 C          33.9798    7.9838   18.1905 C.3     1  LIG1       -0.0123
     28 C          33.2713    7.2372   19.3331 C.3     1  LIG1       -0.0434
     29 C          32.2872    6.1848   18.7955 C.3     1  LIG1       -0.0123
     30 C          32.9693    5.2076   17.8225 C.3     1  LIG1       -0.0318
     31 C          35.0840    1.5609   17.6465 C.ar    1  LIG1       -0.0196
     32 C          35.2960    0.4105   18.4004 C.ar    1  LIG1       -0.0530
     33 H          41.1217   -1.4830   21.9445 H       1  LIG1        0.2921
     34 H          40.6166   -1.3048   18.5520 H       1  LIG1        0.0654
     35 H          38.4087   -1.3722   17.5032 H       1  LIG1        0.0622
     36 H          36.0278   -2.8647   17.9007 H       1  LIG1        0.0600
     37 H          34.3485   -3.5468   21.1830 H       1  LIG1        0.0467
     38 H          35.5183   -4.2630   20.1149 H       1  LIG1        0.0467
     39 H          35.8884   -1.8364   21.9738 H       1  LIG1        0.0328
     40 H          36.5645   -3.4271   22.2258 H       1  LIG1        0.0328
     41 H          38.8900   -2.5339   22.2694 H       1  LIG1        0.0657
     42 H          33.8991   -1.8137   17.0030 H       1  LIG1        0.0636
     43 H          31.5701   -1.9664   16.2704 H       1  LIG1        0.0618
     44 H          29.8152   -2.6883   17.8518 H       1  LIG1        0.0618
     45 H          30.3968   -3.2554   20.1858 H       1  LIG1        0.0618
     46 H          32.7282   -3.0945   20.9464 H       1  LIG1        0.0636
     47 H          36.2612   -1.6848   15.9068 H       1  LIG1        0.0622
     48 H          35.8936    0.3249   14.5795 H       1  LIG1        0.0654
     49 H          34.7938    3.8276   17.3471 H       1  LIG1        0.0751
     50 H          36.1609    4.3253   16.3657 H       1  LIG1        0.0751
     51 H          34.8377    5.6559   14.9781 H       1  LIG1        0.0848
     52 H          33.4120    4.5973   15.0827 H       1  LIG1        0.0848
     53 H          35.4744    6.4436   17.6707 H       1  LIG1        0.0814
     54 H          35.0483    7.5797   16.3557 H       1  LIG1        0.0814
     55 H          34.7166    8.6743   18.6029 H       1  LIG1        0.0317
     56 H          33.2587    8.5983   17.6489 H       1  LIG1        0.0317
     57 H          34.0142    6.7527   19.9690 H       1  LIG1        0.0269
     58 H          32.7436    7.9483   19.9703 H       1  LIG1        0.0269
     59 H          31.8520    5.6286   19.6267 H       1  LIG1        0.0317
     60 H          31.4550    6.6796   18.2923 H       1  LIG1        0.0317
     61 H          32.2255    4.5516   17.3679 H       1  LIG1        0.0814
     62 H          33.7534    4.6139   18.2962 H       1  LIG1        0.0814
     63 H          34.7563    2.4651   18.1383 H       1  LIG1        0.0654
     64 H          35.1303    0.4370   19.4677 H       1  LIG1        0.0622
     65 H          32.8901    6.5340   16.2046 H       1  LIG1        0.2034
@<TRIPOS>BOND
     1     1     2    1
     2     1    33    1
     3     2    11   ar
     4     2     3   ar
     5     3     4   ar
     6     3    34    1
     7     4     5   ar
     8     4    35    1
     9     5    10   ar
    10     5     6    1
    11     6     7    1
    12     6    18    1
    13     6    36    1
    14     7     8    1
    15     7    12    1
    16     8     9    1
    17     8    37    1
    18     8    38    1
    19     9    10    1
    20     9    39    1
    21     9    40    1
    22    10    11   ar
    23    11    41    1
    24    12    17   ar
    25    12    13   ar
    26    13    14   ar
    27    13    42    1
    28    14    15   ar
    29    14    43    1
    30    15    16   ar
    31    15    44    1
    32    16    17   ar
    33    16    45    1
    34    17    46    1
    35    18    32   ar
    36    18    19   ar
    37    19    20   ar
    38    19    47    1
    39    20    21   ar
    40    20    48    1
    41    21    22    1
    42    21    31   ar
    43    22    23    1
    44    23    24    1
    45    23    49    1
    46    23    50    1
    47    24    25    1
    48    24    51    1
    49    24    52    1
    50    25    30    1
    51    25    26    1
    52    25    65    1
    53    26    27    1
    54    26    53    1
    55    26    54    1
    56    27    28    1
    57    27    55    1
    58    27    56    1
    59    28    29    1
    60    28    57    1
    61    28    58    1
    62    29    30    1
    63    29    59    1
    64    29    60    1
    65    30    61    1
    66    30    62    1
    67    31    32   ar
    68    31    63    1
    69    32    64    1
@<TRIPOS>MOLECULE
CHEMBL1082864
 71 76 0 0 0
SMALL
GASTEIGER

@<TRIPOS>ATOM
      1 C          24.3574   -0.4099   26.5867 C.3     1  LIG1        0.0788
      2 O          25.4693   -1.2554   26.8614 O.3     1  LIG1       -0.4950
      3 C          26.6550   -0.6887   27.2876 C.ar    1  LIG1        0.1236
      4 C          26.8802    0.6928   27.4057 C.ar    1  LIG1       -0.0192
      5 C          28.1104    1.1811   27.8491 C.ar    1  LIG1       -0.0474
      6 C          29.1455    0.3021   28.1989 C.ar    1  LIG1        0.0206
      7 C          30.4985    0.7341   28.6349 C.2     1  LIG1       -0.0259
      8 C          31.5198   -0.1574   28.5808 C.2     1  LIG1        0.0117
      9 C          31.2565   -1.5995   28.1055 C.3     1  LIG1        0.1512
     10 O          29.8951   -2.0001   28.3592 O.3     1  LIG1       -0.4788
     11 C          28.9200   -1.0734   28.0456 C.ar    1  LIG1        0.1327
     12 C          27.6904   -1.5653   27.6127 C.ar    1  LIG1        0.0224
     13 C          31.6549   -1.9073   26.6587 C.ar    1  LIG1       -0.0026
     14 C          31.4796   -0.9361   25.6700 C.ar    1  LIG1       -0.0513
     15 C          31.8485   -1.2026   24.3546 C.ar    1  LIG1       -0.0196
     16 C          32.4002   -2.4360   24.0080 C.ar    1  LIG1        0.1208
     17 O          32.7392   -2.6076   22.6796 O.3     1  LIG1       -0.4867
     18 C          33.1513   -3.8942   22.2220 C.3     1  LIG1        0.1291
     19 C          33.5222   -3.8275   20.7281 C.3     1  LIG1        0.0031
     20 N          32.2682   -3.7574   19.8201 N.4     1  LIG1        0.2376
     21 C          32.6170   -2.9910   18.5221 C.3     1  LIG1       -0.0318
     22 C          31.3900   -2.9962   17.5940 C.3     1  LIG1       -0.0123
     23 C          30.1499   -2.4019   18.2823 C.3     1  LIG1       -0.0434
     24 C          29.8500   -3.1093   19.6143 C.3     1  LIG1       -0.0123
     25 C          31.0682   -3.1103   20.5544 C.3     1  LIG1       -0.0318
     26 C          32.5779   -3.4102   25.0024 C.ar    1  LIG1       -0.0196
     27 C          32.2096   -3.1446   26.3178 C.ar    1  LIG1       -0.0513
     28 C          32.8761    0.1775   29.0985 C.ar    1  LIG1        0.0242
     29 C          34.0133   -0.1397   28.3431 C.ar    1  LIG1       -0.0473
     30 C          35.2900    0.1793   28.8014 C.ar    1  LIG1       -0.0194
     31 C          35.4493    0.8224   30.0260 C.ar    1  LIG1        0.1204
     32 O          36.7039    1.1309   30.4802 O.3     1  LIG1       -0.5066
     33 C          34.3294    1.1475   30.7888 C.ar    1  LIG1        0.0221
     34 C          33.0454    0.8393   30.3335 C.ar    1  LIG1        0.1315
     35 O          31.9652    1.1338   31.1333 O.3     1  LIG1       -0.4909
     36 C          31.0702    2.1562   30.6917 C.3     1  LIG1        0.0936
     37 C          30.7094    2.1443   29.1927 C.3     1  LIG1        0.0077
     38 H          31.8511   -2.2557   28.7439 H       1  LIG1        0.0836
     39 H          23.5111   -1.0188   26.2688 H       1  LIG1        0.0660
     40 H          24.5788    0.2931   25.7822 H       1  LIG1        0.0660
     41 H          24.0488    0.1460   27.4734 H       1  LIG1        0.0660
     42 H          26.1120    1.4070   27.1511 H       1  LIG1        0.0654
     43 H          28.2319    2.2511   27.8945 H       1  LIG1        0.0626
     44 H          27.5407   -2.6314   27.5231 H       1  LIG1        0.0691
     45 H          31.0577    0.0276   25.9164 H       1  LIG1        0.0623
     46 H          31.7069   -0.4434   23.5991 H       1  LIG1        0.0654
     47 H          34.0036   -4.2578   22.7977 H       1  LIG1        0.0751
     48 H          32.3425   -4.6137   22.3599 H       1  LIG1        0.0751
     49 H          34.1415   -2.9623   20.4842 H       1  LIG1        0.0848
     50 H          34.0453   -4.7379   20.4305 H       1  LIG1        0.0848
     51 H          32.9315   -1.9850   18.8056 H       1  LIG1        0.0814
     52 H          33.4445   -3.5240   18.0520 H       1  LIG1        0.0814
     53 H          31.6138   -2.4318   16.6879 H       1  LIG1        0.0317
     54 H          31.1800   -4.0172   17.2714 H       1  LIG1        0.0317
     55 H          30.3060   -1.3367   18.4611 H       1  LIG1        0.0269
     56 H          29.2862   -2.4749   17.6199 H       1  LIG1        0.0269
     57 H          29.0074   -2.6234   20.1079 H       1  LIG1        0.0317
     58 H          29.5371   -4.1373   19.4234 H       1  LIG1        0.0317
     59 H          30.8504   -3.7250   21.4276 H       1  LIG1        0.0814
     60 H          31.3702   -2.1083   20.8642 H       1  LIG1        0.0814
     61 H          32.9995   -4.3774   24.7759 H       1  LIG1        0.0654
     62 H          32.3588   -3.9057   27.0693 H       1  LIG1        0.0623
     63 H          33.9184   -0.6302   27.3860 H       1  LIG1        0.0626
     64 H          36.1532   -0.0744   28.2030 H       1  LIG1        0.0654
     65 H          37.2950    1.4202   29.7813 H       1  LIG1        0.2921
     66 H          34.4505    1.6397   31.7428 H       1  LIG1        0.0691
     67 H          30.1578    2.0521   31.2797 H       1  LIG1        0.0700
     68 H          31.4978    3.1278   30.9431 H       1  LIG1        0.0700
     69 H          31.5302    2.5916   28.6295 H       1  LIG1        0.0346
     70 H          29.8695    2.8125   29.0243 H       1  LIG1        0.0346
     71 H          32.0166   -4.7027   19.5662 H       1  LIG1        0.2034
@<TRIPOS>BOND
     1     1     2    1
     2     1    39    1
     3     1    40    1
     4     1    41    1
     5     2     3    1
     6     3    12   ar
     7     3     4   ar
     8     4     5   ar
     9     4    42    1
    10     5     6   ar
    11     5    43    1
    12     6    11   ar
    13     6     7    1
    14     7    37    1
    15     7     8    2
    16     8     9    1
    17     8    28    1
    18     9    38    1
    19     9    10    1
    20     9    13    1
    21    10    11    1
    22    11    12   ar
    23    12    44    1
    24    13    27   ar
    25    13    14   ar
    26    14    15   ar
    27    14    45    1
    28    15    16   ar
    29    15    46    1
    30    16    17    1
    31    16    26   ar
    32    17    18    1
    33    18    19    1
    34    18    47    1
    35    18    48    1
    36    19    20    1
    37    19    49    1
    38    19    50    1
    39    20    25    1
    40    20    21    1
    41    20    71    1
    42    21    22    1
    43    21    51    1
    44    21    52    1
    45    22    23    1
    46    22    53    1
    47    22    54    1
    48    23    24    1
    49    23    55    1
    50    23    56    1
    51    24    25    1
    52    24    57    1
    53    24    58    1
    54    25    59    1
    55    25    60    1
    56    26    27   ar
    57    26    61    1
    58    27    62    1
    59    28    34   ar
    60    28    29   ar
    61    29    30   ar
    62    29    63    1
    63    30    31   ar
    64    30    64    1
    65    31    32    1
    66    31    33   ar
    67    32    65    1
    68    33    34   ar
    69    33    66    1
    70    34    35    1
    71    35    36    1
    72    36    37    1
    73    36    67    1
    74    36    68    1
    75    37    69    1
    76    37    70    1
@<TRIPOS>MOLECULE
CHEMBL1082864
 71 76 0 0 0
SMALL
GASTEIGER

@<TRIPOS>ATOM
      1 C          36.5940    2.9336   27.7167 C.3     1  LIG1        0.0788
      2 O          36.1894    2.0212   28.7318 O.3     1  LIG1       -0.4950
      3 C          34.8647    1.6348   28.7985 C.ar    1  LIG1        0.1236
      4 C          34.2342    1.1487   29.9558 C.ar    1  LIG1       -0.0192
      5 C          32.8871    0.7834   29.9360 C.ar    1  LIG1       -0.0474
      6 C          32.1294    0.9058   28.7624 C.ar    1  LIG1        0.0206
      7 C          30.7060    0.4982   28.6393 C.2     1  LIG1       -0.0259
      8 C          30.1861    0.3000   27.4018 C.2     1  LIG1        0.0117
      9 C          31.0613    0.5316   26.1546 C.3     1  LIG1        0.1512
     10 O          32.1006    1.4976   26.4094 O.3     1  LIG1       -0.4788
     11 C          32.7778    1.3611   27.6055 C.ar    1  LIG1        0.1327
     12 C          34.1196    1.7359   27.6233 C.ar    1  LIG1        0.0224
     13 C          31.6366   -0.7287   25.5011 C.ar    1  LIG1       -0.0026
     14 C          31.4444   -0.9507   24.1353 C.ar    1  LIG1       -0.0513
     15 C          31.9725   -2.0875   23.5304 C.ar    1  LIG1       -0.0196
     16 C          32.7017   -3.0144   24.2753 C.ar    1  LIG1        0.1208
     17 O          33.1900   -4.1092   23.5883 O.3     1  LIG1       -0.4867
     18 C          32.5409   -4.5315   22.3903 C.3     1  LIG1        0.1291
     19 C          33.0136   -3.6698   21.2038 C.3     1  LIG1        0.0031
     20 N          31.9661   -3.6274   20.0623 N.4     1  LIG1        0.2376
     21 C          32.5187   -2.7819   18.8903 C.3     1  LIG1       -0.0318
     22 C          31.5066   -2.8120   17.7320 C.3     1  LIG1       -0.0123
     23 C          30.1175   -2.3219   18.1735 C.3     1  LIG1       -0.0434
     24 C          29.6021   -3.1075   19.3907 C.3     1  LIG1       -0.0123
     25 C          30.6035   -3.0846   20.5588 C.3     1  LIG1       -0.0318
     26 C          32.8961   -2.7895   25.6468 C.ar    1  LIG1       -0.0196
     27 C          32.3688   -1.6530   26.2525 C.ar    1  LIG1       -0.0513
     28 C          28.7422   -0.0083   27.2023 C.ar    1  LIG1        0.0242
     29 C          28.3583   -1.0341   26.3277 C.ar    1  LIG1       -0.0473
     30 C          27.0142   -1.3494   26.1390 C.ar    1  LIG1       -0.0194
     31 C          26.0304   -0.6413   26.8242 C.ar    1  LIG1        0.1204
     32 O          24.7088   -0.9462   26.6349 O.3     1  LIG1       -0.5066
     33 C          26.3945    0.3800   27.6995 C.ar    1  LIG1        0.0221
     34 C          27.7396    0.6973   27.9014 C.ar    1  LIG1        0.1315
     35 O          28.0607    1.7416   28.7379 O.3     1  LIG1       -0.4909
     36 C          28.7191    1.4304   29.9671 C.3     1  LIG1        0.0936
     37 C          29.8352    0.3691   29.8920 C.3     1  LIG1        0.0077
     38 H          30.4264    1.0132   25.4086 H       1  LIG1        0.0836
     39 H          37.6634    3.1236   27.8078 H       1  LIG1        0.0660
     40 H          36.0795    3.8911   27.8113 H       1  LIG1        0.0660
     41 H          36.4152    2.5280   26.7197 H       1  LIG1        0.0660
     42 H          34.7763    1.0404   30.8828 H       1  LIG1        0.0654
     43 H          32.4658    0.3932   30.8481 H       1  LIG1        0.0626
     44 H          34.5865    2.1014   26.7203 H       1  LIG1        0.0691
     45 H          30.8861   -0.2443   23.5380 H       1  LIG1        0.0623
     46 H          31.8160   -2.2480   22.4734 H       1  LIG1        0.0654
     47 H          32.7455   -5.5835   22.1866 H       1  LIG1        0.0751
     48 H          31.4597   -4.4317   22.4991 H       1  LIG1        0.0751
     49 H          33.2187   -2.6358   21.4871 H       1  LIG1        0.0848
     50 H          33.9103   -4.1041   20.7587 H       1  LIG1        0.0848
     51 H          32.7039   -1.7743   19.2670 H       1  LIG1        0.0814
     52 H          33.4567   -3.2445   18.5803 H       1  LIG1        0.0814
     53 H          31.8712   -2.1936   16.9109 H       1  LIG1        0.0317
     54 H          31.4324   -3.8268   17.3377 H       1  LIG1        0.0317
     55 H          30.1651   -1.2593   18.4176 H       1  LIG1        0.0269
     56 H          29.4114   -2.4119   17.3468 H       1  LIG1        0.0269
     57 H          28.6477   -2.6938   19.7190 H       1  LIG1        0.0317
     58 H          29.4013   -4.1412   19.1041 H       1  LIG1        0.0317
     59 H          30.2547   -3.7513   21.3472 H       1  LIG1        0.0814
     60 H          30.7715   -2.0829   20.9586 H       1  LIG1        0.0814
     61 H          33.4525   -3.4823   26.2590 H       1  LIG1        0.0654
     62 H          32.5333   -1.4956   27.3082 H       1  LIG1        0.0623
     63 H          29.1005   -1.6052   25.7906 H       1  LIG1        0.0626
     64 H          26.7402   -2.1440   25.4601 H       1  LIG1        0.0654
     65 H          24.3138   -1.3872   27.3905 H       1  LIG1        0.2921
     66 H          25.6329    0.9361   28.2267 H       1  LIG1        0.0691
     67 H          29.1380    2.3633   30.3454 H       1  LIG1        0.0700
     68 H          27.9715    1.1041   30.6915 H       1  LIG1        0.0700
     69 H          29.3778   -0.6213   29.8630 H       1  LIG1        0.0346
     70 H          30.3988    0.3801   30.8207 H       1  LIG1        0.0346
     71 H          31.8326   -4.5723   19.7294 H       1  LIG1        0.2034
@<TRIPOS>BOND
     1     1     2    1
     2     1    39    1
     3     1    40    1
     4     1    41    1
     5     2     3    1
     6     3    12   ar
     7     3     4   ar
     8     4     5   ar
     9     4    42    1
    10     5     6   ar
    11     5    43    1
    12     6    11   ar
    13     6     7    1
    14     7    37    1
    15     7     8    2
    16     8     9    1
    17     8    28    1
    18     9    38    1
    19     9    10    1
    20     9    13    1
    21    10    11    1
    22    11    12   ar
    23    12    44    1
    24    13    27   ar
    25    13    14   ar
    26    14    15   ar
    27    14    45    1
    28    15    16   ar
    29    15    46    1
    30    16    17    1
    31    16    26   ar
    32    17    18    1
    33    18    19    1
    34    18    47    1
    35    18    48    1
    36    19    20    1
    37    19    49    1
    38    19    50    1
    39    20    25    1
    40    20    21    1
    41    20    71    1
    42    21    22    1
    43    21    51    1
    44    21    52    1
    45    22    23    1
    46    22    53    1
    47    22    54    1
    48    23    24    1
    49    23    55    1
    50    23    56    1
    51    24    25    1
    52    24    57    1
    53    24    58    1
    54    25    59    1
    55    25    60    1
    56    26    27   ar
    57    26    61    1
    58    27    62    1
    59    28    34   ar
    60    28    29   ar
    61    29    30   ar
    62    29    63    1
    63    30    31   ar
    64    30    64    1
    65    31    32    1
    66    31    33   ar
    67    32    65    1
    68    33    34   ar
    69    33    66    1
    70    34    35    1
    71    35    36    1
    72    36    37    1
    73    36    67    1
    74    36    68    1
    75    37    69    1
    76    37    70    1
@<TRIPOS>MOLECULE
CHEMBL1082864
 71 76 0 0 0
SMALL
GASTEIGER

@<TRIPOS>ATOM
      1 C          28.2423   -9.1273   16.9814 C.3     1  LIG1        0.0788
      2 O          28.3706   -7.7209   17.1610 O.3     1  LIG1       -0.4950
      3 C          29.6086   -7.1321   16.9900 C.ar    1  LIG1        0.1236
      4 C          30.7885   -7.8319   16.6879 C.ar    1  LIG1       -0.0192
      5 C          31.9993   -7.1560   16.5278 C.ar    1  LIG1       -0.0474
      6 C          32.0622   -5.7607   16.6526 C.ar    1  LIG1        0.0206
      7 C          33.3132   -4.9666   16.5445 C.2     1  LIG1       -0.0259
      8 C          33.3351   -3.7069   17.0480 C.2     1  LIG1        0.0117
      9 C          32.0647   -3.1128   17.6868 C.3     1  LIG1        0.1512
     10 O          30.8700   -3.7037   17.1374 O.3     1  LIG1       -0.4788
     11 C          30.8846   -5.0766   16.9867 C.ar    1  LIG1        0.1327
     12 C          29.6722   -5.7463   17.1377 C.ar    1  LIG1        0.0224
     13 C          32.0227   -3.1211   19.2181 C.ar    1  LIG1       -0.0026
     14 C          33.2125   -3.2183   19.9436 C.ar    1  LIG1       -0.0513
     15 C          33.1854   -3.2159   21.3352 C.ar    1  LIG1       -0.0196
     16 C          31.9754   -3.1121   22.0215 C.ar    1  LIG1        0.1208
     17 O          32.0479   -3.1141   23.4012 O.3     1  LIG1       -0.4867
     18 C          33.1832   -2.5376   24.0443 C.3     1  LIG1        0.1291
     19 C          33.0664   -2.7085   25.5710 C.3     1  LIG1        0.0031
     20 N          31.6878   -2.2427   26.1045 N.4     1  LIG1        0.2376
     21 C          31.3608   -0.8443   25.5288 C.3     1  LIG1       -0.0318
     22 C          29.9571   -0.4260   25.9997 C.3     1  LIG1       -0.0123
     23 C          29.8391   -0.4450   27.5328 C.3     1  LIG1       -0.0434
     24 C          30.2429   -1.8105   28.1133 C.3     1  LIG1       -0.0123
     25 C          31.6463   -2.2415   27.6524 C.3     1  LIG1       -0.0318
     26 C          30.7808   -3.0123   21.2918 C.ar    1  LIG1       -0.0196
     27 C          30.8070   -3.0143   19.9004 C.ar    1  LIG1       -0.0513
     28 C          34.5210   -2.8206   16.8817 C.ar    1  LIG1        0.0242
     29 C          35.0061   -2.0860   17.9724 C.ar    1  LIG1       -0.0473
     30 C          36.1236   -1.2638   17.8426 C.ar    1  LIG1       -0.0194
     31 C          36.7750   -1.1634   16.6161 C.ar    1  LIG1        0.1204
     32 O          37.8697   -0.3509   16.4859 O.3     1  LIG1       -0.5066
     33 C          36.3078   -1.8888   15.5219 C.ar    1  LIG1        0.0221
     34 C          35.1936   -2.7220   15.6449 C.ar    1  LIG1        0.1315
     35 O          34.7324   -3.3881   14.5327 O.3     1  LIG1       -0.4909
     36 C          34.8643   -4.8105   14.5075 C.3     1  LIG1        0.0936
     37 C          34.5295   -5.5487   15.8191 C.3     1  LIG1        0.0077
     38 H          32.0135   -2.0680   17.3746 H       1  LIG1        0.0836
     39 H          27.2056   -9.4193   17.1493 H       1  LIG1        0.0660
     40 H          28.8597   -9.6791   17.6919 H       1  LIG1        0.0660
     41 H          28.5089   -9.4271   15.9668 H       1  LIG1        0.0660
     42 H          30.7878   -8.9057   16.5792 H       1  LIG1        0.0654
     43 H          32.8750   -7.7497   16.3222 H       1  LIG1        0.0626
     44 H          28.7778   -5.1892   17.3762 H       1  LIG1        0.0691
     45 H          34.1616   -3.2959   19.4329 H       1  LIG1        0.0623
     46 H          34.1125   -3.2926   21.8846 H       1  LIG1        0.0654
     47 H          34.1067   -2.9986   23.6911 H       1  LIG1        0.0751
     48 H          33.2452   -1.4747   23.8050 H       1  LIG1        0.0751
     49 H          33.1998   -3.7431   25.8923 H       1  LIG1        0.0848
     50 H          33.8007   -2.0787   26.0761 H       1  LIG1        0.0848
     51 H          32.1425   -0.1584   25.8603 H       1  LIG1        0.0814
     52 H          31.3793   -0.9367   24.4420 H       1  LIG1        0.0814
     53 H          29.7277    0.5724   25.6252 H       1  LIG1        0.0317
     54 H          29.2115   -1.0925   25.5632 H       1  LIG1        0.0317
     55 H          30.4728    0.3350   27.9582 H       1  LIG1        0.0269
     56 H          28.8180   -0.2020   27.8301 H       1  LIG1        0.0269
     57 H          30.2117   -1.7713   29.2029 H       1  LIG1        0.0317
     58 H          29.5144   -2.5671   27.8168 H       1  LIG1        0.0317
     59 H          31.8385   -3.2615   27.9845 H       1  LIG1        0.0814
     60 H          32.4357   -1.5750   28.0046 H       1  LIG1        0.0814
     61 H          29.8239   -2.9320   21.7840 H       1  LIG1        0.0654
     62 H          29.8773   -2.9319   19.3571 H       1  LIG1        0.0623
     63 H          34.5257   -2.1520   18.9370 H       1  LIG1        0.0626
     64 H          36.4808   -0.7061   18.6964 H       1  LIG1        0.0654
     65 H          37.6831    0.5665   16.6979 H       1  LIG1        0.2921
     66 H          36.8068   -1.8070   14.5673 H       1  LIG1        0.0691
     67 H          34.2088   -5.1739   13.7155 H       1  LIG1        0.0700
     68 H          35.8841   -5.0620   14.2125 H       1  LIG1        0.0700
     69 H          35.3790   -5.4619   16.4986 H       1  LIG1        0.0346
     70 H          34.4516   -6.6134   15.6175 H       1  LIG1        0.0346
     71 H          30.9898   -2.8904   25.7657 H       1  LIG1        0.2034
@<TRIPOS>BOND
     1     1     2    1
     2     1    39    1
     3     1    40    1
     4     1    41    1
     5     2     3    1
     6     3    12   ar
     7     3     4   ar
     8     4     5   ar
     9     4    42    1
    10     5     6   ar
    11     5    43    1
    12     6    11   ar
    13     6     7    1
    14     7    37    1
    15     7     8    2
    16     8     9    1
    17     8    28    1
    18     9    38    1
    19     9    10    1
    20     9    13    1
    21    10    11    1
    22    11    12   ar
    23    12    44    1
    24    13    27   ar
    25    13    14   ar
    26    14    15   ar
    27    14    45    1
    28    15    16   ar
    29    15    46    1
    30    16    17    1
    31    16    26   ar
    32    17    18    1
    33    18    19    1
    34    18    47    1
    35    18    48    1
    36    19    20    1
    37    19    49    1
    38    19    50    1
    39    20    25    1
    40    20    21    1
    41    20    71    1
    42    21    22    1
    43    21    51    1
    44    21    52    1
    45    22    23    1
    46    22    53    1
    47    22    54    1
    48    23    24    1
    49    23    55    1
    50    23    56    1
    51    24    25    1
    52    24    57    1
    53    24    58    1
    54    25    59    1
    55    25    60    1
    56    26    27   ar
    57    26    61    1
    58    27    62    1
    59    28    34   ar
    60    28    29   ar
    61    29    30   ar
    62    29    63    1
    63    30    31   ar
    64    30    64    1
    65    31    32    1
    66    31    33   ar
    67    32    65    1
    68    33    34   ar
    69    33    66    1
    70    34    35    1
    71    35    36    1
    72    36    37    1
    73    36    67    1
    74    36    68    1
    75    37    69    1
    76    37    70    1
@<TRIPOS>MOLECULE
CHEMBL1082864
 71 76 0 0 0
SMALL
GASTEIGER

@<TRIPOS>ATOM
      1 C          25.4521   -3.9103   27.6291 C.3     1  LIG1        0.0788
      2 O          25.4818   -2.5707   27.1484 O.3     1  LIG1       -0.4950
      3 C          26.5623   -1.7686   27.4612 C.ar    1  LIG1        0.1236
      4 C          26.5004   -0.3738   27.6160 C.ar    1  LIG1       -0.0192
      5 C          27.6429    0.3610   27.9371 C.ar    1  LIG1       -0.0474
      6 C          28.8764   -0.2789   28.1250 C.ar    1  LIG1        0.0206
      7 C          30.1490    0.4278   28.4220 C.2     1  LIG1       -0.0259
      8 C          31.3226   -0.2193   28.2101 C.2     1  LIG1        0.0117
      9 C          31.3168   -1.6743   27.7024 C.3     1  LIG1        0.1512
     10 O          30.1135   -2.3661   28.0922 O.3     1  LIG1       -0.4788
     11 C          28.9325   -1.6672   27.9355 C.ar    1  LIG1        0.1327
     12 C          27.7926   -2.4057   27.6246 C.ar    1  LIG1        0.0224
     13 C          31.5920   -1.8592   26.2069 C.ar    1  LIG1       -0.0026
     14 C          32.3754   -2.9317   25.7737 C.ar    1  LIG1       -0.0513
     15 C          32.6221   -3.1141   24.4161 C.ar    1  LIG1       -0.0196
     16 C          32.0889   -2.2352   23.4732 C.ar    1  LIG1        0.1208
     17 O          32.3843   -2.4986   22.1495 O.3     1  LIG1       -0.4867
     18 C          33.0792   -3.6977   21.8116 C.3     1  LIG1        0.1291
     19 C          34.6001   -3.4632   21.8854 C.3     1  LIG1        0.0031
     20 N          35.0517   -2.2880   20.9815 N.4     1  LIG1        0.2376
     21 C          34.7321   -2.6241   19.5054 C.3     1  LIG1       -0.0318
     22 C          35.1105   -1.4199   18.6258 C.3     1  LIG1       -0.0123
     23 C          36.5848   -1.0212   18.8056 C.3     1  LIG1       -0.0434
     24 C          36.9246   -0.7664   20.2835 C.3     1  LIG1       -0.0123
     25 C          36.5534   -1.9638   21.1759 C.3     1  LIG1       -0.0318
     26 C          31.3003   -1.1594   23.9092 C.ar    1  LIG1       -0.0196
     27 C          31.0528   -0.9763   25.2664 C.ar    1  LIG1       -0.0513
     28 C          32.6290    0.3918   28.5835 C.ar    1  LIG1        0.0242
     29 C          33.7068    0.3444   27.6886 C.ar    1  LIG1       -0.0473
     30 C          34.9323    0.9239   28.0114 C.ar    1  LIG1       -0.0194
     31 C          35.0990    1.5616   29.2379 C.ar    1  LIG1        0.1204
     32 O          36.3048    2.1260   29.5586 O.3     1  LIG1       -0.5066
     33 C          34.0373    1.6202   30.1384 C.ar    1  LIG1        0.0221
     34 C          32.8028    1.0497   29.8199 C.ar    1  LIG1        0.1315
     35 O          31.7905    1.0864   30.7512 O.3     1  LIG1       -0.4909
     36 C          30.6511    1.8986   30.4627 C.3     1  LIG1        0.0936
     37 C          30.1209    1.8387   29.0161 C.3     1  LIG1        0.0077
     38 H          32.1111   -2.1983   28.2375 H       1  LIG1        0.0836
     39 H          24.5381   -4.3960   27.2873 H       1  LIG1        0.0660
     40 H          25.4557   -3.9440   28.7197 H       1  LIG1        0.0660
     41 H          26.2950   -4.4902   27.2500 H       1  LIG1        0.0660
     42 H          25.5724    0.1614   27.4844 H       1  LIG1        0.0654
     43 H          27.5380    1.4308   28.0174 H       1  LIG1        0.0626
     44 H          27.8639   -3.4768   27.5039 H       1  LIG1        0.0691
     45 H          32.7955   -3.6271   26.4860 H       1  LIG1        0.0623
     46 H          33.2304   -3.9470   24.0940 H       1  LIG1        0.0654
     47 H          32.7987   -4.5122   22.4811 H       1  LIG1        0.0751
     48 H          32.8119   -4.0092   20.8005 H       1  LIG1        0.0751
     49 H          34.9450   -3.2388   22.8964 H       1  LIG1        0.0848
     50 H          35.1332   -4.3387   21.5108 H       1  LIG1        0.0848
     51 H          35.2822   -3.5302   19.2453 H       1  LIG1        0.0814
     52 H          33.6584   -2.8076   19.4474 H       1  LIG1        0.0814
     53 H          34.9184   -1.6566   17.5785 H       1  LIG1        0.0317
     54 H          34.4664   -0.5732   18.8685 H       1  LIG1        0.0317
     55 H          37.2277   -1.8110   18.4136 H       1  LIG1        0.0269
     56 H          36.8038   -0.1306   18.2149 H       1  LIG1        0.0269
     57 H          37.9890   -0.5508   20.3849 H       1  LIG1        0.0317
     58 H          36.4006    0.1245   20.6339 H       1  LIG1        0.0317
     59 H          36.6956   -1.6929   22.2219 H       1  LIG1        0.0814
     60 H          37.1206   -2.8657   20.9392 H       1  LIG1        0.0814
     61 H          30.8706   -0.4560   23.2128 H       1  LIG1        0.0654
     62 H          30.4396   -0.1451   25.5814 H       1  LIG1        0.0623
     63 H          33.6026   -0.1357   26.7273 H       1  LIG1        0.0626
     64 H          35.7500    0.8758   27.3068 H       1  LIG1        0.0654
     65 H          36.4689    2.9494   29.0933 H       1  LIG1        0.2921
     66 H          34.1661    2.1078   31.0938 H       1  LIG1        0.0691
     67 H          29.8606    1.5871   31.1462 H       1  LIG1        0.0700
     68 H          30.8890    2.9348   30.7077 H       1  LIG1        0.0700
     69 H          30.7524    2.4648   28.3835 H       1  LIG1        0.0346
     70 H          29.1437    2.3118   28.9761 H       1  LIG1        0.0346
     71 H          34.5119   -1.4736   21.2399 H       1  LIG1        0.2034
@<TRIPOS>BOND
     1     1     2    1
     2     1    39    1
     3     1    40    1
     4     1    41    1
     5     2     3    1
     6     3    12   ar
     7     3     4   ar
     8     4     5   ar
     9     4    42    1
    10     5     6   ar
    11     5    43    1
    12     6    11   ar
    13     6     7    1
    14     7    37    1
    15     7     8    2
    16     8     9    1
    17     8    28    1
    18     9    38    1
    19     9    10    1
    20     9    13    1
    21    10    11    1
    22    11    12   ar
    23    12    44    1
    24    13    27   ar
    25    13    14   ar
    26    14    15   ar
    27    14    45    1
    28    15    16   ar
    29    15    46    1
    30    16    17    1
    31    16    26   ar
    32    17    18    1
    33    18    19    1
    34    18    47    1
    35    18    48    1
    36    19    20    1
    37    19    49    1
    38    19    50    1
    39    20    25    1
    40    20    21    1
    41    20    71    1
    42    21    22    1
    43    21    51    1
    44    21    52    1
    45    22    23    1
    46    22    53    1
    47    22    54    1
    48    23    24    1
    49    23    55    1
    50    23    56    1
    51    24    25    1
    52    24    57    1
    53    24    58    1
    54    25    59    1
    55    25    60    1
    56    26    27   ar
    57    26    61    1
    58    27    62    1
    59    28    34   ar
    60    28    29   ar
    61    29    30   ar
    62    29    63    1
    63    30    31   ar
    64    30    64    1
    65    31    32    1
    66    31    33   ar
    67    32    65    1
    68    33    34   ar
    69    33    66    1
    70    34    35    1
    71    35    36    1
    72    36    37    1
    73    36    67    1
    74    36    68    1
    75    37    69    1
    76    37    70    1
@<TRIPOS>MOLECULE
CHEMBL1082864
 71 76 0 0 0
SMALL
GASTEIGER

@<TRIPOS>ATOM
      1 C          39.6453   -1.9115   21.1901 C.3     1  LIG1        0.0788
      2 O          38.6459   -0.9436   20.8887 O.3     1  LIG1       -0.4950
      3 C          37.5132   -1.3387   20.2034 C.ar    1  LIG1        0.1236
      4 C          37.0212   -0.7090   19.0481 C.ar    1  LIG1       -0.0192
      5 C          35.8686   -1.1771   18.4149 C.ar    1  LIG1       -0.0474
      6 C          35.1830   -2.2951   18.9112 C.ar    1  LIG1        0.0206
      7 C          33.9258   -2.8319   18.3292 C.2     1  LIG1       -0.0259
      8 C          33.1522   -3.6519   19.0842 C.2     1  LIG1        0.0117
      9 C          33.6022   -4.0376   20.5068 C.3     1  LIG1        0.1512
     10 O          35.0371   -3.9931   20.6384 O.3     1  LIG1       -0.4788
     11 C          35.6649   -2.8951   20.0834 C.ar    1  LIG1        0.1327
     12 C          36.8204   -2.4371   20.7130 C.ar    1  LIG1        0.0224
     13 C          32.9259   -3.2738   21.6495 C.ar    1  LIG1       -0.0026
     14 C          31.6361   -3.6285   22.0525 C.ar    1  LIG1       -0.0513
     15 C          31.0176   -2.9474   23.0968 C.ar    1  LIG1       -0.0196
     16 C          31.6758   -1.9090   23.7557 C.ar    1  LIG1        0.1208
     17 O          30.9844   -1.2945   24.7820 O.3     1  LIG1       -0.4867
     18 C          31.6399   -0.3076   25.5764 C.3     1  LIG1        0.1291
     19 C          32.7025   -0.9734   26.4715 C.3     1  LIG1        0.0031
     20 N          33.2477   -0.0010   27.5483 N.4     1  LIG1        0.2376
     21 C          33.7344    1.2994   26.8658 C.3     1  LIG1       -0.0318
     22 C          34.1991    2.2882   27.9491 C.3     1  LIG1       -0.0123
     23 C          35.2902    1.6815   28.8469 C.3     1  LIG1       -0.0434
     24 C          34.8380    0.3465   29.4615 C.3     1  LIG1       -0.0123
     25 C          34.3721   -0.6541   28.3892 C.3     1  LIG1       -0.0318
     26 C          32.9723   -1.5548   23.3515 C.ar    1  LIG1       -0.0196
     27 C          33.5917   -2.2354   22.3077 C.ar    1  LIG1       -0.0513
     28 C          31.9348   -4.3064   18.5282 C.ar    1  LIG1        0.0242
     29 C          30.7434   -4.3139   19.2665 C.ar    1  LIG1       -0.0473
     30 C          29.5890   -4.9062   18.7582 C.ar    1  LIG1       -0.0194
     31 C          29.6087   -5.5019   17.4998 C.ar    1  LIG1        0.1204
     32 O          28.4765   -6.0896   17.0018 O.3     1  LIG1       -0.5066
     33 C          30.7840   -5.5013   16.7512 C.ar    1  LIG1        0.0221
     34 C          31.9435   -4.9024   17.2490 C.ar    1  LIG1        0.1315
     35 O          33.0979   -4.9605   16.5024 O.3     1  LIG1       -0.4909
     36 C          33.5960   -3.7394   15.9527 C.3     1  LIG1        0.0936
     37 C          33.5535   -2.5080   16.8798 C.3     1  LIG1        0.0077
     38 H          33.3545   -5.0923   20.6410 H       1  LIG1        0.0836
     39 H          40.4597   -1.4320   21.7332 H       1  LIG1        0.0660
     40 H          40.0658   -2.3481   20.2828 H       1  LIG1        0.0660
     41 H          39.2522   -2.7091   21.8224 H       1  LIG1        0.0660
     42 H          37.5174    0.1525   18.6280 H       1  LIG1        0.0654
     43 H          35.5255   -0.6372   17.5475 H       1  LIG1        0.0626
     44 H          37.1779   -2.9323   21.6041 H       1  LIG1        0.0691
     45 H          31.1089   -4.4322   21.5590 H       1  LIG1        0.0623
     46 H          30.0196   -3.2309   23.3983 H       1  LIG1        0.0654
     47 H          32.1098    0.4497   24.9471 H       1  LIG1        0.0751
     48 H          30.9112    0.2069   26.2049 H       1  LIG1        0.0751
     49 H          32.3228   -1.8513   26.9974 H       1  LIG1        0.0848
     50 H          33.5696   -1.2604   25.8743 H       1  LIG1        0.0848
     51 H          34.5286    1.0298   26.1673 H       1  LIG1        0.0814
     52 H          32.8821    1.7110   26.3237 H       1  LIG1        0.0814
     53 H          34.5738    3.1979   27.4781 H       1  LIG1        0.0317
     54 H          33.3456    2.5911   28.5578 H       1  LIG1        0.0317
     55 H          36.1994    1.5263   28.2637 H       1  LIG1        0.0269
     56 H          35.5540    2.3846   29.6383 H       1  LIG1        0.0269
     57 H          35.6551   -0.0892   30.0379 H       1  LIG1        0.0317
     58 H          34.0277    0.5229   30.1708 H       1  LIG1        0.0317
     59 H          33.9477   -1.5326   28.8747 H       1  LIG1        0.0814
     60 H          35.1691   -0.9494   27.7046 H       1  LIG1        0.0814
     61 H          33.5153   -0.7566   23.8336 H       1  LIG1        0.0654
     62 H          34.5915   -1.9508   22.0147 H       1  LIG1        0.0623
     63 H          30.6974   -3.8515   20.2409 H       1  LIG1        0.0626
     64 H          28.6812   -4.9007   19.3441 H       1  LIG1        0.0654
     65 H          27.8928   -6.4204   17.6884 H       1  LIG1        0.2921
     66 H          30.8042   -5.9693   15.7777 H       1  LIG1        0.0691
     67 H          34.6279   -3.9260   15.6537 H       1  LIG1        0.0700
     68 H          33.0401   -3.5134   15.0417 H       1  LIG1        0.0700
     69 H          32.5368   -2.1113   16.8917 H       1  LIG1        0.0346
     70 H          34.1495   -1.7126   16.4413 H       1  LIG1        0.0346
     71 H          32.4835    0.2377   28.1652 H       1  LIG1        0.2034
@<TRIPOS>BOND
     1     1     2    1
     2     1    39    1
     3     1    40    1
     4     1    41    1
     5     2     3    1
     6     3    12   ar
     7     3     4   ar
     8     4     5   ar
     9     4    42    1
    10     5     6   ar
    11     5    43    1
    12     6    11   ar
    13     6     7    1
    14     7    37    1
    15     7     8    2
    16     8     9    1
    17     8    28    1
    18     9    38    1
    19     9    10    1
    20     9    13    1
    21    10    11    1
    22    11    12   ar
    23    12    44    1
    24    13    27   ar
    25    13    14   ar
    26    14    15   ar
    27    14    45    1
    28    15    16   ar
    29    15    46    1
    30    16    17    1
    31    16    26   ar
    32    17    18    1
    33    18    19    1
    34    18    47    1
    35    18    48    1
    36    19    20    1
    37    19    49    1
    38    19    50    1
    39    20    25    1
    40    20    21    1
    41    20    71    1
    42    21    22    1
    43    21    51    1
    44    21    52    1
    45    22    23    1
    46    22    53    1
    47    22    54    1
    48    23    24    1
    49    23    55    1
    50    23    56    1
    51    24    25    1
    52    24    57    1
    53    24    58    1
    54    25    59    1
    55    25    60    1
    56    26    27   ar
    57    26    61    1
    58    27    62    1
    59    28    34   ar
    60    28    29   ar
    61    29    30   ar
    62    29    63    1
    63    30    31   ar
    64    30    64    1
    65    31    32    1
    66    31    33   ar
    67    32    65    1
    68    33    34   ar
    69    33    66    1
    70    34    35    1
    71    35    36    1
    72    36    37    1
    73    36    67    1
    74    36    68    1
    75    37    69    1
    76    37    70    1
@<TRIPOS>MOLECULE
CHEMBL1082864
 71 76 0 0 0
SMALL
GASTEIGER

@<TRIPOS>ATOM
      1 C          39.8964   -2.7047   21.1897 C.3     1  LIG1        0.0788
      2 O          39.0624   -1.5511   21.2054 O.3     1  LIG1       -0.4950
      3 C          37.7826   -1.6405   20.6928 C.ar    1  LIG1        0.1236
      4 C          37.2660   -0.8032   19.6902 C.ar    1  LIG1       -0.0192
      5 C          35.9595   -0.9657   19.2263 C.ar    1  LIG1       -0.0474
      6 C          35.1373   -1.9776   19.7424 C.ar    1  LIG1        0.0206
      7 C          33.7229   -2.1923   19.3412 C.2     1  LIG1       -0.0259
      8 C          32.9168   -2.9254   20.1497 C.2     1  LIG1        0.0117
      9 C          33.4838   -3.5465   21.4412 C.3     1  LIG1        0.1512
     10 O          34.8994   -3.7960   21.3312 O.3     1  LIG1       -0.4788
     11 C          35.6528   -2.7859   20.7657 C.ar    1  LIG1        0.1327
     12 C          36.9595   -2.6334   21.2247 C.ar    1  LIG1        0.0224
     13 C          33.1612   -2.7977   22.7379 C.ar    1  LIG1       -0.0026
     14 C          33.5472   -3.3402   23.9660 C.ar    1  LIG1       -0.0513
     15 C          33.2681   -2.6620   25.1489 C.ar    1  LIG1       -0.0196
     16 C          32.6060   -1.4344   25.1243 C.ar    1  LIG1        0.1208
     17 O          32.3763   -0.8340   26.3472 O.3     1  LIG1       -0.4867
     18 C          32.3334   -1.6371   27.5254 C.3     1  LIG1        0.1291
     19 C          31.1814   -2.6552   27.4266 C.3     1  LIG1        0.0031
     20 N          29.7963   -1.9864   27.6171 N.4     1  LIG1        0.2376
     21 C          28.7036   -3.0797   27.6836 C.3     1  LIG1       -0.0318
     22 C          27.3441   -2.4114   27.9525 C.3     1  LIG1       -0.0123
     23 C          27.0111   -1.3466   26.8941 C.3     1  LIG1       -0.0434
     24 C          28.1347   -0.3043   26.7688 C.3     1  LIG1       -0.0123
     25 C          29.5010   -0.9581   26.4976 C.3     1  LIG1       -0.0318
     26 C          32.2205   -0.8892   23.8899 C.ar    1  LIG1       -0.0196
     27 C          32.4995   -1.5664   22.7067 C.ar    1  LIG1       -0.0513
     28 C          31.5202   -3.2656   19.7582 C.ar    1  LIG1        0.0242
     29 C          30.4778   -3.1238   20.6844 C.ar    1  LIG1       -0.0473
     30 C          29.1623   -3.4209   20.3338 C.ar    1  LIG1       -0.0194
     31 C          28.8683   -3.8657   19.0476 C.ar    1  LIG1        0.1204
     32 O          27.5767   -4.1638   18.7038 O.3     1  LIG1       -0.5066
     33 C          29.8921   -4.0099   18.1134 C.ar    1  LIG1        0.0221
     34 C          31.2124   -3.7063   18.4533 C.ar    1  LIG1        0.1315
     35 O          32.2041   -3.9039   17.5200 O.3     1  LIG1       -0.4909
     36 C          32.8587   -2.7493   16.9912 C.3     1  LIG1        0.0936
     37 C          33.2140   -1.6436   18.0055 C.3     1  LIG1        0.0077
     38 H          33.0438   -4.5414   21.5324 H       1  LIG1        0.0836
     39 H          40.8613   -2.4584   21.6330 H       1  LIG1        0.0660
     40 H          40.0800   -3.0517   20.1717 H       1  LIG1        0.0660
     41 H          39.4640   -3.5191   21.7732 H       1  LIG1        0.0660
     42 H          37.8629   -0.0130   19.2609 H       1  LIG1        0.0654
     43 H          35.6111   -0.2766   18.4743 H       1  LIG1        0.0626
     44 H          37.3347   -3.2843   22.0010 H       1  LIG1        0.0691
     45 H          34.0645   -4.2879   24.0087 H       1  LIG1        0.0623
     46 H          33.5711   -3.0927   26.0923 H       1  LIG1        0.0654
     47 H          33.2781   -2.1622   27.6732 H       1  LIG1        0.0751
     48 H          32.1798   -1.0038   28.4007 H       1  LIG1        0.0751
     49 H          31.1560   -3.1735   26.4662 H       1  LIG1        0.0848
     50 H          31.2611   -3.3907   28.2288 H       1  LIG1        0.0848
     51 H          28.7278   -3.6302   26.7414 H       1  LIG1        0.0814
     52 H          28.9663   -3.7405   28.5108 H       1  LIG1        0.0814
     53 H          26.5605   -3.1699   27.9707 H       1  LIG1        0.0317
     54 H          27.3500   -1.9573   28.9447 H       1  LIG1        0.0317
     55 H          26.8501   -1.8286   25.9284 H       1  LIG1        0.0269
     56 H          26.0720   -0.8523   27.1467 H       1  LIG1        0.0269
     57 H          27.8990    0.3967   25.9671 H       1  LIG1        0.0317
     58 H          28.1905    0.2891   27.6830 H       1  LIG1        0.0317
     59 H          30.2804   -0.1976   26.5396 H       1  LIG1        0.0814
     60 H          29.5404   -1.4865   25.5434 H       1  LIG1        0.0814
     61 H          31.7052    0.0568   23.8271 H       1  LIG1        0.0654
     62 H          32.1987   -1.1279   21.7666 H       1  LIG1        0.0623
     63 H          30.6760   -2.7723   21.6857 H       1  LIG1        0.0626
     64 H          28.3739   -3.3045   21.0634 H       1  LIG1        0.0654
     65 H          27.0446   -4.4438   19.4521 H       1  LIG1        0.2921
     66 H          29.6680   -4.3620   17.1169 H       1  LIG1        0.0691
     67 H          33.7720   -3.0981   16.5083 H       1  LIG1        0.0700
     68 H          32.2324   -2.3201   16.2078 H       1  LIG1        0.0700
     69 H          32.3164   -1.0612   18.2201 H       1  LIG1        0.0346
     70 H          33.8908   -0.9352   17.5361 H       1  LIG1        0.0346
     71 H          29.8062   -1.5010   28.5036 H       1  LIG1        0.2034
@<TRIPOS>BOND
     1     1     2    1
     2     1    39    1
     3     1    40    1
     4     1    41    1
     5     2     3    1
     6     3    12   ar
     7     3     4   ar
     8     4     5   ar
     9     4    42    1
    10     5     6   ar
    11     5    43    1
    12     6    11   ar
    13     6     7    1
    14     7    37    1
    15     7     8    2
    16     8     9    1
    17     8    28    1
    18     9    38    1
    19     9    10    1
    20     9    13    1
    21    10    11    1
    22    11    12   ar
    23    12    44    1
    24    13    27   ar
    25    13    14   ar
    26    14    15   ar
    27    14    45    1
    28    15    16   ar
    29    15    46    1
    30    16    17    1
    31    16    26   ar
    32    17    18    1
    33    18    19    1
    34    18    47    1
    35    18    48    1
    36    19    20    1
    37    19    49    1
    38    19    50    1
    39    20    25    1
    40    20    21    1
    41    20    71    1
    42    21    22    1
    43    21    51    1
    44    21    52    1
    45    22    23    1
    46    22    53    1
    47    22    54    1
    48    23    24    1
    49    23    55    1
    50    23    56    1
    51    24    25    1
    52    24    57    1
    53    24    58    1
    54    25    59    1
    55    25    60    1
    56    26    27   ar
    57    26    61    1
    58    27    62    1
    59    28    34   ar
    60    28    29   ar
    61    29    30   ar
    62    29    63    1
    63    30    31   ar
    64    30    64    1
    65    31    32    1
    66    31    33   ar
    67    32    65    1
    68    33    34   ar
    69    33    66    1
    70    34    35    1
    71    35    36    1
    72    36    37    1
    73    36    67    1
    74    36    68    1
    75    37    69    1
    76    37    70    1
@<TRIPOS>MOLECULE
CHEMBL1082864
 71 76 0 0 0
SMALL
GASTEIGER

@<TRIPOS>ATOM
      1 C          32.2903   -3.3255   25.8057 C.3     1  LIG1        0.0788
      2 O          32.3904   -4.0092   24.5611 O.3     1  LIG1       -0.4950
      3 C          32.9308   -3.3498   23.4740 C.ar    1  LIG1        0.1236
      4 C          32.9622   -1.9534   23.3245 C.ar    1  LIG1       -0.0192
      5 C          33.5325   -1.3684   22.1927 C.ar    1  LIG1       -0.0474
      6 C          34.0988   -2.1622   21.1848 C.ar    1  LIG1        0.0206
      7 C          34.6840   -1.6274   19.9283 C.2     1  LIG1       -0.0259
      8 C          34.8510   -2.4658   18.8747 C.2     1  LIG1        0.0117
      9 C          34.4670   -3.9524   19.0075 C.3     1  LIG1        0.1512
     10 O          34.5582   -4.4026   20.3740 O.3     1  LIG1       -0.4788
     11 C          34.0322   -3.5554   21.3297 C.ar    1  LIG1        0.1327
     12 C          33.4726   -4.1430   22.4623 C.ar    1  LIG1        0.0224
     13 C          33.1227   -4.3509   18.3906 C.ar    1  LIG1       -0.0026
     14 C          33.0294   -5.5161   17.6256 C.ar    1  LIG1       -0.0513
     15 C          31.8099   -5.8921   17.0700 C.ar    1  LIG1       -0.0196
     16 C          30.6682   -5.1166   17.2724 C.ar    1  LIG1        0.1208
     17 O          29.5029   -5.5712   16.6855 O.3     1  LIG1       -0.4867
     18 C          29.5380   -6.7439   15.8741 C.3     1  LIG1        0.1291
     19 C          28.1479   -7.4076   15.8483 C.3     1  LIG1        0.0031
     20 N          27.9901   -8.4706   16.9651 N.4     1  LIG1        0.2376
     21 C          29.2849   -9.3124   17.0585 C.3     1  LIG1       -0.0318
     22 C          29.1489  -10.3105   18.2214 C.3     1  LIG1       -0.0123
     23 C          27.9069  -11.2038   18.0659 C.3     1  LIG1       -0.0434
     24 C          26.6283  -10.3677   17.8906 C.3     1  LIG1       -0.0123
     25 C          26.7488   -9.3656   16.7290 C.3     1  LIG1       -0.0318
     26 C          30.7625   -3.9475   18.0430 C.ar    1  LIG1       -0.0196
     27 C          31.9813   -3.5709   18.5991 C.ar    1  LIG1       -0.0513
     28 C          35.5256   -2.0212   17.6229 C.ar    1  LIG1        0.0242
     29 C          34.9686   -2.3366   16.3760 C.ar    1  LIG1       -0.0473
     30 C          35.5746   -1.9165   15.1936 C.ar    1  LIG1       -0.0194
     31 C          36.7505   -1.1724   15.2404 C.ar    1  LIG1        0.1204
     32 O          37.3501   -0.7643   14.0788 O.3     1  LIG1       -0.5066
     33 C          37.3165   -0.8478   16.4716 C.ar    1  LIG1        0.0221
     34 C          36.7115   -1.2572   17.6621 C.ar    1  LIG1        0.1315
     35 O          37.3223   -0.9580   18.8583 O.3     1  LIG1       -0.4909
     36 C          36.6732   -0.0213   19.7200 C.3     1  LIG1        0.0936
     37 C          35.1446   -0.1689   19.8580 C.3     1  LIG1        0.0077
     38 H          35.2366   -4.5249   18.4861 H       1  LIG1        0.0836
     39 H          31.8490   -3.9904   26.5481 H       1  LIG1        0.0660
     40 H          31.6497   -2.4456   25.7283 H       1  LIG1        0.0660
     41 H          33.2711   -3.0229   26.1760 H       1  LIG1        0.0660
     42 H          32.5417   -1.3023   24.0756 H       1  LIG1        0.0654
     43 H          33.5039   -0.2933   22.1225 H       1  LIG1        0.0626
     44 H          33.4533   -5.2193   22.5542 H       1  LIG1        0.0691
     45 H          33.8999   -6.1340   17.4588 H       1  LIG1        0.0623
     46 H          31.7512   -6.7950   16.4795 H       1  LIG1        0.0654
     47 H          29.8514   -6.5045   14.8570 H       1  LIG1        0.0751
     48 H          30.2666   -7.4506   16.2747 H       1  LIG1        0.0751
     49 H          27.3343   -6.6907   15.9731 H       1  LIG1        0.0848
     50 H          28.0081   -7.9488   14.9110 H       1  LIG1        0.0848
     51 H          29.4327   -9.8011   16.0938 H       1  LIG1        0.0814
     52 H          30.1018   -8.6168   17.2555 H       1  LIG1        0.0814
     53 H          30.0440  -10.9313   18.2778 H       1  LIG1        0.0317
     54 H          29.0970   -9.7665   19.1659 H       1  LIG1        0.0317
     55 H          28.0348  -11.8614   17.2044 H       1  LIG1        0.0269
     56 H          27.8077  -11.8570   18.9340 H       1  LIG1        0.0269
     57 H          25.7774  -11.0277   17.7174 H       1  LIG1        0.0317
     58 H          26.4105   -9.8291   18.8144 H       1  LIG1        0.0317
     59 H          25.8745   -8.7149   16.7208 H       1  LIG1        0.0814
     60 H          26.8684   -9.8490   15.7578 H       1  LIG1        0.0814
     61 H          29.9039   -3.3190   18.2222 H       1  LIG1        0.0654
     62 H          32.0322   -2.6702   19.1929 H       1  LIG1        0.0623
     63 H          34.0528   -2.9045   16.3107 H       1  LIG1        0.0626
     64 H          35.1283   -2.1707   14.2429 H       1  LIG1        0.0654
     65 H          37.3125    0.1864   13.9514 H       1  LIG1        0.2921
     66 H          38.2328   -0.2769   16.5107 H       1  LIG1        0.0691
     67 H          37.1325   -0.1267   20.7034 H       1  LIG1        0.0700
     68 H          36.8994    0.9880   19.3733 H       1  LIG1        0.0700
     69 H          34.6676    0.2753   18.9827 H       1  LIG1        0.0346
     70 H          34.8028    0.4394   20.6908 H       1  LIG1        0.0346
     71 H          27.8714   -7.9827   17.8422 H       1  LIG1        0.2034
@<TRIPOS>BOND
     1     1     2    1
     2     1    39    1
     3     1    40    1
     4     1    41    1
     5     2     3    1
     6     3    12   ar
     7     3     4   ar
     8     4     5   ar
     9     4    42    1
    10     5     6   ar
    11     5    43    1
    12     6    11   ar
    13     6     7    1
    14     7    37    1
    15     7     8    2
    16     8     9    1
    17     8    28    1
    18     9    38    1
    19     9    10    1
    20     9    13    1
    21    10    11    1
    22    11    12   ar
    23    12    44    1
    24    13    27   ar
    25    13    14   ar
    26    14    15   ar
    27    14    45    1
    28    15    16   ar
    29    15    46    1
    30    16    17    1
    31    16    26   ar
    32    17    18    1
    33    18    19    1
    34    18    47    1
    35    18    48    1
    36    19    20    1
    37    19    49    1
    38    19    50    1
    39    20    25    1
    40    20    21    1
    41    20    71    1
    42    21    22    1
    43    21    51    1
    44    21    52    1
    45    22    23    1
    46    22    53    1
    47    22    54    1
    48    23    24    1
    49    23    55    1
    50    23    56    1
    51    24    25    1
    52    24    57    1
    53    24    58    1
    54    25    59    1
    55    25    60    1
    56    26    27   ar
    57    26    61    1
    58    27    62    1
    59    28    34   ar
    60    28    29   ar
    61    29    30   ar
    62    29    63    1
    63    30    31   ar
    64    30    64    1
    65    31    32    1
    66    31    33   ar
    67    32    65    1
    68    33    34   ar
    69    33    66    1
    70    34    35    1
    71    35    36    1
    72    36    37    1
    73    36    67    1
    74    36    68    1
    75    37    69    1
    76    37    70    1
@<TRIPOS>MOLECULE
CHEMBL1082864
 71 76 0 0 0
SMALL
GASTEIGER

@<TRIPOS>ATOM
      1 C          32.2742   -3.9530   21.7947 C.3     1  LIG1        0.0788
      2 O          31.9763   -2.6671   22.3279 O.3     1  LIG1       -0.4950
      3 C          32.3073   -2.3911   23.6406 C.ar    1  LIG1        0.1236
      4 C          32.7006   -3.3561   24.5826 C.ar    1  LIG1       -0.0192
      5 C          33.0220   -2.9889   25.8903 C.ar    1  LIG1       -0.0474
      6 C          32.9716   -1.6456   26.2896 C.ar    1  LIG1        0.0206
      7 C          33.2513   -1.1719   27.6698 C.2     1  LIG1       -0.0259
      8 C          32.8139    0.0574   28.0417 C.2     1  LIG1        0.0117
      9 C          32.0714    0.9482   27.0267 C.3     1  LIG1        0.1512
     10 O          32.4604    0.6446   25.6721 O.3     1  LIG1       -0.4788
     11 C          32.5460   -0.6958   25.3499 C.ar    1  LIG1        0.1327
     12 C          32.2337   -1.0567   24.0409 C.ar    1  LIG1        0.0224
     13 C          30.5459    0.9826   27.1613 C.ar    1  LIG1       -0.0026
     14 C          29.9307    0.3425   28.2399 C.ar    1  LIG1       -0.0513
     15 C          28.5460    0.3772   28.3765 C.ar    1  LIG1       -0.0196
     16 C          27.7574    1.0527   27.4451 C.ar    1  LIG1        0.1208
     17 O          26.3936    1.0362   27.6655 O.3     1  LIG1       -0.4867
     18 C          25.7753   -0.1570   28.1438 C.3     1  LIG1        0.1291
     19 C          25.5747   -1.1482   26.9815 C.3     1  LIG1        0.0031
     20 N          26.6893   -2.2242   26.9360 N.4     1  LIG1        0.2376
     21 C          26.9832   -2.7194   28.3720 C.3     1  LIG1       -0.0318
     22 C          28.0326   -3.8425   28.3081 C.3     1  LIG1       -0.0123
     23 C          29.3170   -3.3852   27.5967 C.3     1  LIG1       -0.0434
     24 C          29.0169   -2.8164   26.2000 C.3     1  LIG1       -0.0123
     25 C          27.9697   -1.6899   26.2483 C.3     1  LIG1       -0.0318
     26 C          28.3765    1.6973   26.3631 C.ar    1  LIG1       -0.0196
     27 C          29.7609    1.6633   26.2258 C.ar    1  LIG1       -0.0513
     28 C          33.1488    0.6347   29.3737 C.ar    1  LIG1        0.0242
     29 C          32.1529    1.2571   30.1388 C.ar    1  LIG1       -0.0473
     30 C          32.4412    1.7891   31.3941 C.ar    1  LIG1       -0.0194
     31 C          33.7340    1.7067   31.9047 C.ar    1  LIG1        0.1204
     32 O          34.0198    2.2346   33.1355 O.3     1  LIG1       -0.5066
     33 C          34.7357    1.0891   31.1584 C.ar    1  LIG1        0.0221
     34 C          34.4540    0.5454   29.9030 C.ar    1  LIG1        0.1315
     35 O          35.4771   -0.0163   29.1743 O.3     1  LIG1       -0.4909
     36 C          35.4483   -1.4299   28.9684 C.3     1  LIG1        0.0936
     37 C          34.0745   -2.0401   28.6253 C.3     1  LIG1        0.0077
     38 H          32.4260    1.9686   27.1838 H       1  LIG1        0.0836
     39 H          31.9521   -3.9955   20.7543 H       1  LIG1        0.0660
     40 H          31.7486   -4.7417   22.3354 H       1  LIG1        0.0660
     41 H          33.3459   -4.1568   21.8165 H       1  LIG1        0.0660
     42 H          32.7572   -4.4015   24.3199 H       1  LIG1        0.0654
     43 H          33.2918   -3.7769   26.5744 H       1  LIG1        0.0626
     44 H          31.9275   -0.2992   23.3342 H       1  LIG1        0.0691
     45 H          30.5220   -0.1835   28.9755 H       1  LIG1        0.0623
     46 H          28.0823   -0.1226   29.2147 H       1  LIG1        0.0654
     47 H          26.3784   -0.6219   28.9251 H       1  LIG1        0.0751
     48 H          24.8062    0.0790   28.5866 H       1  LIG1        0.0751
     49 H          24.6220   -1.6780   27.0369 H       1  LIG1        0.0848
     50 H          25.6384   -0.6240   26.0265 H       1  LIG1        0.0848
     51 H          27.3152   -1.8600   28.9574 H       1  LIG1        0.0814
     52 H          26.0449   -3.1057   28.7723 H       1  LIG1        0.0814
     53 H          28.2711   -4.1788   29.3179 H       1  LIG1        0.0317
     54 H          27.6119   -4.7069   27.7919 H       1  LIG1        0.0317
     55 H          29.8192   -2.6271   28.2001 H       1  LIG1        0.0269
     56 H          30.0147   -4.2199   27.5161 H       1  LIG1        0.0269
     57 H          29.9368   -2.4415   25.7494 H       1  LIG1        0.0317
     58 H          28.6626   -3.6144   25.5453 H       1  LIG1        0.0317
     59 H          27.6989   -1.4042   25.2320 H       1  LIG1        0.0814
     60 H          28.3070   -0.8161   26.8086 H       1  LIG1        0.0814
     61 H          27.8030    2.2292   25.6198 H       1  LIG1        0.0654
     62 H          30.2187    2.1695   25.3888 H       1  LIG1        0.0623
     63 H          31.1403    1.3269   29.7712 H       1  LIG1        0.0626
     64 H          31.6584    2.2646   31.9673 H       1  LIG1        0.0654
     65 H          34.8396    2.7338   33.1482 H       1  LIG1        0.2921
     66 H          35.7412    1.0304   31.5489 H       1  LIG1        0.0691
     67 H          36.1469   -1.6450   28.1593 H       1  LIG1        0.0700
     68 H          35.8387   -1.9214   29.8607 H       1  LIG1        0.0700
     69 H          33.4951   -2.1419   29.5445 H       1  LIG1        0.0346
     70 H          34.2154   -3.0603   28.2794 H       1  LIG1        0.0346
     71 H          26.3413   -3.0078   26.4009 H       1  LIG1        0.2034
@<TRIPOS>BOND
     1     1     2    1
     2     1    39    1
     3     1    40    1
     4     1    41    1
     5     2     3    1
     6     3    12   ar
     7     3     4   ar
     8     4     5   ar
     9     4    42    1
    10     5     6   ar
    11     5    43    1
    12     6    11   ar
    13     6     7    1
    14     7    37    1
    15     7     8    2
    16     8     9    1
    17     8    28    1
    18     9    38    1
    19     9    10    1
    20     9    13    1
    21    10    11    1
    22    11    12   ar
    23    12    44    1
    24    13    27   ar
    25    13    14   ar
    26    14    15   ar
    27    14    45    1
    28    15    16   ar
    29    15    46    1
    30    16    17    1
    31    16    26   ar
    32    17    18    1
    33    18    19    1
    34    18    47    1
    35    18    48    1
    36    19    20    1
    37    19    49    1
    38    19    50    1
    39    20    25    1
    40    20    21    1
    41    20    71    1
    42    21    22    1
    43    21    51    1
    44    21    52    1
    45    22    23    1
    46    22    53    1
    47    22    54    1
    48    23    24    1
    49    23    55    1
    50    23    56    1
    51    24    25    1
    52    24    57    1
    53    24    58    1
    54    25    59    1
    55    25    60    1
    56    26    27   ar
    57    26    61    1
    58    27    62    1
    59    28    34   ar
    60    28    29   ar
    61    29    30   ar
    62    29    63    1
    63    30    31   ar
    64    30    64    1
    65    31    32    1
    66    31    33   ar
    67    32    65    1
    68    33    34   ar
    69    33    66    1
    70    34    35    1
    71    35    36    1
    72    36    37    1
    73    36    67    1
    74    36    68    1
    75    37    69    1
    76    37    70    1
@<TRIPOS>MOLECULE
CHEMBL1082864
 71 76 0 0 0
SMALL
GASTEIGER

@<TRIPOS>ATOM
      1 C          27.7590   -5.6201   29.0737 C.3     1  LIG1        0.0788
      2 O          27.1480   -4.6235   28.2613 O.3     1  LIG1       -0.4950
      3 C          27.7203   -3.3679   28.1942 C.ar    1  LIG1        0.1236
      4 C          27.0044   -2.1760   27.9936 C.ar    1  LIG1       -0.0192
      5 C          27.6632   -0.9465   27.9425 C.ar    1  LIG1       -0.0474
      6 C          29.0544   -0.8726   28.1030 C.ar    1  LIG1        0.0206
      7 C          29.8409    0.3849   28.0168 C.2     1  LIG1       -0.0259
      8 C          31.1790    0.3075   27.8061 C.2     1  LIG1        0.0117
      9 C          31.8608   -1.0701   27.6951 C.3     1  LIG1        0.1512
     10 O          31.1344   -2.0803   28.4232 O.3     1  LIG1       -0.4788
     11 C          29.7618   -2.0718   28.2697 C.ar    1  LIG1        0.1327
     12 C          29.1070   -3.3001   28.3311 C.ar    1  LIG1        0.0224
     13 C          32.1771   -1.5442   26.2733 C.ar    1  LIG1       -0.0026
     14 C          32.5519   -2.8718   26.0526 C.ar    1  LIG1       -0.0513
     15 C          32.8309   -3.3145   24.7629 C.ar    1  LIG1       -0.0196
     16 C          32.7359   -2.4439   23.6772 C.ar    1  LIG1        0.1208
     17 O          33.0278   -2.9741   22.4352 O.3     1  LIG1       -0.4867
     18 C          32.8867   -4.3774   22.2214 C.3     1  LIG1        0.1291
     19 C          33.4647   -4.7609   20.8458 C.3     1  LIG1        0.0031
     20 N          32.5154   -4.3669   19.6857 N.4     1  LIG1        0.2376
     21 C          33.3334   -4.2211   18.3806 C.3     1  LIG1       -0.0318
     22 C          32.3719   -3.9087   17.2208 C.3     1  LIG1       -0.0123
     23 C          31.5286   -2.6533   17.4996 C.3     1  LIG1       -0.0434
     24 C          30.7785   -2.7626   18.8375 C.3     1  LIG1       -0.0123
     25 C          31.7281   -3.0730   20.0079 C.3     1  LIG1       -0.0318
     26 C          32.3573   -1.1110   23.8996 C.ar    1  LIG1       -0.0196
     27 C          32.0779   -0.6674   25.1887 C.ar    1  LIG1       -0.0513
     28 C          32.0414    1.5224   27.8123 C.ar    1  LIG1        0.0242
     29 C          33.0040    1.7042   26.8099 C.ar    1  LIG1       -0.0473
     30 C          33.8097    2.8409   26.7878 C.ar    1  LIG1       -0.0194
     31 C          33.6646    3.8161   27.7711 C.ar    1  LIG1        0.1204
     32 O          34.4601    4.9306   27.7539 O.3     1  LIG1       -0.5066
     33 C          32.7107    3.6526   28.7737 C.ar    1  LIG1        0.0221
     34 C          31.8929    2.5206   28.7988 C.ar    1  LIG1        0.1315
     35 O          30.9933    2.3701   29.8291 O.3     1  LIG1       -0.4909
     36 C          29.6021    2.4538   29.5144 C.3     1  LIG1        0.0936
     37 C          29.1510    1.7356   28.2267 C.3     1  LIG1        0.0077
     38 H          32.8135   -0.9941   28.2227 H       1  LIG1        0.0836
     39 H          27.1832   -6.5432   29.0065 H       1  LIG1        0.0660
     40 H          27.7827   -5.3216   30.1229 H       1  LIG1        0.0660
     41 H          28.7746   -5.8403   28.7410 H       1  LIG1        0.0660
     42 H          25.9324   -2.1835   27.8684 H       1  LIG1        0.0654
     43 H          27.0634   -0.0698   27.7605 H       1  LIG1        0.0626
     44 H          29.6776   -4.2053   28.4798 H       1  LIG1        0.0691
     45 H          32.6282   -3.5646   26.8781 H       1  LIG1        0.0623
     46 H          33.1205   -4.3435   24.6057 H       1  LIG1        0.0654
     47 H          33.3925   -4.9435   23.0048 H       1  LIG1        0.0751
     48 H          31.8317   -4.6541   22.2581 H       1  LIG1        0.0751
     49 H          34.4276   -4.2878   20.6447 H       1  LIG1        0.0848
     50 H          33.5758   -5.8442   20.7744 H       1  LIG1        0.0848
     51 H          34.0757   -3.4370   18.5405 H       1  LIG1        0.0814
     52 H          33.8293   -5.1774   18.2088 H       1  LIG1        0.0814
     53 H          32.9407   -3.7729   16.3001 H       1  LIG1        0.0317
     54 H          31.7162   -4.7638   17.0492 H       1  LIG1        0.0317
     55 H          32.1750   -1.7741   17.5136 H       1  LIG1        0.0269
     56 H          30.8183   -2.4946   16.6870 H       1  LIG1        0.0269
     57 H          30.2438   -1.8331   19.0370 H       1  LIG1        0.0317
     58 H          30.0171   -3.5414   18.7706 H       1  LIG1        0.0317
     59 H          31.1430   -3.2629   20.9075 H       1  LIG1        0.0814
     60 H          32.4549   -2.2796   20.1911 H       1  LIG1        0.0814
     61 H          32.2736   -0.4051   23.0878 H       1  LIG1        0.0654
     62 H          31.7836    0.3608   25.3385 H       1  LIG1        0.0623
     63 H          33.1317    0.9685   26.0303 H       1  LIG1        0.0626
     64 H          34.5457    2.9611   26.0059 H       1  LIG1        0.0654
     65 H          34.9254    5.0463   26.9223 H       1  LIG1        0.2921
     66 H          32.6010    4.4040   29.5421 H       1  LIG1        0.0691
     67 H          29.0610    2.0369   30.3643 H       1  LIG1        0.0700
     68 H          29.3213    3.5058   29.4474 H       1  LIG1        0.0700
     69 H          29.4033    2.3605   27.3683 H       1  LIG1        0.0346
     70 H          28.0660    1.6807   28.2122 H       1  LIG1        0.0346
     71 H          31.8544   -5.1206   19.5571 H       1  LIG1        0.2034
@<TRIPOS>BOND
     1     1     2    1
     2     1    39    1
     3     1    40    1
     4     1    41    1
     5     2     3    1
     6     3    12   ar
     7     3     4   ar
     8     4     5   ar
     9     4    42    1
    10     5     6   ar
    11     5    43    1
    12     6    11   ar
    13     6     7    1
    14     7    37    1
    15     7     8    2
    16     8     9    1
    17     8    28    1
    18     9    38    1
    19     9    10    1
    20     9    13    1
    21    10    11    1
    22    11    12   ar
    23    12    44    1
    24    13    27   ar
    25    13    14   ar
    26    14    15   ar
    27    14    45    1
    28    15    16   ar
    29    15    46    1
    30    16    17    1
    31    16    26   ar
    32    17    18    1
    33    18    19    1
    34    18    47    1
    35    18    48    1
    36    19    20    1
    37    19    49    1
    38    19    50    1
    39    20    25    1
    40    20    21    1
    41    20    71    1
    42    21    22    1
    43    21    51    1
    44    21    52    1
    45    22    23    1
    46    22    53    1
    47    22    54    1
    48    23    24    1
    49    23    55    1
    50    23    56    1
    51    24    25    1
    52    24    57    1
    53    24    58    1
    54    25    59    1
    55    25    60    1
    56    26    27   ar
    57    26    61    1
    58    27    62    1
    59    28    34   ar
    60    28    29   ar
    61    29    30   ar
    62    29    63    1
    63    30    31   ar
    64    30    64    1
    65    31    32    1
    66    31    33   ar
    67    32    65    1
    68    33    34   ar
    69    33    66    1
    70    34    35    1
    71    35    36    1
    72    36    37    1
    73    36    67    1
    74    36    68    1
    75    37    69    1
    76    37    70    1
@<TRIPOS>MOLECULE
CHEMBL1082864
 71 76 0 0 0
SMALL
GASTEIGER

@<TRIPOS>ATOM
      1 C          38.3384   -1.4797   27.7047 C.3     1  LIG1        0.0788
      2 O          37.6896   -0.3614   28.3005 O.3     1  LIG1       -0.4950
      3 C          36.3202   -0.3964   28.4799 C.ar    1  LIG1        0.1236
      4 C          35.6768   -0.9694   29.5894 C.ar    1  LIG1       -0.0192
      5 C          34.2848   -0.9579   29.6930 C.ar    1  LIG1       -0.0474
      6 C          33.4977   -0.3622   28.6970 C.ar    1  LIG1        0.0206
      7 C          32.0121   -0.3453   28.7031 C.2     1  LIG1       -0.0259
      8 C          31.3551   -0.0953   27.5426 C.2     1  LIG1        0.0117
      9 C          32.1518    0.1983   26.2565 C.3     1  LIG1        0.1512
     10 O          33.4415    0.7708   26.5520 O.3     1  LIG1       -0.4788
     11 C          34.1495    0.1772   27.5787 C.ar    1  LIG1        0.1327
     12 C          35.5390    0.1765   27.4760 C.ar    1  LIG1        0.0224
     13 C          32.2858   -0.9698   25.2746 C.ar    1  LIG1       -0.0026
     14 C          32.0036   -2.2698   25.7012 C.ar    1  LIG1       -0.0513
     15 C          32.1121   -3.3362   24.8135 C.ar    1  LIG1       -0.0196
     16 C          32.4978   -3.1220   23.4901 C.ar    1  LIG1        0.1208
     17 O          32.5739   -4.2402   22.6822 O.3     1  LIG1       -0.4867
     18 C          33.0972   -4.1159   21.3609 C.3     1  LIG1        0.1291
     19 C          34.6094   -3.8268   21.4189 C.3     1  LIG1        0.0031
     20 N          34.9529   -2.4162   20.8766 N.4     1  LIG1        0.2376
     21 C          34.3376   -2.2445   19.4674 C.3     1  LIG1       -0.0318
     22 C          34.6158   -0.8149   18.9717 C.3     1  LIG1       -0.0123
     23 C          36.1193   -0.4919   18.9723 C.3     1  LIG1       -0.0434
     24 C          36.7497   -0.7407   20.3526 C.3     1  LIG1       -0.0123
     25 C          36.4813   -2.1681   20.8609 C.3     1  LIG1       -0.0318
     26 C          32.7789   -1.8155   23.0619 C.ar    1  LIG1       -0.0196
     27 C          32.6704   -0.7485   23.9487 C.ar    1  LIG1       -0.0513
     28 C          29.8719    0.0383   27.4989 C.ar    1  LIG1        0.0242
     29 C          29.1386   -0.6089   26.4948 C.ar    1  LIG1       -0.0473
     30 C          27.7495   -0.5103   26.4453 C.ar    1  LIG1       -0.0194
     31 C          27.0705    0.2394   27.4021 C.ar    1  LIG1        0.1204
     32 O          25.7059    0.3420   27.3508 O.3     1  LIG1       -0.5066
     33 C          27.7836    0.8873   28.4089 C.ar    1  LIG1        0.0221
     34 C          29.1753    0.7870   28.4714 C.ar    1  LIG1        0.1315
     35 O          29.8506    1.4769   29.4519 O.3     1  LIG1       -0.4909
     36 C          30.4936    0.7168   30.4767 C.3     1  LIG1        0.0936
     37 C          31.2493   -0.5456   30.0155 C.3     1  LIG1        0.0077
     38 H          31.6206    0.9941   25.7310 H       1  LIG1        0.0836
     39 H          39.4093   -1.2856   27.6445 H       1  LIG1        0.0660
     40 H          37.9778   -1.6576   26.6904 H       1  LIG1        0.0660
     41 H          38.2004   -2.3851   28.2978 H       1  LIG1        0.0660
     42 H          36.2413   -1.4362   30.3821 H       1  LIG1        0.0654
     43 H          33.8478   -1.4356   30.5547 H       1  LIG1        0.0626
     44 H          36.0132    0.6171   26.6111 H       1  LIG1        0.0691
     45 H          31.6995   -2.4586   26.7206 H       1  LIG1        0.0623
     46 H          31.8920   -4.3370   25.1561 H       1  LIG1        0.0654
     47 H          32.9172   -5.0240   20.7838 H       1  LIG1        0.0751
     48 H          32.5949   -3.3004   20.8381 H       1  LIG1        0.0751
     49 H          35.0130   -3.8864   22.4314 H       1  LIG1        0.0848
     50 H          35.1494   -4.5241   20.7762 H       1  LIG1        0.0848
     51 H          34.7704   -3.0104   18.8213 H       1  LIG1        0.0814
     52 H          33.2632   -2.4033   19.5692 H       1  LIG1        0.0814
     53 H          34.2133   -0.6914   17.9655 H       1  LIG1        0.0317
     54 H          34.0838   -0.0998   19.6011 H       1  LIG1        0.0317
     55 H          36.6252   -1.1039   18.2236 H       1  LIG1        0.0269
     56 H          36.2769    0.5452   18.6731 H       1  LIG1        0.0269
     57 H          37.8252   -0.5662   20.3032 H       1  LIG1        0.0317
     58 H          36.3587   -0.0191   21.0718 H       1  LIG1        0.0317
     59 H          36.8369   -2.2592   21.8871 H       1  LIG1        0.0814
     60 H          36.9357   -2.9378   20.2344 H       1  LIG1        0.0814
     61 H          33.0819   -1.6070   22.0475 H       1  LIG1        0.0654
     62 H          32.8866    0.2500   23.5986 H       1  LIG1        0.0623
     63 H          29.6387   -1.2040   25.7456 H       1  LIG1        0.0626
     64 H          27.2038   -1.0173   25.6626 H       1  LIG1        0.0654
     65 H          25.3851    1.2096   27.6073 H       1  LIG1        0.2921
     66 H          27.2599    1.4757   29.1482 H       1  LIG1        0.0691
     67 H          31.1919    1.3887   30.9765 H       1  LIG1        0.0700
     68 H          29.7476    0.4289   31.2189 H       1  LIG1        0.0700
     69 H          30.5272   -1.3462   29.8468 H       1  LIG1        0.0346
     70 H          31.8686   -0.9068   30.8317 H       1  LIG1        0.0346
     71 H          34.5241   -1.7361   21.4891 H       1  LIG1        0.2034
@<TRIPOS>BOND
     1     1     2    1
     2     1    39    1
     3     1    40    1
     4     1    41    1
     5     2     3    1
     6     3    12   ar
     7     3     4   ar
     8     4     5   ar
     9     4    42    1
    10     5     6   ar
    11     5    43    1
    12     6    11   ar
    13     6     7    1
    14     7    37    1
    15     7     8    2
    16     8     9    1
    17     8    28    1
    18     9    38    1
    19     9    10    1
    20     9    13    1
    21    10    11    1
    22    11    12   ar
    23    12    44    1
    24    13    27   ar
    25    13    14   ar
    26    14    15   ar
    27    14    45    1
    28    15    16   ar
    29    15    46    1
    30    16    17    1
    31    16    26   ar
    32    17    18    1
    33    18    19    1
    34    18    47    1
    35    18    48    1
    36    19    20    1
    37    19    49    1
    38    19    50    1
    39    20    25    1
    40    20    21    1
    41    20    71    1
    42    21    22    1
    43    21    51    1
    44    21    52    1
    45    22    23    1
    46    22    53    1
    47    22    54    1
    48    23    24    1
    49    23    55    1
    50    23    56    1
    51    24    25    1
    52    24    57    1
    53    24    58    1
    54    25    59    1
    55    25    60    1
    56    26    27   ar
    57    26    61    1
    58    27    62    1
    59    28    34   ar
    60    28    29   ar
    61    29    30   ar
    62    29    63    1
    63    30    31   ar
    64    30    64    1
    65    31    32    1
    66    31    33   ar
    67    32    65    1
    68    33    34   ar
    69    33    66    1
    70    34    35    1
    71    35    36    1
    72    36    37    1
    73    36    67    1
    74    36    68    1
    75    37    69    1
    76    37    70    1
@<TRIPOS>MOLECULE
CHEMBL1083881
 27 29 0 0 0
SMALL
GASTEIGER

@<TRIPOS>ATOM
      1 O          37.0891   -1.2552   13.8142 O.3     1  LIG1       -0.5068
      2 C          36.4901   -1.5631   15.0067 C.ar    1  LIG1        0.1170
      3 C          35.8992   -2.8145   15.1812 C.ar    1  LIG1       -0.0184
      4 C          35.2899   -3.1283   16.3931 C.ar    1  LIG1       -0.0364
      5 C          35.2762   -2.1842   17.4254 C.ar    1  LIG1        0.0447
      6 C          35.8693   -0.9297   17.2485 C.ar    1  LIG1       -0.0364
      7 C          36.4772   -0.6210   16.0348 C.ar    1  LIG1       -0.0184
      8 N          34.6620   -2.4977   18.6486 N.am    1  LIG1       -0.2024
      9 C          33.6987   -3.4529   18.7798 C.2     1  LIG1        0.2582
     10 O          33.2295   -4.1653   17.8906 O.2     1  LIG1       -0.2692
     11 C          33.3347   -3.4535   20.2186 C.ar    1  LIG1        0.0498
     12 C          32.4089   -4.2195   20.9285 C.ar    1  LIG1       -0.0478
     13 C          32.2739   -4.0009   22.3038 C.ar    1  LIG1       -0.0470
     14 C          33.0562   -3.0315   22.9456 C.ar    1  LIG1        0.0186
     15 BR         32.8629   -2.7435   24.8169 Br      1  LIG1       -0.0503
     16 C          33.9793   -2.2741   22.2155 C.ar    1  LIG1       -0.0349
     17 C          34.0984   -2.5072   20.8446 C.ar    1  LIG1        0.0508
     18 C          34.9704   -1.8773   19.8222 C.2     1  LIG1        0.2583
     19 O          35.7989   -0.9819   19.9966 O.2     1  LIG1       -0.2692
     20 H          37.9502   -1.6661   13.7104 H       1  LIG1        0.2921
     21 H          35.9108   -3.5421   14.3829 H       1  LIG1        0.0655
     22 H          34.8321   -4.0979   16.5280 H       1  LIG1        0.0637
     23 H          35.8596   -0.1992   18.0448 H       1  LIG1        0.0637
     24 H          36.9362    0.3469   15.8947 H       1  LIG1        0.0655
     25 H          31.8029   -4.9682   20.4396 H       1  LIG1        0.0626
     26 H          31.5628   -4.5830   22.8714 H       1  LIG1        0.0629
     27 H          34.5808   -1.5275   22.7134 H       1  LIG1        0.0636
@<TRIPOS>BOND
     1     1     2    1
     2     1    20    1
     3     2     7   ar
     4     2     3   ar
     5     3     4   ar
     6     3    21    1
     7     4     5   ar
     8     4    22    1
     9     5     6   ar
    10     5     8    1
    11     6     7   ar
    12     6    23    1
    13     7    24    1
    14     8    18   am
    15     8     9   am
    16     9    10    2
    17     9    11    1
    18    11    17   ar
    19    11    12   ar
    20    12    13   ar
    21    12    25    1
    22    13    14   ar
    23    13    26    1
    24    14    15    1
    25    14    16   ar
    26    16    17   ar
    27    16    27    1
    28    17    18    1
    29    18    19    2
@<TRIPOS>MOLECULE
CHEMBL1083881
 27 29 0 0 0
SMALL
GASTEIGER

@<TRIPOS>ATOM
      1 O          24.3387   -0.7100   26.8892 O.3     1  LIG1       -0.5068
      2 C          25.6625   -0.6858   27.2396 C.ar    1  LIG1        0.1170
      3 C          26.3139   -1.8758   27.5638 C.ar    1  LIG1       -0.0184
      4 C          27.6596   -1.8523   27.9203 C.ar    1  LIG1       -0.0364
      5 C          28.3461   -0.6337   27.9499 C.ar    1  LIG1        0.0447
      6 C          27.6910    0.5586   27.6245 C.ar    1  LIG1       -0.0364
      7 C          26.3455    0.5295   27.2687 C.ar    1  LIG1       -0.0184
      8 N          29.7032   -0.6068   28.3096 N.am    1  LIG1       -0.2024
      9 C          30.5282   -1.6863   28.2010 C.2     1  LIG1        0.2582
     10 O          30.2350   -2.8100   27.7894 O.2     1  LIG1       -0.2692
     11 C          31.8531   -1.2223   28.6829 C.ar    1  LIG1        0.0498
     12 C          33.0715   -1.8930   28.7987 C.ar    1  LIG1       -0.0478
     13 C          34.1764   -1.1924   29.2945 C.ar    1  LIG1       -0.0470
     14 C          34.0523    0.1536   29.6640 C.ar    1  LIG1        0.0186
     15 BR         35.5628    1.0953   30.3375 Br      1  LIG1       -0.0503
     16 C          32.8215    0.8080   29.5397 C.ar    1  LIG1       -0.0349
     17 C          31.7315    0.0915   29.0434 C.ar    1  LIG1        0.0508
     18 C          30.3258    0.5013   28.8013 C.2     1  LIG1        0.2583
     19 O          29.8260    1.6096   29.0023 O.2     1  LIG1       -0.2692
     20 H          23.7684   -1.0114   27.5998 H       1  LIG1        0.2921
     21 H          25.7821   -2.8157   27.5404 H       1  LIG1        0.0655
     22 H          28.1640   -2.7744   28.1715 H       1  LIG1        0.0637
     23 H          28.2198    1.5009   27.6469 H       1  LIG1        0.0637
     24 H          25.8364    1.4485   27.0167 H       1  LIG1        0.0655
     25 H          33.1736   -2.9304   28.5156 H       1  LIG1        0.0626
     26 H          35.1283   -1.6934   29.3923 H       1  LIG1        0.0629
     27 H          32.7292    1.8458   29.8256 H       1  LIG1        0.0636
@<TRIPOS>BOND
     1     1     2    1
     2     1    20    1
     3     2     7   ar
     4     2     3   ar
     5     3     4   ar
     6     3    21    1
     7     4     5   ar
     8     4    22    1
     9     5     6   ar
    10     5     8    1
    11     6     7   ar
    12     6    23    1
    13     7    24    1
    14     8    18   am
    15     8     9   am
    16     9    10    2
    17     9    11    1
    18    11    17   ar
    19    11    12   ar
    20    12    13   ar
    21    12    25    1
    22    13    14   ar
    23    13    26    1
    24    14    15    1
    25    14    16   ar
    26    16    17   ar
    27    16    27    1
    28    17    18    1
    29    18    19    2
@<TRIPOS>MOLECULE
CHEMBL1083881
 27 29 0 0 0
SMALL
GASTEIGER

@<TRIPOS>ATOM
      1 O          36.2024    1.9904   27.7900 O.3     1  LIG1       -0.5068
      2 C          34.9238    1.4995   27.7921 C.ar    1  LIG1        0.1170
      3 C          34.6363    0.3219   28.4821 C.ar    1  LIG1       -0.0184
      4 C          33.3368   -0.1780   28.4847 C.ar    1  LIG1       -0.0364
      5 C          32.3309    0.5066   27.7944 C.ar    1  LIG1        0.0447
      6 C          32.6213    1.6874   27.1030 C.ar    1  LIG1       -0.0364
      7 C          33.9222    2.1830   27.1035 C.ar    1  LIG1       -0.0184
      8 N          31.0195    0.0045   27.7948 N.am    1  LIG1       -0.2024
      9 C          30.7190   -1.3049   28.0241 C.2     1  LIG1        0.2582
     10 O          31.5092   -2.2211   28.2578 O.2     1  LIG1       -0.2692
     11 C          29.2403   -1.3939   27.9330 C.ar    1  LIG1        0.0498
     12 C          28.3778   -2.4815   28.0783 C.ar    1  LIG1       -0.0478
     13 C          27.0024   -2.2683   27.9364 C.ar    1  LIG1       -0.0470
     14 C          26.5110   -0.9865   27.6548 C.ar    1  LIG1        0.0186
     15 BR         24.6379   -0.7096   27.4638 Br      1  LIG1       -0.0503
     16 C          27.3929    0.0910   27.5133 C.ar    1  LIG1       -0.0349
     17 C          28.7612   -0.1427   27.6581 C.ar    1  LIG1        0.0508
     18 C          29.9212    0.7785   27.5664 C.2     1  LIG1        0.2583
     19 O          29.8974    1.9882   27.3330 O.2     1  LIG1       -0.2692
     20 H          36.7688    1.5632   28.4363 H       1  LIG1        0.2921
     21 H          35.4143   -0.2053   29.0145 H       1  LIG1        0.0655
     22 H          33.1143   -1.0905   29.0192 H       1  LIG1        0.0637
     23 H          31.8455    2.2176   26.5691 H       1  LIG1        0.0637
     24 H          34.1500    3.0947   26.5706 H       1  LIG1        0.0655
     25 H          28.7503   -3.4719   28.2954 H       1  LIG1        0.0626
     26 H          26.3180   -3.0968   28.0447 H       1  LIG1        0.0629
     27 H          27.0109    1.0779   27.2960 H       1  LIG1        0.0636
@<TRIPOS>BOND
     1     1     2    1
     2     1    20    1
     3     2     7   ar
     4     2     3   ar
     5     3     4   ar
     6     3    21    1
     7     4     5   ar
     8     4    22    1
     9     5     6   ar
    10     5     8    1
    11     6     7   ar
    12     6    23    1
    13     7    24    1
    14     8    18   am
    15     8     9   am
    16     9    10    2
    17     9    11    1
    18    11    17   ar
    19    11    12   ar
    20    12    13   ar
    21    12    25    1
    22    13    14   ar
    23    13    26    1
    24    14    15    1
    25    14    16   ar
    26    16    17   ar
    27    16    27    1
    28    17    18    1
    29    18    19    2
@<TRIPOS>MOLECULE
CHEMBL1083881
 27 29 0 0 0
SMALL
GASTEIGER

@<TRIPOS>ATOM
      1 O          25.2837   -2.4685   27.7342 O.3     1  LIG1       -0.5068
      2 C          26.5899   -2.1099   27.9369 C.ar    1  LIG1        0.1170
      3 C          26.9103   -0.7750   28.1836 C.ar    1  LIG1       -0.0184
      4 C          28.2379   -0.4095   28.3897 C.ar    1  LIG1       -0.0364
      5 C          29.2388   -1.3860   28.3471 C.ar    1  LIG1        0.0447
      6 C          28.9154   -2.7242   28.0995 C.ar    1  LIG1       -0.0364
      7 C          27.5864   -3.0843   27.8941 C.ar    1  LIG1       -0.0184
      8 N          30.5786   -1.0203   28.5541 N.am    1  LIG1       -0.2024
      9 C          30.9526    0.1027   29.2299 C.2     1  LIG1        0.2582
     10 O          30.2135    0.9425   29.7465 O.2     1  LIG1       -0.2692
     11 C          32.4367    0.1000   29.2122 C.ar    1  LIG1        0.0498
     12 C          33.3603    0.9995   29.7465 C.ar    1  LIG1       -0.0478
     13 C          34.7242    0.7397   29.5740 C.ar    1  LIG1       -0.0470
     14 C          35.1438   -0.4021   28.8784 C.ar    1  LIG1        0.0186
     15 BR         37.0020   -0.7442   28.6502 Br      1  LIG1       -0.0503
     16 C          34.2013   -1.2920   28.3506 C.ar    1  LIG1       -0.0349
     17 C          32.8457   -1.0146   28.5332 C.ar    1  LIG1        0.0508
     18 C          31.6338   -1.7532   28.0993 C.2     1  LIG1        0.2583
     19 O          31.5898   -2.8071   27.4623 O.2     1  LIG1       -0.2692
     20 H          25.1071   -2.7467   26.8328 H       1  LIG1        0.2921
     21 H          26.1361   -0.0225   28.2161 H       1  LIG1        0.0655
     22 H          28.4859    0.6248   28.5808 H       1  LIG1        0.0637
     23 H          29.6873   -3.4798   28.0662 H       1  LIG1        0.0637
     24 H          27.3331   -4.1169   27.7026 H       1  LIG1        0.0655
     25 H          33.0432    1.8815   30.2836 H       1  LIG1        0.0626
     26 H          35.4552    1.4237   29.9794 H       1  LIG1        0.0629
     27 H          34.5281   -2.1714   27.8148 H       1  LIG1        0.0636
@<TRIPOS>BOND
     1     1     2    1
     2     1    20    1
     3     2     7   ar
     4     2     3   ar
     5     3     4   ar
     6     3    21    1
     7     4     5   ar
     8     4    22    1
     9     5     6   ar
    10     5     8    1
    11     6     7   ar
    12     6    23    1
    13     7    24    1
    14     8    18   am
    15     8     9   am
    16     9    10    2
    17     9    11    1
    18    11    17   ar
    19    11    12   ar
    20    12    13   ar
    21    12    25    1
    22    13    14   ar
    23    13    26    1
    24    14    15    1
    25    14    16   ar
    26    16    17   ar
    27    16    27    1
    28    17    18    1
    29    18    19    2
@<TRIPOS>MOLECULE
CHEMBL1083881
 27 29 0 0 0
SMALL
GASTEIGER

@<TRIPOS>ATOM
      1 O          32.2836   -3.4402   24.2604 O.3     1  LIG1       -0.5068
      2 C          32.8141   -3.2394   23.0138 C.ar    1  LIG1        0.1170
      3 C          32.2321   -3.8569   21.9068 C.ar    1  LIG1       -0.0184
      4 C          32.7707   -3.6535   20.6392 C.ar    1  LIG1       -0.0364
      5 C          33.8918   -2.8306   20.4879 C.ar    1  LIG1        0.0447
      6 C          34.4741   -2.2121   21.5993 C.ar    1  LIG1       -0.0364
      7 C          33.9316   -2.4189   22.8645 C.ar    1  LIG1       -0.0184
      8 N          34.4375   -2.6239   19.2106 N.am    1  LIG1       -0.2024
      9 C          34.2953   -3.5084   18.1834 C.2     1  LIG1        0.2582
     10 O          33.6938   -4.5835   18.2036 O.2     1  LIG1       -0.2692
     11 C          35.0174   -2.9031   17.0367 C.ar    1  LIG1        0.0498
     12 C          35.2072   -3.3581   15.7310 C.ar    1  LIG1       -0.0478
     13 C          35.9454   -2.5644   14.8465 C.ar    1  LIG1       -0.0470
     14 C          36.4785   -1.3402   15.2718 C.ar    1  LIG1        0.0186
     15 BR         37.4811   -0.2698   14.0589 Br      1  LIG1       -0.0503
     16 C          36.2764   -0.9018   16.5854 C.ar    1  LIG1       -0.0349
     17 C          35.5375   -1.7084   17.4522 C.ar    1  LIG1        0.0508
     18 C          35.1614   -1.5189   18.8753 C.2     1  LIG1        0.2583
     19 O          35.4436   -0.5642   19.6015 O.2     1  LIG1       -0.2692
     20 H          32.2785   -4.3639   24.5210 H       1  LIG1        0.2921
     21 H          31.3664   -4.4920   22.0257 H       1  LIG1        0.0655
     22 H          32.3196   -4.1321   19.7817 H       1  LIG1        0.0637
     23 H          35.3403   -1.5762   21.4843 H       1  LIG1        0.0637
     24 H          34.3788   -1.9428   23.7251 H       1  LIG1        0.0655
     25 H          34.7989   -4.3009   15.3971 H       1  LIG1        0.0626
     26 H          36.1040   -2.8987   13.8318 H       1  LIG1        0.0629
     27 H          36.6888    0.0425   16.9101 H       1  LIG1        0.0636
@<TRIPOS>BOND
     1     1     2    1
     2     1    20    1
     3     2     7   ar
     4     2     3   ar
     5     3     4   ar
     6     3    21    1
     7     4     5   ar
     8     4    22    1
     9     5     6   ar
    10     5     8    1
    11     6     7   ar
    12     6    23    1
    13     7    24    1
    14     8    18   am
    15     8     9   am
    16     9    10    2
    17     9    11    1
    18    11    17   ar
    19    11    12   ar
    20    12    13   ar
    21    12    25    1
    22    13    14   ar
    23    13    26    1
    24    14    15    1
    25    14    16   ar
    26    16    17   ar
    27    16    27    1
    28    17    18    1
    29    18    19    2
@<TRIPOS>MOLECULE
CHEMBL1083881
 27 29 0 0 0
SMALL
GASTEIGER

@<TRIPOS>ATOM
      1 O          34.9906   -4.7955   13.6436 O.3     1  LIG1       -0.5068
      2 C          34.5350   -4.4942   14.8996 C.ar    1  LIG1        0.1170
      3 C          33.2310   -4.8317   15.2618 C.ar    1  LIG1       -0.0184
      4 C          32.7670   -4.5257   16.5384 C.ar    1  LIG1       -0.0364
      5 C          33.6143   -3.8820   17.4465 C.ar    1  LIG1        0.0447
      6 C          34.9218   -3.5444   17.0814 C.ar    1  LIG1       -0.0364
      7 C          35.3808   -3.8526   15.8038 C.ar    1  LIG1       -0.0184
      8 N          33.1490   -3.5718   18.7345 N.am    1  LIG1       -0.2024
      9 C          31.8281   -3.4331   19.0403 C.2     1  LIG1        0.2582
     10 O          30.8695   -3.5512   18.2751 O.2     1  LIG1       -0.2692
     11 C          31.7884   -3.1102   20.4884 C.ar    1  LIG1        0.0498
     12 C          30.7124   -2.8630   21.3422 C.ar    1  LIG1       -0.0478
     13 C          30.9765   -2.5790   22.6864 C.ar    1  LIG1       -0.0470
     14 C          32.2964   -2.5461   23.1559 C.ar    1  LIG1        0.0186
     15 BR         32.6424   -2.1583   24.9868 Br      1  LIG1       -0.0503
     16 C          33.3614   -2.7973   22.2833 C.ar    1  LIG1       -0.0349
     17 C          33.0768   -3.0782   20.9462 C.ar    1  LIG1        0.0508
     18 C          33.9734   -3.3798   19.8026 C.2     1  LIG1        0.2583
     19 O          35.2040   -3.4436   19.8152 O.2     1  LIG1       -0.2692
     20 H          34.9565   -4.0474   13.0433 H       1  LIG1        0.2921
     21 H          32.5783   -5.3287   14.5592 H       1  LIG1        0.0655
     22 H          31.7566   -4.7872   16.8187 H       1  LIG1        0.0637
     23 H          35.5777   -3.0470   17.7816 H       1  LIG1        0.0637
     24 H          36.3900   -3.5933   15.5184 H       1  LIG1        0.0655
     25 H          29.6928   -2.8867   20.9864 H       1  LIG1        0.0626
     26 H          30.1578   -2.3844   23.3636 H       1  LIG1        0.0629
     27 H          34.3778   -2.7711   22.6485 H       1  LIG1        0.0636
@<TRIPOS>BOND
     1     1     2    1
     2     1    20    1
     3     2     7   ar
     4     2     3   ar
     5     3     4   ar
     6     3    21    1
     7     4     5   ar
     8     4    22    1
     9     5     6   ar
    10     5     8    1
    11     6     7   ar
    12     6    23    1
    13     7    24    1
    14     8    18   am
    15     8     9   am
    16     9    10    2
    17     9    11    1
    18    11    17   ar
    19    11    12   ar
    20    12    13   ar
    21    12    25    1
    22    13    14   ar
    23    13    26    1
    24    14    15    1
    25    14    16   ar
    26    16    17   ar
    27    16    27    1
    28    17    18    1
    29    18    19    2
@<TRIPOS>MOLECULE
CHEMBL1083881
 27 29 0 0 0
SMALL
GASTEIGER

@<TRIPOS>ATOM
      1 O          32.2275   -2.1420   24.3423 O.3     1  LIG1       -0.5068
      2 C          32.5832   -2.3930   23.0438 C.ar    1  LIG1        0.1170
      3 C          31.6259   -2.8571   22.1418 C.ar    1  LIG1       -0.0184
      4 C          31.9866   -3.1126   20.8215 C.ar    1  LIG1       -0.0364
      5 C          33.3074   -2.9012   20.4120 C.ar    1  LIG1        0.0447
      6 C          34.2661   -2.4358   21.3181 C.ar    1  LIG1       -0.0364
      7 C          33.9002   -2.1818   22.6370 C.ar    1  LIG1       -0.0184
      8 N          33.6742   -3.1585   19.0812 N.am    1  LIG1       -0.2024
      9 C          34.7319   -2.5578   18.4664 C.2     1  LIG1        0.2582
     10 O          35.5044   -1.7298   18.9521 O.2     1  LIG1       -0.2692
     11 C          34.7566   -3.1115   17.0895 C.ar    1  LIG1        0.0498
     12 C          35.6150   -2.8622   16.0177 C.ar    1  LIG1       -0.0478
     13 C          35.3964   -3.5405   14.8137 C.ar    1  LIG1       -0.0470
     14 C          34.3359   -4.4488   14.6965 C.ar    1  LIG1        0.0186
     15 BR         34.0490   -5.3648   13.0532 Br      1  LIG1       -0.0503
     16 C          33.4866   -4.6848   15.7836 C.ar    1  LIG1       -0.0349
     17 C          33.7213   -3.9980   16.9756 C.ar    1  LIG1        0.0508
     18 C          33.0081   -4.0339   18.2766 C.2     1  LIG1        0.2583
     19 O          32.0216   -4.7121   18.5687 O.2     1  LIG1       -0.2692
     20 H          32.7450   -2.6436   24.9761 H       1  LIG1        0.2921
     21 H          30.6065   -3.0197   22.4599 H       1  LIG1        0.0655
     22 H          31.2446   -3.4723   20.1229 H       1  LIG1        0.0637
     23 H          35.2869   -2.2720   21.0035 H       1  LIG1        0.0637
     24 H          34.6380   -1.8223   23.3395 H       1  LIG1        0.0655
     25 H          36.4343   -2.1632   16.1017 H       1  LIG1        0.0626
     26 H          36.0492   -3.3614   13.9720 H       1  LIG1        0.0629
     27 H          32.6698   -5.3857   15.6899 H       1  LIG1        0.0636
@<TRIPOS>BOND
     1     1     2    1
     2     1    20    1
     3     2     7   ar
     4     2     3   ar
     5     3     4   ar
     6     3    21    1
     7     4     5   ar
     8     4    22    1
     9     5     6   ar
    10     5     8    1
    11     6     7   ar
    12     6    23    1
    13     7    24    1
    14     8    18   am
    15     8     9   am
    16     9    10    2
    17     9    11    1
    18    11    17   ar
    19    11    12   ar
    20    12    13   ar
    21    12    25    1
    22    13    14   ar
    23    13    26    1
    24    14    15    1
    25    14    16   ar
    26    16    17   ar
    27    16    27    1
    28    17    18    1
    29    18    19    2
@<TRIPOS>MOLECULE
CHEMBL1083881
 27 29 0 0 0
SMALL
GASTEIGER

@<TRIPOS>ATOM
      1 O          32.0071   -3.8631   20.6058 O.3     1  LIG1       -0.5068
      2 C          32.0771   -3.4098   21.8963 C.ar    1  LIG1        0.1170
      3 C          32.6056   -4.2328   22.8907 C.ar    1  LIG1       -0.0184
      4 C          32.6771   -3.7730   24.2029 C.ar    1  LIG1       -0.0364
      5 C          32.2175   -2.4883   24.5116 C.ar    1  LIG1        0.0447
      6 C          31.6877   -1.6644   23.5130 C.ar    1  LIG1       -0.0364
      7 C          31.6186   -2.1290   22.2025 C.ar    1  LIG1       -0.0184
      8 N          32.2878   -2.0220   25.8343 N.am    1  LIG1       -0.2024
      9 C          33.1606   -2.5161   26.7571 C.2     1  LIG1        0.2582
     10 O          33.9924   -3.4102   26.5925 O.2     1  LIG1       -0.2692
     11 C          32.8977   -1.7502   28.0010 C.ar    1  LIG1        0.0498
     12 C          33.4870   -1.8248   29.2639 C.ar    1  LIG1       -0.0478
     13 C          33.0298   -0.9637   30.2674 C.ar    1  LIG1       -0.0470
     14 C          32.0021   -0.0493   30.0002 C.ar    1  LIG1        0.0186
     15 BR         31.3890    1.1164   31.3739 Br      1  LIG1       -0.0503
     16 C          31.4248    0.0097   28.7267 C.ar    1  LIG1       -0.0349
     17 C          31.8946   -0.8579   27.7397 C.ar    1  LIG1        0.0508
     18 C          31.4904   -1.0303   26.3222 C.2     1  LIG1        0.2583
     19 O          30.6178   -0.4083   25.7137 O.2     1  LIG1       -0.2692
     20 H          31.5164   -4.6837   20.5230 H       1  LIG1        0.2921
     21 H          32.9600   -5.2245   22.6503 H       1  LIG1        0.0655
     22 H          33.0865   -4.4109   24.9732 H       1  LIG1        0.0637
     23 H          31.3321   -0.6717   23.7497 H       1  LIG1        0.0637
     24 H          31.2100   -1.4954   21.4287 H       1  LIG1        0.0655
     25 H          34.2794   -2.5275   29.4762 H       1  LIG1        0.0626
     26 H          33.4723   -1.0058   31.2518 H       1  LIG1        0.0629
     27 H          30.6325    0.7158   28.5240 H       1  LIG1        0.0636
@<TRIPOS>BOND
     1     1     2    1
     2     1    20    1
     3     2     7   ar
     4     2     3   ar
     5     3     4   ar
     6     3    21    1
     7     4     5   ar
     8     4    22    1
     9     5     6   ar
    10     5     8    1
    11     6     7   ar
    12     6    23    1
    13     7    24    1
    14     8    18   am
    15     8     9   am
    16     9    10    2
    17     9    11    1
    18    11    17   ar
    19    11    12   ar
    20    12    13   ar
    21    12    25    1
    22    13    14   ar
    23    13    26    1
    24    14    15    1
    25    14    16   ar
    26    16    17   ar
    27    16    27    1
    28    17    18    1
    29    18    19    2
@<TRIPOS>MOLECULE
CHEMBL1083881
 27 29 0 0 0
SMALL
GASTEIGER

@<TRIPOS>ATOM
      1 O          28.1938   -8.5326   17.0432 O.3     1  LIG1       -0.5068
      2 C          29.1828   -7.5876   16.9746 C.ar    1  LIG1        0.1170
      3 C          30.4722   -7.9620   16.5969 C.ar    1  LIG1       -0.0184
      4 C          31.4782   -7.0020   16.5270 C.ar    1  LIG1       -0.0364
      5 C          31.1856   -5.6696   16.8367 C.ar    1  LIG1        0.0447
      6 C          29.8918   -5.2960   17.2153 C.ar    1  LIG1       -0.0364
      7 C          28.8895   -6.2598   17.2836 C.ar    1  LIG1       -0.0184
      8 N          32.1982   -4.6993   16.7675 N.am    1  LIG1       -0.2024
      9 C          33.2821   -4.8051   15.9479 C.2     1  LIG1        0.2582
     10 O          33.5409   -5.7245   15.1695 O.2     1  LIG1       -0.2692
     11 C          34.0838   -3.5799   16.1911 C.ar    1  LIG1        0.0498
     12 C          35.2900   -3.1500   15.6362 C.ar    1  LIG1       -0.0478
     13 C          35.8248   -1.9292   16.0618 C.ar    1  LIG1       -0.0470
     14 C          35.1559   -1.1618   17.0248 C.ar    1  LIG1        0.0186
     15 BR         35.8940    0.4969   17.5956 Br      1  LIG1       -0.0503
     16 C          33.9470   -1.6108   17.5685 C.ar    1  LIG1       -0.0349
     17 C          33.4306   -2.8312   17.1310 C.ar    1  LIG1        0.0508
     18 C          32.1945   -3.5584   17.5130 C.2     1  LIG1        0.2583
     19 O          31.3435   -3.2057   18.3315 O.2     1  LIG1       -0.2692
     20 H          27.4852   -8.2904   17.6434 H       1  LIG1        0.2921
     21 H          30.6962   -8.9914   16.3582 H       1  LIG1        0.0655
     22 H          32.4772   -7.2924   16.2344 H       1  LIG1        0.0637
     23 H          29.6639   -4.2672   17.4549 H       1  LIG1        0.0637
     24 H          27.8892   -5.9748   17.5756 H       1  LIG1        0.0655
     25 H          35.8105   -3.7370   14.8937 H       1  LIG1        0.0626
     26 H          36.7576   -1.5788   15.6451 H       1  LIG1        0.0629
     27 H          33.4339   -1.0167   18.3109 H       1  LIG1        0.0636
@<TRIPOS>BOND
     1     1     2    1
     2     1    20    1
     3     2     7   ar
     4     2     3   ar
     5     3     4   ar
     6     3    21    1
     7     4     5   ar
     8     4    22    1
     9     5     6   ar
    10     5     8    1
    11     6     7   ar
    12     6    23    1
    13     7    24    1
    14     8    18   am
    15     8     9   am
    16     9    10    2
    17     9    11    1
    18    11    17   ar
    19    11    12   ar
    20    12    13   ar
    21    12    25    1
    22    13    14   ar
    23    13    26    1
    24    14    15    1
    25    14    16   ar
    26    16    17   ar
    27    16    27    1
    28    17    18    1
    29    18    19    2
@<TRIPOS>MOLECULE
CHEMBL1083881
 27 29 0 0 0
SMALL
GASTEIGER

@<TRIPOS>ATOM
      1 O          32.1375   -2.0926   26.7209 O.3     1  LIG1       -0.5068
      2 C          32.1908   -2.3374   25.3744 C.ar    1  LIG1        0.1170
      3 C          31.4916   -1.5126   24.4933 C.ar    1  LIG1       -0.0184
      4 C          31.5451   -1.7608   23.1243 C.ar    1  LIG1       -0.0364
      5 C          32.3006   -2.8363   22.6453 C.ar    1  LIG1        0.0447
      6 C          33.0011   -3.6623   23.5306 C.ar    1  LIG1       -0.0364
      7 C          32.9443   -3.4098   24.8984 C.ar    1  LIG1       -0.0184
      8 N          32.3561   -3.0893   21.2652 N.am    1  LIG1       -0.2024
      9 C          31.2545   -3.1103   20.4628 C.2     1  LIG1        0.2582
     10 O          30.0843   -2.9201   20.7984 O.2     1  LIG1       -0.2692
     11 C          31.7622   -3.4105   19.1008 C.ar    1  LIG1        0.0498
     12 C          31.0921   -3.5538   17.8850 C.ar    1  LIG1       -0.0478
     13 C          31.8404   -3.8424   16.7386 C.ar    1  LIG1       -0.0470
     14 C          33.2323   -3.9825   16.8197 C.ar    1  LIG1        0.0186
     15 BR         34.2388   -4.3756   15.2531 Br      1  LIG1       -0.0503
     16 C          33.8852   -3.8345   18.0488 C.ar    1  LIG1       -0.0349
     17 C          33.1207   -3.5471   19.1805 C.ar    1  LIG1        0.0508
     18 C          33.5167   -3.3379   20.5954 C.2     1  LIG1        0.2583
     19 O          34.6546   -3.3797   21.0663 O.2     1  LIG1       -0.2692
     20 H          33.0053   -1.9881   27.1173 H       1  LIG1        0.2921
     21 H          30.9088   -0.6826   24.8651 H       1  LIG1        0.0655
     22 H          31.0032   -1.1216   22.4418 H       1  LIG1        0.0637
     23 H          33.5852   -4.4937   23.1623 H       1  LIG1        0.0637
     24 H          33.4840   -4.0457   25.5850 H       1  LIG1        0.0655
     25 H          30.0194   -3.4471   17.8159 H       1  LIG1        0.0626
     26 H          31.3409   -3.9576   15.7879 H       1  LIG1        0.0629
     27 H          34.9585   -3.9433   18.1079 H       1  LIG1        0.0636
@<TRIPOS>BOND
     1     1     2    1
     2     1    20    1
     3     2     7   ar
     4     2     3   ar
     5     3     4   ar
     6     3    21    1
     7     4     5   ar
     8     4    22    1
     9     5     6   ar
    10     5     8    1
    11     6     7   ar
    12     6    23    1
    13     7    24    1
    14     8    18   am
    15     8     9   am
    16     9    10    2
    17     9    11    1
    18    11    17   ar
    19    11    12   ar
    20    12    13   ar
    21    12    25    1
    22    13    14   ar
    23    13    26    1
    24    14    15    1
    25    14    16   ar
    26    16    17   ar
    27    16    27    1
    28    17    18    1
    29    18    19    2
@<TRIPOS>MOLECULE
CHEMBL1085668
 61 65 0 0 0
SMALL
GASTEIGER

@<TRIPOS>ATOM
      1 C          31.8337   -3.2473   17.9378 C.3     1  LIG1       -0.0432
      2 N          31.8610   -3.7073   19.4082 N.4     1  LIG1        0.2333
      3 C          30.6761   -3.1093   20.1940 C.3     1  LIG1       -0.0432
      4 C          33.2364   -3.4276   20.0609 C.3     1  LIG1        0.0026
      5 C          33.1879   -3.5824   21.5925 C.3     1  LIG1        0.1291
      6 O          32.4925   -2.4784   22.1687 O.3     1  LIG1       -0.4867
      7 C          32.2215   -2.4786   23.5234 C.ar    1  LIG1        0.1208
      8 C          31.5356   -1.3701   24.0203 C.ar    1  LIG1       -0.0196
      9 C          31.2334   -1.2738   25.3753 C.ar    1  LIG1       -0.0513
     10 C          31.6147   -2.2918   26.2535 C.ar    1  LIG1       -0.0026
     11 C          32.2887   -3.4118   25.7597 C.ar    1  LIG1       -0.0513
     12 C          32.5917   -3.5065   24.4043 C.ar    1  LIG1       -0.0196
     13 C          31.3089   -2.1797   27.7487 C.3     1  LIG1        0.1512
     14 O          30.1246   -2.9205   28.1118 O.3     1  LIG1       -0.4788
     15 C          28.9211   -2.2423   28.0901 C.ar    1  LIG1        0.1327
     16 C          27.7741   -2.9982   27.8510 C.ar    1  LIG1        0.0222
     17 C          26.5282   -2.3733   27.8339 C.ar    1  LIG1        0.1204
     18 O          25.3967   -3.1066   27.5945 O.3     1  LIG1       -0.5066
     19 C          26.4355   -0.9990   28.0539 C.ar    1  LIG1       -0.0194
     20 C          27.5857   -0.2483   28.3023 C.ar    1  LIG1       -0.0474
     21 C          28.8454   -0.8655   28.3479 C.ar    1  LIG1        0.0206
     22 C          30.1122   -0.1270   28.5570 C.2     1  LIG1       -0.0259
     23 C          31.2910   -0.7348   28.2800 C.2     1  LIG1        0.0117
     24 C          32.5753    0.0237   28.3074 C.ar    1  LIG1        0.0242
     25 C          33.7180   -0.5515   28.8801 C.ar    1  LIG1       -0.0473
     26 C          34.9255    0.1430   28.9227 C.ar    1  LIG1       -0.0194
     27 C          35.0087    1.4285   28.3941 C.ar    1  LIG1        0.1204
     28 O          36.1960    2.1097   28.4308 O.3     1  LIG1       -0.5066
     29 C          33.8811    2.0189   27.8277 C.ar    1  LIG1        0.0221
     30 C          32.6638    1.3356   27.7887 C.ar    1  LIG1        0.1315
     31 O          31.5813    1.9427   27.1901 O.3     1  LIG1       -0.4909
     32 C          30.4924    2.3381   28.0307 C.3     1  LIG1        0.0936
     33 C          30.0749    1.3041   29.0929 C.3     1  LIG1        0.0077
     34 H          32.0987   -2.7161   28.2743 H       1  LIG1        0.0836
     35 H          31.9700   -2.1648   17.9239 H       1  LIG1        0.0777
     36 H          30.8665   -3.5372   17.5250 H       1  LIG1        0.0777
     37 H          32.6437   -3.7627   17.4201 H       1  LIG1        0.0777
     38 H          30.8325   -2.0318   20.2652 H       1  LIG1        0.0777
     39 H          30.6556   -3.5817   21.1761 H       1  LIG1        0.0777
     40 H          29.7658   -3.3466   19.6418 H       1  LIG1        0.0777
     41 H          33.9163   -4.1607   19.6238 H       1  LIG1        0.0848
     42 H          33.5347   -2.4262   19.7453 H       1  LIG1        0.0848
     43 H          32.6821   -4.5153   21.8474 H       1  LIG1        0.0751
     44 H          34.2038   -3.6489   21.9856 H       1  LIG1        0.0751
     45 H          31.2417   -0.5732   23.3529 H       1  LIG1        0.0654
     46 H          30.7118   -0.4010   25.7398 H       1  LIG1        0.0623
     47 H          32.5881   -4.2093   26.4240 H       1  LIG1        0.0623
     48 H          33.1158   -4.3842   24.0581 H       1  LIG1        0.0654
     49 H          27.8529   -4.0616   27.6763 H       1  LIG1        0.0691
     50 H          25.1895   -3.1795   26.6602 H       1  LIG1        0.2921
     51 H          25.4742   -0.5067   28.0271 H       1  LIG1        0.0654
     52 H          27.4740    0.8158   28.4407 H       1  LIG1        0.0626
     53 H          33.6801   -1.5426   29.3071 H       1  LIG1        0.0626
     54 H          35.7945   -0.3198   29.3678 H       1  LIG1        0.0654
     55 H          36.9363    1.5585   28.6943 H       1  LIG1        0.2921
     56 H          33.9438    3.0143   27.4127 H       1  LIG1        0.0691
     57 H          30.7500    3.2743   28.5280 H       1  LIG1        0.0700
     58 H          29.6433    2.5476   27.3795 H       1  LIG1        0.0700
     59 H          29.1265    1.5658   29.5589 H       1  LIG1        0.0346
     60 H          30.7886    1.3558   29.9171 H       1  LIG1        0.0346
     61 H          31.7395   -4.7110   19.4035 H       1  LIG1        0.2029
@<TRIPOS>BOND
     1     1     2    1
     2     1    35    1
     3     1    36    1
     4     1    37    1
     5     2     3    1
     6     2     4    1
     7     2    61    1
     8     3    38    1
     9     3    39    1
    10     3    40    1
    11     4     5    1
    12     4    41    1
    13     4    42    1
    14     5     6    1
    15     5    43    1
    16     5    44    1
    17     6     7    1
    18     7    12   ar
    19     7     8   ar
    20     8     9   ar
    21     8    45    1
    22     9    10   ar
    23     9    46    1
    24    10    11   ar
    25    10    13    1
    26    11    12   ar
    27    11    47    1
    28    12    48    1
    29    13    34    1
    30    13    23    1
    31    13    14    1
    32    14    15    1
    33    15    21   ar
    34    15    16   ar
    35    16    17   ar
    36    16    49    1
    37    17    18    1
    38    17    19   ar
    39    18    50    1
    40    19    20   ar
    41    19    51    1
    42    20    21   ar
    43    20    52    1
    44    21    22    1
    45    22    33    1
    46    22    23    2
    47    23    24    1
    48    24    30   ar
    49    24    25   ar
    50    25    26   ar
    51    25    53    1
    52    26    27   ar
    53    26    54    1
    54    27    28    1
    55    27    29   ar
    56    28    55    1
    57    29    30   ar
    58    29    56    1
    59    30    31    1
    60    31    32    1
    61    32    33    1
    62    32    57    1
    63    32    58    1
    64    33    59    1
    65    33    60    1
@<TRIPOS>MOLECULE
CHEMBL1085668
 61 65 0 0 0
SMALL
GASTEIGER

@<TRIPOS>ATOM
      1 C          32.3483   -3.0634   18.7765 C.3     1  LIG1       -0.0432
      2 N          31.2087   -3.7044   19.5920 N.4     1  LIG1        0.2333
      3 C          29.8348   -3.1890   19.1168 C.3     1  LIG1       -0.0432
      4 C          31.4383   -3.5326   21.1131 C.3     1  LIG1        0.0026
      5 C          32.8615   -3.9481   21.5301 C.3     1  LIG1        0.1291
      6 O          32.9633   -3.9649   22.9528 O.3     1  LIG1       -0.4867
      7 C          32.5812   -2.8503   23.6742 C.ar    1  LIG1        0.1208
      8 C          32.3055   -3.0501   25.0271 C.ar    1  LIG1       -0.0196
      9 C          31.8968   -1.9896   25.8301 C.ar    1  LIG1       -0.0513
     10 C          31.7599   -0.7095   25.2862 C.ar    1  LIG1       -0.0026
     11 C          32.0491   -0.4998   23.9354 C.ar    1  LIG1       -0.0513
     12 C          32.4565   -1.5616   23.1326 C.ar    1  LIG1       -0.0196
     13 C          31.2854    0.4555   26.1576 C.3     1  LIG1        0.1512
     14 O          32.2954    1.4789   26.2828 O.3     1  LIG1       -0.4788
     15 C          33.1636    1.3851   27.3534 C.ar    1  LIG1        0.1327
     16 C          34.4304    1.9445   27.1905 C.ar    1  LIG1        0.0222
     17 C          35.3452    1.8964   28.2413 C.ar    1  LIG1        0.1204
     18 O          36.5936    2.4383   28.0887 O.3     1  LIG1       -0.5066
     19 C          34.9904    1.2896   29.4461 C.ar    1  LIG1       -0.0194
     20 C          33.7177    0.7397   29.6075 C.ar    1  LIG1       -0.0474
     21 C          32.7760    0.8015   28.5687 C.ar    1  LIG1        0.0206
     22 C          31.4260    0.1975   28.6502 C.2     1  LIG1       -0.0259
     23 C          30.7031    0.0273   27.5170 C.2     1  LIG1        0.0117
     24 C          29.4193   -0.7326   27.5276 C.ar    1  LIG1        0.0242
     25 C          28.3174   -0.2592   26.8022 C.ar    1  LIG1       -0.0473
     26 C          27.1070   -0.9498   26.8050 C.ar    1  LIG1       -0.0194
     27 C          26.9783   -2.1267   27.5378 C.ar    1  LIG1        0.1204
     28 O          25.7909   -2.8089   27.5370 O.3     1  LIG1       -0.5066
     29 C          28.0607   -2.6083   28.2708 C.ar    1  LIG1        0.0221
     30 C          29.2751   -1.9188   28.2828 C.ar    1  LIG1        0.1315
     31 O          30.3306   -2.4466   28.9942 O.3     1  LIG1       -0.4909
     32 C          30.7616   -1.7431   30.1637 C.3     1  LIG1        0.0936
     33 C          30.8612   -0.2140   30.0096 C.3     1  LIG1        0.0077
     34 H          30.4957    0.9634   25.6042 H       1  LIG1        0.0836
     35 H          32.3371   -1.9902   18.9733 H       1  LIG1        0.0777
     36 H          32.1579   -3.2824   17.7250 H       1  LIG1        0.0777
     37 H          33.2815   -3.5238   19.1032 H       1  LIG1        0.0777
     38 H          29.7662   -2.1319   19.3779 H       1  LIG1        0.0777
     39 H          29.0668   -3.7803   19.6155 H       1  LIG1        0.0777
     40 H          29.7856   -3.3394   18.0376 H       1  LIG1        0.0777
     41 H          31.2765   -2.4715   21.3101 H       1  LIG1        0.0848
     42 H          30.6627   -4.1145   21.6143 H       1  LIG1        0.0848
     43 H          33.0827   -4.9388   21.1292 H       1  LIG1        0.0751
     44 H          33.5860   -3.2563   21.0974 H       1  LIG1        0.0751
     45 H          32.4006   -4.0361   25.4577 H       1  LIG1        0.0654
     46 H          31.6775   -2.1697   26.8723 H       1  LIG1        0.0623
     47 H          31.9515    0.4837   23.4994 H       1  LIG1        0.0623
     48 H          32.6686   -1.3641   22.0930 H       1  LIG1        0.0654
     49 H          34.7011    2.4087   26.2530 H       1  LIG1        0.0691
     50 H          37.2969    1.8256   28.3147 H       1  LIG1        0.2921
     51 H          35.7002    1.2363   30.2588 H       1  LIG1        0.0654
     52 H          33.4920    0.2558   30.5450 H       1  LIG1        0.0626
     53 H          28.3852    0.6563   26.2336 H       1  LIG1        0.0626
     54 H          26.2706   -0.5676   26.2377 H       1  LIG1        0.0654
     55 H          25.4227   -2.9194   26.6575 H       1  LIG1        0.2921
     56 H          27.9653   -3.5236   28.8365 H       1  LIG1        0.0691
     57 H          30.0837   -1.9740   30.9866 H       1  LIG1        0.0700
     58 H          31.7393   -2.1414   30.4363 H       1  LIG1        0.0700
     59 H          31.3823    0.2424   30.8495 H       1  LIG1        0.0346
     60 H          29.8539    0.2010   30.0766 H       1  LIG1        0.0346
     61 H          31.2362   -4.6973   19.4035 H       1  LIG1        0.2029
@<TRIPOS>BOND
     1     1     2    1
     2     1    35    1
     3     1    36    1
     4     1    37    1
     5     2     3    1
     6     2     4    1
     7     2    61    1
     8     3    38    1
     9     3    39    1
    10     3    40    1
    11     4     5    1
    12     4    41    1
    13     4    42    1
    14     5     6    1
    15     5    43    1
    16     5    44    1
    17     6     7    1
    18     7    12   ar
    19     7     8   ar
    20     8     9   ar
    21     8    45    1
    22     9    10   ar
    23     9    46    1
    24    10    11   ar
    25    10    13    1
    26    11    12   ar
    27    11    47    1
    28    12    48    1
    29    13    34    1
    30    13    23    1
    31    13    14    1
    32    14    15    1
    33    15    21   ar
    34    15    16   ar
    35    16    17   ar
    36    16    49    1
    37    17    18    1
    38    17    19   ar
    39    18    50    1
    40    19    20   ar
    41    19    51    1
    42    20    21   ar
    43    20    52    1
    44    21    22    1
    45    22    33    1
    46    22    23    2
    47    23    24    1
    48    24    30   ar
    49    24    25   ar
    50    25    26   ar
    51    25    53    1
    52    26    27   ar
    53    26    54    1
    54    27    28    1
    55    27    29   ar
    56    28    55    1
    57    29    30   ar
    58    29    56    1
    59    30    31    1
    60    31    32    1
    61    32    33    1
    62    32    57    1
    63    32    58    1
    64    33    59    1
    65    33    60    1
@<TRIPOS>MOLECULE
CHEMBL1085668
 61 65 0 0 0
SMALL
GASTEIGER

@<TRIPOS>ATOM
      1 C          43.0890   -5.8696   19.9950 C.3     1  LIG1       -0.0432
      2 N          41.6331   -5.7976   19.4951 N.4     1  LIG1        0.2333
      3 C          41.3357   -6.9387   18.5007 C.3     1  LIG1       -0.0432
      4 C          41.2968   -4.3929   18.9388 C.3     1  LIG1        0.0026
      5 C          41.8407   -3.2712   19.8433 C.3     1  LIG1        0.1291
      6 O          40.9664   -3.0781   20.9536 O.3     1  LIG1       -0.4867
      7 C          39.6962   -2.5787   20.7392 C.ar    1  LIG1        0.1208
      8 C          39.4814   -1.9268   19.5247 C.ar    1  LIG1       -0.0196
      9 C          38.2386   -1.3760   19.2272 C.ar    1  LIG1       -0.0513
     10 C          37.1899   -1.4729   20.1459 C.ar    1  LIG1       -0.0026
     11 C          37.3942   -2.1378   21.3578 C.ar    1  LIG1       -0.0513
     12 C          38.6382   -2.6872   21.6549 C.ar    1  LIG1       -0.0196
     13 C          35.8286   -0.8464   19.8362 C.3     1  LIG1        0.1512
     14 O          34.9926   -0.7702   21.0103 O.3     1  LIG1       -0.4788
     15 C          34.1451   -1.8334   21.2552 C.ar    1  LIG1        0.1327
     16 C          33.7996   -2.0729   22.5846 C.ar    1  LIG1        0.0222
     17 C          32.9342   -3.1212   22.8936 C.ar    1  LIG1        0.1204
     18 O          32.5934   -3.3673   24.1969 O.3     1  LIG1       -0.5066
     19 C          32.4210   -3.9237   21.8746 C.ar    1  LIG1       -0.0194
     20 C          32.7623   -3.6739   20.5445 C.ar    1  LIG1       -0.0474
     21 C          33.6123   -2.6073   20.2134 C.ar    1  LIG1        0.0206
     22 C          34.0566   -2.3126   18.8315 C.2     1  LIG1       -0.0259
     23 C          35.1051   -1.4778   18.6328 C.2     1  LIG1        0.0117
     24 C          35.6959   -1.2908   17.2758 C.ar    1  LIG1        0.0242
     25 C          36.0601   -0.0095   16.8393 C.ar    1  LIG1       -0.0473
     26 C          36.6064    0.1878   15.5726 C.ar    1  LIG1       -0.0194
     27 C          36.7952   -0.8958   14.7189 C.ar    1  LIG1        0.1204
     28 O          37.3369   -0.7036   13.4759 O.3     1  LIG1       -0.5066
     29 C          36.4321   -2.1755   15.1330 C.ar    1  LIG1        0.0221
     30 C          35.8747   -2.3830   16.3965 C.ar    1  LIG1        0.1315
     31 O          35.5601   -3.6687   16.7796 O.3     1  LIG1       -0.4909
     32 C          34.1749   -3.9989   16.9235 C.3     1  LIG1        0.0936
     33 C          33.3208   -2.9424   17.6490 C.3     1  LIG1        0.0077
     34 H          36.0091    0.2024   19.6011 H       1  LIG1        0.0836
     35 H          43.7447   -5.7096   19.1376 H       1  LIG1        0.0777
     36 H          43.2330   -6.8578   20.4338 H       1  LIG1        0.0777
     37 H          43.2133   -5.0913   20.7489 H       1  LIG1        0.0777
     38 H          41.9202   -6.7555   17.5979 H       1  LIG1        0.0777
     39 H          40.2646   -6.9331   18.2983 H       1  LIG1        0.0777
     40 H          41.6240   -7.8740   18.9822 H       1  LIG1        0.0777
     41 H          41.7676   -4.3531   17.9551 H       1  LIG1        0.0848
     42 H          40.2123   -4.3543   18.8211 H       1  LIG1        0.0848
     43 H          42.8375   -3.5408   20.1965 H       1  LIG1        0.0751
     44 H          41.9418   -2.3515   19.2646 H       1  LIG1        0.0751
     45 H          40.2860   -1.8390   18.8093 H       1  LIG1        0.0654
     46 H          38.0983   -0.8656   18.2857 H       1  LIG1        0.0623
     47 H          36.5937   -2.2245   22.0780 H       1  LIG1        0.0623
     48 H          38.7613   -3.1910   22.6014 H       1  LIG1        0.0654
     49 H          34.2044   -1.4508   23.3699 H       1  LIG1        0.0691
     50 H          32.4668   -2.5648   24.7078 H       1  LIG1        0.2921
     51 H          31.7616   -4.7466   22.1094 H       1  LIG1        0.0654
     52 H          32.3656   -4.3340   19.7889 H       1  LIG1        0.0626
     53 H          35.9152    0.8505   17.4760 H       1  LIG1        0.0626
     54 H          36.8812    1.1839   15.2568 H       1  LIG1        0.0654
     55 H          36.6736   -0.6041   12.7893 H       1  LIG1        0.2921
     56 H          36.5817   -3.0187   14.4746 H       1  LIG1        0.0691
     57 H          33.7495   -4.1827   15.9359 H       1  LIG1        0.0700
     58 H          34.1241   -4.9402   17.4714 H       1  LIG1        0.0700
     59 H          32.3370   -3.3292   17.9093 H       1  LIG1        0.0346
     60 H          33.1020   -2.1389   16.9435 H       1  LIG1        0.0346
     61 H          41.0394   -5.9418   20.3006 H       1  LIG1        0.2029
@<TRIPOS>BOND
     1     1     2    1
     2     1    35    1
     3     1    36    1
     4     1    37    1
     5     2     3    1
     6     2     4    1
     7     2    61    1
     8     3    38    1
     9     3    39    1
    10     3    40    1
    11     4     5    1
    12     4    41    1
    13     4    42    1
    14     5     6    1
    15     5    43    1
    16     5    44    1
    17     6     7    1
    18     7    12   ar
    19     7     8   ar
    20     8     9   ar
    21     8    45    1
    22     9    10   ar
    23     9    46    1
    24    10    11   ar
    25    10    13    1
    26    11    12   ar
    27    11    47    1
    28    12    48    1
    29    13    34    1
    30    13    23    1
    31    13    14    1
    32    14    15    1
    33    15    21   ar
    34    15    16   ar
    35    16    17   ar
    36    16    49    1
    37    17    18    1
    38    17    19   ar
    39    18    50    1
    40    19    20   ar
    41    19    51    1
    42    20    21   ar
    43    20    52    1
    44    21    22    1
    45    22    33    1
    46    22    23    2
    47    23    24    1
    48    24    30   ar
    49    24    25   ar
    50    25    26   ar
    51    25    53    1
    52    26    27   ar
    53    26    54    1
    54    27    28    1
    55    27    29   ar
    56    28    55    1
    57    29    30   ar
    58    29    56    1
    59    30    31    1
    60    31    32    1
    61    32    33    1
    62    32    57    1
    63    32    58    1
    64    33    59    1
    65    33    60    1
@<TRIPOS>MOLECULE
CHEMBL1085668
 61 65 0 0 0
SMALL
GASTEIGER

@<TRIPOS>ATOM
      1 C          36.1751   -0.8925   18.8540 C.3     1  LIG1       -0.0432
      2 N          36.1545   -1.1112   20.3792 N.4     1  LIG1        0.2333
      3 C          37.5084   -1.6592   20.8749 C.3     1  LIG1       -0.0432
      4 C          34.9454   -1.9772   20.8082 C.3     1  LIG1        0.0026
      5 C          34.4270   -1.5886   22.2055 C.3     1  LIG1        0.1291
      6 O          33.1848   -2.2419   22.4596 O.3     1  LIG1       -0.4867
      7 C          32.6558   -2.2227   23.7358 C.ar    1  LIG1        0.1208
      8 C          32.7056   -1.0031   24.4110 C.ar    1  LIG1       -0.0196
      9 C          32.2126   -0.8914   25.7076 C.ar    1  LIG1       -0.0513
     10 C          31.6598   -2.0046   26.3466 C.ar    1  LIG1       -0.0026
     11 C          31.5933   -3.2254   25.6702 C.ar    1  LIG1       -0.0513
     12 C          32.0879   -3.3364   24.3737 C.ar    1  LIG1       -0.0196
     13 C          31.1402   -1.8949   27.7818 C.3     1  LIG1        0.1512
     14 O          29.7173   -2.1252   27.8570 O.3     1  LIG1       -0.4788
     15 C          28.8907   -1.0224   27.7604 C.ar    1  LIG1        0.1327
     16 C          27.6108   -1.2350   27.2496 C.ar    1  LIG1        0.0222
     17 C          26.7246   -0.1641   27.1434 C.ar    1  LIG1        0.1204
     18 O          25.4675   -0.3622   26.6379 O.3     1  LIG1       -0.5066
     19 C          27.1219    1.1109   27.5462 C.ar    1  LIG1       -0.0194
     20 C          28.4009    1.3167   28.0659 C.ar    1  LIG1       -0.0474
     21 C          29.2970    0.2452   28.2030 C.ar    1  LIG1        0.0206
     22 C          30.6844    0.3963   28.6993 C.2     1  LIG1       -0.0259
     23 C          31.5724   -0.6094   28.5104 C.2     1  LIG1        0.0117
     24 C          33.0179   -0.4332   28.8343 C.ar    1  LIG1        0.0242
     25 C          33.7236   -1.4601   29.4764 C.ar    1  LIG1       -0.0473
     26 C          35.0723   -1.3126   29.7948 C.ar    1  LIG1       -0.0194
     27 C          35.7378   -0.1314   29.4776 C.ar    1  LIG1        0.1204
     28 O          37.0644    0.0123   29.7853 O.3     1  LIG1       -0.5066
     29 C          35.0505    0.9028   28.8460 C.ar    1  LIG1        0.0221
     30 C          33.6964    0.7693   28.5315 C.ar    1  LIG1        0.1315
     31 O          33.0624    1.8032   27.8774 O.3     1  LIG1       -0.4909
     32 C          32.0672    2.5355   28.5998 C.3     1  LIG1        0.0936
     33 C          31.0930    1.6766   29.4275 C.3     1  LIG1        0.0077
     34 H          31.5502   -2.7415   28.3323 H       1  LIG1        0.0836
     35 H          36.3059   -1.8660   18.3788 H       1  LIG1        0.0777
     36 H          37.0064   -0.2214   18.6336 H       1  LIG1        0.0777
     37 H          35.2253   -0.4330   18.5779 H       1  LIG1        0.0777
     38 H          37.6252   -2.6689   20.4783 H       1  LIG1        0.0777
     39 H          37.4918   -1.6512   21.9648 H       1  LIG1        0.0777
     40 H          38.2862   -0.9904   20.5042 H       1  LIG1        0.0777
     41 H          34.1796   -1.7961   20.0522 H       1  LIG1        0.0848
     42 H          35.2698   -3.0178   20.7506 H       1  LIG1        0.0848
     43 H          35.1614   -1.8788   22.9589 H       1  LIG1        0.0751
     44 H          34.3149   -0.5048   22.2656 H       1  LIG1        0.0751
     45 H          33.1369   -0.1371   23.9307 H       1  LIG1        0.0654
     46 H          32.2720    0.0600   26.2156 H       1  LIG1        0.0623
     47 H          31.1664   -4.0951   26.1481 H       1  LIG1        0.0623
     48 H          32.0230   -4.2952   23.8825 H       1  LIG1        0.0654
     49 H          27.3107   -2.2240   26.9346 H       1  LIG1        0.0691
     50 H          25.0473    0.4520   26.3519 H       1  LIG1        0.2921
     51 H          26.4446    1.9473   27.4525 H       1  LIG1        0.0654
     52 H          28.6784    2.3224   28.3406 H       1  LIG1        0.0626
     53 H          33.2305   -2.3827   29.7439 H       1  LIG1        0.0626
     54 H          35.5974   -2.1175   30.2887 H       1  LIG1        0.0654
     55 H          37.4689    0.7693   29.3556 H       1  LIG1        0.2921
     56 H          35.5653    1.8186   28.5945 H       1  LIG1        0.0691
     57 H          32.5616    3.2488   29.2607 H       1  LIG1        0.0700
     58 H          31.5030    3.1168   27.8701 H       1  LIG1        0.0700
     59 H          30.2454    2.2593   29.7842 H       1  LIG1        0.0346
     60 H          31.6010    1.3745   30.3451 H       1  LIG1        0.0346
     61 H          36.0272   -0.2025   20.8037 H       1  LIG1        0.2029
@<TRIPOS>BOND
     1     1     2    1
     2     1    35    1
     3     1    36    1
     4     1    37    1
     5     2     3    1
     6     2     4    1
     7     2    61    1
     8     3    38    1
     9     3    39    1
    10     3    40    1
    11     4     5    1
    12     4    41    1
    13     4    42    1
    14     5     6    1
    15     5    43    1
    16     5    44    1
    17     6     7    1
    18     7    12   ar
    19     7     8   ar
    20     8     9   ar
    21     8    45    1
    22     9    10   ar
    23     9    46    1
    24    10    11   ar
    25    10    13    1
    26    11    12   ar
    27    11    47    1
    28    12    48    1
    29    13    34    1
    30    13    23    1
    31    13    14    1
    32    14    15    1
    33    15    21   ar
    34    15    16   ar
    35    16    17   ar
    36    16    49    1
    37    17    18    1
    38    17    19   ar
    39    18    50    1
    40    19    20   ar
    41    19    51    1
    42    20    21   ar
    43    20    52    1
    44    21    22    1
    45    22    33    1
    46    22    23    2
    47    23    24    1
    48    24    30   ar
    49    24    25   ar
    50    25    26   ar
    51    25    53    1
    52    26    27   ar
    53    26    54    1
    54    27    28    1
    55    27    29   ar
    56    28    55    1
    57    29    30   ar
    58    29    56    1
    59    30    31    1
    60    31    32    1
    61    32    33    1
    62    32    57    1
    63    32    58    1
    64    33    59    1
    65    33    60    1
@<TRIPOS>MOLECULE
CHEMBL1085668
 61 65 0 0 0
SMALL
GASTEIGER

@<TRIPOS>ATOM
      1 C          32.2623   -0.9528   26.4374 C.3     1  LIG1       -0.0432
      2 N          32.4758   -2.4215   26.8523 N.4     1  LIG1        0.2333
      3 C          33.1908   -2.5095   28.2162 C.3     1  LIG1       -0.0432
      4 C          33.1814   -3.2263   25.7342 C.3     1  LIG1        0.0026
      5 C          32.5518   -2.9649   24.3530 C.3     1  LIG1        0.1291
      6 O          33.2526   -3.7037   23.3542 O.3     1  LIG1       -0.4867
      7 C          32.9169   -3.5358   22.0246 C.ar    1  LIG1        0.1208
      8 C          31.6147   -3.1106   21.7611 C.ar    1  LIG1       -0.0196
      9 C          31.1804   -2.9304   20.4514 C.ar    1  LIG1       -0.0513
     10 C          32.0492   -3.1736   19.3841 C.ar    1  LIG1       -0.0026
     11 C          33.3594   -3.5853   19.6417 C.ar    1  LIG1       -0.0513
     12 C          33.7925   -3.7665   20.9522 C.ar    1  LIG1       -0.0196
     13 C          31.5699   -3.0031   17.9409 C.3     1  LIG1        0.1512
     14 O          30.3767   -3.7711   17.6768 O.3     1  LIG1       -0.4788
     15 C          30.5429   -5.0515   17.1851 C.ar    1  LIG1        0.1327
     16 C          29.5381   -5.9743   17.4731 C.ar    1  LIG1        0.0222
     17 C          29.6408   -7.2780   16.9900 C.ar    1  LIG1        0.1204
     18 O          28.6616   -8.1927   17.2724 O.3     1  LIG1       -0.5066
     19 C          30.7453   -7.6519   16.2247 C.ar    1  LIG1       -0.0194
     20 C          31.7437   -6.7218   15.9310 C.ar    1  LIG1       -0.0474
     21 C          31.6440   -5.3986   16.3882 C.ar    1  LIG1        0.0206
     22 C          32.6863   -4.3717   16.1578 C.2     1  LIG1       -0.0259
     23 C          32.6662   -3.2279   16.8836 C.2     1  LIG1        0.0117
     24 C          33.7891   -2.2484   16.8112 C.ar    1  LIG1        0.0242
     25 C          33.5193   -0.8740   16.7568 C.ar    1  LIG1       -0.0473
     26 C          34.5534    0.0571   16.6812 C.ar    1  LIG1       -0.0194
     27 C          35.8775   -0.3730   16.6559 C.ar    1  LIG1        0.1204
     28 O          36.8945    0.5414   16.5868 O.3     1  LIG1       -0.5066
     29 C          36.1642   -1.7356   16.7016 C.ar    1  LIG1        0.0221
     30 C          35.1353   -2.6774   16.7675 C.ar    1  LIG1        0.1315
     31 O          35.4630   -4.0136   16.8444 O.3     1  LIG1       -0.4909
     32 C          35.1532   -4.8396   15.7174 C.3     1  LIG1        0.0936
     33 C          33.7620   -4.6090   15.0981 C.3     1  LIG1        0.0077
     34 H          31.2209   -1.9753   17.8428 H       1  LIG1        0.0836
     35 H          33.2449   -0.4984   26.2999 H       1  LIG1        0.0777
     36 H          31.7021   -0.4676   27.2378 H       1  LIG1        0.0777
     37 H          31.6863   -0.9565   25.5112 H       1  LIG1        0.0777
     38 H          34.2074   -2.1356   28.0850 H       1  LIG1        0.0777
     39 H          33.1802   -3.5531   28.5308 H       1  LIG1        0.0777
     40 H          32.6261   -1.8972   28.9204 H       1  LIG1        0.0777
     41 H          34.2199   -2.8914   25.7506 H       1  LIG1        0.0848
     42 H          33.1367   -4.2764   26.0286 H       1  LIG1        0.0848
     43 H          31.5024   -3.2640   24.3699 H       1  LIG1        0.0751
     44 H          32.5787   -1.8959   24.1353 H       1  LIG1        0.0751
     45 H          30.9314   -2.9261   22.5771 H       1  LIG1        0.0654
     46 H          30.1643   -2.6117   20.2705 H       1  LIG1        0.0623
     47 H          34.0451   -3.7748   18.8287 H       1  LIG1        0.0623
     48 H          34.8099   -4.0880   21.1143 H       1  LIG1        0.0654
     49 H          28.6875   -5.6800   18.0708 H       1  LIG1        0.0691
     50 H          27.9023   -7.8034   17.7118 H       1  LIG1        0.2921
     51 H          30.8375   -8.6646   15.8601 H       1  LIG1        0.0654
     52 H          32.5945   -7.0579   15.3589 H       1  LIG1        0.0626
     53 H          32.5018   -0.5123   16.7641 H       1  LIG1        0.0626
     54 H          34.3229    1.1119   16.6414 H       1  LIG1        0.0654
     55 H          36.7622    1.2936   17.1681 H       1  LIG1        0.2921
     56 H          37.1907   -2.0720   16.6868 H       1  LIG1        0.0691
     57 H          35.9132   -4.6912   14.9490 H       1  LIG1        0.0700
     58 H          35.2327   -5.8759   16.0468 H       1  LIG1        0.0700
     59 H          33.5026   -5.3920   14.3876 H       1  LIG1        0.0346
     60 H          33.8087   -3.7091   14.4823 H       1  LIG1        0.0346
     61 H          31.5581   -2.8290   26.9699 H       1  LIG1        0.2029
@<TRIPOS>BOND
     1     1     2    1
     2     1    35    1
     3     1    36    1
     4     1    37    1
     5     2     3    1
     6     2     4    1
     7     2    61    1
     8     3    38    1
     9     3    39    1
    10     3    40    1
    11     4     5    1
    12     4    41    1
    13     4    42    1
    14     5     6    1
    15     5    43    1
    16     5    44    1
    17     6     7    1
    18     7    12   ar
    19     7     8   ar
    20     8     9   ar
    21     8    45    1
    22     9    10   ar
    23     9    46    1
    24    10    11   ar
    25    10    13    1
    26    11    12   ar
    27    11    47    1
    28    12    48    1
    29    13    34    1
    30    13    23    1
    31    13    14    1
    32    14    15    1
    33    15    21   ar
    34    15    16   ar
    35    16    17   ar
    36    16    49    1
    37    17    18    1
    38    17    19   ar
    39    18    50    1
    40    19    20   ar
    41    19    51    1
    42    20    21   ar
    43    20    52    1
    44    21    22    1
    45    22    33    1
    46    22    23    2
    47    23    24    1
    48    24    30   ar
    49    24    25   ar
    50    25    26   ar
    51    25    53    1
    52    26    27   ar
    53    26    54    1
    54    27    28    1
    55    27    29   ar
    56    28    55    1
    57    29    30   ar
    58    29    56    1
    59    30    31    1
    60    31    32    1
    61    32    33    1
    62    32    57    1
    63    32    58    1
    64    33    59    1
    65    33    60    1
@<TRIPOS>MOLECULE
CHEMBL1085668
 61 65 0 0 0
SMALL
GASTEIGER

@<TRIPOS>ATOM
      1 C          26.9927   -3.6822   26.6496 C.3     1  LIG1       -0.0432
      2 N          27.2912   -2.8193   27.8909 N.4     1  LIG1        0.2333
      3 C          28.0749   -3.6261   28.9465 C.3     1  LIG1       -0.0432
      4 C          26.0026   -2.1665   28.4468 C.3     1  LIG1        0.0026
      5 C          25.5110   -1.0127   27.5529 C.3     1  LIG1        0.1291
      6 O          26.3662    0.1182   27.7085 O.3     1  LIG1       -0.4867
      7 C          27.6412    0.0837   27.1775 C.ar    1  LIG1        0.1208
      8 C          28.6242    0.7860   27.8750 C.ar    1  LIG1       -0.0196
      9 C          29.9343    0.8228   27.4070 C.ar    1  LIG1       -0.0513
     10 C          30.2782    0.1524   26.2299 C.ar    1  LIG1       -0.0026
     11 C          29.3015   -0.5653   25.5347 C.ar    1  LIG1       -0.0513
     12 C          27.9910   -0.6003   26.0030 C.ar    1  LIG1       -0.0196
     13 C          31.7110    0.2110   25.6958 C.3     1  LIG1        0.1512
     14 O          31.7792   -0.1514   24.3003 O.3     1  LIG1       -0.4788
     15 C          32.0093   -1.4804   24.0010 C.ar    1  LIG1        0.1327
     16 C          31.5117   -1.9497   22.7860 C.ar    1  LIG1        0.0222
     17 C          31.7265   -3.2776   22.4202 C.ar    1  LIG1        0.1204
     18 O          31.2369   -3.7490   21.2313 O.3     1  LIG1       -0.5066
     19 C          32.4347   -4.1279   23.2694 C.ar    1  LIG1       -0.0194
     20 C          32.9392   -3.6507   24.4802 C.ar    1  LIG1       -0.0474
     21 C          32.7536   -2.3103   24.8526 C.ar    1  LIG1        0.0206
     22 C          33.2168   -1.7468   26.1417 C.2     1  LIG1       -0.0259
     23 C          32.7347   -0.5507   26.5573 C.2     1  LIG1        0.0117
     24 C          33.0360   -0.0296   27.9222 C.ar    1  LIG1        0.0242
     25 C          33.3565    1.3231   28.1021 C.ar    1  LIG1       -0.0473
     26 C          33.6488    1.8283   29.3675 C.ar    1  LIG1       -0.0194
     27 C          33.6277    0.9858   30.4759 C.ar    1  LIG1        0.1204
     28 O          33.9096    1.4825   31.7205 O.3     1  LIG1       -0.5066
     29 C          33.3186   -0.3631   30.3149 C.ar    1  LIG1        0.0221
     30 C          33.0339   -0.8817   29.0500 C.ar    1  LIG1        0.1315
     31 O          32.7008   -2.2142   28.9390 O.3     1  LIG1       -0.4909
     32 C          33.6295   -3.0782   28.2760 C.3     1  LIG1        0.0936
     33 C          34.2397   -2.5137   26.9795 C.3     1  LIG1        0.0077
     34 H          32.0024    1.2611   25.6860 H       1  LIG1        0.0836
     35 H          26.3394   -4.4993   26.9602 H       1  LIG1        0.0777
     36 H          27.9480   -4.0507   26.2731 H       1  LIG1        0.0777
     37 H          26.5109   -3.0379   25.9132 H       1  LIG1        0.0777
     38 H          27.4121   -4.4016   29.3336 H       1  LIG1        0.0777
     39 H          28.3894   -2.9344   29.7280 H       1  LIG1        0.0777
     40 H          28.9457   -4.0547   28.4487 H       1  LIG1        0.0777
     41 H          25.2637   -2.9690   28.4763 H       1  LIG1        0.0848
     42 H          26.2282   -1.8468   29.4658 H       1  LIG1        0.0848
     43 H          25.5078   -1.3368   26.5107 H       1  LIG1        0.0751
     44 H          24.4822   -0.7601   27.8147 H       1  LIG1        0.0751
     45 H          28.3696    1.3142   28.7822 H       1  LIG1        0.0654
     46 H          30.6765    1.3824   27.9571 H       1  LIG1        0.0623
     47 H          29.5506   -1.0916   24.6249 H       1  LIG1        0.0623
     48 H          27.2619   -1.1619   25.4392 H       1  LIG1        0.0654
     49 H          30.9595   -1.2875   22.1348 H       1  LIG1        0.0691
     50 H          31.5535   -4.6300   21.0200 H       1  LIG1        0.2921
     51 H          32.5916   -5.1617   22.9979 H       1  LIG1        0.0654
     52 H          33.4579   -4.3471   25.1205 H       1  LIG1        0.0626
     53 H          33.3909    1.9972   27.2592 H       1  LIG1        0.0626
     54 H          33.8921    2.8746   29.4837 H       1  LIG1        0.0654
     55 H          34.6375    2.1081   31.7183 H       1  LIG1        0.2921
     56 H          33.2969   -1.0181   31.1736 H       1  LIG1        0.0691
     57 H          34.4348   -3.3308   28.9672 H       1  LIG1        0.0700
     58 H          33.1016   -4.0053   28.0509 H       1  LIG1        0.0700
     59 H          34.7706   -3.2799   26.4172 H       1  LIG1        0.0346
     60 H          35.0245   -1.8061   27.2529 H       1  LIG1        0.0346
     61 H          27.8916   -2.0652   27.5859 H       1  LIG1        0.2029
@<TRIPOS>BOND
     1     1     2    1
     2     1    35    1
     3     1    36    1
     4     1    37    1
     5     2     3    1
     6     2     4    1
     7     2    61    1
     8     3    38    1
     9     3    39    1
    10     3    40    1
    11     4     5    1
    12     4    41    1
    13     4    42    1
    14     5     6    1
    15     5    43    1
    16     5    44    1
    17     6     7    1
    18     7    12   ar
    19     7     8   ar
    20     8     9   ar
    21     8    45    1
    22     9    10   ar
    23     9    46    1
    24    10    11   ar
    25    10    13    1
    26    11    12   ar
    27    11    47    1
    28    12    48    1
    29    13    34    1
    30    13    23    1
    31    13    14    1
    32    14    15    1
    33    15    21   ar
    34    15    16   ar
    35    16    17   ar
    36    16    49    1
    37    17    18    1
    38    17    19   ar
    39    18    50    1
    40    19    20   ar
    41    19    51    1
    42    20    21   ar
    43    20    52    1
    44    21    22    1
    45    22    33    1
    46    22    23    2
    47    23    24    1
    48    24    30   ar
    49    24    25   ar
    50    25    26   ar
    51    25    53    1
    52    26    27   ar
    53    26    54    1
    54    27    28    1
    55    27    29   ar
    56    28    55    1
    57    29    30   ar
    58    29    56    1
    59    30    31    1
    60    31    32    1
    61    32    33    1
    62    32    57    1
    63    32    58    1
    64    33    59    1
    65    33    60    1
@<TRIPOS>MOLECULE
CHEMBL1085668
 61 65 0 0 0
SMALL
GASTEIGER

@<TRIPOS>ATOM
      1 C          27.1878    0.9208   27.4993 C.3     1  LIG1       -0.0432
      2 N          26.3584   -0.3752   27.4161 N.4     1  LIG1        0.2333
      3 C          24.9865   -0.1095   26.7631 C.3     1  LIG1       -0.0432
      4 C          26.2593   -1.0706   28.7954 C.3     1  LIG1        0.0026
      5 C          25.8007   -2.5355   28.6690 C.3     1  LIG1        0.1291
      6 O          26.5522   -3.1915   27.6495 O.3     1  LIG1       -0.4867
      7 C          27.9273   -3.0607   27.6286 C.ar    1  LIG1        0.1208
      8 C          28.4992   -2.7022   26.4078 C.ar    1  LIG1       -0.0196
      9 C          29.8785   -2.5635   26.2859 C.ar    1  LIG1       -0.0513
     10 C          30.7061   -2.7817   27.3907 C.ar    1  LIG1       -0.0026
     11 C          30.1385   -3.1263   28.6201 C.ar    1  LIG1       -0.0513
     12 C          28.7587   -3.2660   28.7406 C.ar    1  LIG1       -0.0196
     13 C          32.2254   -2.6567   27.2568 C.3     1  LIG1        0.1512
     14 O          32.8388   -2.2179   28.4874 O.3     1  LIG1       -0.4788
     15 C          33.0131   -0.8581   28.6591 C.ar    1  LIG1        0.1327
     16 C          33.0295   -0.3838   29.9701 C.ar    1  LIG1        0.0222
     17 C          33.2188    0.9766   30.2084 C.ar    1  LIG1        0.1204
     18 O          33.2308    1.4525   31.4924 O.3     1  LIG1       -0.5066
     19 C          33.3888    1.8540   29.1374 C.ar    1  LIG1       -0.0194
     20 C          33.3813    1.3728   27.8272 C.ar    1  LIG1       -0.0474
     21 C          33.2171    0.0028   27.5704 C.ar    1  LIG1        0.0206
     22 C          33.1495   -0.5726   26.2073 C.2     1  LIG1       -0.0259
     23 C          32.6836   -1.8337   26.0390 C.2     1  LIG1        0.0117
     24 C          32.4336   -2.3886   24.6770 C.ar    1  LIG1        0.0242
     25 C          32.8066   -3.7059   24.3764 C.ar    1  LIG1       -0.0473
     26 C          32.5889   -4.2408   23.1081 C.ar    1  LIG1       -0.0194
     27 C          31.9957   -3.4636   22.1168 C.ar    1  LIG1        0.1204
     28 O          31.7766   -3.9901   20.8718 O.3     1  LIG1       -0.5066
     29 C          31.6253   -2.1498   22.3954 C.ar    1  LIG1        0.0221
     30 C          31.8479   -1.6008   23.6600 C.ar    1  LIG1        0.1315
     31 O          31.4367   -0.3084   23.9038 O.3     1  LIG1       -0.4909
     32 C          32.4483    0.6843   24.1033 C.3     1  LIG1        0.0936
     33 C          33.6165    0.2567   25.0112 C.3     1  LIG1        0.0077
     34 H          32.6169   -3.6671   27.1400 H       1  LIG1        0.0836
     35 H          26.6614    1.6124   28.1590 H       1  LIG1        0.0777
     36 H          27.2740    1.3165   26.4864 H       1  LIG1        0.0777
     37 H          28.1692    0.6547   27.8938 H       1  LIG1        0.0777
     38 H          24.4076    0.5154   27.4448 H       1  LIG1        0.0777
     39 H          24.5074   -1.0735   26.5912 H       1  LIG1        0.0777
     40 H          25.1697    0.3956   25.8138 H       1  LIG1        0.0777
     41 H          27.2651   -1.0197   29.2158 H       1  LIG1        0.0848
     42 H          25.5838   -0.4658   29.4030 H       1  LIG1        0.0848
     43 H          25.9443   -3.0446   29.6236 H       1  LIG1        0.0751
     44 H          24.7332   -2.5663   28.4448 H       1  LIG1        0.0751
     45 H          27.8708   -2.5378   25.5447 H       1  LIG1        0.0654
     46 H          30.3003   -2.2965   25.3281 H       1  LIG1        0.0623
     47 H          30.7632   -3.2956   29.4849 H       1  LIG1        0.0623
     48 H          28.3548   -3.5361   29.7043 H       1  LIG1        0.0654
     49 H          32.8921   -1.0677   30.7953 H       1  LIG1        0.0691
     50 H          32.8270    0.8477   32.1187 H       1  LIG1        0.2921
     51 H          33.5211    2.9113   29.3153 H       1  LIG1        0.0654
     52 H          33.4892    2.0875   27.0263 H       1  LIG1        0.0626
     53 H          33.2782   -4.3281   25.1224 H       1  LIG1        0.0626
     54 H          32.8831   -5.2591   22.8983 H       1  LIG1        0.0654
     55 H          31.6619   -4.9430   20.8827 H       1  LIG1        0.2921
     56 H          31.1606   -1.5460   21.6296 H       1  LIG1        0.0691
     57 H          32.8446    0.9870   23.1330 H       1  LIG1        0.0700
     58 H          31.9599    1.5589   24.5338 H       1  LIG1        0.0700
     59 H          34.2404    1.1040   25.2908 H       1  LIG1        0.0346
     60 H          34.2882   -0.3746   24.4267 H       1  LIG1        0.0346
     61 H          26.8613   -1.0063   26.8071 H       1  LIG1        0.2029
@<TRIPOS>BOND
     1     1     2    1
     2     1    35    1
     3     1    36    1
     4     1    37    1
     5     2     3    1
     6     2     4    1
     7     2    61    1
     8     3    38    1
     9     3    39    1
    10     3    40    1
    11     4     5    1
    12     4    41    1
    13     4    42    1
    14     5     6    1
    15     5    43    1
    16     5    44    1
    17     6     7    1
    18     7    12   ar
    19     7     8   ar
    20     8     9   ar
    21     8    45    1
    22     9    10   ar
    23     9    46    1
    24    10    11   ar
    25    10    13    1
    26    11    12   ar
    27    11    47    1
    28    12    48    1
    29    13    34    1
    30    13    23    1
    31    13    14    1
    32    14    15    1
    33    15    21   ar
    34    15    16   ar
    35    16    17   ar
    36    16    49    1
    37    17    18    1
    38    17    19   ar
    39    18    50    1
    40    19    20   ar
    41    19    51    1
    42    20    21   ar
    43    20    52    1
    44    21    22    1
    45    22    33    1
    46    22    23    2
    47    23    24    1
    48    24    30   ar
    49    24    25   ar
    50    25    26   ar
    51    25    53    1
    52    26    27   ar
    53    26    54    1
    54    27    28    1
    55    27    29   ar
    56    28    55    1
    57    29    30   ar
    58    29    56    1
    59    30    31    1
    60    31    32    1
    61    32    33    1
    62    32    57    1
    63    32    58    1
    64    33    59    1
    65    33    60    1
@<TRIPOS>MOLECULE
CHEMBL1085668
 61 65 0 0 0
SMALL
GASTEIGER

@<TRIPOS>ATOM
      1 C          34.5127    6.3374   16.3901 C.3     1  LIG1       -0.0432
      2 N          33.5026    5.1971   16.6231 N.4     1  LIG1        0.2333
      3 C          33.1693    5.0551   18.1224 C.3     1  LIG1       -0.0432
      4 C          33.9818    3.8776   15.9712 C.3     1  LIG1        0.0026
      5 C          35.5118    3.8448   15.7975 C.3     1  LIG1        0.1291
      6 O          35.8883    2.6959   15.0407 O.3     1  LIG1       -0.4867
      7 C          35.8006    1.4437   15.6178 C.ar    1  LIG1        0.1208
      8 C          36.5292    0.4242   15.0046 C.ar    1  LIG1       -0.0196
      9 C          36.4888   -0.8738   15.5046 C.ar    1  LIG1       -0.0513
     10 C          35.7159   -1.1682   16.6311 C.ar    1  LIG1       -0.0026
     11 C          34.9957   -0.1486   17.2589 C.ar    1  LIG1       -0.0513
     12 C          35.0357    1.1492   16.7571 C.ar    1  LIG1       -0.0196
     13 C          35.6462   -2.5987   17.1702 C.3     1  LIG1        0.1512
     14 O          34.5758   -3.3509   16.5606 O.3     1  LIG1       -0.4788
     15 C          33.3499   -3.3390   17.1976 C.ar    1  LIG1        0.1327
     16 C          32.2213   -3.5209   16.3993 C.ar    1  LIG1        0.0222
     17 C          30.9570   -3.5355   16.9865 C.ar    1  LIG1        0.1204
     18 O          29.8424   -3.7081   16.2099 O.3     1  LIG1       -0.5066
     19 C          30.8277   -3.3672   18.3651 C.ar    1  LIG1       -0.0194
     20 C          31.9613   -3.1951   19.1611 C.ar    1  LIG1       -0.0474
     21 C          33.2431   -3.2028   18.5897 C.ar    1  LIG1        0.0206
     22 C          34.4860   -2.9775   19.3632 C.2     1  LIG1       -0.0259
     23 C          35.6363   -2.6917   18.7069 C.2     1  LIG1        0.0117
     24 C          36.8665   -2.2862   19.4470 C.ar    1  LIG1        0.0242
     25 C          38.1147   -2.7991   19.0679 C.ar    1  LIG1       -0.0473
     26 C          39.2750   -2.4391   19.7508 C.ar    1  LIG1       -0.0194
     27 C          39.2047   -1.5602   20.8284 C.ar    1  LIG1        0.1204
     28 O          40.3449   -1.2018   21.4967 O.3     1  LIG1       -0.5066
     29 C          37.9716   -1.0464   21.2239 C.ar    1  LIG1        0.0221
     30 C          36.8016   -1.4082   20.5528 C.ar    1  LIG1        0.1315
     31 O          35.6070   -0.8517   20.9552 O.3     1  LIG1       -0.4909
     32 C          34.6462   -1.7149   21.5719 C.3     1  LIG1        0.0936
     33 C          34.4585   -3.0819   20.8879 C.3     1  LIG1        0.0077
     34 H          36.5369   -3.1153   16.8128 H       1  LIG1        0.0836
     35 H          35.4445    6.0649   16.8883 H       1  LIG1        0.0777
     36 H          34.0802    7.2454   16.8125 H       1  LIG1        0.0777
     37 H          34.6461    6.4392   15.3125 H       1  LIG1        0.0777
     38 H          34.0673    4.7027   18.6321 H       1  LIG1        0.0777
     39 H          32.3462    4.3464   18.2147 H       1  LIG1        0.0777
     40 H          32.8633    6.0380   18.4828 H       1  LIG1        0.0777
     41 H          33.6569    3.0872   16.6498 H       1  LIG1        0.0848
     42 H          33.4456    3.7832   15.0251 H       1  LIG1        0.0848
     43 H          35.8387    4.7515   15.2857 H       1  LIG1        0.0751
     44 H          35.9910    3.8376   16.7779 H       1  LIG1        0.0751
     45 H          37.1248    0.6375   14.1290 H       1  LIG1        0.0654
     46 H          37.0518   -1.6497   15.0069 H       1  LIG1        0.0623
     47 H          34.3956   -0.3580   18.1323 H       1  LIG1        0.0623
     48 H          34.4649    1.9113   17.2652 H       1  LIG1        0.0654
     49 H          32.3276   -3.6457   15.3313 H       1  LIG1        0.0691
     50 H          29.9265   -3.3079   15.3416 H       1  LIG1        0.2921
     51 H          29.8496   -3.3629   18.8238 H       1  LIG1        0.0654
     52 H          31.8166   -3.0413   20.2191 H       1  LIG1        0.0626
     53 H          38.1979   -3.4907   18.2428 H       1  LIG1        0.0626
     54 H          40.2270   -2.8454   19.4409 H       1  LIG1        0.0654
     55 H          40.2965   -1.3743   22.4397 H       1  LIG1        0.2921
     56 H          37.9146   -0.3606   22.0567 H       1  LIG1        0.0691
     57 H          34.9296   -1.8745   22.6133 H       1  LIG1        0.0700
     58 H          33.6945   -1.1830   21.5796 H       1  LIG1        0.0700
     59 H          33.5837   -3.6062   21.2688 H       1  LIG1        0.0346
     60 H          35.2904   -3.7255   21.1797 H       1  LIG1        0.0346
     61 H          32.6484    5.4617   16.1515 H       1  LIG1        0.2029
@<TRIPOS>BOND
     1     1     2    1
     2     1    35    1
     3     1    36    1
     4     1    37    1
     5     2     3    1
     6     2     4    1
     7     2    61    1
     8     3    38    1
     9     3    39    1
    10     3    40    1
    11     4     5    1
    12     4    41    1
    13     4    42    1
    14     5     6    1
    15     5    43    1
    16     5    44    1
    17     6     7    1
    18     7    12   ar
    19     7     8   ar
    20     8     9   ar
    21     8    45    1
    22     9    10   ar
    23     9    46    1
    24    10    11   ar
    25    10    13    1
    26    11    12   ar
    27    11    47    1
    28    12    48    1
    29    13    34    1
    30    13    23    1
    31    13    14    1
    32    14    15    1
    33    15    21   ar
    34    15    16   ar
    35    16    17   ar
    36    16    49    1
    37    17    18    1
    38    17    19   ar
    39    18    50    1
    40    19    20   ar
    41    19    51    1
    42    20    21   ar
    43    20    52    1
    44    21    22    1
    45    22    33    1
    46    22    23    2
    47    23    24    1
    48    24    30   ar
    49    24    25   ar
    50    25    26   ar
    51    25    53    1
    52    26    27   ar
    53    26    54    1
    54    27    28    1
    55    27    29   ar
    56    28    55    1
    57    29    30   ar
    58    29    56    1
    59    30    31    1
    60    31    32    1
    61    32    33    1
    62    32    57    1
    63    32    58    1
    64    33    59    1
    65    33    60    1
@<TRIPOS>MOLECULE
CHEMBL1085668
 61 65 0 0 0
SMALL
GASTEIGER

@<TRIPOS>ATOM
      1 C          28.0450   -8.0875   16.2960 C.3     1  LIG1       -0.0432
      2 N          29.1091   -9.1984   16.2048 N.4     1  LIG1        0.2333
      3 C          28.5944  -10.5068   16.8390 C.3     1  LIG1       -0.0432
      4 C          30.4665   -8.7275   16.7806 C.3     1  LIG1        0.0026
      5 C          30.6126   -7.1951   16.7281 C.3     1  LIG1        0.1291
      6 O          31.9943   -6.8408   16.7218 O.3     1  LIG1       -0.4867
      7 C          32.3773   -5.5919   17.1717 C.ar    1  LIG1        0.1208
      8 C          31.4138   -4.5852   17.1062 C.ar    1  LIG1       -0.0196
      9 C          31.7132   -3.2910   17.5209 C.ar    1  LIG1       -0.0513
     10 C          32.9868   -2.9877   18.0101 C.ar    1  LIG1       -0.0026
     11 C          33.9517   -3.9950   18.0923 C.ar    1  LIG1       -0.0513
     12 C          33.6515   -5.2890   17.6759 C.ar    1  LIG1       -0.0196
     13 C          33.3306   -1.5608   18.4428 C.3     1  LIG1        0.1512
     14 O          33.7133   -0.7368   17.3213 O.3     1  LIG1       -0.4788
     15 C          35.0576   -0.6772   17.0080 C.ar    1  LIG1        0.1327
     16 C          35.3855   -0.4169   15.6780 C.ar    1  LIG1        0.0222
     17 C          36.7253   -0.3278   15.3034 C.ar    1  LIG1        0.1204
     18 O          37.0570   -0.0780   13.9984 O.3     1  LIG1       -0.5066
     19 C          37.7280   -0.5004   16.2575 C.ar    1  LIG1       -0.0194
     20 C          37.3945   -0.7512   17.5895 C.ar    1  LIG1       -0.0474
     21 C          36.0507   -0.8192   17.9886 C.ar    1  LIG1        0.0206
     22 C          35.6219   -1.1298   19.3719 C.2     1  LIG1       -0.0259
     23 C          34.3348   -1.4817   19.6071 C.2     1  LIG1        0.0117
     24 C          33.9014   -1.9709   20.9481 C.ar    1  LIG1        0.0242
     25 C          32.6872   -1.5345   21.4957 C.ar    1  LIG1       -0.0473
     26 C          32.2677   -1.9734   22.7501 C.ar    1  LIG1       -0.0194
     27 C          33.0595   -2.8561   23.4799 C.ar    1  LIG1        0.1204
     28 O          32.6456   -3.2920   24.7103 O.3     1  LIG1       -0.5066
     29 C          34.2730   -3.2946   22.9546 C.ar    1  LIG1        0.0221
     30 C          34.7075   -2.8533   21.7029 C.ar    1  LIG1        0.1315
     31 O          35.8981   -3.3369   21.2056 O.3     1  LIG1       -0.4909
     32 C          36.9916   -2.4205   21.0914 C.3     1  LIG1        0.0936
     33 C          36.6312   -1.0380   20.5162 C.3     1  LIG1        0.0077
     34 H          32.4013   -1.0983   18.7749 H       1  LIG1        0.0836
     35 H          27.8767   -7.8723   17.3525 H       1  LIG1        0.0777
     36 H          27.1421   -8.4624   15.8121 H       1  LIG1        0.0777
     37 H          28.4348   -7.2186   15.7643 H       1  LIG1        0.0777
     38 H          28.4961  -10.3412   17.9129 H       1  LIG1        0.0777
     39 H          29.3162  -11.2921   16.6143 H       1  LIG1        0.0777
     40 H          27.6322  -10.7356   16.3789 H       1  LIG1        0.0777
     41 H          30.4771   -9.0774   17.8142 H       1  LIG1        0.0848
     42 H          31.2430   -9.2470   16.2163 H       1  LIG1        0.0848
     43 H          30.1264   -6.8146   15.8282 H       1  LIG1        0.0751
     44 H          30.1017   -6.7495   17.5832 H       1  LIG1        0.0751
     45 H          30.4280   -4.8052   16.7234 H       1  LIG1        0.0654
     46 H          30.9553   -2.5247   17.4505 H       1  LIG1        0.0623
     47 H          34.9401   -3.7787   18.4706 H       1  LIG1        0.0623
     48 H          34.4217   -6.0414   17.7507 H       1  LIG1        0.0654
     49 H          34.6043   -0.2891   14.9426 H       1  LIG1        0.0691
     50 H          36.2943   -0.0594   13.4161 H       1  LIG1        0.2921
     51 H          38.7681   -0.4472   15.9703 H       1  LIG1        0.0654
     52 H          38.1994   -0.9054   18.2911 H       1  LIG1        0.0626
     53 H          32.0580   -0.8418   20.9569 H       1  LIG1        0.0626
     54 H          31.3274   -1.6252   23.1528 H       1  LIG1        0.0654
     55 H          31.6935   -3.2470   24.8231 H       1  LIG1        0.2921
     56 H          34.8872   -3.9830   23.5165 H       1  LIG1        0.0691
     57 H          37.4482   -2.2888   22.0734 H       1  LIG1        0.0700
     58 H          37.7401   -2.8912   20.4535 H       1  LIG1        0.0700
     59 H          37.5201   -0.4631   20.2625 H       1  LIG1        0.0346
     60 H          36.1637   -0.4511   21.3089 H       1  LIG1        0.0346
     61 H          29.2575   -9.3817   15.2217 H       1  LIG1        0.2029
@<TRIPOS>BOND
     1     1     2    1
     2     1    35    1
     3     1    36    1
     4     1    37    1
     5     2     3    1
     6     2     4    1
     7     2    61    1
     8     3    38    1
     9     3    39    1
    10     3    40    1
    11     4     5    1
    12     4    41    1
    13     4    42    1
    14     5     6    1
    15     5    43    1
    16     5    44    1
    17     6     7    1
    18     7    12   ar
    19     7     8   ar
    20     8     9   ar
    21     8    45    1
    22     9    10   ar
    23     9    46    1
    24    10    11   ar
    25    10    13    1
    26    11    12   ar
    27    11    47    1
    28    12    48    1
    29    13    34    1
    30    13    23    1
    31    13    14    1
    32    14    15    1
    33    15    21   ar
    34    15    16   ar
    35    16    17   ar
    36    16    49    1
    37    17    18    1
    38    17    19   ar
    39    18    50    1
    40    19    20   ar
    41    19    51    1
    42    20    21   ar
    43    20    52    1
    44    21    22    1
    45    22    33    1
    46    22    23    2
    47    23    24    1
    48    24    30   ar
    49    24    25   ar
    50    25    26   ar
    51    25    53    1
    52    26    27   ar
    53    26    54    1
    54    27    28    1
    55    27    29   ar
    56    28    55    1
    57    29    30   ar
    58    29    56    1
    59    30    31    1
    60    31    32    1
    61    32    33    1
    62    32    57    1
    63    32    58    1
    64    33    59    1
    65    33    60    1
@<TRIPOS>MOLECULE
CHEMBL1085668
 61 65 0 0 0
SMALL
GASTEIGER

@<TRIPOS>ATOM
      1 C          36.0673    5.8823   17.6171 C.3     1  LIG1       -0.0432
      2 N          34.9270    5.4340   16.6826 N.4     1  LIG1        0.2333
      3 C          33.6793    5.0269   17.4931 C.3     1  LIG1       -0.0432
      4 C          35.4036    4.3411   15.6957 C.3     1  LIG1        0.0026
      5 C          34.6965    2.9953   15.9430 C.3     1  LIG1        0.1291
      6 O          35.1110    2.4540   17.1958 O.3     1  LIG1       -0.4867
      7 C          35.0234    1.0919   17.4096 C.ar    1  LIG1        0.1208
      8 C          35.2769    0.6488   18.7078 C.ar    1  LIG1       -0.0196
      9 C          35.2290   -0.7077   19.0147 C.ar    1  LIG1       -0.0513
     10 C          34.9237   -1.6417   18.0209 C.ar    1  LIG1       -0.0026
     11 C          34.6541   -1.2032   16.7219 C.ar    1  LIG1       -0.0513
     12 C          34.7036    0.1539   16.4158 C.ar    1  LIG1       -0.0196
     13 C          34.8955   -3.1369   18.3457 C.3     1  LIG1        0.1512
     14 O          35.3667   -3.9358   17.2399 O.3     1  LIG1       -0.4788
     15 C          34.4233   -4.3893   16.3382 C.ar    1  LIG1        0.1327
     16 C          34.8564   -4.6199   15.0330 C.ar    1  LIG1        0.0222
     17 C          33.9548   -5.0942   14.0815 C.ar    1  LIG1        0.1204
     18 O          34.3696   -5.3184   12.7958 O.3     1  LIG1       -0.5066
     19 C          32.6278   -5.3337   14.4383 C.ar    1  LIG1       -0.0194
     20 C          32.2014   -5.1104   15.7485 C.ar    1  LIG1       -0.0474
     21 C          33.1017   -4.6569   16.7250 C.ar    1  LIG1        0.0206
     22 C          32.7108   -4.3516   18.1207 C.2     1  LIG1       -0.0259
     23 C          33.5499   -3.6333   18.9054 C.2     1  LIG1        0.0117
     24 C          33.1254   -3.1541   20.2528 C.ar    1  LIG1        0.0242
     25 C          34.0111   -3.2312   21.3364 C.ar    1  LIG1       -0.0473
     26 C          33.6316   -2.7962   22.6048 C.ar    1  LIG1       -0.0194
     27 C          32.3557   -2.2782   22.8107 C.ar    1  LIG1        0.1204
     28 O          31.9837   -1.8456   24.0556 O.3     1  LIG1       -0.5066
     29 C          31.4595   -2.2009   21.7469 C.ar    1  LIG1        0.0221
     30 C          31.8261   -2.6431   20.4741 C.ar    1  LIG1        0.1315
     31 O          30.9212   -2.5185   19.4424 O.3     1  LIG1       -0.4909
     32 C          30.3663   -3.7196   18.8966 C.3     1  LIG1        0.0936
     33 C          31.3745   -4.8599   18.6613 C.3     1  LIG1        0.0077
     34 H          35.6551   -3.3095   19.1080 H       1  LIG1        0.0836
     35 H          36.3603    5.0231   18.2225 H       1  LIG1        0.0777
     36 H          35.6817    6.6964   18.2324 H       1  LIG1        0.0777
     37 H          36.8869    6.2304   16.9871 H       1  LIG1        0.0777
     38 H          33.9223    4.1183   18.0461 H       1  LIG1        0.0777
     39 H          32.8627    4.8667   16.7891 H       1  LIG1        0.0777
     40 H          33.4426    5.8535   18.1642 H       1  LIG1        0.0777
     41 H          35.1604    4.7242   14.7032 H       1  LIG1        0.0848
     42 H          36.4881    4.2758   15.8009 H       1  LIG1        0.0848
     43 H          33.6158    3.1474   15.9421 H       1  LIG1        0.0751
     44 H          34.9256    2.3067   15.1280 H       1  LIG1        0.0751
     45 H          35.5209    1.3601   19.4832 H       1  LIG1        0.0654
     46 H          35.4401   -1.0291   20.0241 H       1  LIG1        0.0623
     47 H          34.4136   -1.9113   15.9424 H       1  LIG1        0.0623
     48 H          34.4927    0.4568   15.4016 H       1  LIG1        0.0654
     49 H          35.8844   -4.4277   14.7615 H       1  LIG1        0.0691
     50 H          34.0525   -6.1519   12.4410 H       1  LIG1        0.2921
     51 H          31.9210   -5.6872   13.7016 H       1  LIG1        0.0654
     52 H          31.1612   -5.2822   15.9771 H       1  LIG1        0.0626
     53 H          35.0031   -3.6382   21.2083 H       1  LIG1        0.0626
     54 H          34.3308   -2.8636   23.4258 H       1  LIG1        0.0654
     55 H          32.7192   -1.5038   24.5689 H       1  LIG1        0.2921
     56 H          30.4705   -1.7952   21.9027 H       1  LIG1        0.0691
     57 H          29.5741   -4.0762   19.5564 H       1  LIG1        0.0700
     58 H          29.8956   -3.4548   17.9494 H       1  LIG1        0.0700
     59 H          30.9439   -5.6613   18.0634 H       1  LIG1        0.0346
     60 H          31.5784   -5.3372   19.6214 H       1  LIG1        0.0346
     61 H          34.6714    6.2381   16.1257 H       1  LIG1        0.2029
@<TRIPOS>BOND
     1     1     2    1
     2     1    35    1
     3     1    36    1
     4     1    37    1
     5     2     3    1
     6     2     4    1
     7     2    61    1
     8     3    38    1
     9     3    39    1
    10     3    40    1
    11     4     5    1
    12     4    41    1
    13     4    42    1
    14     5     6    1
    15     5    43    1
    16     5    44    1
    17     6     7    1
    18     7    12   ar
    19     7     8   ar
    20     8     9   ar
    21     8    45    1
    22     9    10   ar
    23     9    46    1
    24    10    11   ar
    25    10    13    1
    26    11    12   ar
    27    11    47    1
    28    12    48    1
    29    13    34    1
    30    13    23    1
    31    13    14    1
    32    14    15    1
    33    15    21   ar
    34    15    16   ar
    35    16    17   ar
    36    16    49    1
    37    17    18    1
    38    17    19   ar
    39    18    50    1
    40    19    20   ar
    41    19    51    1
    42    20    21   ar
    43    20    52    1
    44    21    22    1
    45    22    33    1
    46    22    23    2
    47    23    24    1
    48    24    30   ar
    49    24    25   ar
    50    25    26   ar
    51    25    53    1
    52    26    27   ar
    53    26    54    1
    54    27    28    1
    55    27    29   ar
    56    28    55    1
    57    29    30   ar
    58    29    56    1
    59    30    31    1
    60    31    32    1
    61    32    33    1
    62    32    57    1
    63    32    58    1
    64    33    59    1
    65    33    60    1
@<TRIPOS>MOLECULE
CHEMBL1085669
 73 77 0 0 0
SMALL
GASTEIGER

@<TRIPOS>ATOM
      1 C          31.0929   -1.9611   17.8719 C.3     1  LIG1       -0.0218
      2 C          30.9093   -3.2788   18.6481 C.3     1  LIG1       -0.0263
      3 C          30.1631   -3.1099   19.9851 C.3     1  LIG1       -0.0218
      4 N          32.2874   -3.9845   18.8242 N.4     1  LIG1        0.2412
      5 C          33.2954   -3.2113   19.7196 C.3     1  LIG1        0.0036
      6 C          33.1782   -3.6175   21.2009 C.3     1  LIG1        0.1292
      7 O          32.1798   -2.8200   21.8346 O.3     1  LIG1       -0.4867
      8 C          32.1792   -2.6930   23.2098 C.ar    1  LIG1        0.1208
      9 C          31.5827   -1.5423   23.7251 C.ar    1  LIG1       -0.0196
     10 C          31.5404   -1.3210   25.0982 C.ar    1  LIG1       -0.0513
     11 C          32.1022   -2.2515   25.9763 C.ar    1  LIG1       -0.0026
     12 C          32.6979   -3.4084   25.4664 C.ar    1  LIG1       -0.0513
     13 C          32.7341   -3.6317   24.0930 C.ar    1  LIG1       -0.0196
     14 C          32.0785   -1.9890   27.4834 C.3     1  LIG1        0.1512
     15 O          33.3612   -1.5535   27.9824 O.3     1  LIG1       -0.4788
     16 C          33.5930   -0.1930   28.0411 C.ar    1  LIG1        0.1327
     17 C          34.9201    0.2238   27.9480 C.ar    1  LIG1        0.0222
     18 C          35.2216    1.5830   28.0150 C.ar    1  LIG1        0.1204
     19 O          36.5216    2.0021   27.9181 O.3     1  LIG1       -0.5066
     20 C          34.1974    2.5161   28.1743 C.ar    1  LIG1       -0.0194
     21 C          32.8709    2.0932   28.2747 C.ar    1  LIG1       -0.0474
     22 C          32.5512    0.7271   28.2321 C.ar    1  LIG1        0.0206
     23 C          31.1649    0.2071   28.2833 C.2     1  LIG1       -0.0259
     24 C          30.9231   -1.0801   27.9367 C.2     1  LIG1        0.0117
     25 C          29.5298   -1.5993   27.8137 C.ar    1  LIG1        0.0242
     26 C          29.2083   -2.8693   28.3125 C.ar    1  LIG1       -0.0473
     27 C          27.9137   -3.3743   28.2083 C.ar    1  LIG1       -0.0194
     28 C          26.9166   -2.6131   27.6042 C.ar    1  LIG1        0.1204
     29 O          25.6462   -3.1112   27.4918 O.3     1  LIG1       -0.5066
     30 C          27.2151   -1.3445   27.1125 C.ar    1  LIG1        0.0221
     31 C          28.5070   -0.8249   27.2205 C.ar    1  LIG1        0.1315
     32 O          28.7690    0.4188   26.6883 O.3     1  LIG1       -0.4909
     33 C          29.0640    1.4828   27.5980 C.3     1  LIG1        0.0936
     34 C          30.0285    1.1206   28.7433 C.3     1  LIG1        0.0077
     35 C          32.9097   -4.6027   17.5354 C.3     1  LIG1       -0.0263
     36 C          33.4771   -3.4608   16.6748 C.3     1  LIG1       -0.0218
     37 C          31.9188   -5.5014   16.7609 C.3     1  LIG1       -0.0218
     38 H          31.9542   -2.9567   27.9694 H       1  LIG1        0.0836
     39 H          30.1251   -1.5364   17.6030 H       1  LIG1        0.0284
     40 H          31.6434   -2.1213   16.9437 H       1  LIG1        0.0284
     41 H          31.6229   -1.2037   18.4483 H       1  LIG1        0.0284
     42 H          30.3393   -3.9460   18.0046 H       1  LIG1        0.0846
     43 H          29.1582   -2.7221   19.8153 H       1  LIG1        0.0284
     44 H          30.6676   -2.4062   20.6473 H       1  LIG1        0.0284
     45 H          30.0542   -4.0576   20.5124 H       1  LIG1        0.0284
     46 H          34.2853   -3.4803   19.3510 H       1  LIG1        0.0848
     47 H          33.1298   -2.1471   19.5490 H       1  LIG1        0.0848
     48 H          32.9024   -4.6716   21.2656 H       1  LIG1        0.0751
     49 H          34.1433   -3.5132   21.6976 H       1  LIG1        0.0751
     50 H          31.1519   -0.8119   23.0560 H       1  LIG1        0.0654
     51 H          31.0788   -0.4195   25.4745 H       1  LIG1        0.0623
     52 H          33.1419   -4.1357   26.1296 H       1  LIG1        0.0623
     53 H          33.2007   -4.5367   23.7357 H       1  LIG1        0.0654
     54 H          35.7073   -0.5051   27.8202 H       1  LIG1        0.0691
     55 H          37.0913    1.6049   28.5806 H       1  LIG1        0.2921
     56 H          34.4268    3.5711   28.2148 H       1  LIG1        0.0654
     57 H          32.1071    2.8488   28.3704 H       1  LIG1        0.0626
     58 H          29.9596   -3.4783   28.7931 H       1  LIG1        0.0626
     59 H          27.6908   -4.3570   28.5980 H       1  LIG1        0.0654
     60 H          25.3539   -3.1849   26.5806 H       1  LIG1        0.2921
     61 H          26.4423   -0.7555   26.6404 H       1  LIG1        0.0691
     62 H          29.4907    2.2971   27.0116 H       1  LIG1        0.0700
     63 H          28.1302    1.8527   28.0233 H       1  LIG1        0.0700
     64 H          29.4661    0.5722   29.5010 H       1  LIG1        0.0346
     65 H          30.3739    2.0067   29.2727 H       1  LIG1        0.0346
     66 H          33.7457   -5.2084   17.8818 H       1  LIG1        0.0846
     67 H          34.0053   -3.8552   15.8059 H       1  LIG1        0.0284
     68 H          34.1886   -2.8557   17.2385 H       1  LIG1        0.0284
     69 H          32.6952   -2.7959   16.3066 H       1  LIG1        0.0284
     70 H          32.4265   -6.0039   15.9370 H       1  LIG1        0.0284
     71 H          31.0987   -4.9314   16.3243 H       1  LIG1        0.0284
     72 H          31.4830   -6.2792   17.3855 H       1  LIG1        0.0284
     73 H          32.0596   -4.7952   19.3834 H       1  LIG1        0.2040
@<TRIPOS>BOND
     1     1     2    1
     2     1    39    1
     3     1    40    1
     4     1    41    1
     5     2     3    1
     6     2     4    1
     7     2    42    1
     8     3    43    1
     9     3    44    1
    10     3    45    1
    11     4     5    1
    12     4    35    1
    13     4    73    1
    14     5     6    1
    15     5    46    1
    16     5    47    1
    17     6     7    1
    18     6    48    1
    19     6    49    1
    20     7     8    1
    21     8    13   ar
    22     8     9   ar
    23     9    10   ar
    24     9    50    1
    25    10    11   ar
    26    10    51    1
    27    11    12   ar
    28    11    14    1
    29    12    13   ar
    30    12    52    1
    31    13    53    1
    32    14    38    1
    33    14    24    1
    34    14    15    1
    35    15    16    1
    36    16    22   ar
    37    16    17   ar
    38    17    18   ar
    39    17    54    1
    40    18    19    1
    41    18    20   ar
    42    19    55    1
    43    20    21   ar
    44    20    56    1
    45    21    22   ar
    46    21    57    1
    47    22    23    1
    48    23    34    1
    49    23    24    2
    50    24    25    1
    51    25    31   ar
    52    25    26   ar
    53    26    27   ar
    54    26    58    1
    55    27    28   ar
    56    27    59    1
    57    28    29    1
    58    28    30   ar
    59    29    60    1
    60    30    31   ar
    61    30    61    1
    62    31    32    1
    63    32    33    1
    64    33    34    1
    65    33    62    1
    66    33    63    1
    67    34    64    1
    68    34    65    1
    69    35    36    1
    70    35    37    1
    71    35    66    1
    72    36    67    1
    73    36    68    1
    74    36    69    1
    75    37    70    1
    76    37    71    1
    77    37    72    1
@<TRIPOS>MOLECULE
CHEMBL1085669
 73 77 0 0 0
SMALL
GASTEIGER

@<TRIPOS>ATOM
      1 C          33.6763   -2.7923   18.0000 C.3     1  LIG1       -0.0218
      2 C          34.7801   -1.7466   18.2459 C.3     1  LIG1       -0.0263
      3 C          35.6088   -1.4154   16.9903 C.3     1  LIG1       -0.0218
      4 N          35.6721   -2.1916   19.4436 N.4     1  LIG1        0.2412
      5 C          34.9376   -3.0578   20.5047 C.3     1  LIG1        0.0036
      6 C          34.0202   -2.2091   21.4052 C.3     1  LIG1        0.1292
      7 O          33.1393   -3.0665   22.1285 O.3     1  LIG1       -0.4867
      8 C          32.9128   -2.8363   23.4713 C.ar    1  LIG1        0.1208
      9 C          33.0238   -1.5137   23.9002 C.ar    1  LIG1       -0.0196
     10 C          32.8217   -1.1837   25.2368 C.ar    1  LIG1       -0.0513
     11 C          32.5094   -2.1795   26.1657 C.ar    1  LIG1       -0.0026
     12 C          32.3929   -3.5061   25.7415 C.ar    1  LIG1       -0.0513
     13 C          32.5892   -3.8343   24.4032 C.ar    1  LIG1       -0.0196
     14 C          32.3169   -1.8149   27.6391 C.3     1  LIG1        0.1512
     15 O          33.5159   -1.2673   28.2277 O.3     1  LIG1       -0.4788
     16 C          33.6658    0.1057   28.2063 C.ar    1  LIG1        0.1327
     17 C          34.9708    0.5963   28.2131 C.ar    1  LIG1        0.0222
     18 C          35.1893    1.9729   28.2069 C.ar    1  LIG1        0.1204
     19 O          36.4676    2.4638   28.2071 O.3     1  LIG1       -0.5066
     20 C          34.1048    2.8497   28.1938 C.ar    1  LIG1       -0.0194
     21 C          32.8001    2.3536   28.1947 C.ar    1  LIG1       -0.0474
     22 C          32.5614    0.9707   28.2239 C.ar    1  LIG1        0.0206
     23 C          31.2075    0.3708   28.1774 C.2     1  LIG1       -0.0259
     24 C          31.0732   -0.9499   27.9067 C.2     1  LIG1        0.0117
     25 C          29.7302   -1.5616   27.6865 C.ar    1  LIG1        0.0242
     26 C          29.4289   -2.8112   28.2455 C.ar    1  LIG1       -0.0473
     27 C          28.1814   -3.4014   28.0528 C.ar    1  LIG1       -0.0194
     28 C          27.2116   -2.7471   27.2978 C.ar    1  LIG1        0.1204
     29 O          25.9885   -3.3294   27.0988 O.3     1  LIG1       -0.5066
     30 C          27.4894   -1.4997   26.7437 C.ar    1  LIG1        0.0221
     31 C          28.7331   -0.8949   26.9388 C.ar    1  LIG1        0.1315
     32 O          28.9802    0.3225   26.3428 O.3     1  LIG1       -0.4909
     33 C          29.1218    1.4634   27.1945 C.3     1  LIG1        0.0936
     34 C          29.9819    1.2420   28.4531 C.3     1  LIG1        0.0077
     35 C          36.6130   -1.1003   20.0390 C.3     1  LIG1       -0.0263
     36 C          37.4832   -1.7514   21.1277 C.3     1  LIG1       -0.0218
     37 C          35.8465    0.1419   20.5475 C.3     1  LIG1       -0.0218
     38 H          32.1963   -2.7523   28.1821 H       1  LIG1        0.0836
     39 H          32.9519   -2.4218   17.2737 H       1  LIG1        0.0284
     40 H          33.1284   -3.0134   18.9172 H       1  LIG1        0.0284
     41 H          34.0661   -3.7314   17.6090 H       1  LIG1        0.0284
     42 H          34.2847   -0.8422   18.5936 H       1  LIG1        0.0846
     43 H          34.9709   -0.9972   16.2110 H       1  LIG1        0.0284
     44 H          36.0840   -2.3019   16.5702 H       1  LIG1        0.0284
     45 H          36.3840   -0.6778   17.1977 H       1  LIG1        0.0284
     46 H          34.3309   -3.7658   19.9401 H       1  LIG1        0.0848
     47 H          35.7000   -3.6061   21.0590 H       1  LIG1        0.0848
     48 H          34.6310   -1.6353   22.1044 H       1  LIG1        0.0751
     49 H          33.4662   -1.4869   20.8046 H       1  LIG1        0.0751
     50 H          33.2724   -0.7361   23.1929 H       1  LIG1        0.0654
     51 H          32.9192   -0.1534   25.5475 H       1  LIG1        0.0623
     52 H          32.1577   -4.2896   26.4463 H       1  LIG1        0.0623
     53 H          32.4893   -4.8685   24.1118 H       1  LIG1        0.0654
     54 H          35.8055   -0.0897   28.2187 H       1  LIG1        0.0691
     55 H          37.0486    1.9892   28.8058 H       1  LIG1        0.2921
     56 H          34.2710    3.9171   28.1771 H       1  LIG1        0.0654
     57 H          31.9904    3.0653   28.1575 H       1  LIG1        0.0626
     58 H          30.1590   -3.3377   28.8423 H       1  LIG1        0.0626
     59 H          27.9736   -4.3665   28.4915 H       1  LIG1        0.0654
     60 H          25.6765   -3.2418   26.1954 H       1  LIG1        0.2921
     61 H          26.7381   -0.9938   26.1547 H       1  LIG1        0.0691
     62 H          29.5614    2.2598   26.5932 H       1  LIG1        0.0700
     63 H          28.1304    1.8035   27.4966 H       1  LIG1        0.0700
     64 H          29.3753    0.7139   29.1909 H       1  LIG1        0.0346
     65 H          30.2222    2.1824   28.9457 H       1  LIG1        0.0346
     66 H          37.2666   -0.8060   19.2192 H       1  LIG1        0.0846
     67 H          38.2222   -1.0451   21.5078 H       1  LIG1        0.0284
     68 H          38.0287   -2.6115   20.7371 H       1  LIG1        0.0284
     69 H          36.8912   -2.0924   21.9776 H       1  LIG1        0.0284
     70 H          36.5458    0.9239   20.8450 H       1  LIG1        0.0284
     71 H          35.2329   -0.0802   21.4206 H       1  LIG1        0.0284
     72 H          35.1953    0.5718   19.7884 H       1  LIG1        0.0284
     73 H          36.3153   -2.8458   19.0194 H       1  LIG1        0.2040
@<TRIPOS>BOND
     1     1     2    1
     2     1    39    1
     3     1    40    1
     4     1    41    1
     5     2     3    1
     6     2     4    1
     7     2    42    1
     8     3    43    1
     9     3    44    1
    10     3    45    1
    11     4     5    1
    12     4    35    1
    13     4    73    1
    14     5     6    1
    15     5    46    1
    16     5    47    1
    17     6     7    1
    18     6    48    1
    19     6    49    1
    20     7     8    1
    21     8    13   ar
    22     8     9   ar
    23     9    10   ar
    24     9    50    1
    25    10    11   ar
    26    10    51    1
    27    11    12   ar
    28    11    14    1
    29    12    13   ar
    30    12    52    1
    31    13    53    1
    32    14    38    1
    33    14    24    1
    34    14    15    1
    35    15    16    1
    36    16    22   ar
    37    16    17   ar
    38    17    18   ar
    39    17    54    1
    40    18    19    1
    41    18    20   ar
    42    19    55    1
    43    20    21   ar
    44    20    56    1
    45    21    22   ar
    46    21    57    1
    47    22    23    1
    48    23    34    1
    49    23    24    2
    50    24    25    1
    51    25    31   ar
    52    25    26   ar
    53    26    27   ar
    54    26    58    1
    55    27    28   ar
    56    27    59    1
    57    28    29    1
    58    28    30   ar
    59    29    60    1
    60    30    31   ar
    61    30    61    1
    62    31    32    1
    63    32    33    1
    64    33    34    1
    65    33    62    1
    66    33    63    1
    67    34    64    1
    68    34    65    1
    69    35    36    1
    70    35    37    1
    71    35    66    1
    72    36    67    1
    73    36    68    1
    74    36    69    1
    75    37    70    1
    76    37    71    1
    77    37    72    1
@<TRIPOS>MOLECULE
CHEMBL1085669
 73 77 0 0 0
SMALL
GASTEIGER

@<TRIPOS>ATOM
      1 C          31.2709   -1.9157   17.8110 C.3     1  LIG1       -0.0218
      2 C          30.9194   -3.2514   18.4927 C.3     1  LIG1       -0.0263
      3 C          29.8906   -3.1128   19.6308 C.3     1  LIG1       -0.0218
      4 N          32.2236   -3.9666   18.9574 N.4     1  LIG1        0.2412
      5 C          32.9252   -3.2976   20.1723 C.3     1  LIG1        0.0036
      6 C          33.2138   -4.3084   21.2982 C.3     1  LIG1        0.1292
      7 O          33.8229   -3.6340   22.3976 O.3     1  LIG1       -0.4867
      8 C          33.0647   -2.7910   23.1860 C.ar    1  LIG1        0.1208
      9 C          33.4434   -2.6878   24.5245 C.ar    1  LIG1       -0.0196
     10 C          32.7355   -1.8695   25.3994 C.ar    1  LIG1       -0.0513
     11 C          31.6312   -1.1448   24.9437 C.ar    1  LIG1       -0.0026
     12 C          31.2491   -1.2409   23.6027 C.ar    1  LIG1       -0.0513
     13 C          31.9616   -2.0549   22.7270 C.ar    1  LIG1       -0.0196
     14 C          30.8391   -0.2692   25.9167 C.3     1  LIG1        0.1512
     15 O          29.4274   -0.5705   25.8976 O.3     1  LIG1       -0.4788
     16 C          28.9624   -1.4998   26.8077 C.ar    1  LIG1        0.1327
     17 C          27.8174   -2.2111   26.4514 C.ar    1  LIG1        0.0222
     18 C          27.2895   -3.1532   27.3327 C.ar    1  LIG1        0.1204
     19 O          26.1691   -3.8610   26.9886 O.3     1  LIG1       -0.5066
     20 C          27.9076   -3.3790   28.5623 C.ar    1  LIG1       -0.0194
     21 C          29.0494   -2.6590   28.9176 C.ar    1  LIG1       -0.0474
     22 C          29.5814   -1.6902   28.0522 C.ar    1  LIG1        0.0206
     23 C          30.8158   -0.9229   28.3395 C.2     1  LIG1       -0.0259
     24 C          31.4226   -0.2388   27.3397 C.2     1  LIG1        0.0117
     25 C          32.7513    0.4092   27.5415 C.ar    1  LIG1        0.0242
     26 C          32.9927    1.6894   27.0240 C.ar    1  LIG1       -0.0473
     27 C          34.2260    2.3136   27.2003 C.ar    1  LIG1       -0.0194
     28 C          35.2394    1.6660   27.9018 C.ar    1  LIG1        0.1204
     29 O          36.4554    2.2733   28.0678 O.3     1  LIG1       -0.5066
     30 C          35.0140    0.3980   28.4326 C.ar    1  LIG1        0.0221
     31 C          33.7785   -0.2325   28.2701 C.ar    1  LIG1        0.1315
     32 O          33.6088   -1.5017   28.7789 O.3     1  LIG1       -0.4909
     33 C          32.7103   -1.6620   29.8806 C.3     1  LIG1        0.0936
     34 C          31.3791   -0.8962   29.7605 C.3     1  LIG1        0.0077
     35 C          33.1914   -4.4286   17.8259 C.3     1  LIG1       -0.0263
     36 C          33.9452   -3.1956   17.2987 C.3     1  LIG1       -0.0218
     37 C          32.4743   -5.2168   16.7062 C.3     1  LIG1       -0.0218
     38 H          30.8674    0.7460   25.5211 H       1  LIG1        0.0836
     39 H          30.3878   -1.4807   17.3415 H       1  LIG1        0.0284
     40 H          32.0168   -2.0550   17.0272 H       1  LIG1        0.0284
     41 H          31.6558   -1.1748   18.5108 H       1  LIG1        0.0284
     42 H          30.5104   -3.9004   17.7209 H       1  LIG1        0.0846
     43 H          28.9491   -2.7170   19.2486 H       1  LIG1        0.0284
     44 H          30.2315   -2.4276   20.4071 H       1  LIG1        0.0284
     45 H          29.6673   -4.0728   20.0962 H       1  LIG1        0.0284
     46 H          33.8684   -2.9065   19.7907 H       1  LIG1        0.0848
     47 H          32.2976   -2.4644   20.4901 H       1  LIG1        0.0848
     48 H          32.2771   -4.7664   21.6213 H       1  LIG1        0.0751
     49 H          33.8473   -5.1148   20.9274 H       1  LIG1        0.0751
     50 H          34.2906   -3.2491   24.8904 H       1  LIG1        0.0654
     51 H          33.0431   -1.8099   26.4334 H       1  LIG1        0.0623
     52 H          30.3950   -0.6925   23.2342 H       1  LIG1        0.0623
     53 H          31.6387   -2.1031   21.6985 H       1  LIG1        0.0654
     54 H          27.3472   -2.0334   25.4950 H       1  LIG1        0.0691
     55 H          25.5921   -3.3782   26.3924 H       1  LIG1        0.2921
     56 H          27.5078   -4.1170   29.2425 H       1  LIG1        0.0654
     57 H          29.5116   -2.8831   29.8661 H       1  LIG1        0.0626
     58 H          32.2224    2.2185   26.4827 H       1  LIG1        0.0626
     59 H          34.3891    3.2996   26.7898 H       1  LIG1        0.0654
     60 H          37.0761    1.7351   28.5640 H       1  LIG1        0.2921
     61 H          35.8017   -0.1059   28.9737 H       1  LIG1        0.0691
     62 H          32.5050   -2.7288   29.9744 H       1  LIG1        0.0700
     63 H          33.2163   -1.3539   30.7964 H       1  LIG1        0.0700
     64 H          31.5649    0.1500   30.0097 H       1  LIG1        0.0346
     65 H          30.6627   -1.2155   30.5152 H       1  LIG1        0.0346
     66 H          33.9146   -5.0799   18.3144 H       1  LIG1        0.0846
     67 H          34.7015   -3.4859   16.5685 H       1  LIG1        0.0284
     68 H          34.4590   -2.6705   18.1052 H       1  LIG1        0.0284
     69 H          33.2784   -2.4835   16.8115 H       1  LIG1        0.0284
     70 H          33.2012   -5.6197   16.0003 H       1  LIG1        0.0284
     71 H          31.7920   -4.5900   16.1318 H       1  LIG1        0.0284
     72 H          31.9029   -6.0608   17.0884 H       1  LIG1        0.0284
     73 H          31.8829   -4.8375   19.3409 H       1  LIG1        0.2040
@<TRIPOS>BOND
     1     1     2    1
     2     1    39    1
     3     1    40    1
     4     1    41    1
     5     2     3    1
     6     2     4    1
     7     2    42    1
     8     3    43    1
     9     3    44    1
    10     3    45    1
    11     4     5    1
    12     4    35    1
    13     4    73    1
    14     5     6    1
    15     5    46    1
    16     5    47    1
    17     6     7    1
    18     6    48    1
    19     6    49    1
    20     7     8    1
    21     8    13   ar
    22     8     9   ar
    23     9    10   ar
    24     9    50    1
    25    10    11   ar
    26    10    51    1
    27    11    12   ar
    28    11    14    1
    29    12    13   ar
    30    12    52    1
    31    13    53    1
    32    14    38    1
    33    14    24    1
    34    14    15    1
    35    15    16    1
    36    16    22   ar
    37    16    17   ar
    38    17    18   ar
    39    17    54    1
    40    18    19    1
    41    18    20   ar
    42    19    55    1
    43    20    21   ar
    44    20    56    1
    45    21    22   ar
    46    21    57    1
    47    22    23    1
    48    23    34    1
    49    23    24    2
    50    24    25    1
    51    25    31   ar
    52    25    26   ar
    53    26    27   ar
    54    26    58    1
    55    27    28   ar
    56    27    59    1
    57    28    29    1
    58    28    30   ar
    59    29    60    1
    60    30    31   ar
    61    30    61    1
    62    31    32    1
    63    32    33    1
    64    33    34    1
    65    33    62    1
    66    33    63    1
    67    34    64    1
    68    34    65    1
    69    35    36    1
    70    35    37    1
    71    35    66    1
    72    36    67    1
    73    36    68    1
    74    36    69    1
    75    37    70    1
    76    37    71    1
    77    37    72    1
@<TRIPOS>MOLECULE
CHEMBL1085669
 73 77 0 0 0
SMALL
GASTEIGER

@<TRIPOS>ATOM
      1 C          37.0062   -1.8553   20.9279 C.3     1  LIG1       -0.0218
      2 C          35.9106   -1.2091   20.0593 C.3     1  LIG1       -0.0263
      3 C          35.7178    0.2958   20.3258 C.3     1  LIG1       -0.0218
      4 N          34.5819   -2.0106   20.2021 N.4     1  LIG1        0.2412
      5 C          34.3108   -2.5553   21.6323 C.3     1  LIG1        0.0036
      6 C          32.9288   -3.2273   21.7395 C.3     1  LIG1        0.1292
      7 O          32.5949   -3.4104   23.1141 O.3     1  LIG1       -0.4867
      8 C          32.1017   -2.3469   23.8441 C.ar    1  LIG1        0.1208
      9 C          31.2525   -2.6644   24.9042 C.ar    1  LIG1       -0.0196
     10 C          30.6990   -1.6604   25.6928 C.ar    1  LIG1       -0.0513
     11 C          30.9864   -0.3195   25.4252 C.ar    1  LIG1       -0.0026
     12 C          31.8396    0.0049   24.3669 C.ar    1  LIG1       -0.0513
     13 C          32.3977   -1.0004   23.5825 C.ar    1  LIG1       -0.0196
     14 C          30.3519    0.7814   26.2775 C.3     1  LIG1        0.1512
     15 O          28.9135    0.8043   26.1579 O.3     1  LIG1       -0.4788
     16 C          28.1864    0.0734   27.0774 C.ar    1  LIG1        0.1327
     17 C          26.9358   -0.3870   26.6678 C.ar    1  LIG1        0.0222
     18 C          26.1468   -1.1184   27.5541 C.ar    1  LIG1        0.1204
     19 O          24.9199   -1.5800   27.1585 O.3     1  LIG1       -0.5066
     20 C          26.6112   -1.3852   28.8418 C.ar    1  LIG1       -0.0194
     21 C          27.8608   -0.9156   29.2496 C.ar    1  LIG1       -0.0474
     22 C          28.6588   -0.1581   28.3779 C.ar    1  LIG1        0.0206
     23 C          30.0138    0.3316   28.7231 C.2     1  LIG1       -0.0259
     24 C          30.8283    0.7856   27.7402 C.2     1  LIG1        0.0117
     25 C          32.2533    1.1319   28.0149 C.ar    1  LIG1        0.0242
     26 C          32.8170    2.2830   27.4475 C.ar    1  LIG1       -0.0473
     27 C          34.1457    2.6257   27.6902 C.ar    1  LIG1       -0.0194
     28 C          34.9330    1.8210   28.5095 C.ar    1  LIG1        0.1204
     29 O          36.2416    2.1503   28.7415 O.3     1  LIG1       -0.5066
     30 C          34.3868    0.6791   29.0908 C.ar    1  LIG1        0.0221
     31 C          33.0535    0.3318   28.8619 C.ar    1  LIG1        0.1315
     32 O          32.5626   -0.8254   29.4260 O.3     1  LIG1       -0.4909
     33 C          31.5782   -0.6975   30.4563 C.3     1  LIG1        0.0936
     34 C          30.4698    0.3366   30.1823 C.3     1  LIG1        0.0077
     35 C          34.2635   -3.0180   19.0556 C.3     1  LIG1       -0.0263
     36 C          34.6696   -4.4269   19.5209 C.3     1  LIG1       -0.0218
     37 C          34.9117   -2.6212   17.7096 C.3     1  LIG1       -0.0218
     38 H          30.6396    1.7320   25.8286 H       1  LIG1        0.0836
     39 H          37.9772   -1.4051   20.7181 H       1  LIG1        0.0284
     40 H          37.0955   -2.9233   20.7235 H       1  LIG1        0.0284
     41 H          36.8236   -1.7334   21.9949 H       1  LIG1        0.0284
     42 H          36.2070   -1.3513   19.0219 H       1  LIG1        0.0846
     43 H          36.6345    0.8434   20.1046 H       1  LIG1        0.0284
     44 H          35.4714    0.4967   21.3685 H       1  LIG1        0.0284
     45 H          34.9332    0.7221   19.7008 H       1  LIG1        0.0284
     46 H          35.0864   -3.2984   21.8179 H       1  LIG1        0.0848
     47 H          34.4419   -1.7240   22.3256 H       1  LIG1        0.0848
     48 H          32.1806   -2.5928   21.2609 H       1  LIG1        0.0751
     49 H          32.9283   -4.1758   21.2016 H       1  LIG1        0.0751
     50 H          31.0167   -3.6969   25.1161 H       1  LIG1        0.0654
     51 H          30.0388   -1.9295   26.5048 H       1  LIG1        0.0623
     52 H          32.0685    1.0359   24.1419 H       1  LIG1        0.0623
     53 H          33.0533   -0.7126   22.7751 H       1  LIG1        0.0654
     54 H          26.5854   -0.1798   25.6670 H       1  LIG1        0.0691
     55 H          24.2818   -1.6024   27.8750 H       1  LIG1        0.2921
     56 H          26.0070   -1.9619   29.5271 H       1  LIG1        0.0654
     57 H          28.1933   -1.1667   30.2445 H       1  LIG1        0.0626
     58 H          32.2276    2.9299   26.8146 H       1  LIG1        0.0626
     59 H          34.5585    3.5165   27.2394 H       1  LIG1        0.0654
     60 H          36.7694    1.4013   29.0274 H       1  LIG1        0.2921
     61 H          34.9988    0.0528   29.7235 H       1  LIG1        0.0691
     62 H          31.1275   -1.6810   30.5932 H       1  LIG1        0.0700
     63 H          32.0777   -0.4438   31.3922 H       1  LIG1        0.0700
     64 H          30.8734    1.3299   30.3863 H       1  LIG1        0.0346
     65 H          29.6495    0.2433   30.8916 H       1  LIG1        0.0346
     66 H          33.1799   -2.9995   18.9495 H       1  LIG1        0.0846
     67 H          34.3788   -5.1775   18.7851 H       1  LIG1        0.0284
     68 H          34.1822   -4.6895   20.4609 H       1  LIG1        0.0284
     69 H          35.7461   -4.5163   19.6695 H       1  LIG1        0.0284
     70 H          34.5692   -3.2832   16.9137 H       1  LIG1        0.0284
     71 H          35.9987   -2.6975   17.7363 H       1  LIG1        0.0284
     72 H          34.6604   -1.6062   17.4070 H       1  LIG1        0.0284
     73 H          33.8724   -1.2996   20.0896 H       1  LIG1        0.2040
@<TRIPOS>BOND
     1     1     2    1
     2     1    39    1
     3     1    40    1
     4     1    41    1
     5     2     3    1
     6     2     4    1
     7     2    42    1
     8     3    43    1
     9     3    44    1
    10     3    45    1
    11     4     5    1
    12     4    35    1
    13     4    73    1
    14     5     6    1
    15     5    46    1
    16     5    47    1
    17     6     7    1
    18     6    48    1
    19     6    49    1
    20     7     8    1
    21     8    13   ar
    22     8     9   ar
    23     9    10   ar
    24     9    50    1
    25    10    11   ar
    26    10    51    1
    27    11    12   ar
    28    11    14    1
    29    12    13   ar
    30    12    52    1
    31    13    53    1
    32    14    38    1
    33    14    24    1
    34    14    15    1
    35    15    16    1
    36    16    22   ar
    37    16    17   ar
    38    17    18   ar
    39    17    54    1
    40    18    19    1
    41    18    20   ar
    42    19    55    1
    43    20    21   ar
    44    20    56    1
    45    21    22   ar
    46    21    57    1
    47    22    23    1
    48    23    34    1
    49    23    24    2
    50    24    25    1
    51    25    31   ar
    52    25    26   ar
    53    26    27   ar
    54    26    58    1
    55    27    28   ar
    56    27    59    1
    57    28    29    1
    58    28    30   ar
    59    29    60    1
    60    30    31   ar
    61    30    61    1
    62    31    32    1
    63    32    33    1
    64    33    34    1
    65    33    62    1
    66    33    63    1
    67    34    64    1
    68    34    65    1
    69    35    36    1
    70    35    37    1
    71    35    66    1
    72    36    67    1
    73    36    68    1
    74    36    69    1
    75    37    70    1
    76    37    71    1
    77    37    72    1
@<TRIPOS>MOLECULE
CHEMBL1085669
 73 77 0 0 0
SMALL
GASTEIGER

@<TRIPOS>ATOM
      1 C          32.2931    0.6857   26.5948 C.3     1  LIG1       -0.0218
      2 C          31.9852   -0.5400   25.7144 C.3     1  LIG1       -0.0263
      3 C          30.4908   -0.6979   25.3753 C.3     1  LIG1       -0.0218
      4 N          32.5829   -1.8227   26.3668 N.4     1  LIG1        0.2412
      5 C          32.5098   -3.0920   25.4727 C.3     1  LIG1        0.0036
      6 C          33.0047   -2.8159   24.0403 C.3     1  LIG1        0.1292
      7 O          32.5899   -3.8766   23.1816 O.3     1  LIG1       -0.4867
      8 C          32.3403   -3.6173   21.8483 C.ar    1  LIG1        0.1208
      9 C          33.4201   -3.7598   20.9770 C.ar    1  LIG1       -0.0196
     10 C          33.2689   -3.5125   19.6160 C.ar    1  LIG1       -0.0513
     11 C          32.0298   -3.1128   19.1091 C.ar    1  LIG1       -0.0026
     12 C          30.9429   -2.9721   19.9764 C.ar    1  LIG1       -0.0513
     13 C          31.0937   -3.2256   21.3366 C.ar    1  LIG1       -0.0196
     14 C          31.8766   -2.8143   17.6163 C.3     1  LIG1        0.1512
     15 O          32.6482   -1.6649   17.2070 O.3     1  LIG1       -0.4788
     16 C          33.9268   -1.8915   16.7357 C.ar    1  LIG1        0.1327
     17 C          34.8471   -0.8557   16.8902 C.ar    1  LIG1        0.0222
     18 C          36.1502   -1.0164   16.4224 C.ar    1  LIG1        0.1204
     19 O          37.0625   -0.0069   16.5755 O.3     1  LIG1       -0.5066
     20 C          36.5256   -2.2089   15.8044 C.ar    1  LIG1       -0.0194
     21 C          35.5985   -3.2402   15.6452 C.ar    1  LIG1       -0.0474
     22 C          34.2759   -3.0869   16.0897 C.ar    1  LIG1        0.0206
     23 C          33.2514   -4.1533   15.9993 C.2     1  LIG1       -0.0259
     24 C          32.1052   -4.0380   16.7125 C.2     1  LIG1        0.0117
     25 C          31.1221   -5.1580   16.7828 C.ar    1  LIG1        0.0242
     26 C          29.7488   -4.8921   16.6914 C.ar    1  LIG1       -0.0473
     27 C          28.8128   -5.9225   16.7548 C.ar    1  LIG1       -0.0194
     28 C          29.2375   -7.2396   16.9083 C.ar    1  LIG1        0.1204
     29 O          28.3193   -8.2527   16.9807 O.3     1  LIG1       -0.5066
     30 C          30.5987   -7.5239   16.9899 C.ar    1  LIG1        0.0221
     31 C          31.5455   -6.4997   16.9176 C.ar    1  LIG1        0.1315
     32 O          32.8801   -6.8197   17.0395 O.3     1  LIG1       -0.4909
     33 C          33.7103   -6.6607   15.8852 C.3     1  LIG1        0.0936
     34 C          33.4900   -5.3595   15.0907 C.3     1  LIG1        0.0077
     35 C          32.2169   -2.0640   27.8629 C.3     1  LIG1       -0.0263
     36 C          33.0701   -3.2309   28.3891 C.3     1  LIG1       -0.0218
     37 C          30.7026   -2.2814   28.0838 C.3     1  LIG1       -0.0218
     38 H          30.8520   -2.4741   17.4669 H       1  LIG1        0.0836
     39 H          32.0225    1.6070   26.0778 H       1  LIG1        0.0284
     40 H          33.3569    0.7483   26.8288 H       1  LIG1        0.0284
     41 H          31.7440    0.6765   27.5357 H       1  LIG1        0.0284
     42 H          32.5477   -0.4136   24.7914 H       1  LIG1        0.0846
     43 H          30.1324    0.1673   24.8167 H       1  LIG1        0.0284
     44 H          29.8754   -0.7745   26.2717 H       1  LIG1        0.0284
     45 H          30.3048   -1.5759   24.7568 H       1  LIG1        0.0284
     46 H          33.1655   -3.8241   25.9441 H       1  LIG1        0.0848
     47 H          31.4831   -3.4571   25.5122 H       1  LIG1        0.0848
     48 H          32.5840   -1.8722   23.6884 H       1  LIG1        0.0751
     49 H          34.0890   -2.7001   24.0321 H       1  LIG1        0.0751
     50 H          34.3850   -4.0607   21.3581 H       1  LIG1        0.0654
     51 H          34.1209   -3.6232   18.9608 H       1  LIG1        0.0623
     52 H          29.9793   -2.6587   19.6033 H       1  LIG1        0.0623
     53 H          30.2322   -3.1082   21.9758 H       1  LIG1        0.0654
     54 H          34.5494    0.0633   17.3741 H       1  LIG1        0.0691
     55 H          37.6404    0.0912   15.8154 H       1  LIG1        0.2921
     56 H          37.5382   -2.3410   15.4513 H       1  LIG1        0.0654
     57 H          35.9370   -4.1556   15.1859 H       1  LIG1        0.0626
     58 H          29.3912   -3.8811   16.5640 H       1  LIG1        0.0626
     59 H          27.7595   -5.6924   16.6848 H       1  LIG1        0.0654
     60 H          27.6416   -8.0950   17.6419 H       1  LIG1        0.2921
     61 H          30.9279   -8.5455   17.1127 H       1  LIG1        0.0691
     62 H          34.7452   -6.7039   16.2260 H       1  LIG1        0.0700
     63 H          33.5585   -7.5127   15.2212 H       1  LIG1        0.0700
     64 H          32.5930   -5.4810   14.4809 H       1  LIG1        0.0346
     65 H          34.2779   -5.1986   14.3572 H       1  LIG1        0.0346
     66 H          32.5278   -1.1599   28.3842 H       1  LIG1        0.0846
     67 H          32.9139   -3.3744   29.4589 H       1  LIG1        0.0284
     68 H          34.1342   -3.0424   28.2400 H       1  LIG1        0.0284
     69 H          32.8279   -4.1724   27.8953 H       1  LIG1        0.0284
     70 H          30.4773   -2.3282   29.1496 H       1  LIG1        0.0284
     71 H          30.3515   -3.2162   27.6467 H       1  LIG1        0.0284
     72 H          30.0990   -1.4765   27.6679 H       1  LIG1        0.0284
     73 H          33.5731   -1.6227   26.3997 H       1  LIG1        0.2040
@<TRIPOS>BOND
     1     1     2    1
     2     1    39    1
     3     1    40    1
     4     1    41    1
     5     2     3    1
     6     2     4    1
     7     2    42    1
     8     3    43    1
     9     3    44    1
    10     3    45    1
    11     4     5    1
    12     4    35    1
    13     4    73    1
    14     5     6    1
    15     5    46    1
    16     5    47    1
    17     6     7    1
    18     6    48    1
    19     6    49    1
    20     7     8    1
    21     8    13   ar
    22     8     9   ar
    23     9    10   ar
    24     9    50    1
    25    10    11   ar
    26    10    51    1
    27    11    12   ar
    28    11    14    1
    29    12    13   ar
    30    12    52    1
    31    13    53    1
    32    14    38    1
    33    14    24    1
    34    14    15    1
    35    15    16    1
    36    16    22   ar
    37    16    17   ar
    38    17    18   ar
    39    17    54    1
    40    18    19    1
    41    18    20   ar
    42    19    55    1
    43    20    21   ar
    44    20    56    1
    45    21    22   ar
    46    21    57    1
    47    22    23    1
    48    23    34    1
    49    23    24    2
    50    24    25    1
    51    25    31   ar
    52    25    26   ar
    53    26    27   ar
    54    26    58    1
    55    27    28   ar
    56    27    59    1
    57    28    29    1
    58    28    30   ar
    59    29    60    1
    60    30    31   ar
    61    30    61    1
    62    31    32    1
    63    32    33    1
    64    33    34    1
    65    33    62    1
    66    33    63    1
    67    34    64    1
    68    34    65    1
    69    35    36    1
    70    35    37    1
    71    35    66    1
    72    36    67    1
    73    36    68    1
    74    36    69    1
    75    37    70    1
    76    37    71    1
    77    37    72    1
@<TRIPOS>MOLECULE
CHEMBL1085669
 73 77 0 0 0
SMALL
GASTEIGER

@<TRIPOS>ATOM
      1 C          34.0471   -1.7385   22.6595 C.3     1  LIG1       -0.0218
      2 C          34.4156   -2.5592   21.4094 C.3     1  LIG1       -0.0263
      3 C          35.6494   -2.0226   20.6591 C.3     1  LIG1       -0.0218
      4 N          33.1714   -2.6956   20.4812 N.4     1  LIG1        0.2412
      5 C          32.0920   -3.6886   20.9955 C.3     1  LIG1        0.0036
      6 C          30.7198   -3.0096   21.1650 C.3     1  LIG1        0.1292
      7 O          30.8833   -1.7748   21.8602 O.3     1  LIG1       -0.4867
      8 C          30.7895   -1.7496   23.2378 C.ar    1  LIG1        0.1208
      9 C          31.4561   -2.7657   23.9225 C.ar    1  LIG1       -0.0196
     10 C          31.4132   -2.8292   25.3119 C.ar    1  LIG1       -0.0513
     11 C          30.6947   -1.8744   26.0359 C.ar    1  LIG1       -0.0026
     12 C          30.0279   -0.8515   25.3558 C.ar    1  LIG1       -0.0513
     13 C          30.0766   -0.7853   23.9664 C.ar    1  LIG1       -0.0196
     14 C          30.6270   -1.9660   27.5617 C.3     1  LIG1        0.1512
     15 O          31.9188   -2.2258   28.1513 O.3     1  LIG1       -0.4788
     16 C          32.6728   -1.1351   28.5387 C.ar    1  LIG1        0.1327
     17 C          34.0573   -1.2991   28.5493 C.ar    1  LIG1        0.0222
     18 C          34.8734   -0.2405   28.9445 C.ar    1  LIG1        0.1204
     19 O          36.2344   -0.3903   28.9520 O.3     1  LIG1       -0.5066
     20 C          34.3026    0.9735   29.3258 C.ar    1  LIG1       -0.0194
     21 C          32.9156    1.1304   29.3206 C.ar    1  LIG1       -0.0474
     22 C          32.0777    0.0677   28.9475 C.ar    1  LIG1        0.0206
     23 C          30.6020    0.1746   28.8711 C.2     1  LIG1       -0.0259
     24 C          29.8975   -0.7836   28.2223 C.2     1  LIG1        0.0117
     25 C          28.4334   -0.6346   27.9770 C.ar    1  LIG1        0.0242
     26 C          27.5780   -1.7312   28.1525 C.ar    1  LIG1       -0.0473
     27 C          26.2075   -1.6151   27.9290 C.ar    1  LIG1       -0.0194
     28 C          25.6691   -0.3953   27.5279 C.ar    1  LIG1        0.1204
     29 O          24.3241   -0.2812   27.2982 O.3     1  LIG1       -0.5066
     30 C          26.5023    0.7082   27.3590 C.ar    1  LIG1        0.0221
     31 C          27.8759    0.6051   27.5898 C.ar    1  LIG1        0.1315
     32 O          28.6698    1.7106   27.3756 O.3     1  LIG1       -0.4909
     33 C          29.2758    2.3254   28.5165 C.3     1  LIG1        0.0936
     34 C          29.8910    1.3516   29.5393 C.3     1  LIG1        0.0077
     35 C          33.4647   -2.7939   18.9532 C.3     1  LIG1       -0.0263
     36 C          32.1242   -2.9182   18.2088 C.3     1  LIG1       -0.0218
     37 C          34.4525   -3.9300   18.6027 C.3     1  LIG1       -0.0218
     38 H          30.0743   -2.8752   27.7981 H       1  LIG1        0.0836
     39 H          34.8564   -1.7682   23.3901 H       1  LIG1        0.0284
     40 H          33.1574   -2.1384   23.1481 H       1  LIG1        0.0284
     41 H          33.8613   -0.6889   22.4341 H       1  LIG1        0.0284
     42 H          34.6186   -3.5734   21.7475 H       1  LIG1        0.0846
     43 H          36.5293   -2.0494   21.3027 H       1  LIG1        0.0284
     44 H          35.5169   -0.9872   20.3450 H       1  LIG1        0.0284
     45 H          35.8810   -2.6204   19.7776 H       1  LIG1        0.0284
     46 H          32.0168   -4.4644   20.2335 H       1  LIG1        0.0848
     47 H          32.4719   -4.1311   21.9168 H       1  LIG1        0.0848
     48 H          30.2853   -2.8227   20.1813 H       1  LIG1        0.0751
     49 H          30.0335   -3.6733   21.6918 H       1  LIG1        0.0751
     50 H          32.0084   -3.5141   23.3735 H       1  LIG1        0.0654
     51 H          31.9318   -3.6289   25.8208 H       1  LIG1        0.0623
     52 H          29.4632   -0.1082   25.8985 H       1  LIG1        0.0623
     53 H          29.5512    0.0194   23.4755 H       1  LIG1        0.0654
     54 H          34.4917   -2.2414   28.2482 H       1  LIG1        0.0691
     55 H          36.7015    0.4459   28.8901 H       1  LIG1        0.2921
     56 H          34.9330    1.7998   29.6212 H       1  LIG1        0.0654
     57 H          32.5164    2.0936   29.5970 H       1  LIG1        0.0626
     58 H          27.9668   -2.6872   28.4707 H       1  LIG1        0.0626
     59 H          25.5688   -2.4752   28.0683 H       1  LIG1        0.0654
     60 H          23.7926   -0.6868   27.9868 H       1  LIG1        0.2921
     61 H          26.0849    1.6536   27.0442 H       1  LIG1        0.0691
     62 H          30.0517    2.9957   28.1453 H       1  LIG1        0.0700
     63 H          28.5330    2.9464   29.0190 H       1  LIG1        0.0700
     64 H          29.0817    0.9346   30.1412 H       1  LIG1        0.0346
     65 H          30.5093    1.8726   30.2680 H       1  LIG1        0.0346
     66 H          33.9101   -1.8374   18.6838 H       1  LIG1        0.0846
     67 H          32.2764   -2.8964   17.1291 H       1  LIG1        0.0284
     68 H          31.4549   -2.0935   18.4578 H       1  LIG1        0.0284
     69 H          31.6069   -3.8482   18.4462 H       1  LIG1        0.0284
     70 H          34.7195   -3.8883   17.5462 H       1  LIG1        0.0284
     71 H          34.0264   -4.9174   18.7807 H       1  LIG1        0.0284
     72 H          35.3814   -3.8659   19.1666 H       1  LIG1        0.0284
     73 H          32.7179   -1.7969   20.5727 H       1  LIG1        0.2040
@<TRIPOS>BOND
     1     1     2    1
     2     1    39    1
     3     1    40    1
     4     1    41    1
     5     2     3    1
     6     2     4    1
     7     2    42    1
     8     3    43    1
     9     3    44    1
    10     3    45    1
    11     4     5    1
    12     4    35    1
    13     4    73    1
    14     5     6    1
    15     5    46    1
    16     5    47    1
    17     6     7    1
    18     6    48    1
    19     6    49    1
    20     7     8    1
    21     8    13   ar
    22     8     9   ar
    23     9    10   ar
    24     9    50    1
    25    10    11   ar
    26    10    51    1
    27    11    12   ar
    28    11    14    1
    29    12    13   ar
    30    12    52    1
    31    13    53    1
    32    14    38    1
    33    14    24    1
    34    14    15    1
    35    15    16    1
    36    16    22   ar
    37    16    17   ar
    38    17    18   ar
    39    17    54    1
    40    18    19    1
    41    18    20   ar
    42    19    55    1
    43    20    21   ar
    44    20    56    1
    45    21    22   ar
    46    21    57    1
    47    22    23    1
    48    23    34    1
    49    23    24    2
    50    24    25    1
    51    25    31   ar
    52    25    26   ar
    53    26    27   ar
    54    26    58    1
    55    27    28   ar
    56    27    59    1
    57    28    29    1
    58    28    30   ar
    59    29    60    1
    60    30    31   ar
    61    30    61    1
    62    31    32    1
    63    32    33    1
    64    33    34    1
    65    33    62    1
    66    33    63    1
    67    34    64    1
    68    34    65    1
    69    35    36    1
    70    35    37    1
    71    35    66    1
    72    36    67    1
    73    36    68    1
    74    36    69    1
    75    37    70    1
    76    37    71    1
    77    37    72    1
@<TRIPOS>MOLECULE
CHEMBL1085669
 73 77 0 0 0
SMALL
GASTEIGER

@<TRIPOS>ATOM
      1 C          29.8898    1.6081   28.8566 C.3     1  LIG1       -0.0218
      2 C          29.2675    0.9888   27.5911 C.3     1  LIG1       -0.0263
      3 C          27.8106    0.5261   27.7815 C.3     1  LIG1       -0.0218
      4 N          30.1851   -0.1505   27.0543 N.4     1  LIG1        0.2412
      5 C          29.7750   -0.7029   25.6607 C.3     1  LIG1        0.0036
      6 C          30.9990   -1.1281   24.8276 C.3     1  LIG1        0.1292
      7 O          30.5722   -1.9455   23.7393 O.3     1  LIG1       -0.4867
      8 C          31.5068   -2.4465   22.8546 C.ar    1  LIG1        0.1208
      9 C          32.8239   -2.5013   23.3104 C.ar    1  LIG1       -0.0196
     10 C          33.8380   -2.9832   22.4884 C.ar    1  LIG1       -0.0513
     11 C          33.5450   -3.4136   21.1919 C.ar    1  LIG1       -0.0026
     12 C          32.2266   -3.3648   20.7306 C.ar    1  LIG1       -0.0513
     13 C          31.2120   -2.8884   21.5557 C.ar    1  LIG1       -0.0196
     14 C          34.6685   -3.9153   20.2825 C.3     1  LIG1        0.1512
     15 O          34.3158   -5.1391   19.6027 O.3     1  LIG1       -0.4788
     16 C          33.7430   -5.0295   18.3505 C.ar    1  LIG1        0.1327
     17 C          32.9009   -6.0663   17.9509 C.ar    1  LIG1        0.0222
     18 C          32.3032   -6.0222   16.6925 C.ar    1  LIG1        0.1204
     19 O          31.4698   -7.0329   16.2940 O.3     1  LIG1       -0.5066
     20 C          32.5496   -4.9444   15.8424 C.ar    1  LIG1       -0.0194
     21 C          33.3994   -3.9125   16.2441 C.ar    1  LIG1       -0.0474
     22 C          34.0278   -3.9518   17.4987 C.ar    1  LIG1        0.0206
     23 C          34.9023   -2.8717   18.0122 C.2     1  LIG1       -0.0259
     24 C          35.2206   -2.8419   19.3288 C.2     1  LIG1        0.0117
     25 C          35.9579   -1.6875   19.9203 C.ar    1  LIG1        0.0242
     26 C          36.9861   -1.9124   20.8461 C.ar    1  LIG1       -0.0473
     27 C          37.6878   -0.8495   21.4113 C.ar    1  LIG1       -0.0194
     28 C          37.3728    0.4594   21.0557 C.ar    1  LIG1        0.1204
     29 O          38.0543    1.5059   21.6171 O.3     1  LIG1       -0.5066
     30 C          36.3614    0.7016   20.1290 C.ar    1  LIG1        0.0221
     31 C          35.6585   -0.3569   19.5493 C.ar    1  LIG1        0.1315
     32 O          34.6408   -0.0726   18.6651 O.3     1  LIG1       -0.4909
     33 C          34.8349   -0.4248   17.2920 C.3     1  LIG1        0.0936
     34 C          35.4493   -1.8167   17.0505 C.3     1  LIG1        0.0077
     35 C          30.5952   -1.2434   28.0878 C.3     1  LIG1       -0.0263
     36 C          31.8748   -1.9323   27.5834 C.3     1  LIG1       -0.0218
     37 C          29.4555   -2.2428   28.3899 C.3     1  LIG1       -0.0218
     38 H          35.4816   -4.2350   20.9340 H       1  LIG1        0.0836
     39 H          29.3452    2.5057   29.1520 H       1  LIG1        0.0284
     40 H          30.9264    1.9021   28.6853 H       1  LIG1        0.0284
     41 H          29.8713    0.9304   29.7094 H       1  LIG1        0.0284
     42 H          29.2992    1.7542   26.8181 H       1  LIG1        0.0846
     43 H          27.1727    1.3707   28.0440 H       1  LIG1        0.0284
     44 H          27.7168   -0.2047   28.5849 H       1  LIG1        0.0284
     45 H          27.4009    0.0880   26.8714 H       1  LIG1        0.0284
     46 H          29.1552   -1.5772   25.8597 H       1  LIG1        0.0848
     47 H          29.1666    0.0611   25.1758 H       1  LIG1        0.0848
     48 H          31.5015   -0.2384   24.4440 H       1  LIG1        0.0751
     49 H          31.7200   -1.6506   25.4569 H       1  LIG1        0.0751
     50 H          33.0641   -2.1642   24.3081 H       1  LIG1        0.0654
     51 H          34.8520   -3.0106   22.8605 H       1  LIG1        0.0623
     52 H          31.9825   -3.6880   19.7296 H       1  LIG1        0.0623
     53 H          30.2058   -2.8669   21.1664 H       1  LIG1        0.0654
     54 H          32.7117   -6.8955   18.6172 H       1  LIG1        0.0691
     55 H          31.9438   -7.7886   15.9399 H       1  LIG1        0.2921
     56 H          32.0784   -4.9015   14.8711 H       1  LIG1        0.0654
     57 H          33.5420   -3.0848   15.5672 H       1  LIG1        0.0626
     58 H          37.2572   -2.9173   21.1342 H       1  LIG1        0.0626
     59 H          38.4745   -1.0479   22.1247 H       1  LIG1        0.0654
     60 H          38.9795    1.3060   21.7757 H       1  LIG1        0.2921
     61 H          36.1146    1.7174   19.8561 H       1  LIG1        0.0691
     62 H          33.8600   -0.3721   16.8065 H       1  LIG1        0.0700
     63 H          35.4662    0.3292   16.8202 H       1  LIG1        0.0700
     64 H          36.5239   -1.7497   17.2291 H       1  LIG1        0.0346
     65 H          35.3817   -2.1093   16.0043 H       1  LIG1        0.0346
     66 H          30.8440   -0.6995   28.9978 H       1  LIG1        0.0846
     67 H          32.2504   -2.6419   28.3217 H       1  LIG1        0.0284
     68 H          32.6687   -1.2073   27.3986 H       1  LIG1        0.0284
     69 H          31.7072   -2.4836   26.6577 H       1  LIG1        0.0284
     70 H          29.7439   -2.9141   29.1994 H       1  LIG1        0.0284
     71 H          29.2177   -2.8701   27.5307 H       1  LIG1        0.0284
     72 H          28.5367   -1.7487   28.7008 H       1  LIG1        0.0284
     73 H          31.0555    0.3269   26.8643 H       1  LIG1        0.2040
@<TRIPOS>BOND
     1     1     2    1
     2     1    39    1
     3     1    40    1
     4     1    41    1
     5     2     3    1
     6     2     4    1
     7     2    42    1
     8     3    43    1
     9     3    44    1
    10     3    45    1
    11     4     5    1
    12     4    35    1
    13     4    73    1
    14     5     6    1
    15     5    46    1
    16     5    47    1
    17     6     7    1
    18     6    48    1
    19     6    49    1
    20     7     8    1
    21     8    13   ar
    22     8     9   ar
    23     9    10   ar
    24     9    50    1
    25    10    11   ar
    26    10    51    1
    27    11    12   ar
    28    11    14    1
    29    12    13   ar
    30    12    52    1
    31    13    53    1
    32    14    38    1
    33    14    24    1
    34    14    15    1
    35    15    16    1
    36    16    22   ar
    37    16    17   ar
    38    17    18   ar
    39    17    54    1
    40    18    19    1
    41    18    20   ar
    42    19    55    1
    43    20    21   ar
    44    20    56    1
    45    21    22   ar
    46    21    57    1
    47    22    23    1
    48    23    34    1
    49    23    24    2
    50    24    25    1
    51    25    31   ar
    52    25    26   ar
    53    26    27   ar
    54    26    58    1
    55    27    28   ar
    56    27    59    1
    57    28    29    1
    58    28    30   ar
    59    29    60    1
    60    30    31   ar
    61    30    61    1
    62    31    32    1
    63    32    33    1
    64    33    34    1
    65    33    62    1
    66    33    63    1
    67    34    64    1
    68    34    65    1
    69    35    36    1
    70    35    37    1
    71    35    66    1
    72    36    67    1
    73    36    68    1
    74    36    69    1
    75    37    70    1
    76    37    71    1
    77    37    72    1
@<TRIPOS>MOLECULE
CHEMBL1085669
 73 77 0 0 0
SMALL
GASTEIGER

@<TRIPOS>ATOM
      1 C          35.3796    2.1885   28.0929 C.3     1  LIG1       -0.0218
      2 C          34.7552    1.1638   29.0586 C.3     1  LIG1       -0.0263
      3 C          35.3751   -0.2425   28.9532 C.3     1  LIG1       -0.0218
      4 N          33.2075    1.1434   28.8789 N.4     1  LIG1        0.2412
      5 C          32.7028    1.8264   27.5772 C.3     1  LIG1        0.0036
      6 C          33.1890    1.0891   26.3151 C.3     1  LIG1        0.1292
      7 O          32.6196   -0.2181   26.2794 O.3     1  LIG1       -0.4867
      8 C          32.8966   -1.0544   25.2159 C.ar    1  LIG1        0.1208
      9 C          32.2604   -0.7555   24.0111 C.ar    1  LIG1       -0.0196
     10 C          32.4701   -1.5454   22.8849 C.ar    1  LIG1       -0.0513
     11 C          33.3195   -2.6526   22.9530 C.ar    1  LIG1       -0.0026
     12 C          33.9630   -2.9551   24.1562 C.ar    1  LIG1       -0.0513
     13 C          33.7574   -2.1607   25.2804 C.ar    1  LIG1       -0.0196
     14 C          33.5237   -3.5345   21.7194 C.3     1  LIG1        0.1512
     15 O          32.2976   -4.1625   21.2878 O.3     1  LIG1       -0.4788
     16 C          31.5455   -3.5031   20.3351 C.ar    1  LIG1        0.1327
     17 C          30.1734   -3.7500   20.3352 C.ar    1  LIG1        0.0222
     18 C          29.3612   -3.1263   19.3895 C.ar    1  LIG1        0.1204
     19 O          28.0117   -3.3578   19.3860 O.3     1  LIG1       -0.5066
     20 C          29.9235   -2.2611   18.4513 C.ar    1  LIG1       -0.0194
     21 C          31.2989   -2.0230   18.4506 C.ar    1  LIG1       -0.0474
     22 C          32.1349   -2.6601   19.3810 C.ar    1  LIG1        0.0206
     23 C          33.5940   -2.4198   19.4721 C.2     1  LIG1       -0.0259
     24 C          34.2696   -2.8324   20.5716 C.2     1  LIG1        0.0117
     25 C          35.7009   -2.4678   20.7819 C.ar    1  LIG1        0.0242
     26 C          36.6035   -3.4234   21.2690 C.ar    1  LIG1       -0.0473
     27 C          37.9446   -3.1050   21.4732 C.ar    1  LIG1       -0.0194
     28 C          38.4060   -1.8223   21.1897 C.ar    1  LIG1        0.1204
     29 O          39.7212   -1.5042   21.3988 O.3     1  LIG1       -0.5066
     30 C          37.5258   -0.8627   20.6946 C.ar    1  LIG1        0.0221
     31 C          36.1819   -1.1742   20.4771 C.ar    1  LIG1        0.1315
     32 O          35.3367   -0.1859   20.0215 O.3     1  LIG1       -0.4909
     33 C          34.8135   -0.3171   18.6964 C.3     1  LIG1        0.0936
     34 C          34.3222   -1.7277   18.3198 C.3     1  LIG1        0.0077
     35 C          32.3664    1.4728   30.1496 C.3     1  LIG1       -0.0263
     36 C          33.1901    1.0867   31.3902 C.3     1  LIG1       -0.0218
     37 C          30.9671    0.8165   30.1311 C.3     1  LIG1       -0.0218
     38 H          34.1242   -4.3866   22.0376 H       1  LIG1        0.0836
     39 H          36.4380    2.3295   28.3152 H       1  LIG1        0.0284
     40 H          34.8986    3.1634   28.1844 H       1  LIG1        0.0284
     41 H          35.3125    1.8793   27.0505 H       1  LIG1        0.0284
     42 H          34.9098    1.5459   30.0657 H       1  LIG1        0.0846
     43 H          36.4371   -0.2112   29.1986 H       1  LIG1        0.0284
     44 H          35.2938   -0.6493   27.9452 H       1  LIG1        0.0284
     45 H          34.9090   -0.9451   29.6440 H       1  LIG1        0.0284
     46 H          31.6146    1.7814   27.6222 H       1  LIG1        0.0848
     47 H          33.0172    2.8698   27.6162 H       1  LIG1        0.0848
     48 H          32.8818    1.6481   25.4294 H       1  LIG1        0.0751
     49 H          34.2785    1.0476   26.2992 H       1  LIG1        0.0751
     50 H          31.5953    0.0933   23.9481 H       1  LIG1        0.0654
     51 H          31.9617   -1.2987   21.9640 H       1  LIG1        0.0623
     52 H          34.6186   -3.8100   24.2288 H       1  LIG1        0.0623
     53 H          34.2723   -2.4236   26.1917 H       1  LIG1        0.0654
     54 H          29.7450   -4.4182   21.0682 H       1  LIG1        0.0691
     55 H          27.6971   -3.7395   20.2086 H       1  LIG1        0.2921
     56 H          29.2950   -1.7670   17.7246 H       1  LIG1        0.0654
     57 H          31.6894   -1.3267   17.7252 H       1  LIG1        0.0626
     58 H          36.2753   -4.4283   21.4898 H       1  LIG1        0.0626
     59 H          38.6207   -3.8578   21.8519 H       1  LIG1        0.0654
     60 H          39.9760   -1.5602   22.3224 H       1  LIG1        0.2921
     61 H          37.8831    0.1336   20.4782 H       1  LIG1        0.0691
     62 H          33.9867    0.3882   18.6068 H       1  LIG1        0.0700
     63 H          35.5769   -0.0042   17.9829 H       1  LIG1        0.0700
     64 H          35.1943   -2.3391   18.0813 H       1  LIG1        0.0346
     65 H          33.7536   -1.7203   17.3917 H       1  LIG1        0.0346
     66 H          32.2531    2.5559   30.1465 H       1  LIG1        0.0846
     67 H          32.6774    1.3860   32.3051 H       1  LIG1        0.0284
     68 H          34.1633    1.5796   31.3888 H       1  LIG1        0.0284
     69 H          33.3631    0.0118   31.4504 H       1  LIG1        0.0284
     70 H          30.3727    1.1661   30.9758 H       1  LIG1        0.0284
     71 H          31.0191   -0.2694   30.2111 H       1  LIG1        0.0284
     72 H          30.4054    1.0535   29.2293 H       1  LIG1        0.0284
     73 H          33.0086    0.1658   28.7164 H       1  LIG1        0.2040
@<TRIPOS>BOND
     1     1     2    1
     2     1    39    1
     3     1    40    1
     4     1    41    1
     5     2     3    1
     6     2     4    1
     7     2    42    1
     8     3    43    1
     9     3    44    1
    10     3    45    1
    11     4     5    1
    12     4    35    1
    13     4    73    1
    14     5     6    1
    15     5    46    1
    16     5    47    1
    17     6     7    1
    18     6    48    1
    19     6    49    1
    20     7     8    1
    21     8    13   ar
    22     8     9   ar
    23     9    10   ar
    24     9    50    1
    25    10    11   ar
    26    10    51    1
    27    11    12   ar
    28    11    14    1
    29    12    13   ar
    30    12    52    1
    31    13    53    1
    32    14    38    1
    33    14    24    1
    34    14    15    1
    35    15    16    1
    36    16    22   ar
    37    16    17   ar
    38    17    18   ar
    39    17    54    1
    40    18    19    1
    41    18    20   ar
    42    19    55    1
    43    20    21   ar
    44    20    56    1
    45    21    22   ar
    46    21    57    1
    47    22    23    1
    48    23    34    1
    49    23    24    2
    50    24    25    1
    51    25    31   ar
    52    25    26   ar
    53    26    27   ar
    54    26    58    1
    55    27    28   ar
    56    27    59    1
    57    28    29    1
    58    28    30   ar
    59    29    60    1
    60    30    31   ar
    61    30    61    1
    62    31    32    1
    63    32    33    1
    64    33    34    1
    65    33    62    1
    66    33    63    1
    67    34    64    1
    68    34    65    1
    69    35    36    1
    70    35    37    1
    71    35    66    1
    72    36    67    1
    73    36    68    1
    74    36    69    1
    75    37    70    1
    76    37    71    1
    77    37    72    1
@<TRIPOS>MOLECULE
CHEMBL1085669
 73 77 0 0 0
SMALL
GASTEIGER

@<TRIPOS>ATOM
      1 C          26.7492   -0.1993   28.0410 C.3     1  LIG1       -0.0218
      2 C          27.7355   -0.4696   26.8893 C.3     1  LIG1       -0.0263
      3 C          27.4284   -1.7574   26.1017 C.3     1  LIG1       -0.0218
      4 N          29.1975   -0.4393   27.4277 N.4     1  LIG1        0.2412
      5 C          30.2690   -0.0881   26.3579 C.3     1  LIG1        0.0036
      6 C          31.6307    0.2463   26.9958 C.3     1  LIG1        0.1292
      7 O          32.5902    0.4873   25.9683 O.3     1  LIG1       -0.4867
      8 C          32.8312   -0.4853   25.0179 C.ar    1  LIG1        0.1208
      9 C          32.9632   -0.0449   23.7010 C.ar    1  LIG1       -0.0196
     10 C          33.1992   -0.9511   22.6718 C.ar    1  LIG1       -0.0513
     11 C          33.3015   -2.3167   22.9494 C.ar    1  LIG1       -0.0026
     12 C          33.1741   -2.7638   24.2674 C.ar    1  LIG1       -0.0513
     13 C          32.9442   -1.8559   25.2969 C.ar    1  LIG1       -0.0196
     14 C          33.5321   -3.3115   21.8100 C.3     1  LIG1        0.1512
     15 O          32.3181   -3.9901   21.4231 O.3     1  LIG1       -0.4788
     16 C          31.5757   -3.4330   20.4000 C.ar    1  LIG1        0.1327
     17 C          30.2058   -3.6919   20.4036 C.ar    1  LIG1        0.0222
     18 C          29.4034   -3.1703   19.3902 C.ar    1  LIG1        0.1204
     19 O          28.0560   -3.4141   19.3891 O.3     1  LIG1       -0.5066
     20 C          29.9733   -2.3944   18.3812 C.ar    1  LIG1       -0.0194
     21 C          31.3465   -2.1442   18.3778 C.ar    1  LIG1       -0.0474
     22 C          32.1730   -2.6804   19.3777 C.ar    1  LIG1        0.0206
     23 C          33.6285   -2.4184   19.4668 C.2     1  LIG1       -0.0259
     24 C          34.2901   -2.7164   20.6109 C.2     1  LIG1        0.0117
     25 C          35.7150   -2.3194   20.8061 C.ar    1  LIG1        0.0242
     26 C          36.6176   -3.2147   21.3966 C.ar    1  LIG1       -0.0473
     27 C          37.9527   -2.8652   21.5889 C.ar    1  LIG1       -0.0194
     28 C          38.4080   -1.6114   21.1895 C.ar    1  LIG1        0.1204
     29 O          39.7171   -1.2620   21.3863 O.3     1  LIG1       -0.5066
     30 C          37.5279   -0.7127   20.5910 C.ar    1  LIG1        0.0221
     31 C          36.1900   -1.0566   20.3848 C.ar    1  LIG1        0.1315
     32 O          35.3441   -0.1252   19.8233 O.3     1  LIG1       -0.4909
     33 C          34.8428   -0.3887   18.5095 C.3     1  LIG1        0.0936
     34 C          34.3690   -1.8338   18.2638 C.3     1  LIG1        0.0077
     35 C          29.5981   -1.6016   28.3864 C.3     1  LIG1       -0.0263
     36 C          30.5274   -1.0352   29.4737 C.3     1  LIG1       -0.0218
     37 C          30.2122   -2.8096   27.6429 C.3     1  LIG1       -0.0218
     38 H          34.1345   -4.1231   22.2179 H       1  LIG1        0.0836
     39 H          25.7385   -0.0599   27.6556 H       1  LIG1        0.0284
     40 H          27.0145    0.7084   28.5851 H       1  LIG1        0.0284
     41 H          26.7054   -1.0181   28.7583 H       1  LIG1        0.0284
     42 H          27.6733    0.3826   26.2154 H       1  LIG1        0.0846
     43 H          26.4420   -1.6972   25.6408 H       1  LIG1        0.0284
     44 H          27.4254   -2.6375   26.7449 H       1  LIG1        0.0284
     45 H          28.1460   -1.9235   25.2983 H       1  LIG1        0.0284
     46 H          30.3720   -0.9792   25.7386 H       1  LIG1        0.0848
     47 H          29.8659    0.7225   25.7500 H       1  LIG1        0.0848
     48 H          31.5286    1.1363   27.6193 H       1  LIG1        0.0751
     49 H          31.9482   -0.5640   27.6527 H       1  LIG1        0.0751
     50 H          32.8783    1.0075   23.4729 H       1  LIG1        0.0654
     51 H          33.2916   -0.5879   21.6584 H       1  LIG1        0.0623
     52 H          33.2448   -3.8160   24.4998 H       1  LIG1        0.0623
     53 H          32.8531   -2.2372   26.3023 H       1  LIG1        0.0654
     54 H          29.7714   -4.2903   21.1914 H       1  LIG1        0.0691
     55 H          27.7227   -3.6671   20.2529 H       1  LIG1        0.2921
     56 H          29.3522   -1.9788   17.6008 H       1  LIG1        0.0654
     57 H          31.7426   -1.5175   17.5943 H       1  LIG1        0.0626
     58 H          36.2942   -4.1967   21.7086 H       1  LIG1        0.0626
     59 H          38.6289   -3.5713   22.0486 H       1  LIG1        0.0654
     60 H          39.8317   -0.6347   22.1036 H       1  LIG1        0.2921
     61 H          37.8804    0.2614   20.2846 H       1  LIG1        0.0691
     62 H          34.0118    0.2966   18.3399 H       1  LIG1        0.0700
     63 H          35.6147   -0.1389   17.7805 H       1  LIG1        0.0700
     64 H          35.2497   -2.4569   18.0985 H       1  LIG1        0.0346
     65 H          33.8150   -1.9216   17.3310 H       1  LIG1        0.0346
     66 H          28.6708   -1.9110   28.8662 H       1  LIG1        0.0846
     67 H          30.7585   -1.7950   30.2212 H       1  LIG1        0.0284
     68 H          30.0617   -0.1985   29.9964 H       1  LIG1        0.0284
     69 H          31.4743   -0.6837   29.0629 H       1  LIG1        0.0284
     70 H          30.3677   -3.6403   28.3320 H       1  LIG1        0.0284
     71 H          31.1837   -2.5761   27.2073 H       1  LIG1        0.0284
     72 H          29.5726   -3.1778   26.8427 H       1  LIG1        0.0284
     73 H          29.2025    0.3713   28.0314 H       1  LIG1        0.2040
@<TRIPOS>BOND
     1     1     2    1
     2     1    39    1
     3     1    40    1
     4     1    41    1
     5     2     3    1
     6     2     4    1
     7     2    42    1
     8     3    43    1
     9     3    44    1
    10     3    45    1
    11     4     5    1
    12     4    35    1
    13     4    73    1
    14     5     6    1
    15     5    46    1
    16     5    47    1
    17     6     7    1
    18     6    48    1
    19     6    49    1
    20     7     8    1
    21     8    13   ar
    22     8     9   ar
    23     9    10   ar
    24     9    50    1
    25    10    11   ar
    26    10    51    1
    27    11    12   ar
    28    11    14    1
    29    12    13   ar
    30    12    52    1
    31    13    53    1
    32    14    38    1
    33    14    24    1
    34    14    15    1
    35    15    16    1
    36    16    22   ar
    37    16    17   ar
    38    17    18   ar
    39    17    54    1
    40    18    19    1
    41    18    20   ar
    42    19    55    1
    43    20    21   ar
    44    20    56    1
    45    21    22   ar
    46    21    57    1
    47    22    23    1
    48    23    34    1
    49    23    24    2
    50    24    25    1
    51    25    31   ar
    52    25    26   ar
    53    26    27   ar
    54    26    58    1
    55    27    28   ar
    56    27    59    1
    57    28    29    1
    58    28    30   ar
    59    29    60    1
    60    30    31   ar
    61    30    61    1
    62    31    32    1
    63    32    33    1
    64    33    34    1
    65    33    62    1
    66    33    63    1
    67    34    64    1
    68    34    65    1
    69    35    36    1
    70    35    37    1
    71    35    66    1
    72    36    67    1
    73    36    68    1
    74    36    69    1
    75    37    70    1
    76    37    71    1
    77    37    72    1
@<TRIPOS>MOLECULE
CHEMBL1085669
 73 77 0 0 0
SMALL
GASTEIGER

@<TRIPOS>ATOM
      1 C          27.4914   -1.4704   25.5088 C.3     1  LIG1       -0.0218
      2 C          27.8004   -0.1798   26.2906 C.3     1  LIG1       -0.0263
      3 C          29.2581    0.2966   26.1457 C.3     1  LIG1       -0.0218
      4 N          27.3788   -0.3511   27.7809 N.4     1  LIG1        0.2412
      5 C          25.9905   -1.0200   27.9831 C.3     1  LIG1        0.0036
      6 C          26.0125   -2.0585   29.1205 C.3     1  LIG1        0.1292
      7 O          26.6971   -3.2301   28.6810 O.3     1  LIG1       -0.4867
      8 C          28.0375   -3.1562   28.3569 C.ar    1  LIG1        0.1208
      9 C          28.8594   -2.4943   29.2690 C.ar    1  LIG1       -0.0196
     10 C          30.2231   -2.3614   29.0261 C.ar    1  LIG1       -0.0513
     11 C          30.7824   -2.8879   27.8590 C.ar    1  LIG1       -0.0026
     12 C          29.9648   -3.5558   26.9431 C.ar    1  LIG1       -0.0513
     13 C          28.6020   -3.6935   27.1899 C.ar    1  LIG1       -0.0196
     14 C          32.2772   -2.7135   27.5834 C.3     1  LIG1        0.1512
     15 O          32.7284   -3.5292   26.4811 O.3     1  LIG1       -0.4788
     16 C          32.7243   -2.9585   25.2232 C.ar    1  LIG1        0.1327
     17 C          32.5838   -3.8245   24.1397 C.ar    1  LIG1        0.0222
     18 C          32.5865   -3.3122   22.8434 C.ar    1  LIG1        0.1204
     19 O          32.4428   -4.1546   21.7735 O.3     1  LIG1       -0.5066
     20 C          32.7291   -1.9403   22.6376 C.ar    1  LIG1       -0.0194
     21 C          32.8770   -1.0781   23.7253 C.ar    1  LIG1       -0.0474
     22 C          32.8994   -1.5791   25.0364 C.ar    1  LIG1        0.0206
     23 C          33.0037   -0.7220   26.2403 C.2     1  LIG1       -0.0259
     24 C          32.7174   -1.2449   27.4570 C.2     1  LIG1        0.0117
     25 C          32.6478   -0.3825   28.6725 C.ar    1  LIG1        0.0242
     26 C          33.2070   -0.8253   29.8792 C.ar    1  LIG1       -0.0473
     27 C          33.1534   -0.0367   31.0268 C.ar    1  LIG1       -0.0194
     28 C          32.5400    1.2126   30.9843 C.ar    1  LIG1        0.1204
     29 O          32.4774    1.9851   32.1130 O.3     1  LIG1       -0.5066
     30 C          31.9885    1.6738   29.7912 C.ar    1  LIG1        0.0221
     31 C          32.0454    0.8955   28.6328 C.ar    1  LIG1        0.1315
     32 O          31.4553    1.3727   27.4828 O.3     1  LIG1       -0.4909
     33 C          32.3123    1.7293   26.3941 C.3     1  LIG1        0.0936
     34 C          33.4500    0.7334   26.0992 C.3     1  LIG1        0.0077
     35 C          27.6509    0.8681   28.7137 C.3     1  LIG1       -0.0263
     36 C          27.2429    2.1502   27.9679 C.3     1  LIG1       -0.0218
     37 C          29.1058    0.9143   29.2336 C.3     1  LIG1       -0.0218
     38 H          32.8064   -3.1503   28.4302 H       1  LIG1        0.0836
     39 H          27.6318   -1.3136   24.4387 H       1  LIG1        0.0284
     40 H          26.4568   -1.7844   25.6553 H       1  LIG1        0.0284
     41 H          28.1362   -2.3005   25.7954 H       1  LIG1        0.0284
     42 H          27.1349    0.5893   25.9035 H       1  LIG1        0.0846
     43 H          29.4855    0.5189   25.1027 H       1  LIG1        0.0284
     44 H          29.9693   -0.4627   26.4712 H       1  LIG1        0.0284
     45 H          29.4465    1.2074   26.7141 H       1  LIG1        0.0284
     46 H          25.3086   -0.2120   28.2481 H       1  LIG1        0.0848
     47 H          25.6896   -1.4381   27.0220 H       1  LIG1        0.0848
     48 H          26.5262   -1.6357   29.9858 H       1  LIG1        0.0751
     49 H          24.9957   -2.2896   29.4395 H       1  LIG1        0.0751
     50 H          28.4375   -2.0761   30.1711 H       1  LIG1        0.0654
     51 H          30.8394   -1.8390   29.7436 H       1  LIG1        0.0623
     52 H          30.3786   -3.9642   26.0332 H       1  LIG1        0.0623
     53 H          28.0021   -4.2168   26.4613 H       1  LIG1        0.0654
     54 H          32.4694   -4.8856   24.3080 H       1  LIG1        0.0691
     55 H          33.2636   -4.5866   21.5268 H       1  LIG1        0.2921
     56 H          32.7197   -1.5388   21.6346 H       1  LIG1        0.0654
     57 H          32.9577   -0.0216   23.5235 H       1  LIG1        0.0626
     58 H          33.6960   -1.7863   29.9393 H       1  LIG1        0.0626
     59 H          33.5891   -0.4007   31.9459 H       1  LIG1        0.0654
     60 H          33.1422    2.6772   32.1283 H       1  LIG1        0.2921
     61 H          31.5093    2.6415   29.7592 H       1  LIG1        0.0691
     62 H          31.6825    1.8292   25.5096 H       1  LIG1        0.0700
     63 H          32.7424    2.7122   26.5908 H       1  LIG1        0.0700
     64 H          34.2426    0.8959   26.8316 H       1  LIG1        0.0346
     65 H          33.9335    0.9466   25.1476 H       1  LIG1        0.0346
     66 H          26.9739    0.7414   29.5572 H       1  LIG1        0.0846
     67 H          27.3294    3.0217   28.6180 H       1  LIG1        0.0284
     68 H          26.2066    2.0998   27.6309 H       1  LIG1        0.0284
     69 H          27.8675    2.3332   27.0930 H       1  LIG1        0.0284
     70 H          29.2205    1.7097   29.9707 H       1  LIG1        0.0284
     71 H          29.8225    1.1173   28.4377 H       1  LIG1        0.0284
     72 H          29.4066   -0.0125   29.7188 H       1  LIG1        0.0284
     73 H          28.0224   -1.0519   28.1218 H       1  LIG1        0.2040
@<TRIPOS>BOND
     1     1     2    1
     2     1    39    1
     3     1    40    1
     4     1    41    1
     5     2     3    1
     6     2     4    1
     7     2    42    1
     8     3    43    1
     9     3    44    1
    10     3    45    1
    11     4     5    1
    12     4    35    1
    13     4    73    1
    14     5     6    1
    15     5    46    1
    16     5    47    1
    17     6     7    1
    18     6    48    1
    19     6    49    1
    20     7     8    1
    21     8    13   ar
    22     8     9   ar
    23     9    10   ar
    24     9    50    1
    25    10    11   ar
    26    10    51    1
    27    11    12   ar
    28    11    14    1
    29    12    13   ar
    30    12    52    1
    31    13    53    1
    32    14    38    1
    33    14    24    1
    34    14    15    1
    35    15    16    1
    36    16    22   ar
    37    16    17   ar
    38    17    18   ar
    39    17    54    1
    40    18    19    1
    41    18    20   ar
    42    19    55    1
    43    20    21   ar
    44    20    56    1
    45    21    22   ar
    46    21    57    1
    47    22    23    1
    48    23    34    1
    49    23    24    2
    50    24    25    1
    51    25    31   ar
    52    25    26   ar
    53    26    27   ar
    54    26    58    1
    55    27    28   ar
    56    27    59    1
    57    28    29    1
    58    28    30   ar
    59    29    60    1
    60    30    31   ar
    61    30    61    1
    62    31    32    1
    63    32    33    1
    64    33    34    1
    65    33    62    1
    66    33    63    1
    67    34    64    1
    68    34    65    1
    69    35    36    1
    70    35    37    1
    71    35    66    1
    72    36    67    1
    73    36    68    1
    74    36    69    1
    75    37    70    1
    76    37    71    1
    77    37    72    1
@<TRIPOS>MOLECULE
CHEMBL1086389
 60 64 0 0 0
SMALL
GASTEIGER

@<TRIPOS>ATOM
      1 C          31.3690   -3.1822   17.8985 C.3     1  LIG1       -0.0432
      2 N          31.5771   -3.6733   19.3456 N.4     1  LIG1        0.2333
      3 C          30.4879   -3.1091   20.2788 C.3     1  LIG1       -0.0432
      4 C          32.9940   -3.3814   19.8960 C.3     1  LIG1        0.0026
      5 C          33.0740   -3.5770   21.4218 C.3     1  LIG1        0.1291
      6 O          32.4600   -2.4761   22.0897 O.3     1  LIG1       -0.4867
      7 C          32.3552   -2.4913   23.4675 C.ar    1  LIG1        0.1208
      8 C          32.8939   -3.4919   24.2913 C.ar    1  LIG1       -0.0196
      9 C          32.7406   -3.4212   25.6732 C.ar    1  LIG1       -0.0513
     10 C          32.0474   -2.3550   26.2514 C.ar    1  LIG1       -0.0026
     11 C          31.5128   -1.3561   25.4324 C.ar    1  LIG1       -0.0513
     12 C          31.6657   -1.4281   24.0509 C.ar    1  LIG1       -0.0196
     13 C          31.8971   -2.2798   27.7735 C.3     1  LIG1        0.1512
     14 O          33.1795   -2.1381   28.4188 O.3     1  LIG1       -0.4789
     15 C          33.6407   -0.8508   28.6145 C.ar    1  LIG1        0.1293
     16 C          35.0227   -0.6663   28.6311 C.ar    1  LIG1       -0.0193
     17 C          35.5446    0.6080   28.8454 C.ar    1  LIG1       -0.0583
     18 C          34.6853    1.6893   29.0391 C.ar    1  LIG1       -0.0610
     19 C          33.3023    1.4984   29.0300 C.ar    1  LIG1       -0.0508
     20 C          32.7601    0.2176   28.8412 C.ar    1  LIG1        0.0204
     21 C          31.3055   -0.0568   28.7736 C.2     1  LIG1       -0.0259
     22 C          30.8750   -1.2419   28.2759 C.2     1  LIG1        0.0117
     23 C          29.4240   -1.5027   28.0482 C.ar    1  LIG1        0.0242
     24 C          28.8714   -2.7414   28.4018 C.ar    1  LIG1       -0.0473
     25 C          27.5147   -3.0007   28.2174 C.ar    1  LIG1       -0.0194
     26 C          26.6862   -2.0204   27.6772 C.ar    1  LIG1        0.1204
     27 O          25.3527   -2.2728   27.4949 O.3     1  LIG1       -0.5066
     28 C          27.2169   -0.7816   27.3247 C.ar    1  LIG1        0.0221
     29 C          28.5732   -0.5082   27.5143 C.ar    1  LIG1        0.1315
     30 O          29.0648    0.7184   27.1242 O.3     1  LIG1       -0.4909
     31 C          29.4900    1.6215   28.1494 C.3     1  LIG1        0.0936
     32 C          30.3136    0.9869   29.2859 C.3     1  LIG1        0.0077
     33 H          31.5608   -3.2622   28.1040 H       1  LIG1        0.0836
     34 H          31.5514   -2.1067   17.8820 H       1  LIG1        0.0777
     35 H          30.3419   -3.4193   17.6182 H       1  LIG1        0.0777
     36 H          32.0686   -3.7219   17.2604 H       1  LIG1        0.0777
     37 H          30.5906   -2.0229   20.2942 H       1  LIG1        0.0777
     38 H          30.6479   -3.5424   21.2668 H       1  LIG1        0.0777
     39 H          29.5224   -3.4163   19.8749 H       1  LIG1        0.0777
     40 H          33.6821   -4.0292   19.3501 H       1  LIG1        0.0848
     41 H          33.1951   -2.3415   19.6333 H       1  LIG1        0.0848
     42 H          32.5904   -4.5137   21.7038 H       1  LIG1        0.0751
     43 H          34.1227   -3.6549   21.7138 H       1  LIG1        0.0751
     44 H          33.4362   -4.3295   23.8801 H       1  LIG1        0.0654
     45 H          33.1657   -4.1982   26.2919 H       1  LIG1        0.0623
     46 H          30.9784   -0.5211   25.8613 H       1  LIG1        0.0623
     47 H          31.2470   -0.6502   23.4291 H       1  LIG1        0.0654
     48 H          35.6867   -1.5042   28.4762 H       1  LIG1        0.0654
     49 H          36.6142    0.7583   28.8553 H       1  LIG1        0.0619
     50 H          35.0911    2.6786   29.1915 H       1  LIG1        0.0618
     51 H          32.6708    2.3636   29.1584 H       1  LIG1        0.0625
     52 H          29.4869   -3.5147   28.8366 H       1  LIG1        0.0626
     53 H          27.1116   -3.9630   28.4982 H       1  LIG1        0.0654
     54 H          25.1660   -2.7088   26.6604 H       1  LIG1        0.2921
     55 H          26.5747   -0.0227   26.9018 H       1  LIG1        0.0691
     56 H          30.0833    2.3983   27.6661 H       1  LIG1        0.0700
     57 H          28.6133    2.1101   28.5767 H       1  LIG1        0.0700
     58 H          29.6268    0.4711   29.9592 H       1  LIG1        0.0346
     59 H          30.7738    1.7444   29.9179 H       1  LIG1        0.0346
     60 H          31.4673   -4.6784   19.3388 H       1  LIG1        0.2029
@<TRIPOS>BOND
     1     1     2    1
     2     1    34    1
     3     1    35    1
     4     1    36    1
     5     2     3    1
     6     2     4    1
     7     2    60    1
     8     3    37    1
     9     3    38    1
    10     3    39    1
    11     4     5    1
    12     4    40    1
    13     4    41    1
    14     5     6    1
    15     5    42    1
    16     5    43    1
    17     6     7    1
    18     7    12   ar
    19     7     8   ar
    20     8     9   ar
    21     8    44    1
    22     9    10   ar
    23     9    45    1
    24    10    11   ar
    25    10    13    1
    26    11    12   ar
    27    11    46    1
    28    12    47    1
    29    13    33    1
    30    13    22    1
    31    13    14    1
    32    14    15    1
    33    15    20   ar
    34    15    16   ar
    35    16    17   ar
    36    16    48    1
    37    17    18   ar
    38    17    49    1
    39    18    19   ar
    40    18    50    1
    41    19    20   ar
    42    19    51    1
    43    20    21    1
    44    21    32    1
    45    21    22    2
    46    22    23    1
    47    23    29   ar
    48    23    24   ar
    49    24    25   ar
    50    24    52    1
    51    25    26   ar
    52    25    53    1
    53    26    27    1
    54    26    28   ar
    55    27    54    1
    56    28    29   ar
    57    28    55    1
    58    29    30    1
    59    30    31    1
    60    31    32    1
    61    31    56    1
    62    31    57    1
    63    32    58    1
    64    32    59    1
@<TRIPOS>MOLECULE
CHEMBL1086389
 60 64 0 0 0
SMALL
GASTEIGER

@<TRIPOS>ATOM
      1 C          37.8090   -1.3133   20.5947 C.3     1  LIG1       -0.0432
      2 N          36.4618   -1.9429   20.1856 N.4     1  LIG1        0.2333
      3 C          35.7168   -1.0416   19.1816 C.3     1  LIG1       -0.0432
      4 C          35.5609   -2.3043   21.3912 C.3     1  LIG1        0.0026
      5 C          34.3319   -3.1309   20.9682 C.3     1  LIG1        0.1291
      6 O          33.7670   -3.7847   22.1033 O.3     1  LIG1       -0.4867
      7 C          33.0795   -3.0400   23.0426 C.ar    1  LIG1        0.1208
      8 C          32.8915   -3.4290   24.3781 C.ar    1  LIG1       -0.0196
      9 C          32.1861   -2.6098   25.2551 C.ar    1  LIG1       -0.0513
     10 C          31.6573   -1.3947   24.8129 C.ar    1  LIG1       -0.0026
     11 C          31.8461   -1.0045   23.4838 C.ar    1  LIG1       -0.0513
     12 C          32.5507   -1.8246   22.6074 C.ar    1  LIG1       -0.0196
     13 C          30.8953   -0.4948   25.7898 C.3     1  LIG1        0.1512
     14 O          29.4844   -0.7954   25.7852 O.3     1  LIG1       -0.4789
     15 C          29.0495   -1.7628   26.6702 C.ar    1  LIG1        0.1293
     16 C          27.9260   -2.5020   26.3023 C.ar    1  LIG1       -0.0193
     17 C          27.4306   -3.4773   27.1658 C.ar    1  LIG1       -0.0583
     18 C          28.0601   -3.7102   28.3883 C.ar    1  LIG1       -0.0610
     19 C          29.1797   -2.9617   28.7562 C.ar    1  LIG1       -0.0508
     20 C          29.6764   -1.9581   27.9100 C.ar    1  LIG1        0.0204
     21 C          30.8850   -1.1547   28.2098 C.2     1  LIG1       -0.0259
     22 C          31.4751   -0.4456   27.2167 C.2     1  LIG1        0.0117
     23 C          32.7745    0.2541   27.4341 C.ar    1  LIG1        0.0242
     24 C          32.9653    1.5485   26.9313 C.ar    1  LIG1       -0.0473
     25 C          34.1630    2.2298   27.1394 C.ar    1  LIG1       -0.0194
     26 C          35.1909    1.6258   27.8588 C.ar    1  LIG1        0.1204
     27 O          36.3689    2.2930   28.0646 O.3     1  LIG1       -0.5066
     28 C          35.0173    0.3418   28.3705 C.ar    1  LIG1        0.0221
     29 C          33.8174   -0.3459   28.1758 C.ar    1  LIG1        0.1315
     30 O          33.6969   -1.6257   28.6716 O.3     1  LIG1       -0.4909
     31 C          32.7919   -1.8352   29.7600 C.3     1  LIG1        0.0936
     32 C          31.4347   -1.1174   29.6353 C.3     1  LIG1        0.0077
     33 H          30.9347    0.5149   25.3817 H       1  LIG1        0.0836
     34 H          37.5943   -0.4125   21.1715 H       1  LIG1        0.0777
     35 H          38.3528   -1.0825   19.6778 H       1  LIG1        0.0777
     36 H          38.3557   -2.0505   21.1824 H       1  LIG1        0.0777
     37 H          35.4879   -0.1001   19.6834 H       1  LIG1        0.0777
     38 H          34.8103   -1.5678   18.8806 H       1  LIG1        0.0777
     39 H          36.3774   -0.8916   18.3267 H       1  LIG1        0.0777
     40 H          36.1942   -2.8265   22.1106 H       1  LIG1        0.0848
     41 H          35.2505   -1.3475   21.8142 H       1  LIG1        0.0848
     42 H          33.5931   -2.4841   20.4920 H       1  LIG1        0.0751
     43 H          34.6405   -3.8689   20.2257 H       1  LIG1        0.0751
     44 H          33.2865   -4.3599   24.7551 H       1  LIG1        0.0654
     45 H          32.0550   -2.9234   26.2806 H       1  LIG1        0.0623
     46 H          31.4494   -0.0661   23.1248 H       1  LIG1        0.0623
     47 H          32.6889   -1.5119   21.5827 H       1  LIG1        0.0654
     48 H          27.4426   -2.3236   25.3528 H       1  LIG1        0.0654
     49 H          26.5631   -4.0563   26.8848 H       1  LIG1        0.0619
     50 H          27.6830   -4.4756   29.0506 H       1  LIG1        0.0618
     51 H          29.6533   -3.1887   29.6985 H       1  LIG1        0.0625
     52 H          32.1802    2.0472   26.3827 H       1  LIG1        0.0626
     53 H          34.2865    3.2270   26.7425 H       1  LIG1        0.0654
     54 H          37.0467    1.7405   28.4603 H       1  LIG1        0.2921
     55 H          35.8165   -0.1282   28.9251 H       1  LIG1        0.0691
     56 H          32.6244   -2.9100   29.8349 H       1  LIG1        0.0700
     57 H          33.2746   -1.5228   30.6869 H       1  LIG1        0.0700
     58 H          31.5782   -0.0670   29.8947 H       1  LIG1        0.0346
     59 H          30.7243   -1.4720   30.3801 H       1  LIG1        0.0346
     60 H          36.6699   -2.8085   19.7061 H       1  LIG1        0.2029
@<TRIPOS>BOND
     1     1     2    1
     2     1    34    1
     3     1    35    1
     4     1    36    1
     5     2     3    1
     6     2     4    1
     7     2    60    1
     8     3    37    1
     9     3    38    1
    10     3    39    1
    11     4     5    1
    12     4    40    1
    13     4    41    1
    14     5     6    1
    15     5    42    1
    16     5    43    1
[truncated: 4,932,981 more chars]
