# Supplementary material for: Sdfconf: A Novel, Flexible, and Robust Molecular Data Management Tool
Source: J Chem Inf Model. 2021 Dec 21;62(1):9–15. doi: 10.1021/acs.jcim.1c01051 (PMC8757437; doi:10.1021/acs.jcim.1c01051)
Supplement: Supplementary file 1 — ci1c01051_si_001.zip [file ci1c01051_si_001.zip › result6b.sdf]

CHEMBL100231
OpenBabel09101914563D_sdfconf

 77 81  0  0  1  0  0  0  0  0999 V2000
   28.8921   -9.4550   17.2841 C   0  0  0  0  0  0  0  0  0  0  0  0
   28.5121   -7.9801   17.0513 C   0  0  0  0  0  0  0  0  0  0  0  0
   27.5557   -7.8221   15.8536 C   0  0  0  0  0  0  0  0  0  0  0  0
   29.7463   -7.0857   16.9171 C   0  0  0  0  0  0  0  0  0  0  0  0
   29.7576   -5.8187   17.5043 C   0  0  0  0  0  0  0  0  0  0  0  0
   30.8764   -5.0001   17.3806 C   0  0  0  0  0  0  0  0  0  0  0  0
   32.0109   -5.4364   16.6869 C   0  0  0  0  0  0  0  0  0  0  0  0
   31.9821   -6.7012   16.0814 C   0  0  0  0  0  0  0  0  0  0  0  0
   30.8651   -7.5223   16.2023 C   0  0  0  0  0  0  0  0  0  0  0  0
   33.0948   -4.5739   16.5066 N   0  0  0  0  0  0  0  0  0  0  0  0
   33.6335   -4.4760   15.1413 C   0  0  0  0  0  0  0  0  0  0  0  0
   35.1259   -4.1326   15.1788 C   0  0  0  0  0  0  0  0  0  0  0  0
   35.3681   -2.8481   15.9449 C   0  0  0  0  0  0  0  0  0  0  0  0
   36.5049   -2.0743   15.6854 C   0  0  0  0  0  0  0  0  0  0  0  0
   36.7511   -0.8999   16.3895 C   0  0  0  0  0  0  0  0  0  0  0  0
   37.8743   -0.1618   16.1256 O   0  0  0  0  0  0  0  0  0  0  0  0
   35.8515   -0.4820   17.3625 C   0  0  0  0  0  0  0  0  0  0  0  0
   34.7130   -1.2406   17.6193 C   0  0  0  0  0  0  0  0  0  0  0  0
   34.4418   -2.4345   16.9257 C   0  0  0  0  0  0  0  0  0  0  0  0
   33.1399   -3.2484   17.2080 C   0  0  1  0  0  0  0  0  0  0  0  0
   31.9638   -2.3471   16.7108 C   0  0  0  0  0  0  0  0  0  0  0  0
   33.0768   -3.4844   18.7467 C   0  0  0  0  0  0  0  0  0  0  0  0
   34.0615   -4.2015   19.4439 C   0  0  0  0  0  0  0  0  0  0  0  0
   33.9689   -4.3778   20.8212 C   0  0  0  0  0  0  0  0  0  0  0  0
   32.8972   -3.8471   21.5364 C   0  0  0  0  0  0  0  0  0  0  0  0
   32.8919   -4.0754   22.8985 O   0  0  0  0  0  0  0  0  0  0  0  0
   32.5226   -3.0214   23.7857 C   0  0  0  0  0  0  0  0  0  0  0  0
   32.8884   -3.4093   25.2306 C   0  0  0  0  0  0  0  0  0  0  0  0
   32.3676   -2.3696   26.2552 N   0  3  0  0  0  0  0  0  0  0  0  0
   33.1520   -2.5143   27.5806 C   0  0  0  0  0  0  0  0  0  0  0  0
   32.6825   -1.4229   28.5581 C   0  0  0  0  0  0  0  0  0  0  0  0
   31.1642   -1.4820   28.7951 C   0  0  0  0  0  0  0  0  0  0  0  0
   30.3829   -1.4254   27.4718 C   0  0  0  0  0  0  0  0  0  0  0  0
   30.8423   -2.5108   26.4825 C   0  0  0  0  0  0  0  0  0  0  0  0
   31.9096   -3.1270   20.8506 C   0  0  0  0  0  0  0  0  0  0  0  0
   32.0047   -2.9463   19.4748 C   0  0  0  0  0  0  0  0  0  0  0  0
   29.5545   -9.5615   18.1441 H   0  0  0  0  0  0  0  0  0  0  0  0
   29.4002   -9.8835   16.4194 H   0  0  0  0  0  0  0  0  0  0  0  0
   28.0074  -10.0629   17.4779 H   0  0  0  0  0  0  0  0  0  0  0  0
   27.9595   -7.6577   17.9360 H   0  0  0  0  0  0  0  0  0  0  0  0
   27.2731   -6.7787   15.7085 H   0  0  0  0  0  0  0  0  0  0  0  0
   26.6370   -8.3895   16.0065 H   0  0  0  0  0  0  0  0  0  0  0  0
   28.0073   -8.1751   14.9259 H   0  0  0  0  0  0  0  0  0  0  0  0
   28.8998   -5.4607   18.0549 H   0  0  0  0  0  0  0  0  0  0  0  0
   30.8595   -4.0251   17.8442 H   0  0  0  0  0  0  0  0  0  0  0  0
   32.8250   -7.0531   15.5046 H   0  0  0  0  0  0  0  0  0  0  0  0
   30.8694   -8.4940   15.7310 H   0  0  0  0  0  0  0  0  0  0  0  0
   33.5453   -5.4500   14.6563 H   0  0  0  0  0  0  0  0  0  0  0  0
   33.0702   -3.7824   14.5160 H   0  0  0  0  0  0  0  0  0  0  0  0
   35.6778   -4.9465   15.6514 H   0  0  0  0  0  0  0  0  0  0  0  0
   35.5117   -4.0511   14.1618 H   0  0  0  0  0  0  0  0  0  0  0  0
   37.2086   -2.3976   14.9316 H   0  0  0  0  0  0  0  0  0  0  0  0
   37.8580    0.7051   16.5367 H   0  0  0  0  0  0  0  0  0  0  0  0
   36.0270    0.4283   17.9171 H   0  0  0  0  0  0  0  0  0  0  0  0
   34.0235   -0.8911   18.3738 H   0  0  0  0  0  0  0  0  0  0  0  0
   31.9213   -1.3960   17.2435 H   0  0  0  0  0  0  0  0  0  0  0  0
   30.9910   -2.8227   16.8364 H   0  0  0  0  0  0  0  0  0  0  0  0
   32.0582   -2.1052   15.6517 H   0  0  0  0  0  0  0  0  0  0  0  0
   34.9145   -4.6286   18.9408 H   0  0  0  0  0  0  0  0  0  0  0  0
   34.7382   -4.9331   21.3376 H   0  0  0  0  0  0  0  0  0  0  0  0
   33.0200   -2.0892   23.5143 H   0  0  0  0  0  0  0  0  0  0  0  0
   31.4482   -2.8411   23.7216 H   0  0  0  0  0  0  0  0  0  0  0  0
   32.4861   -4.3799   25.5260 H   0  0  0  0  0  0  0  0  0  0  0  0
   33.9731   -3.4203   25.3508 H   0  0  0  0  0  0  0  0  0  0  0  0
   32.9835   -3.5250   27.9571 H   0  0  0  0  0  0  0  0  0  0  0  0
   34.2074   -2.3741   27.3415 H   0  0  0  0  0  0  0  0  0  0  0  0
   33.2082   -1.5304   29.5076 H   0  0  0  0  0  0  0  0  0  0  0  0
   32.9573   -0.4411   28.1690 H   0  0  0  0  0  0  0  0  0  0  0  0
   30.9128   -2.3997   29.3296 H   0  0  0  0  0  0  0  0  0  0  0  0
   30.8572   -0.6597   29.4429 H   0  0  0  0  0  0  0  0  0  0  0  0
   29.3162   -1.5387   27.6688 H   0  0  0  0  0  0  0  0  0  0  0  0
   30.5033   -0.4421   27.0140 H   0  0  0  0  0  0  0  0  0  0  0  0
   30.3529   -2.3550   25.5214 H   0  0  0  0  0  0  0  0  0  0  0  0
   30.6534   -3.5239   26.8418 H   0  0  0  0  0  0  0  0  0  0  0  0
   31.0628   -2.6990   21.3648 H   0  0  0  0  0  0  0  0  0  0  0  0
   31.2370   -2.3788   18.9685 H   0  0  0  0  0  0  0  0  0  0  0  0
   32.5525   -1.4489   25.8813 H   0  0  0  0  0  0  0  0  0  0  0  0
  1  2  1  0  0  0  0
  1 37  1  0  0  0  0
  1 38  1  0  0  0  0
  1 39  1  0  0  0  0
  2  3  1  0  0  0  0
  2  4  1  0  0  0  0
  2 40  1  0  0  0  0
  3 41  1  0  0  0  0
  3 42  1  0  0  0  0
  3 43  1  0  0  0  0
  4  9  2  0  0  0  0
  4  5  1  0  0  0  0
  5  6  2  0  0  0  0
  5 44  1  0  0  0  0
  6  7  1  0  0  0  0
  6 45  1  0  0  0  0
  7  8  2  0  0  0  0
  7 10  1  0  0  0  0
  8  9  1  0  0  0  0
  8 46  1  0  0  0  0
  9 47  1  0  0  0  0
 10 20  1  0  0  0  0
 10 11  1  0  0  0  0
 11 12  1  0  0  0  0
 11 48  1  0  0  0  0
 11 49  1  0  0  0  0
 12 13  1  0  0  0  0
 12 50  1  0  0  0  0
 12 51  1  0  0  0  0
 13 19  2  0  0  0  0
 13 14  1  0  0  0  0
 14 15  2  0  0  0  0
 14 52  1  0  0  0  0
 15 16  1  0  0  0  0
 15 17  1  0  0  0  0
 16 53  1  0  0  0  0
 17 18  2  0  0  0  0
 17 54  1  0  0  0  0
 18 19  1  0  0  0  0
 18 55  1  0  0  0  0
 19 20  1  0  0  0  0
 20 21  1  6  0  0  0
 20 22  1  0  0  0  0
 21 56  1  0  0  0  0
 21 57  1  0  0  0  0
 21 58  1  0  0  0  0
 22 36  2  0  0  0  0
 22 23  1  0  0  0  0
 23 24  2  0  0  0  0
 23 59  1  0  0  0  0
 24 25  1  0  0  0  0
 24 60  1  0  0  0  0
 25 26  1  0  0  0  0
 25 35  2  0  0  0  0
 26 27  1  0  0  0  0
 27 28  1  0  0  0  0
 27 61  1  0  0  0  0
 27 62  1  0  0  0  0
 28 29  1  0  0  0  0
 28 63  1  0  0  0  0
 28 64  1  0  0  0  0
 29 34  1  0  0  0  0
 29 30  1  0  0  0  0
 29 77  1  0  0  0  0
 30 31  1  0  0  0  0
 30 65  1  0  0  0  0
 30 66  1  0  0  0  0
 31 32  1  0  0  0  0
 31 67  1  0  0  0  0
 31 68  1  0  0  0  0
 32 33  1  0  0  0  0
 32 69  1  0  0  0  0
 32 70  1  0  0  0  0
 33 34  1  0  0  0  0
 33 71  1  0  0  0  0
 33 72  1  0  0  0  0
 34 73  1  0  0  0  0
 34 74  1  0  0  0  0
 35 36  1  0  0  0  0
 35 75  1  0  0  0  0
 36 76  1  0  0  0  0
M  CHG  1  29   1
M  END
>  <OLD_LIGAND_DESCRIPTION>
CHEMBL100231

>  <SCORE_NORM_WEIGHT>
-0.2098

>  <SCORE_RB_PEN>
-85.9026

>  <TOTAL_SCORE>
-101.903

>  <STANDARD_VALUE>
71

>  <SCORE_RB_PEN_NORM_CRT_HEVATOMS>
-26.0159

>  <SCORE_NORM_CRT_WEIGHT>
-12.964

>  <SCORE_NORM_CRT_HEVATOMS>
-30.8616

>  <EVAL>
3290678

>  <TIME>
13.8456

>  <SCORE_NORM_CONTACT>
-2.7541

>  <SCORE_NORM_HEVATOMS>
-2.8306

>  <glutadist>
71:5.6965, 73:6.1152, 74:6.47, 33:6.6256, 34:6.6389, 72:6.9639, 62:7.3923
 , 69:7.6403, 32:7.7796, 75:7.9876, 70:8.0392, 29:8.1372, 63:8.2487,
27:8.4128, 77:8.4506, 28:8.5868, 35:8.9578, 65:8.9938, 26:9.0283,61:9.0341
, 31:9.0771, 44:9.086, 30:9.0964, 68:9.4627, 25:9.5122, 40:9.5383 , 
76:9.6259, 64:9.6669, 36:9.8347, 67:9.8804, 5:10.0722, 66:10.0928,
45:10.1702, 2:10.6096, 6:10.6506, 24:10.8268, 41:10.8901, 4:10.917,
57:11.0218, 37:11.0579, 42:11.1024, 22:11.1232, 39:11.1959, 3:11.2193,
1:11.3133, 60:11.3811, 56:11.4535, 23:11.5627, 21:11.7605, 7:11.9656,
20:12.1748, 9:12.207, 43:12.2987, 55:12.3361, 38:12.3889, 59:12.5881,
58:12.6573, 8:12.6851, 10:12.7015, 47:12.9347, 18:13.2648, 19:13.3587,
46:13.7252, 11:14.0538, 49:14.1286, 17:14.4493, 48:14.4742, 54:14.4909,
13:14.6801, 12:15.0362, 50:15.1903, 15:15.657, 14:15.7574, 51:16.0206,
52:16.7562, 53:16.7771, 16:16.833

$$$$
CHEMBL100231
OpenBabel09101914563D_sdfconf

 77 81  0  0  1  0  0  0  0  0999 V2000
   24.7275   -0.6686   27.0945 C   0  0  0  0  0  0  0  0  0  0  0  0
   25.8227   -1.6908   27.4544 C   0  0  0  0  0  0  0  0  0  0  0  0
   25.4470   -2.5096   28.7044 C   0  0  0  0  0  0  0  0  0  0  0  0
   27.1962   -1.0316   27.5963 C   0  0  0  0  0  0  0  0  0  0  0  0
   27.3357    0.3427   27.3909 C   0  0  0  0  0  0  0  0  0  0  0  0
   28.5841    0.9454   27.5143 C   0  0  0  0  0  0  0  0  0  0  0  0
   29.7118    0.1939   27.8637 C   0  0  0  0  0  0  0  0  0  0  0  0
   29.5664   -1.1892   28.0461 C   0  0  0  0  0  0  0  0  0  0  0  0
   28.3200   -1.7955   27.9229 C   0  0  0  0  0  0  0  0  0  0  0  0
   30.9695    0.7999   27.9082 N   0  0  0  0  0  0  0  0  0  0  0  0
   31.0675    2.0490   28.6791 C   0  0  0  0  0  0  0  0  0  0  0  0
   32.1728    2.9436   28.1094 C   0  0  0  0  0  0  0  0  0  0  0  0
   33.5027    2.2181   28.0915 C   0  0  0  0  0  0  0  0  0  0  0  0
   34.7015    2.9395   28.1227 C   0  0  0  0  0  0  0  0  0  0  0  0
   35.9318    2.2908   28.0917 C   0  0  0  0  0  0  0  0  0  0  0  0
   37.0933    3.0163   28.1146 O   0  0  0  0  0  0  0  0  0  0  0  0
   35.9745    0.9031   28.0359 C   0  0  0  0  0  0  0  0  0  0  0  0
   34.7865    0.1778   28.0150 C   0  0  0  0  0  0  0  0  0  0  0  0
   33.5287    0.8083   28.0406 C   0  0  0  0  0  0  0  0  0  0  0  0
   32.2114   -0.0294   28.0520 C   0  0  1  0  0  0  0  0  0  0  0  0
   32.1957   -0.7706   29.4279 C   0  0  0  0  0  0  0  0  0  0  0  0
   32.2979   -1.0275   26.8588 C   0  0  0  0  0  0  0  0  0  0  0  0
   31.9232   -0.6794   25.5516 C   0  0  0  0  0  0  0  0  0  0  0  0
   32.0279   -1.6013   24.5145 C   0  0  0  0  0  0  0  0  0  0  0  0
   32.5061   -2.8885   24.7518 C   0  0  0  0  0  0  0  0  0  0  0  0
   32.5725   -3.7322   23.6603 O   0  0  0  0  0  0  0  0  0  0  0  0
   32.3453   -3.2085   22.3532 C   0  0  0  0  0  0  0  0  0  0  0  0
   32.3692   -4.3549   21.3251 C   0  0  0  0  0  0  0  0  0  0  0  0
   31.8097   -3.9075   19.9507 N   0  3  0  0  0  0  0  0  0  0  0  0
   32.8826   -3.0832   19.2009 C   0  0  0  0  0  0  0  0  0  0  0  0
   32.3443   -2.7175   17.8068 C   0  0  0  0  0  0  0  0  0  0  0  0
   31.0097   -1.9580   17.8900 C   0  0  0  0  0  0  0  0  0  0  0  0
   29.9665   -2.7363   18.7090 C   0  0  0  0  0  0  0  0  0  0  0  0
   30.4910   -3.1107   20.1064 C   0  0  0  0  0  0  0  0  0  0  0  0
   32.8855   -3.2459   26.0527 C   0  0  0  0  0  0  0  0  0  0  0  0
   32.7857   -2.3230   27.0885 C   0  0  0  0  0  0  0  0  0  0  0  0
   24.9917   -0.1053   26.1985 H   0  0  0  0  0  0  0  0  0  0  0  0
   24.5623    0.0481   27.8998 H   0  0  0  0  0  0  0  0  0  0  0  0
   23.7762   -1.1646   26.8979 H   0  0  0  0  0  0  0  0  0  0  0  0
   25.8745   -2.3970   26.6232 H   0  0  0  0  0  0  0  0  0  0  0  0
   26.2159   -3.2463   28.9400 H   0  0  0  0  0  0  0  0  0  0  0  0
   24.5128   -3.0516   28.5532 H   0  0  0  0  0  0  0  0  0  0  0  0
   25.3177   -1.8737   29.5808 H   0  0  0  0  0  0  0  0  0  0  0  0
   26.4801    0.9489   27.1309 H   0  0  0  0  0  0  0  0  0  0  0  0
   28.6647    2.0096   27.3504 H   0  0  0  0  0  0  0  0  0  0  0  0
   30.4230   -1.8055   28.2770 H   0  0  0  0  0  0  0  0  0  0  0  0
   28.2332   -2.8615   28.0731 H   0  0  0  0  0  0  0  0  0  0  0  0
   30.1308    2.6005   28.5781 H   0  0  0  0  0  0  0  0  0  0  0  0
   31.1937    1.8742   29.7482 H   0  0  0  0  0  0  0  0  0  0  0  0
   31.9118    3.2479   27.0946 H   0  0  0  0  0  0  0  0  0  0  0  0
   32.2441    3.8608   28.6954 H   0  0  0  0  0  0  0  0  0  0  0  0
   34.6726    4.0191   28.1628 H   0  0  0  0  0  0  0  0  0  0  0  0
   37.4187    3.2302   27.2376 H   0  0  0  0  0  0  0  0  0  0  0  0
   36.9215    0.3837   28.0129 H   0  0  0  0  0  0  0  0  0  0  0  0
   34.8446   -0.9003   27.9807 H   0  0  0  0  0  0  0  0  0  0  0  0
   33.0516   -1.4365   29.5459 H   0  0  0  0  0  0  0  0  0  0  0  0
   31.3016   -1.3789   29.5646 H   0  0  0  0  0  0  0  0  0  0  0  0
   32.2286   -0.0723   30.2649 H   0  0  0  0  0  0  0  0  0  0  0  0
   31.5521    0.3043   25.3114 H   0  0  0  0  0  0  0  0  0  0  0  0
   31.7340   -1.3120   23.5161 H   0  0  0  0  0  0  0  0  0  0  0  0
   31.3900   -2.6841   22.3025 H   0  0  0  0  0  0  0  0  0  0  0  0
   33.1218   -2.4835   22.1032 H   0  0  0  0  0  0  0  0  0  0  0  0
   33.3716   -4.7495   21.1502 H   0  0  0  0  0  0  0  0  0  0  0  0
   31.7182   -5.1662   21.6557 H   0  0  0  0  0  0  0  0  0  0  0  0
   33.1152   -2.2084   19.8111 H   0  0  0  0  0  0  0  0  0  0  0  0
   33.7636   -3.7201   19.1070 H   0  0  0  0  0  0  0  0  0  0  0  0
   33.0805   -2.1119   17.2768 H   0  0  0  0  0  0  0  0  0  0  0  0
   32.2160   -3.6253   17.2149 H   0  0  0  0  0  0  0  0  0  0  0  0
   31.1738   -0.9785   18.3426 H   0  0  0  0  0  0  0  0  0  0  0  0
   30.6272   -1.7682   16.8862 H   0  0  0  0  0  0  0  0  0  0  0  0
   29.0574   -2.1419   18.8073 H   0  0  0  0  0  0  0  0  0  0  0  0
   29.6790   -3.6429   18.1740 H   0  0  0  0  0  0  0  0  0  0  0  0
   29.7713   -3.7632   20.6002 H   0  0  0  0  0  0  0  0  0  0  0  0
   30.7015   -2.2407   20.7309 H   0  0  0  0  0  0  0  0  0  0  0  0
   33.2609   -4.2316   26.2812 H   0  0  0  0  0  0  0  0  0  0  0  0
   33.0937   -2.6174   28.0815 H   0  0  0  0  0  0  0  0  0  0  0  0
   31.6199   -4.7397   19.4094 H   0  0  0  0  0  0  0  0  0  0  0  0
  1  2  1  0  0  0  0
  1 37  1  0  0  0  0
  1 38  1  0  0  0  0
  1 39  1  0  0  0  0
  2  3  1  0  0  0  0
  2  4  1  0  0  0  0
  2 40  1  0  0  0  0
  3 41  1  0  0  0  0
  3 42  1  0  0  0  0
  3 43  1  0  0  0  0
  4  9  2  0  0  0  0
  4  5  1  0  0  0  0
  5  6  2  0  0  0  0
  5 44  1  0  0  0  0
  6  7  1  0  0  0  0
  6 45  1  0  0  0  0
  7  8  2  0  0  0  0
  7 10  1  0  0  0  0
  8  9  1  0  0  0  0
  8 46  1  0  0  0  0
  9 47  1  0  0  0  0
 10 20  1  0  0  0  0
 10 11  1  0  0  0  0
 11 12  1  0  0  0  0
 11 48  1  0  0  0  0
 11 49  1  0  0  0  0
 12 13  1  0  0  0  0
 12 50  1  0  0  0  0
 12 51  1  0  0  0  0
 13 19  2  0  0  0  0
 13 14  1  0  0  0  0
 14 15  2  0  0  0  0
 14 52  1  0  0  0  0
 15 16  1  0  0  0  0
 15 17  1  0  0  0  0
 16 53  1  0  0  0  0
 17 18  2  0  0  0  0
 17 54  1  0  0  0  0
 18 19  1  0  0  0  0
 18 55  1  0  0  0  0
 19 20  1  0  0  0  0
 20 21  1  1  0  0  0
 20 22  1  0  0  0  0
 21 56  1  0  0  0  0
 21 57  1  0  0  0  0
 21 58  1  0  0  0  0
 22 36  2  0  0  0  0
 22 23  1  0  0  0  0
 23 24  2  0  0  0  0
 23 59  1  0  0  0  0
 24 25  1  0  0  0  0
 24 60  1  0  0  0  0
 25 26  1  0  0  0  0
 25 35  2  0  0  0  0
 26 27  1  0  0  0  0
 27 28  1  0  0  0  0
 27 61  1  0  0  0  0
 27 62  1  0  0  0  0
 28 29  1  0  0  0  0
 28 63  1  0  0  0  0
 28 64  1  0  0  0  0
 29 34  1  0  0  0  0
 29 30  1  0  0  0  0
 29 77  1  0  0  0  0
 30 31  1  0  0  0  0
 30 65  1  0  0  0  0
 30 66  1  0  0  0  0
 31 32  1  0  0  0  0
 31 67  1  0  0  0  0
 31 68  1  0  0  0  0
 32 33  1  0  0  0  0
 32 69  1  0  0  0  0
 32 70  1  0  0  0  0
 33 34  1  0  0  0  0
 33 71  1  0  0  0  0
 33 72  1  0  0  0  0
 34 73  1  0  0  0  0
 34 74  1  0  0  0  0
 35 36  1  0  0  0  0
 35 75  1  0  0  0  0
 36 76  1  0  0  0  0
M  CHG  1  29   1
M  END
>  <OLD_LIGAND_DESCRIPTION>
CHEMBL100231

>  <SCORE_NORM_WEIGHT>
-0.1877

>  <SCORE_RB_PEN>
-75.1705

>  <TOTAL_SCORE>
-91.1705

>  <STANDARD_VALUE>
71

>  <close_types>
40:H

>  <SCORE_RB_PEN_NORM_CRT_HEVATOMS>
-22.7657

>  <SCORE_NORM_CRT_WEIGHT>
-11.5987

>  <SCORE_NORM_CRT_HEVATOMS>
-27.6113

>  <EVAL>
3290678

>  <TIME>
13.8456

>  <SCORE_NORM_CONTACT>
-2.3992

>  <SCORE_NORM_HEVATOMS>
-2.5325

>  <glutadist>
40:2.0767, 39:2.552, 2:2.8847, 42:2.9797, 1:3.0512, 37:3.3132, 3:3.4061,
41:3.8545, 38:4.0672, 4:4.178, 43:4.3529, 47:4.6627, 9:4.874, 44:5.0052,
5:5.0591, 8:6.1705, 6:6.3174, 7:6.8181, 46:6.8405, 45:7.0815, 73:7.4127,
61:7.8295, 60:7.958, 24:7.9734, 23:8.0484, 59:8.0898, 74:8.0971, 10:8.1517
 , 25:8.2486, 34:8.2648, 57:8.2663, 71:8.3583, 22:8.3985, 26:8.4964,
35:8.5881, 64:8.5954, 36:8.6613, 27:8.6631, 48:8.8039, 20:8.8952,33:8.9247
, 75:9.0268, 21:9.1248, 11:9.1494, 76:9.155, 72:9.1623, 28:9.1801 , 
29:9.4036, 62:9.5108, 49:9.5575, 77:9.6817, 58:9.7423, 56:9.7724,
50:10.1388, 63:10.1958, 69:10.246, 32:10.2932, 12:10.3455, 19:10.382,
65:10.5876, 30:10.6936, 70:10.8618, 13:11.0047, 55:11.0636, 51:11.1233,
31:11.2007, 18:11.2988, 66:11.471, 68:11.5221, 67:12.1416, 14:12.3776,
17:12.6343, 52:12.9393, 15:13.1328, 54:13.3573, 16:14.476, 53:14.7331

$$$$
CHEMBL100231
OpenBabel09101914563D_sdfconf

 77 81  0  0  1  0  0  0  0  0999 V2000
   24.3730   -0.0960   26.8187 C   0  0  0  0  0  0  0  0  0  0  0  0
   25.3393   -1.2959   26.8406 C   0  0  0  0  0  0  0  0  0  0  0  0
   24.8094   -2.4359   27.7315 C   0  0  0  0  0  0  0  0  0  0  0  0
   26.7590   -0.8800   27.2312 C   0  0  0  0  0  0  0  0  0  0  0  0
   27.7886   -1.8235   27.2286 C   0  0  0  0  0  0  0  0  0  0  0  0
   29.0804   -1.4505   27.5879 C   0  0  0  0  0  0  0  0  0  0  0  0
   29.3737   -0.1273   27.9369 C   0  0  0  0  0  0  0  0  0  0  0  0
   28.3291    0.8084   27.9584 C   0  0  0  0  0  0  0  0  0  0  0  0
   27.0361    0.4391   27.6005 C   0  0  0  0  0  0  0  0  0  0  0  0
   30.6577    0.2136   28.3686 N   0  0  0  0  0  0  0  0  0  0  0  0
   30.7408    1.1055   29.5355 C   0  0  0  0  0  0  0  0  0  0  0  0
   32.0230    1.9418   29.4790 C   0  0  0  0  0  0  0  0  0  0  0  0
   33.2472    1.0531   29.3943 C   0  0  0  0  0  0  0  0  0  0  0  0
   34.4884    1.5154   29.8460 C   0  0  0  0  0  0  0  0  0  0  0  0
   35.6260    0.7188   29.7622 C   0  0  0  0  0  0  0  0  0  0  0  0
   36.8328    1.1939   30.2024 O   0  0  0  0  0  0  0  0  0  0  0  0
   35.5300   -0.5602   29.2280 C   0  0  0  0  0  0  0  0  0  0  0  0
   34.2969   -1.0313   28.7860 C   0  0  0  0  0  0  0  0  0  0  0  0
   33.1317   -0.2454   28.8544 C   0  0  0  0  0  0  0  0  0  0  0  0
   31.7542   -0.8102   28.3846 C   0  0  1  0  0  0  0  0  0  0  0  0
   31.3994   -1.9490   29.3946 C   0  0  0  0  0  0  0  0  0  0  0  0
   31.9578   -1.3605   26.9413 C   0  0  0  0  0  0  0  0  0  0  0  0
   32.4311   -2.6568   26.6847 C   0  0  0  0  0  0  0  0  0  0  0  0
   32.5869   -3.1092   25.3780 C   0  0  0  0  0  0  0  0  0  0  0  0
   32.2772   -2.2854   24.2976 C   0  0  0  0  0  0  0  0  0  0  0  0
   32.4656   -2.8224   23.0392 O   0  0  0  0  0  0  0  0  0  0  0  0
   33.6713   -2.5435   22.3301 C   0  0  0  0  0  0  0  0  0  0  0  0
   33.4894   -2.8950   20.8417 C   0  0  0  0  0  0  0  0  0  0  0  0
   34.7037   -2.4436   19.9910 N   0  3  0  0  0  0  0  0  0  0  0  0
   34.9653   -0.9369   20.2245 C   0  0  0  0  0  0  0  0  0  0  0  0
   36.2220   -0.5229   19.4395 C   0  0  0  0  0  0  0  0  0  0  0  0
   36.0925   -0.8445   17.9412 C   0  0  0  0  0  0  0  0  0  0  0  0
   35.7468   -2.3248   17.7088 C   0  0  0  0  0  0  0  0  0  0  0  0
   34.4920   -2.7547   18.4889 C   0  0  0  0  0  0  0  0  0  0  0  0
   31.8013   -0.9901   24.5424 C   0  0  0  0  0  0  0  0  0  0  0  0
   31.6407   -0.5394   25.8484 C   0  0  0  0  0  0  0  0  0  0  0  0
   24.7454    0.6996   26.1721 H   0  0  0  0  0  0  0  0  0  0  0  0
   24.2290    0.3260   27.8140 H   0  0  0  0  0  0  0  0  0  0  0  0
   23.3918   -0.3883   26.4424 H   0  0  0  0  0  0  0  0  0  0  0  0
   25.3732   -1.6868   25.8217 H   0  0  0  0  0  0  0  0  0  0  0  0
   25.4870   -3.2905   27.7244 H   0  0  0  0  0  0  0  0  0  0  0  0
   23.8380   -2.7883   27.3829 H   0  0  0  0  0  0  0  0  0  0  0  0
   24.6889   -2.1171   28.7674 H   0  0  0  0  0  0  0  0  0  0  0  0
   27.5928   -2.8496   26.9529 H   0  0  0  0  0  0  0  0  0  0  0  0
   29.8583   -2.1992   27.5774 H   0  0  0  0  0  0  0  0  0  0  0  0
   28.5124    1.8289   28.2618 H   0  0  0  0  0  0  0  0  0  0  0  0
   26.2500    1.1793   27.6204 H   0  0  0  0  0  0  0  0  0  0  0  0
   29.9046    1.8065   29.5043 H   0  0  0  0  0  0  0  0  0  0  0  0
   30.6431    0.5708   30.4810 H   0  0  0  0  0  0  0  0  0  0  0  0
   31.9927    2.6014   28.6104 H   0  0  0  0  0  0  0  0  0  0  0  0
   32.0797    2.5903   30.3542 H   0  0  0  0  0  0  0  0  0  0  0  0
   34.5679    2.5108   30.2592 H   0  0  0  0  0  0  0  0  0  0  0  0
   37.2766    1.7462   29.5552 H   0  0  0  0  0  0  0  0  0  0  0  0
   36.4033   -1.1922   29.1572 H   0  0  0  0  0  0  0  0  0  0  0  0
   34.2450   -2.0321   28.3828 H   0  0  0  0  0  0  0  0  0  0  0  0
   32.1415   -2.7486   29.3898 H   0  0  0  0  0  0  0  0  0  0  0  0
   30.4358   -2.4117   29.1809 H   0  0  0  0  0  0  0  0  0  0  0  0
   31.3478   -1.5802   30.4195 H   0  0  0  0  0  0  0  0  0  0  0  0
   32.6803   -3.3375   27.4832 H   0  0  0  0  0  0  0  0  0  0  0  0
   32.9525   -4.1106   25.2036 H   0  0  0  0  0  0  0  0  0  0  0  0
   33.9515   -1.4941   22.4323 H   0  0  0  0  0  0  0  0  0  0  0  0
   34.4905   -3.1349   22.7429 H   0  0  0  0  0  0  0  0  0  0  0  0
   33.3571   -3.9645   20.6696 H   0  0  0  0  0  0  0  0  0  0  0  0
   32.6310   -2.3583   20.4339 H   0  0  0  0  0  0  0  0  0  0  0  0
   34.0708   -0.3931   19.9149 H   0  0  0  0  0  0  0  0  0  0  0  0
   35.1322   -0.8061   21.2948 H   0  0  0  0  0  0  0  0  0  0  0  0
   36.4025    0.5444   19.5730 H   0  0  0  0  0  0  0  0  0  0  0  0
   37.0948   -1.0318   19.8521 H   0  0  0  0  0  0  0  0  0  0  0  0
   35.3201   -0.2142   17.4971 H   0  0  0  0  0  0  0  0  0  0  0  0
   37.0212   -0.5949   17.4262 H   0  0  0  0  0  0  0  0  0  0  0  0
   35.5943   -2.5045   16.6439 H   0  0  0  0  0  0  0  0  0  0  0  0
   36.5902   -2.9514   18.0036 H   0  0  0  0  0  0  0  0  0  0  0  0
   34.3583   -3.8320   18.3940 H   0  0  0  0  0  0  0  0  0  0  0  0
   33.5891   -2.2330   18.1666 H   0  0  0  0  0  0  0  0  0  0  0  0
   31.5495   -0.3187   23.7357 H   0  0  0  0  0  0  0  0  0  0  0  0
   31.2626    0.4593   26.0132 H   0  0  0  0  0  0  0  0  0  0  0  0
   35.5135   -2.9553   20.3137 H   0  0  0  0  0  0  0  0  0  0  0  0
  1  2  1  0  0  0  0
  1 37  1  0  0  0  0
  1 38  1  0  0  0  0
  1 39  1  0  0  0  0
  2  3  1  0  0  0  0
  2  4  1  0  0  0  0
  2 40  1  0  0  0  0
  3 41  1  0  0  0  0
  3 42  1  0  0  0  0
  3 43  1  0  0  0  0
  4  9  2  0  0  0  0
  4  5  1  0  0  0  0
  5  6  2  0  0  0  0
  5 44  1  0  0  0  0
  6  7  1  0  0  0  0
  6 45  1  0  0  0  0
  7  8  2  0  0  0  0
  7 10  1  0  0  0  0
  8  9  1  0  0  0  0
  8 46  1  0  0  0  0
  9 47  1  0  0  0  0
 10 20  1  0  0  0  0
 10 11  1  0  0  0  0
 11 12  1  0  0  0  0
 11 48  1  0  0  0  0
 11 49  1  0  0  0  0
 12 13  1  0  0  0  0
 12 50  1  0  0  0  0
 12 51  1  0  0  0  0
 13 19  2  0  0  0  0
 13 14  1  0  0  0  0
 14 15  2  0  0  0  0
 14 52  1  0  0  0  0
 15 16  1  0  0  0  0
 15 17  1  0  0  0  0
 16 53  1  0  0  0  0
 17 18  2  0  0  0  0
 17 54  1  0  0  0  0
 18 19  1  0  0  0  0
 18 55  1  0  0  0  0
 19 20  1  0  0  0  0
 20 21  1  1  0  0  0
 20 22  1  0  0  0  0
 21 56  1  0  0  0  0
 21 57  1  0  0  0  0
 21 58  1  0  0  0  0
 22 36  2  0  0  0  0
 22 23  1  0  0  0  0
 23 24  2  0  0  0  0
 23 59  1  0  0  0  0
 24 25  1  0  0  0  0
 24 60  1  0  0  0  0
 25 26  1  0  0  0  0
 25 35  2  0  0  0  0
 26 27  1  0  0  0  0
 27 28  1  0  0  0  0
 27 61  1  0  0  0  0
 27 62  1  0  0  0  0
 28 29  1  0  0  0  0
 28 63  1  0  0  0  0
 28 64  1  0  0  0  0
 29 34  1  0  0  0  0
 29 30  1  0  0  0  0
 29 77  1  0  0  0  0
 30 31  1  0  0  0  0
 30 65  1  0  0  0  0
 30 66  1  0  0  0  0
 31 32  1  0  0  0  0
 31 67  1  0  0  0  0
 31 68  1  0  0  0  0
 32 33  1  0  0  0  0
 32 69  1  0  0  0  0
 32 70  1  0  0  0  0
 33 34  1  0  0  0  0
 33 71  1  0  0  0  0
 33 72  1  0  0  0  0
 34 73  1  0  0  0  0
 34 74  1  0  0  0  0
 35 36  1  0  0  0  0
 35 75  1  0  0  0  0
 36 76  1  0  0  0  0
M  CHG  1  29   1
M  END
>  <OLD_LIGAND_DESCRIPTION>
CHEMBL100231

>  <SCORE_NORM_WEIGHT>
-0.1368

>  <SCORE_RB_PEN>
-50.4476

>  <TOTAL_SCORE>
-66.4476

>  <STANDARD_VALUE>
71

>  <close_types>
42:H, 40:H, 3:C, 41:H

>  <SCORE_RB_PEN_NORM_CRT_HEVATOMS>
-15.2782

>  <SCORE_NORM_CRT_WEIGHT>
-8.4534

>  <SCORE_NORM_CRT_HEVATOMS>
-20.1239

>  <EVAL>
3290678

>  <TIME>
13.8456

>  <SCORE_NORM_CONTACT>
-1.7959

>  <SCORE_NORM_HEVATOMS>
-1.8458

>  <glutadist>
42:1.9207, 40:1.9376, 3:2.359, 41:2.4374, 2:2.569, 39:3.1606, 43:3.4081,
1:3.4228, 44:3.5817, 4:3.8078, 37:4.0553, 5:4.1154, 38:4.246, 9:5.0378,
47:5.2783, 6:5.4893, 45:5.9936, 8:6.2096, 7:6.415, 46:7.1416, 57:7.1548,
10:7.7646, 36:7.834, 35:7.9061, 76:7.9104, 22:8.0024, 75:8.0422, 25:8.1336
 , 21:8.1568, 23:8.219, 24:8.2816, 20:8.3292, 48:8.5203, 26:8.558,
59:8.5819, 60:8.69, 58:8.7051, 56:8.7215, 11:8.7317, 49:8.8846, 64:9.8332
 , 19:9.8868, 27:9.9407, 12:10.0988, 50:10.1418, 61:10.3031, 63:10.3206,
28:10.3423, 55:10.3965, 62:10.5723, 13:10.64, 18:10.7263, 51:10.8464,
65:11.6564, 29:11.8361, 66:11.9054, 74:11.93, 14:12.0335, 17:12.1068,
30:12.1598, 73:12.3711, 77:12.3883, 34:12.4252, 52:12.6758, 15:12.7094,
54:12.7818, 31:13.6887, 33:13.9228, 69:14.0064, 67:14.0405, 16:14.0784,
68:14.1942, 32:14.2587, 71:14.4217, 72:14.4385, 53:14.4644, 70:15.3455

$$$$
CHEMBL100231
OpenBabel09101914563D_sdfconf

 77 81  0  0  1  0  0  0  0  0999 V2000
   36.7852    1.3890   27.7905 C   0  0  0  0  0  0  0  0  0  0  0  0
   35.8892    2.1655   28.7744 C   0  0  0  0  0  0  0  0  0  0  0  0
   36.3975    2.0427   30.2238 C   0  0  0  0  0  0  0  0  0  0  0  0
   34.4186    1.7617   28.6498 C   0  0  0  0  0  0  0  0  0  0  0  0
   33.6985    1.3876   29.7864 C   0  0  0  0  0  0  0  0  0  0  0  0
   32.3621    1.0150   29.6767 C   0  0  0  0  0  0  0  0  0  0  0  0
   31.7137    1.0273   28.4365 C   0  0  0  0  0  0  0  0  0  0  0  0
   32.4508    1.3827   27.2974 C   0  0  0  0  0  0  0  0  0  0  0  0
   33.7874    1.7552   27.4029 C   0  0  0  0  0  0  0  0  0  0  0  0
   30.3954    0.5774   28.3324 N   0  0  0  0  0  0  0  0  0  0  0  0
   29.4273    1.1642   29.2717 C   0  0  0  0  0  0  0  0  0  0  0  0
   28.2960    0.1730   29.5622 C   0  0  0  0  0  0  0  0  0  0  0  0
   27.6091   -0.2568   28.2820 C   0  0  0  0  0  0  0  0  0  0  0  0
   26.2844   -0.7072   28.3079 C   0  0  0  0  0  0  0  0  0  0  0  0
   25.6427   -1.1200   27.1446 C   0  0  0  0  0  0  0  0  0  0  0  0
   24.3483   -1.5653   27.1935 O   0  0  0  0  0  0  0  0  0  0  0  0
   26.3235   -1.0790   25.9340 C   0  0  0  0  0  0  0  0  0  0  0  0
   27.6380   -0.6224   25.8983 C   0  0  0  0  0  0  0  0  0  0  0  0
   28.3125   -0.2036   27.0600 C   0  0  0  0  0  0  0  0  0  0  0  0
   29.7751    0.3375   26.9875 C   0  0  1  0  0  0  0  0  0  0  0  0
   29.6874    1.6837   26.1982 C   0  0  0  0  0  0  0  0  0  0  0  0
   30.6157   -0.7277   26.2220 C   0  0  0  0  0  0  0  0  0  0  0  0
   30.9566   -1.9688   26.7820 C   0  0  0  0  0  0  0  0  0  0  0  0
   31.7004   -2.8942   26.0561 C   0  0  0  0  0  0  0  0  0  0  0  0
   32.1226   -2.6082   24.7593 C   0  0  0  0  0  0  0  0  0  0  0  0
   32.8563   -3.5881   24.1198 O   0  0  0  0  0  0  0  0  0  0  0  0
   33.1666   -3.4419   22.7354 C   0  0  0  0  0  0  0  0  0  0  0  0
   31.8660   -3.4453   21.9105 C   0  0  0  0  0  0  0  0  0  0  0  0
   32.1036   -2.9565   20.4590 N   0  3  0  0  0  0  0  0  0  0  0  0
   30.7983   -3.1100   19.6432 C   0  0  0  0  0  0  0  0  0  0  0  0
   31.0253   -2.5445   18.2305 C   0  0  0  0  0  0  0  0  0  0  0  0
   32.2110   -3.2246   17.5258 C   0  0  0  0  0  0  0  0  0  0  0  0
   33.4915   -3.1492   18.3741 C   0  0  0  0  0  0  0  0  0  0  0  0
   33.2799   -3.7104   19.7911 C   0  0  0  0  0  0  0  0  0  0  0  0
   31.7855   -1.3729   24.1894 C   0  0  0  0  0  0  0  0  0  0  0  0
   31.0377   -0.4499   24.9129 C   0  0  0  0  0  0  0  0  0  0  0  0
   36.4302    1.4951   26.7645 H   0  0  0  0  0  0  0  0  0  0  0  0
   36.8132    0.3237   28.0229 H   0  0  0  0  0  0  0  0  0  0  0  0
   37.8115    1.7570   27.8191 H   0  0  0  0  0  0  0  0  0  0  0  0
   35.9710    3.2201   28.5038 H   0  0  0  0  0  0  0  0  0  0  0  0
   35.7719    2.6130   30.9116 H   0  0  0  0  0  0  0  0  0  0  0  0
   37.4149    2.4240   30.3173 H   0  0  0  0  0  0  0  0  0  0  0  0
   36.4042    1.0065   30.5637 H   0  0  0  0  0  0  0  0  0  0  0  0
   34.1708    1.3796   30.7580 H   0  0  0  0  0  0  0  0  0  0  0  0
   31.8280    0.7303   30.5709 H   0  0  0  0  0  0  0  0  0  0  0  0
   31.9927    1.3642   26.3192 H   0  0  0  0  0  0  0  0  0  0  0  0
   34.3320    2.0294   26.5115 H   0  0  0  0  0  0  0  0  0  0  0  0
   29.9296    1.3578   30.2213 H   0  0  0  0  0  0  0  0  0  0  0  0
   29.0481    2.1300   28.9357 H   0  0  0  0  0  0  0  0  0  0  0  0
   28.6987   -0.7046   30.0702 H   0  0  0  0  0  0  0  0  0  0  0  0
   27.5787    0.6227   30.2500 H   0  0  0  0  0  0  0  0  0  0  0  0
   25.7524   -0.7437   29.2479 H   0  0  0  0  0  0  0  0  0  0  0  0
   23.9840   -1.5611   28.0813 H   0  0  0  0  0  0  0  0  0  0  0  0
   25.8392   -1.3943   25.0213 H   0  0  0  0  0  0  0  0  0  0  0  0
   28.1440   -0.5909   24.9444 H   0  0  0  0  0  0  0  0  0  0  0  0
   29.3007    1.5432   25.1879 H   0  0  0  0  0  0  0  0  0  0  0  0
   30.6559    2.1742   26.0999 H   0  0  0  0  0  0  0  0  0  0  0  0
   29.0243    2.3979   26.6874 H   0  0  0  0  0  0  0  0  0  0  0  0
   30.6511   -2.2438   27.7791 H   0  0  0  0  0  0  0  0  0  0  0  0
   31.9514   -3.8434   26.5067 H   0  0  0  0  0  0  0  0  0  0  0  0
   33.7192   -2.5191   22.5536 H   0  0  0  0  0  0  0  0  0  0  0  0
   33.8033   -4.2658   22.4083 H   0  0  0  0  0  0  0  0  0  0  0  0
   31.4055   -4.4325   21.8451 H   0  0  0  0  0  0  0  0  0  0  0  0
   31.1491   -2.7442   22.3414 H   0  0  0  0  0  0  0  0  0  0  0  0
   30.5311   -4.1685   19.6408 H   0  0  0  0  0  0  0  0  0  0  0  0
   30.0314   -2.5307   20.1597 H   0  0  0  0  0  0  0  0  0  0  0  0
   30.1206   -2.6716   17.6350 H   0  0  0  0  0  0  0  0  0  0  0  0
   31.1997   -1.4690   18.2911 H   0  0  0  0  0  0  0  0  0  0  0  0
   31.9666   -4.2690   17.3240 H   0  0  0  0  0  0  0  0  0  0  0  0
   32.3817   -2.7596   16.5539 H   0  0  0  0  0  0  0  0  0  0  0  0
   34.2936   -3.6987   17.8797 H   0  0  0  0  0  0  0  0  0  0  0  0
   33.8300   -2.1140   18.4401 H   0  0  0  0  0  0  0  0  0  0  0  0
   34.1703   -3.5237   20.3910 H   0  0  0  0  0  0  0  0  0  0  0  0
   33.0375   -4.7746   19.7974 H   0  0  0  0  0  0  0  0  0  0  0  0
   32.0917   -1.1100   23.1884 H   0  0  0  0  0  0  0  0  0  0  0  0
   30.7809    0.4919   24.4495 H   0  0  0  0  0  0  0  0  0  0  0  0
   32.3338   -1.9731   20.4987 H   0  0  0  0  0  0  0  0  0  0  0  0
  1  2  1  0  0  0  0
  1 37  1  0  0  0  0
  1 38  1  0  0  0  0
  1 39  1  0  0  0  0
  2  3  1  0  0  0  0
  2  4  1  0  0  0  0
  2 40  1  0  0  0  0
  3 41  1  0  0  0  0
  3 42  1  0  0  0  0
  3 43  1  0  0  0  0
  4  9  2  0  0  0  0
  4  5  1  0  0  0  0
  5  6  2  0  0  0  0
  5 44  1  0  0  0  0
  6  7  1  0  0  0  0
  6 45  1  0  0  0  0
  7  8  2  0  0  0  0
  7 10  1  0  0  0  0
  8  9  1  0  0  0  0
  8 46  1  0  0  0  0
  9 47  1  0  0  0  0
 10 20  1  0  0  0  0
 10 11  1  0  0  0  0
 11 12  1  0  0  0  0
 11 48  1  0  0  0  0
 11 49  1  0  0  0  0
 12 13  1  0  0  0  0
 12 50  1  0  0  0  0
 12 51  1  0  0  0  0
 13 19  2  0  0  0  0
 13 14  1  0  0  0  0
 14 15  2  0  0  0  0
 14 52  1  0  0  0  0
 15 16  1  0  0  0  0
 15 17  1  0  0  0  0
 16 53  1  0  0  0  0
 17 18  2  0  0  0  0
 17 54  1  0  0  0  0
 18 19  1  0  0  0  0
 18 55  1  0  0  0  0
 19 20  1  0  0  0  0
 20 21  1  6  0  0  0
 20 22  1  0  0  0  0
 21 56  1  0  0  0  0
 21 57  1  0  0  0  0
 21 58  1  0  0  0  0
 22 36  2  0  0  0  0
 22 23  1  0  0  0  0
 23 24  2  0  0  0  0
 23 59  1  0  0  0  0
 24 25  1  0  0  0  0
 24 60  1  0  0  0  0
 25 26  1  0  0  0  0
 25 35  2  0  0  0  0
 26 27  1  0  0  0  0
 27 28  1  0  0  0  0
 27 61  1  0  0  0  0
 27 62  1  0  0  0  0
 28 29  1  0  0  0  0
 28 63  1  0  0  0  0
 28 64  1  0  0  0  0
 29 34  1  0  0  0  0
 29 30  1  0  0  0  0
 29 77  1  0  0  0  0
 30 31  1  0  0  0  0
 30 65  1  0  0  0  0
 30 66  1  0  0  0  0
 31 32  1  0  0  0  0
 31 67  1  0  0  0  0
 31 68  1  0  0  0  0
 32 33  1  0  0  0  0
 32 69  1  0  0  0  0
 32 70  1  0  0  0  0
 33 34  1  0  0  0  0
 33 71  1  0  0  0  0
 33 72  1  0  0  0  0
 34 73  1  0  0  0  0
 34 74  1  0  0  0  0
 35 36  1  0  0  0  0
 35 75  1  0  0  0  0
 36 76  1  0  0  0  0
M  CHG  1  29   1
M  END
>  <OLD_LIGAND_DESCRIPTION>
CHEMBL100231

>  <SCORE_NORM_WEIGHT>
-0.1366

>  <SCORE_RB_PEN>
-50.3293

>  <TOTAL_SCORE>
-66.3293

>  <STANDARD_VALUE>
71

>  <close_types>
16:O

>  <SCORE_RB_PEN_NORM_CRT_HEVATOMS>
-15.2424

>  <SCORE_NORM_CRT_WEIGHT>
-8.4384

>  <SCORE_NORM_CRT_HEVATOMS>
-20.0881

>  <EVAL>
3290678

>  <TIME>
13.8456

>  <SCORE_NORM_CONTACT>
-1.7927

>  <SCORE_NORM_HEVATOMS>
-1.8425

>  <glutadist>
16:2.3553, 54:2.5011, 15:2.9836, 17:3.0102, 53:3.0499, 14:4.2375,18:4.2763
, 52:4.6845, 55:4.733, 13:5.2279, 19:5.2637, 12:6.6075, 20:6.7066 , 
50:6.7836, 59:6.7894, 22:6.8357, 23:6.8807, 51:6.9072, 56:6.9591,36:7.3339
, 21:7.3501, 24:7.4157, 58:7.4687, 76:7.5813, 64:7.5911,10:7.7142, 
60:7.7161, 11:7.7189, 35:7.8435, 25:7.8862, 66:7.9246,49:7.9385, 63:8.1041
, 57:8.3898, 28:8.4057, 75:8.4306, 48:8.6389,65:8.6526, 26:8.677, 
30:8.8031, 46:9.0121, 7:9.0309, 27:9.3065, 29:9.3369 , 8:9.5405, 77:9.5936
, 67:9.8705, 45:9.8738, 61:9.917, 31:9.9907,6:10.0035, 62:10.0597, 
68:10.2009, 74:10.5796, 34:10.6894, 9:10.8886,73:11.1494, 32:11.2899, 
5:11.2975, 69:11.3097, 47:11.3836, 33:11.6786,4:11.7075, 72:11.9639, 
44:12.0726, 70:12.1279, 71:12.6209, 37:13.0834,2:13.1902, 38:13.2404, 
1:13.5043, 40:13.6693, 43:13.7647, 41:13.9478,3:14.0006, 39:14.5853, 
42:15.0577

$$$$
CHEMBL100231
OpenBabel09101914563D_sdfconf

 77 81  0  0  1  0  0  0  0  0999 V2000
   31.5329   -1.7757   25.3641 C   0  0  0  0  0  0  0  0  0  0  0  0
   32.4503   -2.8806   24.8062 C   0  0  0  0  0  0  0  0  0  0  0  0
   33.5513   -3.2669   25.8125 C   0  0  0  0  0  0  0  0  0  0  0  0
   33.0316   -2.5064   23.4411 C   0  0  0  0  0  0  0  0  0  0  0  0
   33.1526   -3.4767   22.4440 C   0  0  0  0  0  0  0  0  0  0  0  0
   33.6852   -3.1416   21.2026 C   0  0  0  0  0  0  0  0  0  0  0  0
   34.0883   -1.8303   20.9257 C   0  0  0  0  0  0  0  0  0  0  0  0
   33.9839   -0.8677   21.9403 C   0  0  0  0  0  0  0  0  0  0  0  0
   33.4526   -1.1990   23.1830 C   0  0  0  0  0  0  0  0  0  0  0  0
   34.6912   -1.5279   19.7024 N   0  0  0  0  0  0  0  0  0  0  0  0
   35.8240   -0.5903   19.7449 C   0  0  0  0  0  0  0  0  0  0  0  0
   35.9257    0.1852   18.4278 C   0  0  0  0  0  0  0  0  0  0  0  0
   36.0547   -0.7595   17.2504 C   0  0  0  0  0  0  0  0  0  0  0  0
   36.6666   -0.3332   16.0662 C   0  0  0  0  0  0  0  0  0  0  0  0
   36.7804   -1.1822   14.9699 C   0  0  0  0  0  0  0  0  0  0  0  0
   37.3755   -0.7421   13.8175 O   0  0  0  0  0  0  0  0  0  0  0  0
   36.2853   -2.4779   15.0514 C   0  0  0  0  0  0  0  0  0  0  0  0
   35.6846   -2.9129   16.2293 C   0  0  0  0  0  0  0  0  0  0  0  0
   35.5520   -2.0741   17.3513 C   0  0  0  0  0  0  0  0  0  0  0  0
   34.9059   -2.5975   18.6725 C   0  0  1  0  0  0  0  0  0  0  0  0
   35.8940   -3.6742   19.2267 C   0  0  0  0  0  0  0  0  0  0  0  0
   33.5294   -3.2188   18.2895 C   0  0  0  0  0  0  0  0  0  0  0  0
   32.3124   -2.5521   18.5007 C   0  0  0  0  0  0  0  0  0  0  0  0
   31.1072   -3.1422   18.1323 C   0  0  0  0  0  0  0  0  0  0  0  0
   31.0831   -4.4065   17.5470 C   0  0  0  0  0  0  0  0  0  0  0  0
   29.8398   -4.9093   17.2172 O   0  0  0  0  0  0  0  0  0  0  0  0
   29.6685   -5.6060   15.9845 C   0  0  0  0  0  0  0  0  0  0  0  0
   28.5046   -6.6064   16.1129 C   0  0  0  0  0  0  0  0  0  0  0  0
   28.9044   -7.8510   16.9455 N   0  3  0  0  0  0  0  0  0  0  0  0
   30.2073   -8.4574   16.3730 C   0  0  0  0  0  0  0  0  0  0  0  0
   30.6364   -9.6400   17.2586 C   0  0  0  0  0  0  0  0  0  0  0  0
   29.5279  -10.6995   17.3748 C   0  0  0  0  0  0  0  0  0  0  0  0
   28.2058  -10.0832   17.8618 C   0  0  0  0  0  0  0  0  0  0  0  0
   27.7638   -8.8975   16.9862 C   0  0  0  0  0  0  0  0  0  0  0  0
   32.2926   -5.0801   17.3292 C   0  0  0  0  0  0  0  0  0  0  0  0
   33.4977   -4.4884   17.6926 C   0  0  0  0  0  0  0  0  0  0  0  0
   30.7453   -1.5200   24.6542 H   0  0  0  0  0  0  0  0  0  0  0  0
   32.0874   -0.8632   25.5867 H   0  0  0  0  0  0  0  0  0  0  0  0
   31.0475   -2.0965   26.2867 H   0  0  0  0  0  0  0  0  0  0  0  0
   31.8255   -3.7660   24.6728 H   0  0  0  0  0  0  0  0  0  0  0  0
   34.1829   -4.0649   25.4203 H   0  0  0  0  0  0  0  0  0  0  0  0
   33.1207   -3.6235   26.7488 H   0  0  0  0  0  0  0  0  0  0  0  0
   34.1965   -2.4206   26.0510 H   0  0  0  0  0  0  0  0  0  0  0  0
   32.8392   -4.4943   22.6268 H   0  0  0  0  0  0  0  0  0  0  0  0
   33.7677   -3.9104   20.4490 H   0  0  0  0  0  0  0  0  0  0  0  0
   34.3229    0.1445   21.7738 H   0  0  0  0  0  0  0  0  0  0  0  0
   33.3782   -0.4386   23.9462 H   0  0  0  0  0  0  0  0  0  0  0  0
   35.6443    0.1449   20.5316 H   0  0  0  0  0  0  0  0  0  0  0  0
   36.7638   -1.0783   20.0055 H   0  0  0  0  0  0  0  0  0  0  0  0
   35.0384    0.8069   18.2987 H   0  0  0  0  0  0  0  0  0  0  0  0
   36.7753    0.8683   18.4663 H   0  0  0  0  0  0  0  0  0  0  0  0
   37.0501    0.6749   15.9978 H   0  0  0  0  0  0  0  0  0  0  0  0
   37.8103    0.1071   13.9211 H   0  0  0  0  0  0  0  0  0  0  0  0
   36.3671   -3.1503   14.2098 H   0  0  0  0  0  0  0  0  0  0  0  0
   35.3153   -3.9271   16.2722 H   0  0  0  0  0  0  0  0  0  0  0  0
   36.0278   -4.5052   18.5328 H   0  0  0  0  0  0  0  0  0  0  0  0
   35.5582   -4.1028   20.1711 H   0  0  0  0  0  0  0  0  0  0  0  0
   36.8859   -3.2589   19.4080 H   0  0  0  0  0  0  0  0  0  0  0  0
   32.2739   -1.5699   18.9446 H   0  0  0  0  0  0  0  0  0  0  0  0
   30.1824   -2.6109   18.3040 H   0  0  0  0  0  0  0  0  0  0  0  0
   29.4726   -4.9113   15.1665 H   0  0  0  0  0  0  0  0  0  0  0  0
   30.5827   -6.1465   15.7331 H   0  0  0  0  0  0  0  0  0  0  0  0
   27.6214   -6.1740   16.5863 H   0  0  0  0  0  0  0  0  0  0  0  0
   28.2311   -6.9890   15.1280 H   0  0  0  0  0  0  0  0  0  0  0  0
   30.0116   -8.7480   15.3391 H   0  0  0  0  0  0  0  0  0  0  0  0
   30.9637   -7.6716   16.4051 H   0  0  0  0  0  0  0  0  0  0  0  0
   31.5396  -10.0949   16.8503 H   0  0  0  0  0  0  0  0  0  0  0  0
   30.9034   -9.2748   18.2517 H   0  0  0  0  0  0  0  0  0  0  0  0
   29.3742  -11.1761   16.4051 H   0  0  0  0  0  0  0  0  0  0  0  0
   29.8413  -11.4917   18.0561 H   0  0  0  0  0  0  0  0  0  0  0  0
   27.4247  -10.8444   17.8672 H   0  0  0  0  0  0  0  0  0  0  0  0
   28.3122   -9.7514   18.8959 H   0  0  0  0  0  0  0  0  0  0  0  0
   26.8960   -8.4176   17.4382 H   0  0  0  0  0  0  0  0  0  0  0  0
   27.5418   -9.1857   15.9572 H   0  0  0  0  0  0  0  0  0  0  0  0
   32.3203   -6.0606   16.8790 H   0  0  0  0  0  0  0  0  0  0  0  0
   34.4186   -5.0219   17.5057 H   0  0  0  0  0  0  0  0  0  0  0  0
   29.0914   -7.5430   17.8899 H   0  0  0  0  0  0  0  0  0  0  0  0
  1  2  1  0  0  0  0
  1 37  1  0  0  0  0
  1 38  1  0  0  0  0
  1 39  1  0  0  0  0
  2  3  1  0  0  0  0
  2  4  1  0  0  0  0
  2 40  1  0  0  0  0
  3 41  1  0  0  0  0
  3 42  1  0  0  0  0
  3 43  1  0  0  0  0
  4  9  2  0  0  0  0
  4  5  1  0  0  0  0
  5  6  2  0  0  0  0
  5 44  1  0  0  0  0
  6  7  1  0  0  0  0
  6 45  1  0  0  0  0
  7  8  2  0  0  0  0
  7 10  1  0  0  0  0
  8  9  1  0  0  0  0
  8 46  1  0  0  0  0
  9 47  1  0  0  0  0
 10 20  1  0  0  0  0
 10 11  1  0  0  0  0
 11 12  1  0  0  0  0
 11 48  1  0  0  0  0
 11 49  1  0  0  0  0
 12 13  1  0  0  0  0
 12 50  1  0  0  0  0
 12 51  1  0  0  0  0
 13 19  2  0  0  0  0
 13 14  1  0  0  0  0
 14 15  2  0  0  0  0
 14 52  1  0  0  0  0
 15 16  1  0  0  0  0
 15 17  1  0  0  0  0
 16 53  1  0  0  0  0
 17 18  2  0  0  0  0
 17 54  1  0  0  0  0
 18 19  1  0  0  0  0
 18 55  1  0  0  0  0
 19 20  1  0  0  0  0
 20 21  1  1  0  0  0
 20 22  1  0  0  0  0
 21 56  1  0  0  0  0
 21 57  1  0  0  0  0
 21 58  1  0  0  0  0
 22 36  2  0  0  0  0
 22 23  1  0  0  0  0
 23 24  2  0  0  0  0
 23 59  1  0  0  0  0
 24 25  1  0  0  0  0
 24 60  1  0  0  0  0
 25 26  1  0  0  0  0
 25 35  2  0  0  0  0
 26 27  1  0  0  0  0
 27 28  1  0  0  0  0
 27 61  1  0  0  0  0
 27 62  1  0  0  0  0
 28 29  1  0  0  0  0
 28 63  1  0  0  0  0
 28 64  1  0  0  0  0
 29 34  1  0  0  0  0
 29 30  1  0  0  0  0
 29 77  1  0  0  0  0
 30 31  1  0  0  0  0
 30 65  1  0  0  0  0
 30 66  1  0  0  0  0
 31 32  1  0  0  0  0
 31 67  1  0  0  0  0
 31 68  1  0  0  0  0
 32 33  1  0  0  0  0
 32 69  1  0  0  0  0
 32 70  1  0  0  0  0
 33 34  1  0  0  0  0
 33 71  1  0  0  0  0
 33 72  1  0  0  0  0
 34 73  1  0  0  0  0
 34 74  1  0  0  0  0
 35 36  1  0  0  0  0
 35 75  1  0  0  0  0
 36 76  1  0  0  0  0
M  CHG  1  29   1
M  END
>  <OLD_LIGAND_DESCRIPTION>
CHEMBL100231

>  <SCORE_NORM_WEIGHT>
-0.1267

>  <SCORE_RB_PEN>
-45.5122

>  <TOTAL_SCORE>
-61.5122

>  <STANDARD_VALUE>
71

>  <SCORE_RB_PEN_NORM_CRT_HEVATOMS>
-13.7835

>  <SCORE_NORM_CRT_WEIGHT>
-7.8255

>  <SCORE_NORM_CRT_HEVATOMS>
-18.6292

>  <EVAL>
3290678

>  <TIME>
13.8456

>  <SCORE_NORM_CONTACT>
-1.7087

>  <SCORE_NORM_HEVATOMS>
-1.7087

>  <glutadist>
37:6.7396, 39:6.8778, 1:7.3834, 40:7.5862, 38:8.1472, 2:8.1882, 42:8.8928
 , 4:9.0165, 44:9.1092, 3:9.244, 60:9.3825, 5:9.3874, 47:9.647, 9:9.6826,
41:9.9047, 43:9.9354, 73:9.9715, 77:10.0121, 63:10.0175, 24:10.0916,
72:10.1281, 26:10.1639, 6:10.3521, 59:10.514, 25:10.5741, 8:10.6194,
23:10.7164, 45:10.7825, 29:10.7999, 34:10.835, 28:10.8816, 7:10.9317,
33:11.0023, 27:11.2402, 71:11.2433, 46:11.2524, 68:11.5387, 35:11.6261,
61:11.7444, 74:11.7471, 22:11.7601, 64:11.7691, 62:12.0277, 10:12.0639,
30:12.101, 75:12.1541, 66:12.1586, 36:12.1745, 32:12.2318, 31:12.2376,
70:12.4347, 57:12.5119, 20:12.673, 48:12.8784, 65:12.9375, 76:13.0591,
69:13.1225, 11:13.1919, 21:13.2223, 67:13.2271, 50:13.6032, 56:13.7327,
49:13.8266, 19:13.9906, 58:14.0133, 12:14.0819, 55:14.4341, 13:14.625,
18:14.7359, 51:14.9473, 14:15.8786, 17:15.9728, 52:16.4329, 15:16.5148,
54:16.5802, 16:17.7705, 53:18.1648

$$$$
CHEMBL100231
OpenBabel09101914563D_sdfconf

 77 81  0  0  1  0  0  0  0  0999 V2000
   28.9490  -10.0218   17.1015 C   0  0  0  0  0  0  0  0  0  0  0  0
   28.5005   -8.5554   16.9517 C   0  0  0  0  0  0  0  0  0  0  0  0
   27.5081   -8.3810   15.7860 C   0  0  0  0  0  0  0  0  0  0  0  0
   29.6915   -7.6020   16.8340 C   0  0  0  0  0  0  0  0  0  0  0  0
   29.5591   -6.2676   17.2241 C   0  0  0  0  0  0  0  0  0  0  0  0
   30.6386   -5.3961   17.1140 C   0  0  0  0  0  0  0  0  0  0  0  0
   31.8744   -5.8425   16.6322 C   0  0  0  0  0  0  0  0  0  0  0  0
   31.9917   -7.1785   16.2218 C   0  0  0  0  0  0  0  0  0  0  0  0
   30.9145   -8.0528   16.3296 C   0  0  0  0  0  0  0  0  0  0  0  0
   32.9241   -4.9380   16.4561 N   0  0  0  0  0  0  0  0  0  0  0  0
   33.6064   -4.9724   15.1533 C   0  0  0  0  0  0  0  0  0  0  0  0
   35.0648   -4.5278   15.3016 C   0  0  0  0  0  0  0  0  0  0  0  0
   35.1509   -3.1457   15.9162 C   0  0  0  0  0  0  0  0  0  0  0  0
   36.2667   -2.3352   15.6789 C   0  0  0  0  0  0  0  0  0  0  0  0
   36.3696   -1.0694   16.2471 C   0  0  0  0  0  0  0  0  0  0  0  0
   37.4744   -0.2957   16.0087 O   0  0  0  0  0  0  0  0  0  0  0  0
   35.3458   -0.5964   17.0587 C   0  0  0  0  0  0  0  0  0  0  0  0
   34.2277   -1.3924   17.2912 C   0  0  0  0  0  0  0  0  0  0  0  0
   34.0999   -2.6779   16.7333 C   0  0  0  0  0  0  0  0  0  0  0  0
   32.8198   -3.5364   16.9810 C   0  0  1  0  0  0  0  0  0  0  0  0
   31.6604   -2.7837   16.2516 C   0  0  0  0  0  0  0  0  0  0  0  0
   32.5974   -3.5854   18.5223 C   0  0  0  0  0  0  0  0  0  0  0  0
   33.5649   -4.0784   19.4118 C   0  0  0  0  0  0  0  0  0  0  0  0
   33.3263   -4.0926   20.7827 C   0  0  0  0  0  0  0  0  0  0  0  0
   32.1227   -3.6186   21.3008 C   0  0  0  0  0  0  0  0  0  0  0  0
   31.9779   -3.6747   22.6731 O   0  0  0  0  0  0  0  0  0  0  0  0
   33.1171   -3.4760   23.5081 C   0  0  0  0  0  0  0  0  0  0  0  0
   33.4543   -1.9747   23.5746 C   0  0  0  0  0  0  0  0  0  0  0  0
   34.5487   -1.5845   22.5488 N   0  3  0  0  0  0  0  0  0  0  0  0
   33.8817   -1.1676   21.2168 C   0  0  0  0  0  0  0  0  0  0  0  0
   34.9739   -0.7041   20.2373 C   0  0  0  0  0  0  0  0  0  0  0  0
   36.0409   -1.7891   20.0153 C   0  0  0  0  0  0  0  0  0  0  0  0
   36.6454   -2.2681   21.3457 C   0  0  0  0  0  0  0  0  0  0  0  0
   35.5645   -2.7340   22.3370 C   0  0  0  0  0  0  0  0  0  0  0  0
   31.1507   -3.1216   20.4219 C   0  0  0  0  0  0  0  0  0  0  0  0
   31.3910   -3.1026   19.0520 C   0  0  0  0  0  0  0  0  0  0  0  0
   29.6370  -10.1411   17.9395 H   0  0  0  0  0  0  0  0  0  0  0  0
   29.4529  -10.3845   16.2048 H   0  0  0  0  0  0  0  0  0  0  0  0
   28.0964  -10.6768   17.2851 H   0  0  0  0  0  0  0  0  0  0  0  0
   27.9573   -8.3014   17.8641 H   0  0  0  0  0  0  0  0  0  0  0  0
   27.1776   -7.3451   15.7001 H   0  0  0  0  0  0  0  0  0  0  0  0
   26.6188   -8.9951   15.9316 H   0  0  0  0  0  0  0  0  0  0  0  0
   27.9508   -8.6678   14.8315 H   0  0  0  0  0  0  0  0  0  0  0  0
   28.6198   -5.8987   17.6098 H   0  0  0  0  0  0  0  0  0  0  0  0
   30.5098   -4.3694   17.4227 H   0  0  0  0  0  0  0  0  0  0  0  0
   32.9193   -7.5461   15.8076 H   0  0  0  0  0  0  0  0  0  0  0  0
   31.0316   -9.0782   16.0114 H   0  0  0  0  0  0  0  0  0  0  0  0
   33.6250   -6.0023   14.7918 H   0  0  0  0  0  0  0  0  0  0  0  0
   33.0805   -4.4002   14.3882 H   0  0  0  0  0  0  0  0  0  0  0  0
   35.6029   -5.2387   15.9305 H   0  0  0  0  0  0  0  0  0  0  0  0
   35.5571   -4.5461   14.3284 H   0  0  0  0  0  0  0  0  0  0  0  0
   37.0667   -2.7007   15.0509 H   0  0  0  0  0  0  0  0  0  0  0  0
   37.8648   -0.4557   15.1468 H   0  0  0  0  0  0  0  0  0  0  0  0
   35.4093    0.3847   17.5063 H   0  0  0  0  0  0  0  0  0  0  0  0
   33.4404   -0.9999   17.9181 H   0  0  0  0  0  0  0  0  0  0  0  0
   31.5079   -1.7795   16.6495 H   0  0  0  0  0  0  0  0  0  0  0  0
   30.7064   -3.3044   16.3353 H   0  0  0  0  0  0  0  0  0  0  0  0
   31.8598   -2.6679   15.1857 H   0  0  0  0  0  0  0  0  0  0  0  0
   34.5154   -4.4520   19.0652 H   0  0  0  0  0  0  0  0  0  0  0  0
   34.0850   -4.4764   21.4490 H   0  0  0  0  0  0  0  0  0  0  0  0
   32.9377   -3.8612   24.5128 H   0  0  0  0  0  0  0  0  0  0  0  0
   33.9727   -4.0204   23.1048 H   0  0  0  0  0  0  0  0  0  0  0  0
   32.5913   -1.3352   23.3816 H   0  0  0  0  0  0  0  0  0  0  0  0
   33.8700   -1.7287   24.5533 H   0  0  0  0  0  0  0  0  0  0  0  0
   33.3137   -2.0237   20.8480 H   0  0  0  0  0  0  0  0  0  0  0  0
   33.2077   -0.3404   21.4449 H   0  0  0  0  0  0  0  0  0  0  0  0
   34.5199   -0.4331   19.2835 H   0  0  0  0  0  0  0  0  0  0  0  0
   35.4446    0.2039   20.6179 H   0  0  0  0  0  0  0  0  0  0  0  0
   35.5975   -2.6360   19.4887 H   0  0  0  0  0  0  0  0  0  0  0  0
   36.8295   -1.4069   19.3656 H   0  0  0  0  0  0  0  0  0  0  0  0
   37.3459   -3.0831   21.1596 H   0  0  0  0  0  0  0  0  0  0  0  0
   37.2294   -1.4640   21.7964 H   0  0  0  0  0  0  0  0  0  0  0  0
   36.0251   -2.9449   23.3018 H   0  0  0  0  0  0  0  0  0  0  0  0
   35.0098   -3.6058   21.9856 H   0  0  0  0  0  0  0  0  0  0  0  0
   30.2048   -2.7450   20.7799 H   0  0  0  0  0  0  0  0  0  0  0  0
   30.6313   -2.7054   18.3942 H   0  0  0  0  0  0  0  0  0  0  0  0
   35.0431   -0.7827   22.9154 H   0  0  0  0  0  0  0  0  0  0  0  0
  1  2  1  0  0  0  0
  1 37  1  0  0  0  0
  1 38  1  0  0  0  0
  1 39  1  0  0  0  0
  2  3  1  0  0  0  0
  2  4  1  0  0  0  0
  2 40  1  0  0  0  0
  3 41  1  0  0  0  0
  3 42  1  0  0  0  0
  3 43  1  0  0  0  0
  4  9  2  0  0  0  0
  4  5  1  0  0  0  0
  5  6  2  0  0  0  0
  5 44  1  0  0  0  0
  6  7  1  0  0  0  0
  6 45  1  0  0  0  0
  7  8  2  0  0  0  0
  7 10  1  0  0  0  0
  8  9  1  0  0  0  0
  8 46  1  0  0  0  0
  9 47  1  0  0  0  0
 10 20  1  0  0  0  0
 10 11  1  0  0  0  0
 11 12  1  0  0  0  0
 11 48  1  0  0  0  0
 11 49  1  0  0  0  0
 12 13  1  0  0  0  0
 12 50  1  0  0  0  0
 12 51  1  0  0  0  0
 13 19  2  0  0  0  0
 13 14  1  0  0  0  0
 14 15  2  0  0  0  0
 14 52  1  0  0  0  0
 15 16  1  0  0  0  0
 15 17  1  0  0  0  0
 16 53  1  0  0  0  0
 17 18  2  0  0  0  0
 17 54  1  0  0  0  0
 18 19  1  0  0  0  0
 18 55  1  0  0  0  0
 19 20  1  0  0  0  0
 20 21  1  6  0  0  0
 20 22  1  0  0  0  0
 21 56  1  0  0  0  0
 21 57  1  0  0  0  0
 21 58  1  0  0  0  0
 22 36  2  0  0  0  0
 22 23  1  0  0  0  0
 23 24  2  0  0  0  0
 23 59  1  0  0  0  0
 24 25  1  0  0  0  0
 24 60  1  0  0  0  0
 25 26  1  0  0  0  0
 25 35  2  0  0  0  0
 26 27  1  0  0  0  0
 27 28  1  0  0  0  0
 27 61  1  0  0  0  0
 27 62  1  0  0  0  0
 28 29  1  0  0  0  0
 28 63  1  0  0  0  0
 28 64  1  0  0  0  0
 29 34  1  0  0  0  0
 29 30  1  0  0  0  0
 29 77  1  0  0  0  0
 30 31  1  0  0  0  0
 30 65  1  0  0  0  0
 30 66  1  0  0  0  0
 31 32  1  0  0  0  0
 31 67  1  0  0  0  0
 31 68  1  0  0  0  0
 32 33  1  0  0  0  0
 32 69  1  0  0  0  0
 32 70  1  0  0  0  0
 33 34  1  0  0  0  0
 33 71  1  0  0  0  0
 33 72  1  0  0  0  0
 34 73  1  0  0  0  0
 34 74  1  0  0  0  0
 35 36  1  0  0  0  0
 35 75  1  0  0  0  0
 36 76  1  0  0  0  0
M  CHG  1  29   1
M  END
>  <OLD_LIGAND_DESCRIPTION>
CHEMBL100231

>  <SCORE_NORM_WEIGHT>
-0.1124

>  <SCORE_RB_PEN>
-38.6099

>  <TOTAL_SCORE>
-54.6099

>  <STANDARD_VALUE>
71

>  <SCORE_RB_PEN_NORM_CRT_HEVATOMS>
-11.6931

>  <SCORE_NORM_CRT_WEIGHT>
-6.9474

>  <SCORE_NORM_CRT_HEVATOMS>
-16.5388

>  <EVAL>
3290678

>  <TIME>
13.8456

>  <SCORE_NORM_CONTACT>
-1.5169

>  <SCORE_NORM_HEVATOMS>
-1.5169

>  <glutadist>
75:7.6278, 26:8.213, 35:8.5751, 61:8.7134, 63:8.7908, 25:8.9187, 27:9.0517
 , 44:9.4373, 28:9.4557, 76:9.5958, 36:9.6396, 64:9.742, 40:9.9049,
62:10.0039, 24:10.2493, 66:10.2494, 65:10.2546, 45:10.3105, 5:10.3154,
60:10.682, 30:10.7353, 6:10.7856, 29:10.8161, 22:10.8959, 2:10.9501,
41:11.0669, 4:11.1455, 23:11.1555, 57:11.25, 74:11.295, 77:11.3419,
42:11.4527, 3:11.5006, 37:11.5691, 56:11.5769, 34:11.7284, 39:11.7419,
1:11.7852, 21:11.895, 73:11.9415, 7:11.9991, 20:12.1075, 55:12.1436,
59:12.1685, 31:12.2089, 9:12.3312, 67:12.336, 43:12.5667, 10:12.6628,
68:12.685, 8:12.7237, 38:12.8399, 69:12.8476, 58:12.87, 47:13.055,
18:13.0703, 32:13.0746, 33:13.0851, 19:13.2158, 72:13.5881, 46:13.7087,
71:13.7697, 11:14.0776, 70:14.1077, 17:14.2066, 54:14.2142, 49:14.2701,
48:14.5164, 13:14.5303, 12:14.9348, 50:14.9878, 15:15.4161, 14:15.5597,
51:15.9655, 16:16.555, 52:16.5576, 53:17.3443

$$$$
CHEMBL100231
OpenBabel09101914563D_sdfconf

 77 81  0  0  1  0  0  0  0  0999 V2000
   33.1039   -3.2912   21.1713 C   0  0  0  0  0  0  0  0  0  0  0  0
   31.8327   -3.4144   22.0331 C   0  0  0  0  0  0  0  0  0  0  0  0
   30.6033   -2.8185   21.3206 C   0  0  0  0  0  0  0  0  0  0  0  0
   32.0275   -2.8180   23.4286 C   0  0  0  0  0  0  0  0  0  0  0  0
   32.1100   -1.4334   23.5909 C   0  0  0  0  0  0  0  0  0  0  0  0
   32.2920   -0.8871   24.8580 C   0  0  0  0  0  0  0  0  0  0  0  0
   32.3753   -1.7087   25.9879 C   0  0  0  0  0  0  0  0  0  0  0  0
   32.3139   -3.0989   25.8127 C   0  0  0  0  0  0  0  0  0  0  0  0
   32.1327   -3.6489   24.5474 C   0  0  0  0  0  0  0  0  0  0  0  0
   32.6346   -1.1494   27.2413 N   0  0  0  0  0  0  0  0  0  0  0  0
   33.9467   -1.4513   27.8341 C   0  0  0  0  0  0  0  0  0  0  0  0
   33.8603   -1.4288   29.3634 C   0  0  0  0  0  0  0  0  0  0  0  0
   33.3421   -0.0938   29.8580 C   0  0  0  0  0  0  0  0  0  0  0  0
   33.6576    0.3532   31.1461 C   0  0  0  0  0  0  0  0  0  0  0  0
   33.1782    1.5694   31.6224 C   0  0  0  0  0  0  0  0  0  0  0  0
   33.4921    1.9842   32.8894 O   0  0  0  0  0  0  0  0  0  0  0  0
   32.3783    2.3589   30.8054 C   0  0  0  0  0  0  0  0  0  0  0  0
   32.0686    1.9261   29.5192 C   0  0  0  0  0  0  0  0  0  0  0  0
   32.5357    0.6987   29.0138 C   0  0  0  0  0  0  0  0  0  0  0  0
   32.2031    0.2528   27.5552 C   0  0  1  0  0  0  0  0  0  0  0  0
   32.9562    1.2583   26.6254 C   0  0  0  0  0  0  0  0  0  0  0  0
   30.6576    0.3588   27.3895 C   0  0  0  0  0  0  0  0  0  0  0  0
   29.7637    0.1003   28.4404 C   0  0  0  0  0  0  0  0  0  0  0  0
   28.3905    0.2184   28.2488 C   0  0  0  0  0  0  0  0  0  0  0  0
   27.8742    0.5949   27.0104 C   0  0  0  0  0  0  0  0  0  0  0  0
   26.4991    0.6838   26.9172 O   0  0  0  0  0  0  0  0  0  0  0  0
   25.7068   -0.4906   27.0829 C   0  0  0  0  0  0  0  0  0  0  0  0
   26.1447   -1.5582   26.0629 C   0  0  0  0  0  0  0  0  0  0  0  0
   27.0354   -2.6462   26.7148 N   0  3  0  0  0  0  0  0  0  0  0  0
   26.6202   -2.8349   28.1929 C   0  0  0  0  0  0  0  0  0  0  0  0
   27.4553   -3.9742   28.8025 C   0  0  0  0  0  0  0  0  0  0  0  0
   28.9647   -3.7097   28.6729 C   0  0  0  0  0  0  0  0  0  0  0  0
   29.3673   -3.4359   27.2142 C   0  0  0  0  0  0  0  0  0  0  0  0
   28.5394   -2.2990   26.5898 C   0  0  0  0  0  0  0  0  0  0  0  0
   28.7578    0.8580   25.9548 C   0  0  0  0  0  0  0  0  0  0  0  0
   30.1307    0.7450   26.1476 C   0  0  0  0  0  0  0  0  0  0  0  0
   33.9663   -3.7311   21.6739 H   0  0  0  0  0  0  0  0  0  0  0  0
   33.3442   -2.2504   20.9509 H   0  0  0  0  0  0  0  0  0  0  0  0
   32.9844   -3.8081   20.2183 H   0  0  0  0  0  0  0  0  0  0  0  0
   31.6381   -4.4825   22.1495 H   0  0  0  0  0  0  0  0  0  0  0  0
   29.7032   -2.9294   21.9264 H   0  0  0  0  0  0  0  0  0  0  0  0
   30.4190   -3.3193   20.3695 H   0  0  0  0  0  0  0  0  0  0  0  0
   30.7327   -1.7562   21.1108 H   0  0  0  0  0  0  0  0  0  0  0  0
   32.0379   -0.7750   22.7374 H   0  0  0  0  0  0  0  0  0  0  0  0
   32.3524    0.1865   24.9561 H   0  0  0  0  0  0  0  0  0  0  0  0
   32.4151   -3.7637   26.6582 H   0  0  0  0  0  0  0  0  0  0  0  0
   32.0837   -4.7224   24.4394 H   0  0  0  0  0  0  0  0  0  0  0  0
   34.2383   -2.4638   27.5488 H   0  0  0  0  0  0  0  0  0  0  0  0
   34.7369   -0.7995   27.4598 H   0  0  0  0  0  0  0  0  0  0  0  0
   33.1968   -2.2247   29.7051 H   0  0  0  0  0  0  0  0  0  0  0  0
   34.8405   -1.6422   29.7917 H   0  0  0  0  0  0  0  0  0  0  0  0
   34.2768   -0.2594   31.7858 H   0  0  0  0  0  0  0  0  0  0  0  0
   34.2641    2.5536   32.9167 H   0  0  0  0  0  0  0  0  0  0  0  0
   31.9993    3.3066   31.1593 H   0  0  0  0  0  0  0  0  0  0  0  0
   31.4526    2.5610   28.8991 H   0  0  0  0  0  0  0  0  0  0  0  0
   32.6236    2.2862   26.7766 H   0  0  0  0  0  0  0  0  0  0  0  0
   32.8169    1.0341   25.5678 H   0  0  0  0  0  0  0  0  0  0  0  0
   34.0315    1.2506   26.8067 H   0  0  0  0  0  0  0  0  0  0  0  0
   30.1094   -0.1889   29.4202 H   0  0  0  0  0  0  0  0  0  0  0  0
   27.7208    0.0148   29.0716 H   0  0  0  0  0  0  0  0  0  0  0  0
   25.7988   -0.8849   28.0958 H   0  0  0  0  0  0  0  0  0  0  0  0
   24.6531   -0.2530   26.9265 H   0  0  0  0  0  0  0  0  0  0  0  0
   25.3027   -2.0712   25.5950 H   0  0  0  0  0  0  0  0  0  0  0  0
   26.7614   -1.1019   25.2866 H   0  0  0  0  0  0  0  0  0  0  0  0
   26.7648   -1.8804   28.7026 H   0  0  0  0  0  0  0  0  0  0  0  0
   25.5627   -3.1040   28.1934 H   0  0  0  0  0  0  0  0  0  0  0  0
   27.1921   -4.0998   29.8534 H   0  0  0  0  0  0  0  0  0  0  0  0
   27.2022   -4.9156   28.3121 H   0  0  0  0  0  0  0  0  0  0  0  0
   29.2414   -2.8569   29.2952 H   0  0  0  0  0  0  0  0  0  0  0  0
   29.5256   -4.5619   29.0591 H   0  0  0  0  0  0  0  0  0  0  0  0
   30.4275   -3.1847   27.1658 H   0  0  0  0  0  0  0  0  0  0  0  0
   29.2439   -4.3433   26.6209 H   0  0  0  0  0  0  0  0  0  0  0  0
   28.7703   -2.2244   25.5274 H   0  0  0  0  0  0  0  0  0  0  0  0
   28.6988   -1.3362   27.0786 H   0  0  0  0  0  0  0  0  0  0  0  0
   28.4014    1.1522   24.9795 H   0  0  0  0  0  0  0  0  0  0  0  0
   30.7934    0.9627   25.3223 H   0  0  0  0  0  0  0  0  0  0  0  0
   26.8653   -3.5159   26.2287 H   0  0  0  0  0  0  0  0  0  0  0  0
  1  2  1  0  0  0  0
  1 37  1  0  0  0  0
  1 38  1  0  0  0  0
  1 39  1  0  0  0  0
  2  3  1  0  0  0  0
  2  4  1  0  0  0  0
  2 40  1  0  0  0  0
  3 41  1  0  0  0  0
  3 42  1  0  0  0  0
  3 43  1  0  0  0  0
  4  9  2  0  0  0  0
  4  5  1  0  0  0  0
  5  6  2  0  0  0  0
  5 44  1  0  0  0  0
  6  7  1  0  0  0  0
  6 45  1  0  0  0  0
  7  8  2  0  0  0  0
  7 10  1  0  0  0  0
  8  9  1  0  0  0  0
  8 46  1  0  0  0  0
  9 47  1  0  0  0  0
 10 20  1  0  0  0  0
 10 11  1  0  0  0  0
 11 12  1  0  0  0  0
 11 48  1  0  0  0  0
 11 49  1  0  0  0  0
 12 13  1  0  0  0  0
 12 50  1  0  0  0  0
 12 51  1  0  0  0  0
 13 19  2  0  0  0  0
 13 14  1  0  0  0  0
 14 15  2  0  0  0  0
 14 52  1  0  0  0  0
 15 16  1  0  0  0  0
 15 17  1  0  0  0  0
 16 53  1  0  0  0  0
 17 18  2  0  0  0  0
 17 54  1  0  0  0  0
 18 19  1  0  0  0  0
 18 55  1  0  0  0  0
 19 20  1  0  0  0  0
 20 21  1  6  0  0  0
 20 22  1  0  0  0  0
 21 56  1  0  0  0  0
 21 57  1  0  0  0  0
 21 58  1  0  0  0  0
 22 36  2  0  0  0  0
 22 23  1  0  0  0  0
 23 24  2  0  0  0  0
 23 59  1  0  0  0  0
 24 25  1  0  0  0  0
 24 60  1  0  0  0  0
 25 26  1  0  0  0  0
 25 35  2  0  0  0  0
 26 27  1  0  0  0  0
 27 28  1  0  0  0  0
 27 61  1  0  0  0  0
 27 62  1  0  0  0  0
 28 29  1  0  0  0  0
 28 63  1  0  0  0  0
 28 64  1  0  0  0  0
 29 34  1  0  0  0  0
 29 30  1  0  0  0  0
 29 77  1  0  0  0  0
 30 31  1  0  0  0  0
 30 65  1  0  0  0  0
 30 66  1  0  0  0  0
 31 32  1  0  0  0  0
 31 67  1  0  0  0  0
 31 68  1  0  0  0  0
 32 33  1  0  0  0  0
 32 69  1  0  0  0  0
 32 70  1  0  0  0  0
 33 34  1  0  0  0  0
 33 71  1  0  0  0  0
 33 72  1  0  0  0  0
 34 73  1  0  0  0  0
 34 74  1  0  0  0  0
 35 36  1  0  0  0  0
 35 75  1  0  0  0  0
 36 76  1  0  0  0  0
M  CHG  1  29   1
M  END
>  <OLD_LIGAND_DESCRIPTION>
CHEMBL100231

>  <SCORE_NORM_WEIGHT>
-0.0935

>  <SCORE_RB_PEN>
-29.3941

>  <TOTAL_SCORE>
-45.3941

>  <STANDARD_VALUE>
71

>  <close_types>
63:H

>  <SCORE_RB_PEN_NORM_CRT_HEVATOMS>
-8.9021

>  <SCORE_NORM_CRT_WEIGHT>
-5.775

>  <SCORE_NORM_CRT_HEVATOMS>
-13.7478

>  <EVAL>
3290678

>  <TIME>
13.8456

>  <SCORE_NORM_CONTACT>
-1.261

>  <SCORE_NORM_HEVATOMS>
-1.261

>  <glutadist>
63:1.5719, 28:2.5669, 77:2.6436, 66:2.8951, 29:3.0179, 64:3.2999,62:3.3358
, 27:3.4665, 30:3.5099, 61:3.7789, 65:4.2073, 68:4.2915,34:4.4575, 
31:4.5477, 73:4.5863, 26:4.727, 74:5.0294, 72:5.1493, 67:5.2095 , 
33:5.3137, 25:5.4602, 32:5.5988, 60:5.8887, 24:6.0024, 75:6.07,35:6.0928, 
69:6.1834, 71:6.3181, 70:6.3918, 41:6.5298, 23:7.0258,36:7.1044, 22:7.5395
, 59:7.6105, 3:7.6194, 76:7.7583, 9:7.9, 43:7.9792,47:7.9879, 8:8.0093, 
4:8.0283, 42:8.0358, 40:8.1829, 46:8.1889, 7:8.2285,5:8.2634, 2:8.3221, 
6:8.3679, 44:8.613, 10:8.7526, 45:8.7845, 20:8.8721,57:9.5428, 19:9.7619, 
55:9.8082, 21:9.8242, 1:9.8416, 50:9.8511,11:10.0639, 56:10.0806, 
18:10.1411, 48:10.1534, 38:10.2088, 39:10.2161,37:10.4295, 12:10.436, 
13:10.4886, 58:10.7984, 49:10.882, 17:11.1449,51:11.4569, 14:11.4683, 
54:11.561, 15:11.7749, 52:12.1206, 16:12.8612,53:13.6716

$$$$
CHEMBL100231
OpenBabel09101914563D_sdfconf

 77 81  0  0  1  0  0  0  0  0999 V2000
   38.5134   -2.5333   26.4167 C   0  0  0  0  0  0  0  0  0  0  0  0
   38.2524   -1.6225   27.6317 C   0  0  0  0  0  0  0  0  0  0  0  0
   38.8535   -2.2111   28.9226 C   0  0  0  0  0  0  0  0  0  0  0  0
   36.7664   -1.2951   27.7925 C   0  0  0  0  0  0  0  0  0  0  0  0
   35.8002   -2.1768   27.3034 C   0  0  0  0  0  0  0  0  0  0  0  0
   34.4476   -1.8804   27.4433 C   0  0  0  0  0  0  0  0  0  0  0  0
   34.0331   -0.7106   28.0901 C   0  0  0  0  0  0  0  0  0  0  0  0
   35.0104    0.1798   28.5582 C   0  0  0  0  0  0  0  0  0  0  0  0
   36.3638   -0.1127   28.4195 C   0  0  0  0  0  0  0  0  0  0  0  0
   32.6748   -0.3910   28.1542 N   0  0  0  0  0  0  0  0  0  0  0  0
   32.2377    0.3770   29.3302 C   0  0  0  0  0  0  0  0  0  0  0  0
   30.7753    0.0627   29.6608 C   0  0  0  0  0  0  0  0  0  0  0  0
   29.8781    0.3433   28.4726 C   0  0  0  0  0  0  0  0  0  0  0  0
   28.5232    0.6364   28.6641 C   0  0  0  0  0  0  0  0  0  0  0  0
   27.6812    0.8818   27.5840 C   0  0  0  0  0  0  0  0  0  0  0  0
   26.3562    1.1586   27.7932 O   0  0  0  0  0  0  0  0  0  0  0  0
   28.1927    0.8428   26.2927 C   0  0  0  0  0  0  0  0  0  0  0  0
   29.5416    0.5622   26.0944 C   0  0  0  0  0  0  0  0  0  0  0  0
   30.4144    0.3055   27.1680 C   0  0  0  0  0  0  0  0  0  0  0  0
   31.9306    0.0282   26.9207 C   0  0  1  0  0  0  0  0  0  0  0  0
   32.5209    1.3695   26.3776 C   0  0  0  0  0  0  0  0  0  0  0  0
   32.0168   -1.1118   25.8623 C   0  0  0  0  0  0  0  0  0  0  0  0
   31.7864   -2.4595   26.1802 C   0  0  0  0  0  0  0  0  0  0  0  0
   31.8638   -3.4429   25.1988 C   0  0  0  0  0  0  0  0  0  0  0  0
   32.1719   -3.1110   23.8809 C   0  0  0  0  0  0  0  0  0  0  0  0
   32.2269   -4.1555   22.9791 O   0  0  0  0  0  0  0  0  0  0  0  0
   33.4073   -4.3514   22.2027 C   0  0  0  0  0  0  0  0  0  0  0  0
   33.4205   -3.3618   21.0226 C   0  0  0  0  0  0  0  0  0  0  0  0
   32.1894   -3.5497   20.0999 N   0  3  0  0  0  0  0  0  0  0  0  0
   32.4111   -2.7738   18.7802 C   0  0  0  0  0  0  0  0  0  0  0  0
   31.2201   -3.0370   17.8424 C   0  0  0  0  0  0  0  0  0  0  0  0
   29.8814   -2.6588   18.4979 C   0  0  0  0  0  0  0  0  0  0  0  0
   29.6965   -3.3627   19.8526 C   0  0  0  0  0  0  0  0  0  0  0  0
   30.8810   -3.1097   20.8017 C   0  0  0  0  0  0  0  0  0  0  0  0
   32.4013   -1.7681   23.5519 C   0  0  0  0  0  0  0  0  0  0  0  0
   32.3189   -0.7843   24.5317 C   0  0  0  0  0  0  0  0  0  0  0  0
   38.1012   -2.1020   25.5036 H   0  0  0  0  0  0  0  0  0  0  0  0
   38.0679   -3.5202   26.5475 H   0  0  0  0  0  0  0  0  0  0  0  0
   39.5826   -2.6760   26.2550 H   0  0  0  0  0  0  0  0  0  0  0  0
   38.7824   -0.6875   27.4393 H   0  0  0  0  0  0  0  0  0  0  0  0
   38.6848   -1.5506   29.7740 H   0  0  0  0  0  0  0  0  0  0  0  0
   39.9310   -2.3496   28.8270 H   0  0  0  0  0  0  0  0  0  0  0  0
   38.4195   -3.1817   29.1650 H   0  0  0  0  0  0  0  0  0  0  0  0
   36.0917   -3.0924   26.8095 H   0  0  0  0  0  0  0  0  0  0  0  0
   33.7208   -2.5790   27.0565 H   0  0  0  0  0  0  0  0  0  0  0  0
   34.7258    1.1109   29.0264 H   0  0  0  0  0  0  0  0  0  0  0  0
   37.0971    0.5868   28.7927 H   0  0  0  0  0  0  0  0  0  0  0  0
   32.8303    0.0684   30.1935 H   0  0  0  0  0  0  0  0  0  0  0  0
   32.4108    1.4482   29.2207 H   0  0  0  0  0  0  0  0  0  0  0  0
   30.6811   -0.9860   29.9469 H   0  0  0  0  0  0  0  0  0  0  0  0
   30.4589    0.6460   30.5264 H   0  0  0  0  0  0  0  0  0  0  0  0
   28.1208    0.6645   29.6667 H   0  0  0  0  0  0  0  0  0  0  0  0
   25.8912    1.3952   26.9878 H   0  0  0  0  0  0  0  0  0  0  0  0
   27.5529    1.0327   25.4432 H   0  0  0  0  0  0  0  0  0  0  0  0
   29.9186    0.5463   25.0822 H   0  0  0  0  0  0  0  0  0  0  0  0
   32.0499    1.6772   25.4429 H   0  0  0  0  0  0  0  0  0  0  0  0
   33.5921    1.3072   26.1854 H   0  0  0  0  0  0  0  0  0  0  0  0
   32.3777    2.1899   27.0816 H   0  0  0  0  0  0  0  0  0  0  0  0
   31.5390   -2.7710   27.1827 H   0  0  0  0  0  0  0  0  0  0  0  0
   31.6826   -4.4739   25.4657 H   0  0  0  0  0  0  0  0  0  0  0  0
   34.3026   -4.2159   22.8110 H   0  0  0  0  0  0  0  0  0  0  0  0
   33.4336   -5.3723   21.8177 H   0  0  0  0  0  0  0  0  0  0  0  0
   33.4257   -2.3182   21.3417 H   0  0  0  0  0  0  0  0  0  0  0  0
   34.2907   -3.5468   20.3904 H   0  0  0  0  0  0  0  0  0  0  0  0
   32.5302   -1.7182   19.0320 H   0  0  0  0  0  0  0  0  0  0  0  0
   33.3300   -3.1595   18.3359 H   0  0  0  0  0  0  0  0  0  0  0  0
   31.3500   -2.4733   16.9178 H   0  0  0  0  0  0  0  0  0  0  0  0
   31.2063   -4.0899   17.5560 H   0  0  0  0  0  0  0  0  0  0  0  0
   29.8352   -1.5774   18.6380 H   0  0  0  0  0  0  0  0  0  0  0  0
   29.0564   -2.9140   17.8314 H   0  0  0  0  0  0  0  0  0  0  0  0
   28.7731   -3.0214   20.3219 H   0  0  0  0  0  0  0  0  0  0  0  0
   29.5782   -4.4363   19.6974 H   0  0  0  0  0  0  0  0  0  0  0  0
   30.7668   -3.7238   21.6947 H   0  0  0  0  0  0  0  0  0  0  0  0
   30.9904   -2.0595   21.0780 H   0  0  0  0  0  0  0  0  0  0  0  0
   32.6428   -1.4665   22.5442 H   0  0  0  0  0  0  0  0  0  0  0  0
   32.4895    0.2456   24.2529 H   0  0  0  0  0  0  0  0  0  0  0  0
   32.1189   -4.5330   19.8765 H   0  0  0  0  0  0  0  0  0  0  0  0
  1  2  1  0  0  0  0
  1 37  1  0  0  0  0
  1 38  1  0  0  0  0
  1 39  1  0  0  0  0
  2  3  1  0  0  0  0
  2  4  1  0  0  0  0
  2 40  1  0  0  0  0
  3 41  1  0  0  0  0
  3 42  1  0  0  0  0
  3 43  1  0  0  0  0
  4  9  2  0  0  0  0
  4  5  1  0  0  0  0
  5  6  2  0  0  0  0
  5 44  1  0  0  0  0
  6  7  1  0  0  0  0
  6 45  1  0  0  0  0
  7  8  2  0  0  0  0
  7 10  1  0  0  0  0
  8  9  1  0  0  0  0
  8 46  1  0  0  0  0
  9 47  1  0  0  0  0
 10 20  1  0  0  0  0
 10 11  1  0  0  0  0
 11 12  1  0  0  0  0
 11 48  1  0  0  0  0
 11 49  1  0  0  0  0
 12 13  1  0  0  0  0
 12 50  1  0  0  0  0
 12 51  1  0  0  0  0
 13 19  2  0  0  0  0
 13 14  1  0  0  0  0
 14 15  2  0  0  0  0
 14 52  1  0  0  0  0
 15 16  1  0  0  0  0
 15 17  1  0  0  0  0
 16 53  1  0  0  0  0
 17 18  2  0  0  0  0
 17 54  1  0  0  0  0
 18 19  1  0  0  0  0
 18 55  1  0  0  0  0
 19 20  1  0  0  0  0
 20 21  1  6  0  0  0
 20 22  1  0  0  0  0
 21 56  1  0  0  0  0
 21 57  1  0  0  0  0
 21 58  1  0  0  0  0
 22 36  2  0  0  0  0
 22 23  1  0  0  0  0
 23 24  2  0  0  0  0
 23 59  1  0  0  0  0
 24 25  1  0  0  0  0
 24 60  1  0  0  0  0
 25 26  1  0  0  0  0
 25 35  2  0  0  0  0
 26 27  1  0  0  0  0
 27 28  1  0  0  0  0
 27 61  1  0  0  0  0
 27 62  1  0  0  0  0
 28 29  1  0  0  0  0
 28 63  1  0  0  0  0
 28 64  1  0  0  0  0
 29 34  1  0  0  0  0
 29 30  1  0  0  0  0
 29 77  1  0  0  0  0
 30 31  1  0  0  0  0
 30 65  1  0  0  0  0
 30 66  1  0  0  0  0
 31 32  1  0  0  0  0
 31 67  1  0  0  0  0
 31 68  1  0  0  0  0
 32 33  1  0  0  0  0
 32 69  1  0  0  0  0
 32 70  1  0  0  0  0
 33 34  1  0  0  0  0
 33 71  1  0  0  0  0
 33 72  1  0  0  0  0
 34 73  1  0  0  0  0
 34 74  1  0  0  0  0
 35 36  1  0  0  0  0
 35 75  1  0  0  0  0
 36 76  1  0  0  0  0
M  CHG  1  29   1
M  END
>  <OLD_LIGAND_DESCRIPTION>
CHEMBL100231

>  <SCORE_NORM_WEIGHT>
-0.092

>  <SCORE_RB_PEN>
-28.6779

>  <TOTAL_SCORE>
-44.6779

>  <STANDARD_VALUE>
71

>  <SCORE_RB_PEN_NORM_CRT_HEVATOMS>
-8.6852

>  <SCORE_NORM_CRT_WEIGHT>
-5.6839

>  <SCORE_NORM_CRT_HEVATOMS>
-13.5309

>  <EVAL>
3290678

>  <TIME>
13.8456

>  <SCORE_NORM_CONTACT>
-1.1757

>  <SCORE_NORM_HEVATOMS>
-1.241

>  <glutadist>
53:5.1386, 16:5.3695, 54:5.4059, 17:5.7139, 15:5.7223, 18:6.5164,14:6.5282
, 55:6.8141, 52:6.8396, 71:6.9097, 13:7.2467, 19:7.2582,59:7.4205, 
60:7.4681, 23:7.5455, 73:7.5533, 24:7.5655, 33:7.87, 72:7.9869 , 22:8.0133
, 25:8.0475, 50:8.0549, 34:8.1325, 74:8.1548, 12:8.3434,26:8.3811, 
20:8.4175, 36:8.4582, 35:8.4817, 51:8.813, 76:9.0107, 32:9.0408 , 
69:9.0438, 75:9.0575, 70:9.1031, 56:9.1979, 10:9.2168, 21:9.4737,11:9.5018
, 45:9.5509, 29:9.607, 77:9.7554, 27:9.7653, 58:9.8662,49:10.0626, 
62:10.0899, 63:10.1039, 28:10.1915, 48:10.2502, 7:10.3654,57:10.3753, 
31:10.3845, 6:10.4016, 61:10.4131, 30:10.5956, 68:10.6181,65:10.6325, 
67:11.1998, 64:11.2568, 66:11.5758, 8:11.6339, 5:11.6705,46:11.818, 
44:11.8463, 9:12.7826, 4:12.806, 47:13.7403, 38:13.7931,37:13.8425, 
2:14.1894, 1:14.2475, 43:14.5558, 40:14.8204, 3:14.9594,41:15.072, 
39:15.2994, 42:15.9806

$$$$
CHEMBL100231
OpenBabel09101914563D_sdfconf

 77 81  0  0  1  0  0  0  0  0999 V2000
   32.2600   -0.8934   25.6134 C   0  0  0  0  0  0  0  0  0  0  0  0
   32.3439   -2.4114   25.3635 C   0  0  0  0  0  0  0  0  0  0  0  0
   33.3167   -3.0956   26.3431 C   0  0  0  0  0  0  0  0  0  0  0  0
   32.6818   -2.7334   23.9063 C   0  0  0  0  0  0  0  0  0  0  0  0
   33.4591   -1.8472   23.1575 C   0  0  0  0  0  0  0  0  0  0  0  0
   33.7647   -2.1340   21.8304 C   0  0  0  0  0  0  0  0  0  0  0  0
   33.3184   -3.3175   21.2314 C   0  0  0  0  0  0  0  0  0  0  0  0
   32.5197   -4.1908   21.9842 C   0  0  0  0  0  0  0  0  0  0  0  0
   32.2114   -3.9071   23.3111 C   0  0  0  0  0  0  0  0  0  0  0  0
   33.5689   -3.5535   19.8777 N   0  0  0  0  0  0  0  0  0  0  0  0
   32.4662   -4.1400   19.1004 C   0  0  0  0  0  0  0  0  0  0  0  0
   33.0154   -4.9740   17.9387 C   0  0  0  0  0  0  0  0  0  0  0  0
   33.9146   -4.1398   17.0494 C   0  0  0  0  0  0  0  0  0  0  0  0
   34.1009   -4.4885   15.7070 C   0  0  0  0  0  0  0  0  0  0  0  0
   34.9347   -3.7430   14.8797 C   0  0  0  0  0  0  0  0  0  0  0  0
   35.1096   -4.1066   13.5708 O   0  0  0  0  0  0  0  0  0  0  0  0
   35.5895   -2.6288   15.3901 C   0  0  0  0  0  0  0  0  0  0  0  0
   35.4013   -2.2692   16.7216 C   0  0  0  0  0  0  0  0  0  0  0  0
   34.5678   -3.0079   17.5816 C   0  0  0  0  0  0  0  0  0  0  0  0
   34.3459   -2.5631   19.0615 C   0  0  1  0  0  0  0  0  0  0  0  0
   33.5626   -1.2130   18.9825 C   0  0  0  0  0  0  0  0  0  0  0  0
   35.7567   -2.3765   19.6957 C   0  0  0  0  0  0  0  0  0  0  0  0
   36.5529   -1.2464   19.4526 C   0  0  0  0  0  0  0  0  0  0  0  0
   37.8031   -1.1177   20.0501 C   0  0  0  0  0  0  0  0  0  0  0  0
   38.2906   -2.1074   20.9012 C   0  0  0  0  0  0  0  0  0  0  0  0
   39.5414   -1.8909   21.4454 O   0  0  0  0  0  0  0  0  0  0  0  0
   40.4623   -1.0360   20.7706 C   0  0  0  0  0  0  0  0  0  0  0  0
   40.7250   -1.5755   19.3521 C   0  0  0  0  0  0  0  0  0  0  0  0
   41.6252   -2.8369   19.3735 N   0  3  0  0  0  0  0  0  0  0  0  0
   40.7693   -4.0751   19.7303 C   0  0  0  0  0  0  0  0  0  0  0  0
   41.6581   -5.3293   19.6661 C   0  0  0  0  0  0  0  0  0  0  0  0
   42.8836   -5.2098   20.5874 C   0  0  0  0  0  0  0  0  0  0  0  0
   43.6898   -3.9338   20.2928 C   0  0  0  0  0  0  0  0  0  0  0  0
   42.8138   -2.6701   20.3521 C   0  0  0  0  0  0  0  0  0  0  0  0
   37.5028   -3.2389   21.1530 C   0  0  0  0  0  0  0  0  0  0  0  0
   36.2511   -3.3653   20.5599 C   0  0  0  0  0  0  0  0  0  0  0  0
   31.5562   -0.4184   24.9287 H   0  0  0  0  0  0  0  0  0  0  0  0
   33.2278   -0.4077   25.4836 H   0  0  0  0  0  0  0  0  0  0  0  0
   31.9207   -0.6803   26.6279 H   0  0  0  0  0  0  0  0  0  0  0  0
   31.3524   -2.8169   25.5748 H   0  0  0  0  0  0  0  0  0  0  0  0
   33.3541   -4.1727   26.1753 H   0  0  0  0  0  0  0  0  0  0  0  0
   33.0088   -2.9381   27.3773 H   0  0  0  0  0  0  0  0  0  0  0  0
   34.3314   -2.7091   26.2418 H   0  0  0  0  0  0  0  0  0  0  0  0
   33.8262   -0.9315   23.5978 H   0  0  0  0  0  0  0  0  0  0  0  0
   34.3676   -1.4322   21.2736 H   0  0  0  0  0  0  0  0  0  0  0  0
   32.1249   -5.0935   21.5410 H   0  0  0  0  0  0  0  0  0  0  0  0
   31.5986   -4.5980   23.8711 H   0  0  0  0  0  0  0  0  0  0  0  0
   31.9058   -4.8224   19.7423 H   0  0  0  0  0  0  0  0  0  0  0  0
   31.7463   -3.3935   18.7630 H   0  0  0  0  0  0  0  0  0  0  0  0
   33.5785   -5.8225   18.3304 H   0  0  0  0  0  0  0  0  0  0  0  0
   32.1895   -5.3940   17.3630 H   0  0  0  0  0  0  0  0  0  0  0  0
   33.5959   -5.3563   15.3071 H   0  0  0  0  0  0  0  0  0  0  0  0
   35.1965   -3.3543   12.9814 H   0  0  0  0  0  0  0  0  0  0  0  0
   36.2391   -2.0381   14.7607 H   0  0  0  0  0  0  0  0  0  0  0  0
   35.9136   -1.3940   17.0936 H   0  0  0  0  0  0  0  0  0  0  0  0
   34.1235   -0.4429   18.4510 H   0  0  0  0  0  0  0  0  0  0  0  0
   33.3266   -0.8086   19.9668 H   0  0  0  0  0  0  0  0  0  0  0  0
   32.6142   -1.3248   18.4558 H   0  0  0  0  0  0  0  0  0  0  0  0
   36.2221   -0.4483   18.8070 H   0  0  0  0  0  0  0  0  0  0  0  0
   38.3990   -0.2394   19.8491 H   0  0  0  0  0  0  0  0  0  0  0  0
   40.0803   -0.0157   20.7150 H   0  0  0  0  0  0  0  0  0  0  0  0
   41.4037   -0.9955   21.3212 H   0  0  0  0  0  0  0  0  0  0  0  0
   39.8096   -1.8438   18.8220 H   0  0  0  0  0  0  0  0  0  0  0  0
   41.2732   -0.8350   18.7669 H   0  0  0  0  0  0  0  0  0  0  0  0
   40.3395   -3.9073   20.7197 H   0  0  0  0  0  0  0  0  0  0  0  0
   39.9769   -4.1389   18.9830 H   0  0  0  0  0  0  0  0  0  0  0  0
   41.0734   -6.2075   19.9427 H   0  0  0  0  0  0  0  0  0  0  0  0
   41.9841   -5.4939   18.6378 H   0  0  0  0  0  0  0  0  0  0  0  0
   42.5590   -5.2052   21.6293 H   0  0  0  0  0  0  0  0  0  0  0  0
   43.5218   -6.0869   20.4721 H   0  0  0  0  0  0  0  0  0  0  0  0
   44.5099   -3.8435   21.0062 H   0  0  0  0  0  0  0  0  0  0  0  0
   44.1528   -4.0090   19.3075 H   0  0  0  0  0  0  0  0  0  0  0  0
   43.3947   -1.8110   20.0171 H   0  0  0  0  0  0  0  0  0  0  0  0
   42.4015   -2.4823   21.3450 H   0  0  0  0  0  0  0  0  0  0  0  0
   37.8413   -4.0293   21.8053 H   0  0  0  0  0  0  0  0  0  0  0  0
   35.6568   -4.2414   20.7766 H   0  0  0  0  0  0  0  0  0  0  0  0
   41.9930   -2.9691   18.4414 H   0  0  0  0  0  0  0  0  0  0  0  0
  1  2  1  0  0  0  0
  1 37  1  0  0  0  0
  1 38  1  0  0  0  0
  1 39  1  0  0  0  0
  2  3  1  0  0  0  0
  2  4  1  0  0  0  0
  2 40  1  0  0  0  0
  3 41  1  0  0  0  0
  3 42  1  0  0  0  0
  3 43  1  0  0  0  0
  4  9  2  0  0  0  0
  4  5  1  0  0  0  0
  5  6  2  0  0  0  0
  5 44  1  0  0  0  0
  6  7  1  0  0  0  0
  6 45  1  0  0  0  0
  7  8  2  0  0  0  0
  7 10  1  0  0  0  0
  8  9  1  0  0  0  0
  8 46  1  0  0  0  0
  9 47  1  0  0  0  0
 10 20  1  0  0  0  0
 10 11  1  0  0  0  0
 11 12  1  0  0  0  0
 11 48  1  0  0  0  0
 11 49  1  0  0  0  0
 12 13  1  0  0  0  0
 12 50  1  0  0  0  0
 12 51  1  0  0  0  0
 13 19  2  0  0  0  0
 13 14  1  0  0  0  0
 14 15  2  0  0  0  0
 14 52  1  0  0  0  0
 15 16  1  0  0  0  0
 15 17  1  0  0  0  0
 16 53  1  0  0  0  0
 17 18  2  0  0  0  0
 17 54  1  0  0  0  0
 18 19  1  0  0  0  0
 18 55  1  0  0  0  0
 19 20  1  0  0  0  0
 20 21  1  1  0  0  0
 20 22  1  0  0  0  0
 21 56  1  0  0  0  0
 21 57  1  0  0  0  0
 21 58  1  0  0  0  0
 22 36  2  0  0  0  0
 22 23  1  0  0  0  0
 23 24  2  0  0  0  0
 23 59  1  0  0  0  0
 24 25  1  0  0  0  0
 24 60  1  0  0  0  0
 25 26  1  0  0  0  0
 25 35  2  0  0  0  0
 26 27  1  0  0  0  0
 27 28  1  0  0  0  0
 27 61  1  0  0  0  0
 27 62  1  0  0  0  0
 28 29  1  0  0  0  0
 28 63  1  0  0  0  0
 28 64  1  0  0  0  0
 29 34  1  0  0  0  0
 29 30  1  0  0  0  0
 29 77  1  0  0  0  0
 30 31  1  0  0  0  0
 30 65  1  0  0  0  0
 30 66  1  0  0  0  0
 31 32  1  0  0  0  0
 31 67  1  0  0  0  0
 31 68  1  0  0  0  0
 32 33  1  0  0  0  0
 32 69  1  0  0  0  0
 32 70  1  0  0  0  0
 33 34  1  0  0  0  0
 33 71  1  0  0  0  0
 33 72  1  0  0  0  0
 34 73  1  0  0  0  0
 34 74  1  0  0  0  0
 35 36  1  0  0  0  0
 35 75  1  0  0  0  0
 36 76  1  0  0  0  0
M  CHG  1  29   1
M  END
>  <OLD_LIGAND_DESCRIPTION>
CHEMBL100231

>  <SCORE_NORM_WEIGHT>
-0.0901

>  <SCORE_RB_PEN>
-27.7559

>  <TOTAL_SCORE>
-43.7559

>  <STANDARD_VALUE>
71

>  <SCORE_RB_PEN_NORM_CRT_HEVATOMS>
-8.406

>  <SCORE_NORM_CRT_WEIGHT>
-5.5666

>  <SCORE_NORM_CRT_HEVATOMS>
-13.2516

>  <EVAL>
3290678

>  <TIME>
13.8456

>  <SCORE_NORM_CONTACT>
-1.2154

>  <SCORE_NORM_HEVATOMS>
-1.2154

>  <glutadist>
40:7.0583, 47:7.6019, 37:7.8225, 2:8.085, 39:8.1124, 9:8.2466, 1:8.3034,
4:8.5576, 42:8.8875, 46:8.9844, 8:9.0118, 3:9.0402, 41:9.1059, 38:9.3726,
5:9.5763, 48:9.7077, 44:10.0045, 7:10.0075, 43:10.0594, 49:10.0954,
6:10.2402, 11:10.4576, 10:10.8824, 57:10.9122, 45:11.1013, 58:11.1229,
21:11.5578, 51:11.5843, 12:11.7116, 20:11.9945, 50:12.0424, 76:12.3622,
56:12.465, 13:12.8807, 22:12.9075, 36:12.9575, 19:13.0168, 23:13.8468,
35:13.919, 14:13.9632, 59:13.9994, 52:14.0084, 75:14.0701, 18:14.2375,
55:14.5061, 24:14.747, 25:14.7933, 15:15.093, 17:15.2218, 60:15.5166,
26:15.8471, 54:16.16, 16:16.179, 53:16.6582, 65:16.7644, 61:16.8282,
63:16.9745, 27:17.006, 66:17.0242, 30:17.4889, 28:17.6438, 62:17.7674,
67:17.9281, 29:18.4029, 31:18.4447, 64:18.4481, 74:18.6004, 69:18.7718,
77:19.076, 68:19.1197, 34:19.2409, 32:19.3311, 73:19.9367, 70:20.0776,
33:20.101, 71:20.7208, 72:20.826

$$$$
CHEMBL100231
OpenBabel09101914563D_sdfconf

 77 81  0  0  1  0  0  0  0  0999 V2000
   36.2224    2.3841   28.3828 C   0  0  0  0  0  0  0  0  0  0  0  0
   36.2101    0.8869   28.7460 C   0  0  0  0  0  0  0  0  0  0  0  0
   37.2906    0.1060   27.9733 C   0  0  0  0  0  0  0  0  0  0  0  0
   34.8226    0.2666   28.5694 C   0  0  0  0  0  0  0  0  0  0  0  0
   34.3797   -0.7175   29.4557 C   0  0  0  0  0  0  0  0  0  0  0  0
   33.1202   -1.2877   29.2956 C   0  0  0  0  0  0  0  0  0  0  0  0
   32.2719   -0.8739   28.2623 C   0  0  0  0  0  0  0  0  0  0  0  0
   32.7338    0.0988   27.3637 C   0  0  0  0  0  0  0  0  0  0  0  0
   33.9927    0.6707   27.5200 C   0  0  0  0  0  0  0  0  0  0  0  0
   31.0431   -1.5098   28.0696 N   0  0  0  0  0  0  0  0  0  0  0  0
   30.1775   -1.6337   29.2526 C   0  0  0  0  0  0  0  0  0  0  0  0
   29.2855   -2.8736   29.1348 C   0  0  0  0  0  0  0  0  0  0  0  0
   28.4580   -2.8281   27.8664 C   0  0  0  0  0  0  0  0  0  0  0  0
   27.2463   -3.5238   27.7882 C   0  0  0  0  0  0  0  0  0  0  0  0
   26.4808   -3.5056   26.6266 C   0  0  0  0  0  0  0  0  0  0  0  0
   25.3018   -4.2003   26.5684 O   0  0  0  0  0  0  0  0  0  0  0  0
   26.9206   -2.7798   25.5264 C   0  0  0  0  0  0  0  0  0  0  0  0
   28.1197   -2.0767   25.5998 C   0  0  0  0  0  0  0  0  0  0  0  0
   28.9159   -2.0816   26.7601 C   0  0  0  0  0  0  0  0  0  0  0  0
   30.2391   -1.2560   26.8287 C   0  0  1  0  0  0  0  0  0  0  0  0
   29.8025    0.2439   26.7792 C   0  0  0  0  0  0  0  0  0  0  0  0
   31.0867   -1.6527   25.5831 C   0  0  0  0  0  0  0  0  0  0  0  0
   30.9909   -0.9781   24.3559 C   0  0  0  0  0  0  0  0  0  0  0  0
   31.7765   -1.3611   23.2729 C   0  0  0  0  0  0  0  0  0  0  0  0
   32.6735   -2.4216   23.3837 C   0  0  0  0  0  0  0  0  0  0  0  0
   33.4081   -2.7280   22.2550 O   0  0  0  0  0  0  0  0  0  0  0  0
   33.9824   -4.0268   22.1221 C   0  0  0  0  0  0  0  0  0  0  0  0
   34.5423   -4.2017   20.6981 C   0  0  0  0  0  0  0  0  0  0  0  0
   35.4847   -3.0364   20.3029 N   0  3  0  0  0  0  0  0  0  0  0  0
   36.4990   -2.7843   21.4432 C   0  0  0  0  0  0  0  0  0  0  0  0
   37.4788   -1.6829   21.0028 C   0  0  0  0  0  0  0  0  0  0  0  0
   36.7460   -0.3900   20.6074 C   0  0  0  0  0  0  0  0  0  0  0  0
   35.6759   -0.6523   19.5346 C   0  0  0  0  0  0  0  0  0  0  0  0
   34.6885   -1.7532   19.9602 C   0  0  0  0  0  0  0  0  0  0  0  0
   32.7791   -3.1005   24.6053 C   0  0  0  0  0  0  0  0  0  0  0  0
   31.9977   -2.7146   25.6894 C   0  0  0  0  0  0  0  0  0  0  0  0
   35.4675    2.9338   28.9466 H   0  0  0  0  0  0  0  0  0  0  0  0
   36.0261    2.5450   27.3221 H   0  0  0  0  0  0  0  0  0  0  0  0
   37.1893    2.8354   28.6086 H   0  0  0  0  0  0  0  0  0  0  0  0
   36.4743    0.8209   29.8034 H   0  0  0  0  0  0  0  0  0  0  0  0
   37.2912   -0.9485   28.2519 H   0  0  0  0  0  0  0  0  0  0  0  0
   38.2859    0.4986   28.1842 H   0  0  0  0  0  0  0  0  0  0  0  0
   37.1382    0.1638   26.8951 H   0  0  0  0  0  0  0  0  0  0  0  0
   35.0094   -1.0481   30.2689 H   0  0  0  0  0  0  0  0  0  0  0  0
   32.8017   -2.0465   29.9947 H   0  0  0  0  0  0  0  0  0  0  0  0
   32.1209    0.4124   26.5311 H   0  0  0  0  0  0  0  0  0  0  0  0
   34.3235    1.4214   26.8176 H   0  0  0  0  0  0  0  0  0  0  0  0
   30.8040   -1.7777   30.1349 H   0  0  0  0  0  0  0  0  0  0  0  0
   29.5980   -0.7303   29.4458 H   0  0  0  0  0  0  0  0  0  0  0  0
   29.9046   -3.7719   29.1321 H   0  0  0  0  0  0  0  0  0  0  0  0
   28.6404   -2.9488   30.0111 H   0  0  0  0  0  0  0  0  0  0  0  0
   26.9023   -4.0921   28.6406 H   0  0  0  0  0  0  0  0  0  0  0  0
   24.5615   -3.6589   26.2862 H   0  0  0  0  0  0  0  0  0  0  0  0
   26.3373   -2.7539   24.6175 H   0  0  0  0  0  0  0  0  0  0  0  0
   28.4368   -1.5123   24.7351 H   0  0  0  0  0  0  0  0  0  0  0  0
   29.2692    0.4866   25.8590 H   0  0  0  0  0  0  0  0  0  0  0  0
   30.6490    0.9277   26.8430 H   0  0  0  0  0  0  0  0  0  0  0  0
   29.1333    0.4986   27.6017 H   0  0  0  0  0  0  0  0  0  0  0  0
   30.3175   -0.1473   24.2169 H   0  0  0  0  0  0  0  0  0  0  0  0
   31.6866   -0.8278   22.3378 H   0  0  0  0  0  0  0  0  0  0  0  0
   34.7760   -4.1804   22.8546 H   0  0  0  0  0  0  0  0  0  0  0  0
   33.2239   -4.7892   22.3077 H   0  0  0  0  0  0  0  0  0  0  0  0
   35.1068   -5.1272   20.5729 H   0  0  0  0  0  0  0  0  0  0  0  0
   33.7281   -4.1784   19.9716 H   0  0  0  0  0  0  0  0  0  0  0  0
   35.9329   -2.5184   22.3380 H   0  0  0  0  0  0  0  0  0  0  0  0
   37.0356   -3.7208   21.6033 H   0  0  0  0  0  0  0  0  0  0  0  0
   38.1834   -1.4752   21.8090 H   0  0  0  0  0  0  0  0  0  0  0  0
   38.0764   -2.0400   20.1625 H   0  0  0  0  0  0  0  0  0  0  0  0
   36.2790    0.0505   21.4900 H   0  0  0  0  0  0  0  0  0  0  0  0
   37.4633    0.3471   20.2438 H   0  0  0  0  0  0  0  0  0  0  0  0
   35.1292    0.2683   19.3269 H   0  0  0  0  0  0  0  0  0  0  0  0
   36.1557   -0.9374   18.5969 H   0  0  0  0  0  0  0  0  0  0  0  0
   34.0295   -1.9907   19.1255 H   0  0  0  0  0  0  0  0  0  0  0  0
   34.1009   -1.4833   20.8394 H   0  0  0  0  0  0  0  0  0  0  0  0
   33.4604   -3.9273   24.7353 H   0  0  0  0  0  0  0  0  0  0  0  0
   32.1033   -3.2459   26.6244 H   0  0  0  0  0  0  0  0  0  0  0  0
   36.0012   -3.3224   19.4824 H   0  0  0  0  0  0  0  0  0  0  0  0
  1  2  1  0  0  0  0
  1 37  1  0  0  0  0
  1 38  1  0  0  0  0
  1 39  1  0  0  0  0
  2  3  1  0  0  0  0
  2  4  1  0  0  0  0
  2 40  1  0  0  0  0
  3 41  1  0  0  0  0
  3 42  1  0  0  0  0
  3 43  1  0  0  0  0
  4  9  2  0  0  0  0
  4  5  1  0  0  0  0
  5  6  2  0  0  0  0
  5 44  1  0  0  0  0
  6  7  1  0  0  0  0
  6 45  1  0  0  0  0
  7  8  2  0  0  0  0
  7 10  1  0  0  0  0
  8  9  1  0  0  0  0
  8 46  1  0  0  0  0
  9 47  1  0  0  0  0
 10 20  1  0  0  0  0
 10 11  1  0  0  0  0
 11 12  1  0  0  0  0
 11 48  1  0  0  0  0
 11 49  1  0  0  0  0
 12 13  1  0  0  0  0
 12 50  1  0  0  0  0
 12 51  1  0  0  0  0
 13 19  2  0  0  0  0
 13 14  1  0  0  0  0
 14 15  2  0  0  0  0
 14 52  1  0  0  0  0
 15 16  1  0  0  0  0
 15 17  1  0  0  0  0
 16 53  1  0  0  0  0
 17 18  2  0  0  0  0
 17 54  1  0  0  0  0
 18 19  1  0  0  0  0
 18 55  1  0  0  0  0
 19 20  1  0  0  0  0
 20 21  1  6  0  0  0
 20 22  1  0  0  0  0
 21 56  1  0  0  0  0
 21 57  1  0  0  0  0
 21 58  1  0  0  0  0
 22 36  2  0  0  0  0
 22 23  1  0  0  0  0
 23 24  2  0  0  0  0
 23 59  1  0  0  0  0
 24 25  1  0  0  0  0
 24 60  1  0  0  0  0
 25 26  1  0  0  0  0
 25 35  2  0  0  0  0
 26 27  1  0  0  0  0
 27 28  1  0  0  0  0
 27 61  1  0  0  0  0
 27 62  1  0  0  0  0
 28 29  1  0  0  0  0
 28 63  1  0  0  0  0
 28 64  1  0  0  0  0
 29 34  1  0  0  0  0
 29 30  1  0  0  0  0
 29 77  1  0  0  0  0
 30 31  1  0  0  0  0
 30 65  1  0  0  0  0
 30 66  1  0  0  0  0
 31 32  1  0  0  0  0
 31 67  1  0  0  0  0
 31 68  1  0  0  0  0
 32 33  1  0  0  0  0
 32 69  1  0  0  0  0
 32 70  1  0  0  0  0
 33 34  1  0  0  0  0
 33 71  1  0  0  0  0
 33 72  1  0  0  0  0
 34 73  1  0  0  0  0
 34 74  1  0  0  0  0
 35 36  1  0  0  0  0
 35 75  1  0  0  0  0
 36 76  1  0  0  0  0
M  CHG  1  29   1
M  END
>  <OLD_LIGAND_DESCRIPTION>
CHEMBL100231

>  <SCORE_NORM_WEIGHT>
-0.0895

>  <SCORE_RB_PEN>
-27.491

>  <TOTAL_SCORE>
-43.491

>  <STANDARD_VALUE>
71

>  <close_types>
53:H, 16:O, 54:H, 15:C

>  <SCORE_RB_PEN_NORM_CRT_HEVATOMS>
-8.3257

>  <SCORE_NORM_CRT_WEIGHT>
-5.5329

>  <SCORE_NORM_CRT_HEVATOMS>
-13.1714

>  <EVAL>
3290678

>  <TIME>
13.8456

>  <SCORE_NORM_CONTACT>
-1.1445

>  <SCORE_NORM_HEVATOMS>
-1.2081

>  <glutadist>
53:0.8271, 16:1.6642, 54:2.3115, 15:2.4152, 17:2.6607, 14:3.6754,18:3.9983
, 52:4.0828, 55:4.574, 13:4.7541, 19:4.9034, 12:6.1233, 51:6.198 , 
56:6.2393, 20:6.3895, 58:6.4548, 21:6.6385, 50:6.6391, 59:6.9175,22:6.9717
, 49:7.0272, 11:7.1124, 23:7.1765, 10:7.3927, 36:7.7098,57:7.7163, 
76:7.8618, 24:8.0522, 48:8.0694, 60:8.4293, 35:8.5283,25:8.6931, 46:8.695
, 7:8.739, 75:9.2123, 8:9.2515, 62:9.6166, 45:9.6466,26:9.7064, 6:9.7653, 
27:10.3017, 9:10.638, 61:10.8541, 64:11.0026,74:11.0315, 5:11.0887, 
47:11.1344, 28:11.3781, 4:11.4909, 73:11.7451,44:11.891, 34:11.9067, 
63:12.0465, 65:12.0939, 29:12.3649, 30:12.885,71:12.9978, 2:13.0007, 
69:13.0853, 33:13.1457, 77:13.1905, 38:13.2028,37:13.2096, 66:13.3424, 
43:13.349, 41:13.4566, 1:13.487, 40:13.5138,3:13.6275, 32:13.7073, 
72:13.9556, 31:14.0372, 67:14.4935, 39:14.5777,70:14.6567, 42:14.7109, 
68:14.8504

$$$$
CHEMBL101382
OpenBabel09101914563D_sdfconf

 65 69  0  0  1  0  0  0  0  0999 V2000
   36.1518    1.6750   30.3795 O   0  0  0  0  0  0  0  0  0  0  0  0
   35.1049    0.9404   29.8900 C   0  0  0  0  0  0  0  0  0  0  0  0
   35.3459   -0.2132   29.1528 C   0  0  0  0  0  0  0  0  0  0  0  0
   34.2747   -0.9549   28.6618 C   0  0  0  0  0  0  0  0  0  0  0  0
   32.9448   -0.5615   28.8816 C   0  0  0  0  0  0  0  0  0  0  0  0
   31.7639   -1.4117   28.3576 C   0  0  1  0  0  0  0  0  0  0  0  0
   30.4029   -0.8592   28.5957 N   0  0  0  0  0  0  0  0  0  0  0  0
   30.3318   -0.1601   29.8864 C   0  0  0  0  0  0  0  0  0  0  0  0
   31.2848    1.0445   29.9031 C   0  0  0  0  0  0  0  0  0  0  0  0
   32.7118    0.6074   29.6328 C   0  0  0  0  0  0  0  0  0  0  0  0
   33.7938    1.3428   30.1302 C   0  0  0  0  0  0  0  0  0  0  0  0
   29.2430   -1.5064   28.1696 C   0  0  0  0  0  0  0  0  0  0  0  0
   29.2669   -2.7958   27.6159 C   0  0  0  0  0  0  0  0  0  0  0  0
   28.0898   -3.4099   27.1972 C   0  0  0  0  0  0  0  0  0  0  0  0
   26.8770   -2.7405   27.3296 C   0  0  0  0  0  0  0  0  0  0  0  0
   26.8325   -1.4622   27.8786 C   0  0  0  0  0  0  0  0  0  0  0  0
   28.0110   -0.8503   28.2967 C   0  0  0  0  0  0  0  0  0  0  0  0
   31.9963   -1.7810   26.8841 C   0  0  0  0  0  0  0  0  0  0  0  0
   32.4526   -3.0576   26.5431 C   0  0  0  0  0  0  0  0  0  0  0  0
   32.6692   -3.3914   25.2095 C   0  0  0  0  0  0  0  0  0  0  0  0
   32.4326   -2.4478   24.1975 C   0  0  0  0  0  0  0  0  0  0  0  0
   32.6157   -2.6888   22.8493 O   0  0  0  0  0  0  0  0  0  0  0  0
   32.9411   -4.0069   22.4119 C   0  0  0  0  0  0  0  0  0  0  0  0
   33.3981   -3.9773   20.9410 C   0  0  0  0  0  0  0  0  0  0  0  0
   32.2023   -3.8880   19.9589 N   0  3  0  0  0  0  0  0  0  0  0  0
   32.6139   -3.2388   18.6147 C   0  0  0  0  0  0  0  0  0  0  0  0
   31.3938   -3.2190   17.6770 C   0  0  0  0  0  0  0  0  0  0  0  0
   30.1904   -2.5008   18.3103 C   0  0  0  0  0  0  0  0  0  0  0  0
   29.8346   -3.0975   19.6823 C   0  0  0  0  0  0  0  0  0  0  0  0
   31.0451   -3.1115   20.6317 C   0  0  0  0  0  0  0  0  0  0  0  0
   31.9830   -1.1736   24.5456 C   0  0  0  0  0  0  0  0  0  0  0  0
   31.7659   -0.8386   25.8788 C   0  0  0  0  0  0  0  0  0  0  0  0
   36.9233    1.6510   29.8090 H   0  0  0  0  0  0  0  0  0  0  0  0
   36.3583   -0.5393   28.9637 H   0  0  0  0  0  0  0  0  0  0  0  0
   34.4853   -1.8546   28.1028 H   0  0  0  0  0  0  0  0  0  0  0  0
   31.8131   -2.3431   28.9243 H   0  0  0  0  0  0  0  0  0  0  0  0
   29.3248    0.2253   30.0518 H   0  0  0  0  0  0  0  0  0  0  0  0
   30.5252   -0.8429   30.7155 H   0  0  0  0  0  0  0  0  0  0  0  0
   30.9748    1.7696   29.1491 H   0  0  0  0  0  0  0  0  0  0  0  0
   31.2181    1.5543   30.8653 H   0  0  0  0  0  0  0  0  0  0  0  0
   33.6088    2.2379   30.7067 H   0  0  0  0  0  0  0  0  0  0  0  0
   30.1934   -3.3397   27.5130 H   0  0  0  0  0  0  0  0  0  0  0  0
   28.1181   -4.4030   26.7734 H   0  0  0  0  0  0  0  0  0  0  0  0
   25.9637   -3.2167   27.0044 H   0  0  0  0  0  0  0  0  0  0  0  0
   25.8887   -0.9463   27.9777 H   0  0  0  0  0  0  0  0  0  0  0  0
   27.9637    0.1458   28.7134 H   0  0  0  0  0  0  0  0  0  0  0  0
   32.6379   -3.7914   27.3142 H   0  0  0  0  0  0  0  0  0  0  0  0
   33.0216   -4.3860   24.9830 H   0  0  0  0  0  0  0  0  0  0  0  0
   33.7458   -4.4154   23.0255 H   0  0  0  0  0  0  0  0  0  0  0  0
   32.0842   -4.6729   22.5233 H   0  0  0  0  0  0  0  0  0  0  0  0
   33.9938   -3.0827   20.7519 H   0  0  0  0  0  0  0  0  0  0  0  0
   33.9767   -4.8590   20.6597 H   0  0  0  0  0  0  0  0  0  0  0  0
   33.0026   -2.2423   18.8320 H   0  0  0  0  0  0  0  0  0  0  0  0
   33.3954   -3.8613   18.1793 H   0  0  0  0  0  0  0  0  0  0  0  0
   31.6616   -2.7314   16.7387 H   0  0  0  0  0  0  0  0  0  0  0  0
   31.1177   -4.2426   17.4183 H   0  0  0  0  0  0  0  0  0  0  0  0
   30.4153   -1.4385   18.4202 H   0  0  0  0  0  0  0  0  0  0  0  0
   29.3288   -2.5615   17.6438 H   0  0  0  0  0  0  0  0  0  0  0  0
   29.0230   -2.5255   20.1336 H   0  0  0  0  0  0  0  0  0  0  0  0
   29.4571   -4.1136   19.5571 H   0  0  0  0  0  0  0  0  0  0  0  0
   30.7953   -3.6466   21.5491 H   0  0  0  0  0  0  0  0  0  0  0  0
   31.4109   -2.1107   20.8692 H   0  0  0  0  0  0  0  0  0  0  0  0
   31.7995   -0.4376   23.7766 H   0  0  0  0  0  0  0  0  0  0  0  0
   31.4170    0.1533   26.1270 H   0  0  0  0  0  0  0  0  0  0  0  0
   31.8820   -4.8289   19.7753 H   0  0  0  0  0  0  0  0  0  0  0  0
  1  2  1  0  0  0  0
  1 33  1  0  0  0  0
  2 11  2  0  0  0  0
  2  3  1  0  0  0  0
  3  4  2  0  0  0  0
  3 34  1  0  0  0  0
  4  5  1  0  0  0  0
  4 35  1  0  0  0  0
  5 10  2  0  0  0  0
  5  6  1  0  0  0  0
  6  7  1  0  0  0  0
  6 18  1  0  0  0  0
  6 36  1  1  0  0  0
  7  8  1  0  0  0  0
  7 12  1  0  0  0  0
  8  9  1  0  0  0  0
  8 37  1  0  0  0  0
  8 38  1  0  0  0  0
  9 10  1  0  0  0  0
  9 39  1  0  0  0  0
  9 40  1  0  0  0  0
 10 11  1  0  0  0  0
 11 41  1  0  0  0  0
 12 17  2  0  0  0  0
 12 13  1  0  0  0  0
 13 14  2  0  0  0  0
 13 42  1  0  0  0  0
 14 15  1  0  0  0  0
 14 43  1  0  0  0  0
 15 16  2  0  0  0  0
 15 44  1  0  0  0  0
 16 17  1  0  0  0  0
 16 45  1  0  0  0  0
 17 46  1  0  0  0  0
 18 32  2  0  0  0  0
 18 19  1  0  0  0  0
 19 20  2  0  0  0  0
 19 47  1  0  0  0  0
 20 21  1  0  0  0  0
 20 48  1  0  0  0  0
 21 22  1  0  0  0  0
 21 31  2  0  0  0  0
 22 23  1  0  0  0  0
 23 24  1  0  0  0  0
 23 49  1  0  0  0  0
 23 50  1  0  0  0  0
 24 25  1  0  0  0  0
 24 51  1  0  0  0  0
 24 52  1  0  0  0  0
 25 30  1  0  0  0  0
 25 26  1  0  0  0  0
 25 65  1  0  0  0  0
 26 27  1  0  0  0  0
 26 53  1  0  0  0  0
 26 54  1  0  0  0  0
 27 28  1  0  0  0  0
 27 55  1  0  0  0  0
 27 56  1  0  0  0  0
 28 29  1  0  0  0  0
 28 57  1  0  0  0  0
 28 58  1  0  0  0  0
 29 30  1  0  0  0  0
 29 59  1  0  0  0  0
 29 60  1  0  0  0  0
 30 61  1  0  0  0  0
 30 62  1  0  0  0  0
 31 32  1  0  0  0  0
 31 63  1  0  0  0  0
 32 64  1  0  0  0  0
M  CHG  1  25   1
M  END
>  <OLD_LIGAND_DESCRIPTION>
CHEMBL101382

>  <SCORE_NORM_WEIGHT>
-0.2678

>  <SCORE_RB_PEN>
-101.032

>  <TOTAL_SCORE>
-115.032

>  <STANDARD_VALUE>
16.5

>  <close_types>
44:H

>  <SCORE_RB_PEN_NORM_CRT_HEVATOMS>
-31.823

>  <SCORE_NORM_CRT_WEIGHT>
-15.2455

>  <SCORE_NORM_CRT_HEVATOMS>
-36.2327

>  <EVAL>
2843844

>  <TIME>
10.4034

>  <SCORE_NORM_CONTACT>
-3.3833

>  <SCORE_NORM_HEVATOMS>
-3.5947

>  <glutadist>
44:2.1773, 15:3.1492, 45:3.6995, 16:3.8654, 14:4.1091, 43:4.1401,17:5.1938
, 13:5.3777, 12:5.8455, 46:5.9085, 42:6.1899, 7:7.2157, 59:7.2505 , 
37:7.5772, 61:7.6495, 32:7.8539, 64:7.9154, 18:7.9392, 60:7.9729,31:8.0278
, 8:8.0323, 29:8.0907, 6:8.17, 19:8.2015, 63:8.2169, 36:8.265,21:8.284, 
30:8.3653, 20:8.3685, 38:8.4195, 50:8.4708, 47:8.5193, 62:8.6081 , 
22:8.7668, 48:8.8012, 39:9.0932, 23:9.2255, 9:9.2757, 28:9.3913,58:9.4266
, 57:9.5973, 5:9.6353, 65:9.6703, 25:9.7137, 49:9.8426, 40:9.9508 , 
10:10.1057, 24:10.2313, 35:10.5788, 27:10.6208, 56:10.6784, 4:10.6857,
51:10.8271, 26:10.8449, 52:10.9642, 53:11.0603, 11:11.4899, 55:11.5197,
54:11.7384, 41:11.9669, 3:11.998, 2:12.3659, 34:12.8105, 1:13.7047,
33:14.1883

$$$$
CHEMBL101382
OpenBabel09101914563D_sdfconf

 65 69  0  0  1  0  0  0  0  0999 V2000
   25.0366   -1.3228   27.7453 O   0  0  0  0  0  0  0  0  0  0  0  0
   26.3374   -0.9488   27.5371 C   0  0  0  0  0  0  0  0  0  0  0  0
   26.9109   -1.0881   26.2785 C   0  0  0  0  0  0  0  0  0  0  0  0
   28.2334   -0.7023   26.0762 C   0  0  0  0  0  0  0  0  0  0  0  0
   29.0163   -0.1823   27.1194 C   0  0  0  0  0  0  0  0  0  0  0  0
   30.4742    0.2718   26.8734 C   0  0  1  0  0  0  0  0  0  0  0  0
   31.2235    0.7443   28.0691 N   0  0  0  0  0  0  0  0  0  0  0  0
   30.3415    1.4650   28.9979 C   0  0  0  0  0  0  0  0  0  0  0  0
   29.2403    0.5358   29.5303 C   0  0  0  0  0  0  0  0  0  0  0  0
   28.4241   -0.0424   28.3902 C   0  0  0  0  0  0  0  0  0  0  0  0
   27.0917   -0.4245   28.5834 C   0  0  0  0  0  0  0  0  0  0  0  0
   32.5494    1.1725   28.0053 C   0  0  0  0  0  0  0  0  0  0  0  0
   33.3694    1.2377   29.1424 C   0  0  0  0  0  0  0  0  0  0  0  0
   34.6875    1.6741   29.0425 C   0  0  0  0  0  0  0  0  0  0  0  0
   35.1987    2.0483   27.8034 C   0  0  0  0  0  0  0  0  0  0  0  0
   34.4020    1.9883   26.6637 C   0  0  0  0  0  0  0  0  0  0  0  0
   33.0841    1.5514   26.7664 C   0  0  0  0  0  0  0  0  0  0  0  0
   31.2370   -0.8114   26.0949 C   0  0  0  0  0  0  0  0  0  0  0  0
   31.5655   -2.0215   26.7132 C   0  0  0  0  0  0  0  0  0  0  0  0
   32.2615   -3.0009   26.0112 C   0  0  0  0  0  0  0  0  0  0  0  0
   32.6401   -2.7801   24.6776 C   0  0  0  0  0  0  0  0  0  0  0  0
   33.3285   -3.6929   23.9017 O   0  0  0  0  0  0  0  0  0  0  0  0
   33.2256   -3.6220   22.4808 C   0  0  0  0  0  0  0  0  0  0  0  0
   31.7486   -3.7166   22.0530 C   0  0  0  0  0  0  0  0  0  0  0  0
   31.5810   -3.6577   20.5133 N   0  3  0  0  0  0  0  0  0  0  0  0
   32.6947   -2.8113   19.8491 C   0  0  0  0  0  0  0  0  0  0  0  0
   32.4908   -2.8290   18.3237 C   0  0  0  0  0  0  0  0  0  0  0  0
   31.0892   -2.3396   17.9228 C   0  0  0  0  0  0  0  0  0  0  0  0
   29.9864   -3.1307   18.6460 C   0  0  0  0  0  0  0  0  0  0  0  0
   30.1744   -3.1098   20.1728 C   0  0  0  0  0  0  0  0  0  0  0  0
   32.3142   -1.5677   24.0687 C   0  0  0  0  0  0  0  0  0  0  0  0
   31.6181   -0.5874   24.7696 C   0  0  0  0  0  0  0  0  0  0  0  0
   24.7646   -2.0540   27.1861 H   0  0  0  0  0  0  0  0  0  0  0  0
   26.3351   -1.4887   25.4570 H   0  0  0  0  0  0  0  0  0  0  0  0
   28.6542   -0.8073   25.0871 H   0  0  0  0  0  0  0  0  0  0  0  0
   30.3931    1.1344   26.2099 H   0  0  0  0  0  0  0  0  0  0  0  0
   30.9090    1.8170   29.8605 H   0  0  0  0  0  0  0  0  0  0  0  0
   29.9274    2.3611   28.5328 H   0  0  0  0  0  0  0  0  0  0  0  0
   29.6893   -0.2744   30.1070 H   0  0  0  0  0  0  0  0  0  0  0  0
   28.5969    1.0838   30.2202 H   0  0  0  0  0  0  0  0  0  0  0  0
   26.6426   -0.3137   29.5601 H   0  0  0  0  0  0  0  0  0  0  0  0
   32.9995    0.9423   30.1124 H   0  0  0  0  0  0  0  0  0  0  0  0
   35.3113    1.7196   29.9230 H   0  0  0  0  0  0  0  0  0  0  0  0
   36.2212    2.3873   27.7258 H   0  0  0  0  0  0  0  0  0  0  0  0
   34.8030    2.2814   25.7046 H   0  0  0  0  0  0  0  0  0  0  0  0
   32.4735    1.5175   25.8752 H   0  0  0  0  0  0  0  0  0  0  0  0
   31.2788   -2.2017   27.7393 H   0  0  0  0  0  0  0  0  0  0  0  0
   32.4982   -3.9227   26.5201 H   0  0  0  0  0  0  0  0  0  0  0  0
   33.6388   -2.6772   22.1236 H   0  0  0  0  0  0  0  0  0  0  0  0
   33.8020   -4.4209   22.0119 H   0  0  0  0  0  0  0  0  0  0  0  0
   31.3335   -4.6806   22.3515 H   0  0  0  0  0  0  0  0  0  0  0  0
   31.1347   -2.9171   22.4716 H   0  0  0  0  0  0  0  0  0  0  0  0
   32.6482   -1.8075   20.2752 H   0  0  0  0  0  0  0  0  0  0  0  0
   33.6479   -3.2802   20.0927 H   0  0  0  0  0  0  0  0  0  0  0  0
   33.2487   -2.2066   17.8463 H   0  0  0  0  0  0  0  0  0  0  0  0
   32.6492   -3.8411   17.9477 H   0  0  0  0  0  0  0  0  0  0  0  0
   30.9919   -1.2781   18.1571 H   0  0  0  0  0  0  0  0  0  0  0  0
   30.9607   -2.4252   16.8429 H   0  0  0  0  0  0  0  0  0  0  0  0
   29.0095   -2.7171   18.3926 H   0  0  0  0  0  0  0  0  0  0  0  0
   29.9798   -4.1632   18.2931 H   0  0  0  0  0  0  0  0  0  0  0  0
   29.4515   -3.7745   20.6483 H   0  0  0  0  0  0  0  0  0  0  0  0
   30.0972   -2.1070   20.5971 H   0  0  0  0  0  0  0  0  0  0  0  0
   32.6019   -1.3843   23.0438 H   0  0  0  0  0  0  0  0  0  0  0  0
   31.3749    0.3443   24.2795 H   0  0  0  0  0  0  0  0  0  0  0  0
   31.6425   -4.6024   20.1591 H   0  0  0  0  0  0  0  0  0  0  0  0
  1  2  1  0  0  0  0
  1 33  1  0  0  0  0
  2 11  2  0  0  0  0
  2  3  1  0  0  0  0
  3  4  2  0  0  0  0
  3 34  1  0  0  0  0
  4  5  1  0  0  0  0
  4 35  1  0  0  0  0
  5 10  2  0  0  0  0
  5  6  1  0  0  0  0
  6  7  1  0  0  0  0
  6 18  1  0  0  0  0
  6 36  1  6  0  0  0
  7  8  1  0  0  0  0
  7 12  1  0  0  0  0
  8  9  1  0  0  0  0
  8 37  1  0  0  0  0
  8 38  1  0  0  0  0
  9 10  1  0  0  0  0
  9 39  1  0  0  0  0
  9 40  1  0  0  0  0
 10 11  1  0  0  0  0
 11 41  1  0  0  0  0
 12 17  2  0  0  0  0
 12 13  1  0  0  0  0
 13 14  2  0  0  0  0
 13 42  1  0  0  0  0
 14 15  1  0  0  0  0
 14 43  1  0  0  0  0
 15 16  2  0  0  0  0
 15 44  1  0  0  0  0
 16 17  1  0  0  0  0
 16 45  1  0  0  0  0
 17 46  1  0  0  0  0
 18 32  2  0  0  0  0
 18 19  1  0  0  0  0
 19 20  2  0  0  0  0
 19 47  1  0  0  0  0
 20 21  1  0  0  0  0
 20 48  1  0  0  0  0
 21 22  1  0  0  0  0
 21 31  2  0  0  0  0
 22 23  1  0  0  0  0
 23 24  1  0  0  0  0
 23 49  1  0  0  0  0
 23 50  1  0  0  0  0
 24 25  1  0  0  0  0
 24 51  1  0  0  0  0
 24 52  1  0  0  0  0
 25 30  1  0  0  0  0
 25 26  1  0  0  0  0
 25 65  1  0  0  0  0
 26 27  1  0  0  0  0
 26 53  1  0  0  0  0
 26 54  1  0  0  0  0
 27 28  1  0  0  0  0
 27 55  1  0  0  0  0
 27 56  1  0  0  0  0
 28 29  1  0  0  0  0
 28 57  1  0  0  0  0
 28 58  1  0  0  0  0
 29 30  1  0  0  0  0
 29 59  1  0  0  0  0
 29 60  1  0  0  0  0
 30 61  1  0  0  0  0
 30 62  1  0  0  0  0
 31 32  1  0  0  0  0
 31 63  1  0  0  0  0
 32 64  1  0  0  0  0
M  CHG  1  25   1
M  END
>  <OLD_LIGAND_DESCRIPTION>
CHEMBL101382

>  <SCORE_NORM_WEIGHT>
-0.2528

>  <SCORE_RB_PEN>
-94.5881

>  <TOTAL_SCORE>
-108.588

>  <STANDARD_VALUE>
16.5

>  <close_types>
33:H

>  <SCORE_RB_PEN_NORM_CRT_HEVATOMS>
-29.7934

>  <SCORE_NORM_CRT_WEIGHT>
-14.3915

>  <SCORE_NORM_CRT_HEVATOMS>
-34.2031

>  <EVAL>
2843844

>  <TIME>
10.4034

>  <SCORE_NORM_CONTACT>
-3.1938

>  <SCORE_NORM_HEVATOMS>
-3.3934

>  <glutadist>
33:2.0693, 34:2.7136, 1:3.0072, 3:3.4766, 2:3.6582, 4:4.725, 11:4.9909,
35:5.0288, 41:5.4828, 5:5.8435, 10:5.9425, 61:7.1477, 6:7.234, 47:7.3735,
18:7.3744, 9:7.3804, 19:7.4507, 52:7.5127, 36:7.5474, 39:7.6442, 40:7.6777
 , 62:7.7344, 32:7.8349, 51:7.8582, 20:7.9679, 30:7.9856, 64:8.0522,
24:8.2477, 48:8.2651, 31:8.3275, 7:8.3796, 21:8.3954, 8:8.4025, 38:8.4941
 , 59:8.6149, 25:8.8756, 63:8.8809, 29:8.9703, 22:9.184, 65:9.2186,
60:9.2819, 37:9.3737, 23:9.448, 46:9.4782, 12:9.6765, 49:9.9709, 53:9.9985
 , 17:10.09, 26:10.173, 57:10.1953, 50:10.2069, 28:10.2785, 42:10.6711,
13:10.7328, 54:10.8359, 27:10.9516, 58:11.0223, 56:11.3248, 16:11.4395,
55:11.876, 45:11.8809, 14:12.0106, 15:12.3272, 43:12.8413, 44:13.3668

$$$$
CHEMBL101382
OpenBabel09101914563D_sdfconf

 65 69  0  0  1  0  0  0  0  0999 V2000
   37.9426   -0.2904   15.8164 O   0  0  0  0  0  0  0  0  0  0  0  0
   36.8141   -0.9918   16.1484 C   0  0  0  0  0  0  0  0  0  0  0  0
   35.9796   -0.5329   17.1609 C   0  0  0  0  0  0  0  0  0  0  0  0
   34.8331   -1.2515   17.4892 C   0  0  0  0  0  0  0  0  0  0  0  0
   34.4978   -2.4445   16.8288 C   0  0  0  0  0  0  0  0  0  0  0  0
   33.2047   -3.2160   17.1818 C   0  0  1  0  0  0  0  0  0  0  0  0
   32.9905   -4.4997   16.4603 N   0  0  0  0  0  0  0  0  0  0  0  0
   33.4842   -4.4210   15.0783 C   0  0  0  0  0  0  0  0  0  0  0  0
   35.0000   -4.1735   15.0578 C   0  0  0  0  0  0  0  0  0  0  0  0
   35.3489   -2.8988   15.8020 C   0  0  0  0  0  0  0  0  0  0  0  0
   36.4949   -2.1663   15.4721 C   0  0  0  0  0  0  0  0  0  0  0  0
   31.8779   -5.3110   16.6824 C   0  0  0  0  0  0  0  0  0  0  0  0
   30.6461   -4.7903   17.1083 C   0  0  0  0  0  0  0  0  0  0  0  0
   29.5573   -5.6304   17.3242 C   0  0  0  0  0  0  0  0  0  0  0  0
   29.6898   -6.9998   17.1147 C   0  0  0  0  0  0  0  0  0  0  0  0
   30.9024   -7.5349   16.6900 C   0  0  0  0  0  0  0  0  0  0  0  0
   31.9897   -6.6926   16.4746 C   0  0  0  0  0  0  0  0  0  0  0  0
   33.0876   -3.3744   18.7058 C   0  0  0  0  0  0  0  0  0  0  0  0
   31.8846   -3.0770   19.3529 C   0  0  0  0  0  0  0  0  0  0  0  0
   31.7790   -3.2143   20.7337 C   0  0  0  0  0  0  0  0  0  0  0  0
   32.8803   -3.6508   21.4868 C   0  0  0  0  0  0  0  0  0  0  0  0
   32.8688   -3.8198   22.8581 O   0  0  0  0  0  0  0  0  0  0  0  0
   32.3651   -2.7746   23.6878 C   0  0  0  0  0  0  0  0  0  0  0  0
   32.5908   -3.1229   25.1713 C   0  0  0  0  0  0  0  0  0  0  0  0
   32.0359   -2.0296   26.1196 N   0  3  0  0  0  0  0  0  0  0  0  0
   32.5854   -0.6276   25.7589 C   0  0  0  0  0  0  0  0  0  0  0  0
   31.9647    0.4106   26.7104 C   0  0  0  0  0  0  0  0  0  0  0  0
   32.2168    0.0637   28.1872 C   0  0  0  0  0  0  0  0  0  0  0  0
   31.7415   -1.3601   28.5221 C   0  0  0  0  0  0  0  0  0  0  0  0
   32.3653   -2.4073   27.5835 C   0  0  0  0  0  0  0  0  0  0  0  0
   34.0797   -3.9400   20.8351 C   0  0  0  0  0  0  0  0  0  0  0  0
   34.1866   -3.8032   19.4542 C   0  0  0  0  0  0  0  0  0  0  0  0
   37.9417    0.6040   16.1644 H   0  0  0  0  0  0  0  0  0  0  0  0
   36.2131    0.3796   17.6899 H   0  0  0  0  0  0  0  0  0  0  0  0
   34.1926   -0.8693   18.2702 H   0  0  0  0  0  0  0  0  0  0  0  0
   32.3904   -2.5586   16.8728 H   0  0  0  0  0  0  0  0  0  0  0  0
   33.3061   -5.3640   14.5597 H   0  0  0  0  0  0  0  0  0  0  0  0
   32.9412   -3.6651   14.5085 H   0  0  0  0  0  0  0  0  0  0  0  0
   35.5171   -5.0182   15.5159 H   0  0  0  0  0  0  0  0  0  0  0  0
   35.3513   -4.1211   14.0263 H   0  0  0  0  0  0  0  0  0  0  0  0
   37.1432   -2.5192   14.6828 H   0  0  0  0  0  0  0  0  0  0  0  0
   30.5153   -3.7308   17.2669 H   0  0  0  0  0  0  0  0  0  0  0  0
   28.6130   -5.2203   17.6508 H   0  0  0  0  0  0  0  0  0  0  0  0
   28.8452   -7.6518   17.2826 H   0  0  0  0  0  0  0  0  0  0  0  0
   31.0005   -8.5987   16.5304 H   0  0  0  0  0  0  0  0  0  0  0  0
   32.9282   -7.1218   16.1531 H   0  0  0  0  0  0  0  0  0  0  0  0
   31.0308   -2.7403   18.7827 H   0  0  0  0  0  0  0  0  0  0  0  0
   30.8352   -2.9759   21.1997 H   0  0  0  0  0  0  0  0  0  0  0  0
   32.8779   -1.8383   23.4609 H   0  0  0  0  0  0  0  0  0  0  0  0
   31.3028   -2.6111   23.5001 H   0  0  0  0  0  0  0  0  0  0  0  0
   32.0456   -4.0322   25.4296 H   0  0  0  0  0  0  0  0  0  0  0  0
   33.6456   -3.2549   25.4193 H   0  0  0  0  0  0  0  0  0  0  0  0
   33.6742   -0.6703   25.8240 H   0  0  0  0  0  0  0  0  0  0  0  0
   32.2775   -0.4112   24.7360 H   0  0  0  0  0  0  0  0  0  0  0  0
   32.3713    1.3983   26.4896 H   0  0  0  0  0  0  0  0  0  0  0  0
   30.8912    0.4767   26.5256 H   0  0  0  0  0  0  0  0  0  0  0  0
   33.2818    0.1554   28.4075 H   0  0  0  0  0  0  0  0  0  0  0  0
   31.7106    0.7853   28.8299 H   0  0  0  0  0  0  0  0  0  0  0  0
   31.9941   -1.5994   29.5558 H   0  0  0  0  0  0  0  0  0  0  0  0
   30.6536   -1.4121   28.4555 H   0  0  0  0  0  0  0  0  0  0  0  0
   31.9200   -3.3865   27.7663 H   0  0  0  0  0  0  0  0  0  0  0  0
   33.4516   -2.4666   27.6746 H   0  0  0  0  0  0  0  0  0  0  0  0
   34.9354   -4.2743   21.4032 H   0  0  0  0  0  0  0  0  0  0  0  0
   35.1241   -4.0330   18.9688 H   0  0  0  0  0  0  0  0  0  0  0  0
   31.0302   -2.0148   26.0194 H   0  0  0  0  0  0  0  0  0  0  0  0
  1  2  1  0  0  0  0
  1 33  1  0  0  0  0
  2 11  2  0  0  0  0
  2  3  1  0  0  0  0
  3  4  2  0  0  0  0
  3 34  1  0  0  0  0
  4  5  1  0  0  0  0
  4 35  1  0  0  0  0
  5 10  2  0  0  0  0
  5  6  1  0  0  0  0
  6  7  1  0  0  0  0
  6 18  1  0  0  0  0
  6 36  1  6  0  0  0
  7  8  1  0  0  0  0
  7 12  1  0  0  0  0
  8  9  1  0  0  0  0
  8 37  1  0  0  0  0
  8 38  1  0  0  0  0
  9 10  1  0  0  0  0
  9 39  1  0  0  0  0
  9 40  1  0  0  0  0
 10 11  1  0  0  0  0
 11 41  1  0  0  0  0
 12 17  2  0  0  0  0
 12 13  1  0  0  0  0
 13 14  2  0  0  0  0
 13 42  1  0  0  0  0
 14 15  1  0  0  0  0
 14 43  1  0  0  0  0
 15 16  2  0  0  0  0
 15 44  1  0  0  0  0
 16 17  1  0  0  0  0
 16 45  1  0  0  0  0
 17 46  1  0  0  0  0
 18 32  2  0  0  0  0
 18 19  1  0  0  0  0
 19 20  2  0  0  0  0
 19 47  1  0  0  0  0
 20 21  1  0  0  0  0
 20 48  1  0  0  0  0
 21 22  1  0  0  0  0
 21 31  2  0  0  0  0
 22 23  1  0  0  0  0
 23 24  1  0  0  0  0
 23 49  1  0  0  0  0
 23 50  1  0  0  0  0
 24 25  1  0  0  0  0
 24 51  1  0  0  0  0
 24 52  1  0  0  0  0
 25 30  1  0  0  0  0
 25 26  1  0  0  0  0
 25 65  1  0  0  0  0
 26 27  1  0  0  0  0
 26 53  1  0  0  0  0
 26 54  1  0  0  0  0
 27 28  1  0  0  0  0
 27 55  1  0  0  0  0
 27 56  1  0  0  0  0
 28 29  1  0  0  0  0
 28 57  1  0  0  0  0
 28 58  1  0  0  0  0
 29 30  1  0  0  0  0
 29 59  1  0  0  0  0
 29 60  1  0  0  0  0
 30 61  1  0  0  0  0
 30 62  1  0  0  0  0
 31 32  1  0  0  0  0
 31 63  1  0  0  0  0
 32 64  1  0  0  0  0
M  CHG  1  25   1
M  END
>  <OLD_LIGAND_DESCRIPTION>
CHEMBL101382

>  <SCORE_NORM_WEIGHT>
-0.2275

>  <SCORE_RB_PEN>
-83.7079

>  <TOTAL_SCORE>
-97.7079

>  <STANDARD_VALUE>
16.5

>  <SCORE_RB_PEN_NORM_CRT_HEVATOMS>
-26.3663

>  <SCORE_NORM_CRT_WEIGHT>
-12.9495

>  <SCORE_NORM_CRT_HEVATOMS>
-30.7761

>  <EVAL>
2843844

>  <TIME>
10.4034

>  <SCORE_NORM_CONTACT>
-2.9609

>  <SCORE_NORM_HEVATOMS>
-3.0534

>  <glutadist>
65:6.8536, 60:7.2096, 50:7.3299, 56:7.6404, 51:7.7728, 25:7.8459,48:7.8709
, 61:7.9157, 29:8.2188, 23:8.2927, 24:8.2931, 30:8.3451,54:8.5146, 
27:8.5758, 26:8.6948, 59:8.8109, 20:8.9093, 49:8.947, 28:8.9727 , 
22:8.9998, 58:9.0484, 43:9.2343, 52:9.3372, 55:9.3688, 62:9.4124,21:9.5088
, 47:9.5818, 53:9.7266, 19:9.8143, 57:10.0151, 14:10.0665,42:10.3911, 
44:10.4214, 13:10.6928, 15:10.7021, 31:10.8848, 18:11.1555,63:11.4629, 
32:11.6387, 16:11.8612, 12:11.8618, 36:11.9087, 6:12.2401,17:12.3954, 
45:12.4508, 35:12.5342, 7:12.6557, 64:12.7019, 46:13.3421,4:13.4356, 
5:13.4635, 8:13.9979, 38:14.0513, 37:14.384, 3:14.6571,34:14.75, 
10:14.7586, 9:15.0328, 39:15.1682, 2:15.836, 11:15.8779,40:16.01, 
41:16.8598, 33:17.0243, 1:17.0402

$$$$
CHEMBL101382
OpenBabel09101914563D_sdfconf

 65 69  0  0  1  0  0  0  0  0999 V2000
   36.1909    1.6056   30.1126 O   0  0  0  0  0  0  0  0  0  0  0  0
   35.1141    0.8869   29.6662 C   0  0  0  0  0  0  0  0  0  0  0  0
   35.3076   -0.2638   28.9107 C   0  0  0  0  0  0  0  0  0  0  0  0
   34.2064   -0.9893   28.4638 C   0  0  0  0  0  0  0  0  0  0  0  0
   32.8926   -0.5822   28.7468 C   0  0  0  0  0  0  0  0  0  0  0  0
   31.6790   -1.4147   28.2712 C   0  0  1  0  0  0  0  0  0  0  0  0
   30.3369   -0.8483   28.5749 N   0  0  0  0  0  0  0  0  0  0  0  0
   30.3330   -0.1581   29.8724 C   0  0  0  0  0  0  0  0  0  0  0  0
   31.3001    1.0352   29.8541 C   0  0  0  0  0  0  0  0  0  0  0  0
   32.7080    0.5836   29.5160 C   0  0  0  0  0  0  0  0  0  0  0  0
   33.8202    1.3027   29.9687 C   0  0  0  0  0  0  0  0  0  0  0  0
   29.1513   -1.4787   28.1976 C   0  0  0  0  0  0  0  0  0  0  0  0
   27.9104   -0.8246   28.2409 C   0  0  0  0  0  0  0  0  0  0  0  0
   26.7460   -1.4862   27.8607 C   0  0  0  0  0  0  0  0  0  0  0  0
   26.8120   -2.8085   27.4321 C   0  0  0  0  0  0  0  0  0  0  0  0
   28.0336   -3.4735   27.3797 C   0  0  0  0  0  0  0  0  0  0  0  0
   29.1966   -2.8096   27.7604 C   0  0  0  0  0  0  0  0  0  0  0  0
   31.8398   -1.7755   26.7861 C   0  0  0  0  0  0  0  0  0  0  0  0
   31.2395   -0.9847   25.8018 C   0  0  0  0  0  0  0  0  0  0  0  0
   31.3793   -1.3138   24.4569 C   0  0  0  0  0  0  0  0  0  0  0  0
   32.1227   -2.4431   24.0792 C   0  0  0  0  0  0  0  0  0  0  0  0
   32.3187   -2.8454   22.7720 O   0  0  0  0  0  0  0  0  0  0  0  0
   33.5564   -2.5506   22.1272 C   0  0  0  0  0  0  0  0  0  0  0  0
   33.5003   -2.9886   20.6513 C   0  0  0  0  0  0  0  0  0  0  0  0
   34.7019   -2.4480   19.8349 N   0  3  0  0  0  0  0  0  0  0  0  0
   35.2905   -1.1629   20.4671 C   0  0  0  0  0  0  0  0  0  0  0  0
   36.4997   -0.7059   19.6320 C   0  0  0  0  0  0  0  0  0  0  0  0
   36.1339   -0.4960   18.1532 C   0  0  0  0  0  0  0  0  0  0  0  0
   35.4765   -1.7489   17.5506 C   0  0  0  0  0  0  0  0  0  0  0  0
   34.2592   -2.2076   18.3718 C   0  0  0  0  0  0  0  0  0  0  0  0
   32.7139   -3.2312   25.0672 C   0  0  0  0  0  0  0  0  0  0  0  0
   32.5750   -2.9032   26.4126 C   0  0  0  0  0  0  0  0  0  0  0  0
   36.9897    1.4319   29.6097 H   0  0  0  0  0  0  0  0  0  0  0  0
   36.3064   -0.6001   28.6733 H   0  0  0  0  0  0  0  0  0  0  0  0
   34.3806   -1.8872   27.8896 H   0  0  0  0  0  0  0  0  0  0  0  0
   31.7429   -2.3508   28.8285 H   0  0  0  0  0  0  0  0  0  0  0  0
   29.3393    0.2376   30.0863 H   0  0  0  0  0  0  0  0  0  0  0  0
   30.5557   -0.8493   30.6870 H   0  0  0  0  0  0  0  0  0  0  0  0
   30.9648    1.7695   29.1201 H   0  0  0  0  0  0  0  0  0  0  0  0
   31.2833    1.5385   30.8219 H   0  0  0  0  0  0  0  0  0  0  0  0
   33.6723    2.1955   30.5593 H   0  0  0  0  0  0  0  0  0  0  0  0
   27.8348    0.2040   28.5590 H   0  0  0  0  0  0  0  0  0  0  0  0
   25.7957   -0.9741   27.8963 H   0  0  0  0  0  0  0  0  0  0  0  0
   25.9087   -3.3221   27.1374 H   0  0  0  0  0  0  0  0  0  0  0  0
   28.0793   -4.5004   27.0478 H   0  0  0  0  0  0  0  0  0  0  0  0
   30.1376   -3.3400   27.7232 H   0  0  0  0  0  0  0  0  0  0  0  0
   30.6652   -0.1133   26.0817 H   0  0  0  0  0  0  0  0  0  0  0  0
   30.9024   -0.6808   23.7243 H   0  0  0  0  0  0  0  0  0  0  0  0
   33.7542   -1.4783   22.1720 H   0  0  0  0  0  0  0  0  0  0  0  0
   34.3837   -3.0500   22.6336 H   0  0  0  0  0  0  0  0  0  0  0  0
   33.5692   -4.0753   20.5804 H   0  0  0  0  0  0  0  0  0  0  0  0
   32.5936   -2.6532   20.1444 H   0  0  0  0  0  0  0  0  0  0  0  0
   34.4937   -0.4181   20.5093 H   0  0  0  0  0  0  0  0  0  0  0  0
   35.6211   -1.4181   21.4738 H   0  0  0  0  0  0  0  0  0  0  0  0
   36.9019    0.2193   20.0467 H   0  0  0  0  0  0  0  0  0  0  0  0
   37.2976   -1.4460   19.7127 H   0  0  0  0  0  0  0  0  0  0  0  0
   35.4550    0.3537   18.0617 H   0  0  0  0  0  0  0  0  0  0  0  0
   37.0266   -0.2341   17.5833 H   0  0  0  0  0  0  0  0  0  0  0  0
   35.1692   -1.5462   16.5238 H   0  0  0  0  0  0  0  0  0  0  0  0
   36.2056   -2.5588   17.4951 H   0  0  0  0  0  0  0  0  0  0  0  0
   33.8889   -3.1610   17.9918 H   0  0  0  0  0  0  0  0  0  0  0  0
   33.4535   -1.4712   18.3856 H   0  0  0  0  0  0  0  0  0  0  0  0
   33.2864   -4.1042   24.7900 H   0  0  0  0  0  0  0  0  0  0  0  0
   33.0414   -3.5263   27.1619 H   0  0  0  0  0  0  0  0  0  0  0  0
   35.4189   -3.1605   19.8314 H   0  0  0  0  0  0  0  0  0  0  0  0
  1  2  1  0  0  0  0
  1 33  1  0  0  0  0
  2 11  2  0  0  0  0
  2  3  1  0  0  0  0
  3  4  2  0  0  0  0
  3 34  1  0  0  0  0
  4  5  1  0  0  0  0
  4 35  1  0  0  0  0
  5 10  2  0  0  0  0
  5  6  1  0  0  0  0
  6  7  1  0  0  0  0
  6 18  1  0  0  0  0
  6 36  1  1  0  0  0
  7  8  1  0  0  0  0
  7 12  1  0  0  0  0
  8  9  1  0  0  0  0
  8 37  1  0  0  0  0
  8 38  1  0  0  0  0
  9 10  1  0  0  0  0
  9 39  1  0  0  0  0
  9 40  1  0  0  0  0
 10 11  1  0  0  0  0
 11 41  1  0  0  0  0
 12 17  2  0  0  0  0
 12 13  1  0  0  0  0
 13 14  2  0  0  0  0
 13 42  1  0  0  0  0
 14 15  1  0  0  0  0
 14 43  1  0  0  0  0
 15 16  2  0  0  0  0
 15 44  1  0  0  0  0
 16 17  1  0  0  0  0
 16 45  1  0  0  0  0
 17 46  1  0  0  0  0
 18 32  2  0  0  0  0
 18 19  1  0  0  0  0
 19 20  2  0  0  0  0
 19 47  1  0  0  0  0
 20 21  1  0  0  0  0
 20 48  1  0  0  0  0
 21 22  1  0  0  0  0
 21 31  2  0  0  0  0
 22 23  1  0  0  0  0
 23 24  1  0  0  0  0
 23 49  1  0  0  0  0
 23 50  1  0  0  0  0
 24 25  1  0  0  0  0
 24 51  1  0  0  0  0
 24 52  1  0  0  0  0
 25 30  1  0  0  0  0
 25 26  1  0  0  0  0
 25 65  1  0  0  0  0
 26 27  1  0  0  0  0
 26 53  1  0  0  0  0
 26 54  1  0  0  0  0
 27 28  1  0  0  0  0
 27 55  1  0  0  0  0
 27 56  1  0  0  0  0
 28 29  1  0  0  0  0
 28 57  1  0  0  0  0
 28 58  1  0  0  0  0
 29 30  1  0  0  0  0
 29 59  1  0  0  0  0
 29 60  1  0  0  0  0
 30 61  1  0  0  0  0
 30 62  1  0  0  0  0
 31 32  1  0  0  0  0
 31 63  1  0  0  0  0
 32 64  1  0  0  0  0
M  CHG  1  25   1
M  END
>  <OLD_LIGAND_DESCRIPTION>
CHEMBL101382

>  <SCORE_NORM_WEIGHT>
-0.2233

>  <SCORE_RB_PEN>
-81.9156

>  <TOTAL_SCORE>
-95.9156

>  <STANDARD_VALUE>
16.5

>  <close_types>
44:H

>  <SCORE_RB_PEN_NORM_CRT_HEVATOMS>
-25.8018

>  <SCORE_NORM_CRT_WEIGHT>
-12.712

>  <SCORE_NORM_CRT_HEVATOMS>
-30.2115

>  <EVAL>
2843844

>  <TIME>
10.4034

>  <SCORE_NORM_CONTACT>
-2.9065

>  <SCORE_NORM_HEVATOMS>
-2.9974

>  <glutadist>
44:2.2252, 15:3.1441, 43:3.5902, 14:3.7873, 16:4.1354, 45:4.2188,13:5.1057
, 17:5.3685, 42:5.7834, 12:5.7895, 46:6.206, 47:7.1219, 7:7.1551 , 
19:7.306, 48:7.3313, 20:7.4273, 37:7.6128, 18:7.7732, 21:8.0024,8:8.0265, 
6:8.0627, 36:8.162, 32:8.3148, 31:8.4204, 38:8.4229, 22:8.5017,64:8.8749, 
63:9.0487, 39:9.0745, 9:9.2602, 5:9.5372, 23:9.9012, 52:9.9337 , 40:9.9656
, 10:10.0471, 49:10.2058, 35:10.4246, 24:10.4376, 50:10.5013,51:10.5568, 
4:10.5589, 11:11.4328, 53:11.7375, 62:11.782, 3:11.8799,25:11.9089, 
41:11.9347, 54:12.1815, 61:12.2272, 2:12.2797, 26:12.302,30:12.3394, 
65:12.5134, 34:12.675, 1:13.6227, 27:13.8117, 29:13.8455,57:13.9342, 
33:14.1149, 55:14.1986, 28:14.2449, 59:14.2534, 56:14.3743,60:14.4072, 
58:15.3349

$$$$
CHEMBL101382
OpenBabel09101914563D_sdfconf

 65 69  0  0  1  0  0  0  0  0999 V2000
   25.9010   -3.0978   27.6073 O   0  0  0  0  0  0  0  0  0  0  0  0
   27.1034   -2.4706   27.4166 C   0  0  0  0  0  0  0  0  0  0  0  0
   27.5090   -2.1134   26.1360 C   0  0  0  0  0  0  0  0  0  0  0  0
   28.7320   -1.4734   25.9527 C   0  0  0  0  0  0  0  0  0  0  0  0
   29.5815   -1.1859   27.0332 C   0  0  0  0  0  0  0  0  0  0  0  0
   30.9228   -0.4462   26.8192 C   0  0  1  0  0  0  0  0  0  0  0  0
   31.7664   -0.2563   28.0302 N   0  0  0  0  0  0  0  0  0  0  0  0
   30.9394   -0.0167   29.2212 C   0  0  0  0  0  0  0  0  0  0  0  0
   30.0475   -1.2323   29.5149 C   0  0  0  0  0  0  0  0  0  0  0  0
   29.1591   -1.5493   28.3272 C   0  0  0  0  0  0  0  0  0  0  0  0
   27.9246   -2.1847   28.5041 C   0  0  0  0  0  0  0  0  0  0  0  0
   33.0067    0.3805   27.9908 C   0  0  0  0  0  0  0  0  0  0  0  0
   33.9898    0.1634   28.9686 C   0  0  0  0  0  0  0  0  0  0  0  0
   35.2157    0.8196   28.9001 C   0  0  0  0  0  0  0  0  0  0  0  0
   35.4705    1.6985   27.8516 C   0  0  0  0  0  0  0  0  0  0  0  0
   34.5092    1.9251   26.8709 C   0  0  0  0  0  0  0  0  0  0  0  0
   33.2841    1.2675   26.9417 C   0  0  0  0  0  0  0  0  0  0  0  0
   31.6989   -1.0916   25.6604 C   0  0  0  0  0  0  0  0  0  0  0  0
   31.6755   -0.5106   24.3891 C   0  0  0  0  0  0  0  0  0  0  0  0
   32.3729   -1.0974   23.3375 C   0  0  0  0  0  0  0  0  0  0  0  0
   33.1037   -2.2778   23.5456 C   0  0  0  0  0  0  0  0  0  0  0  0
   33.8278   -2.9289   22.5654 O   0  0  0  0  0  0  0  0  0  0  0  0
   34.3469   -2.1822   21.4665 C   0  0  0  0  0  0  0  0  0  0  0  0
   35.3334   -3.0474   20.6592 C   0  0  0  0  0  0  0  0  0  0  0  0
   35.4929   -2.5462   19.2012 N   0  3  0  0  0  0  0  0  0  0  0  0
   36.2751   -1.2112   19.1382 C   0  0  0  0  0  0  0  0  0  0  0  0
   36.4310   -0.7945   17.6649 C   0  0  0  0  0  0  0  0  0  0  0  0
   35.0749   -0.6935   16.9468 C   0  0  0  0  0  0  0  0  0  0  0  0
   34.2670   -1.9953   17.0798 C   0  0  0  0  0  0  0  0  0  0  0  0
   34.0955   -2.4148   18.5499 C   0  0  0  0  0  0  0  0  0  0  0  0
   33.1176   -2.8555   24.8156 C   0  0  0  0  0  0  0  0  0  0  0  0
   32.4206   -2.2696   25.8682 C   0  0  0  0  0  0  0  0  0  0  0  0
   25.5719   -3.5230   26.8122 H   0  0  0  0  0  0  0  0  0  0  0  0
   26.8790   -2.3249   25.2843 H   0  0  0  0  0  0  0  0  0  0  0  0
   29.0209   -1.1934   24.9505 H   0  0  0  0  0  0  0  0  0  0  0  0
   30.6433    0.5554   26.4880 H   0  0  0  0  0  0  0  0  0  0  0  0
   31.5729    0.1352   30.0961 H   0  0  0  0  0  0  0  0  0  0  0  0
   30.3561    0.8999   29.1180 H   0  0  0  0  0  0  0  0  0  0  0  0
   30.6698   -2.0977   29.7481 H   0  0  0  0  0  0  0  0  0  0  0  0
   29.4431   -1.0404   30.4026 H   0  0  0  0  0  0  0  0  0  0  0  0
   27.6055   -2.4599   29.4991 H   0  0  0  0  0  0  0  0  0  0  0  0
   33.8202   -0.5218   29.7851 H   0  0  0  0  0  0  0  0  0  0  0  0
   35.9665    0.6451   29.6566 H   0  0  0  0  0  0  0  0  0  0  0  0
   36.4213    2.2080   27.7986 H   0  0  0  0  0  0  0  0  0  0  0  0
   34.7113    2.6095   26.0601 H   0  0  0  0  0  0  0  0  0  0  0  0
   32.5430    1.4588   26.1785 H   0  0  0  0  0  0  0  0  0  0  0  0
   31.1162    0.3979   24.2181 H   0  0  0  0  0  0  0  0  0  0  0  0
   32.3326   -0.6215   22.3697 H   0  0  0  0  0  0  0  0  0  0  0  0
   33.5327   -1.8674   20.8116 H   0  0  0  0  0  0  0  0  0  0  0  0
   34.8446   -1.2765   21.8163 H   0  0  0  0  0  0  0  0  0  0  0  0
   36.3312   -2.9844   21.0965 H   0  0  0  0  0  0  0  0  0  0  0  0
   35.0313   -4.0949   20.6052 H   0  0  0  0  0  0  0  0  0  0  0  0
   35.7296   -0.4778   19.7347 H   0  0  0  0  0  0  0  0  0  0  0  0
   37.2595   -1.3908   19.5700 H   0  0  0  0  0  0  0  0  0  0  0  0
   36.9496    0.1634   17.6088 H   0  0  0  0  0  0  0  0  0  0  0  0
   37.0683   -1.5147   17.1491 H   0  0  0  0  0  0  0  0  0  0  0  0
   34.5020    0.1371   17.3630 H   0  0  0  0  0  0  0  0  0  0  0  0
   35.2294   -0.4579   15.8929 H   0  0  0  0  0  0  0  0  0  0  0  0
   33.2864   -1.8691   16.6190 H   0  0  0  0  0  0  0  0  0  0  0  0
   34.7616   -2.7956   16.5271 H   0  0  0  0  0  0  0  0  0  0  0  0
   33.6256   -3.3979   18.6064 H   0  0  0  0  0  0  0  0  0  0  0  0
   33.5235   -1.6918   19.1345 H   0  0  0  0  0  0  0  0  0  0  0  0
   33.6740   -3.7651   24.9884 H   0  0  0  0  0  0  0  0  0  0  0  0
   32.4450   -2.7326   26.8441 H   0  0  0  0  0  0  0  0  0  0  0  0
   36.0120   -3.2459   18.6888 H   0  0  0  0  0  0  0  0  0  0  0  0
  1  2  1  0  0  0  0
  1 33  1  0  0  0  0
  2 11  2  0  0  0  0
  2  3  1  0  0  0  0
  3  4  2  0  0  0  0
  3 34  1  0  0  0  0
  4  5  1  0  0  0  0
  4 35  1  0  0  0  0
  5 10  2  0  0  0  0
  5  6  1  0  0  0  0
  6  7  1  0  0  0  0
  6 18  1  0  0  0  0
  6 36  1  6  0  0  0
  7  8  1  0  0  0  0
  7 12  1  0  0  0  0
  8  9  1  0  0  0  0
  8 37  1  0  0  0  0
  8 38  1  0  0  0  0
  9 10  1  0  0  0  0
  9 39  1  0  0  0  0
  9 40  1  0  0  0  0
 10 11  1  0  0  0  0
 11 41  1  0  0  0  0
 12 17  2  0  0  0  0
 12 13  1  0  0  0  0
 13 14  2  0  0  0  0
 13 42  1  0  0  0  0
 14 15  1  0  0  0  0
 14 43  1  0  0  0  0
 15 16  2  0  0  0  0
 15 44  1  0  0  0  0
 16 17  1  0  0  0  0
 16 45  1  0  0  0  0
 17 46  1  0  0  0  0
 18 32  2  0  0  0  0
 18 19  1  0  0  0  0
 19 20  2  0  0  0  0
 19 47  1  0  0  0  0
 20 21  1  0  0  0  0
 20 48  1  0  0  0  0
 21 22  1  0  0  0  0
 21 31  2  0  0  0  0
 22 23  1  0  0  0  0
 23 24  1  0  0  0  0
 23 49  1  0  0  0  0
 23 50  1  0  0  0  0
 24 25  1  0  0  0  0
 24 51  1  0  0  0  0
 24 52  1  0  0  0  0
 25 30  1  0  0  0  0
 25 26  1  0  0  0  0
 25 65  1  0  0  0  0
 26 27  1  0  0  0  0
 26 53  1  0  0  0  0
 26 54  1  0  0  0  0
 27 28  1  0  0  0  0
 27 55  1  0  0  0  0
 27 56  1  0  0  0  0
 28 29  1  0  0  0  0
 28 57  1  0  0  0  0
 28 58  1  0  0  0  0
 29 30  1  0  0  0  0
 29 59  1  0  0  0  0
 29 60  1  0  0  0  0
 30 61  1  0  0  0  0
 30 62  1  0  0  0  0
 31 32  1  0  0  0  0
 31 63  1  0  0  0  0
 32 64  1  0  0  0  0
M  CHG  1  25   1
M  END
>  <OLD_LIGAND_DESCRIPTION>
CHEMBL101382

>  <SCORE_NORM_WEIGHT>
-0.2022

>  <SCORE_RB_PEN>
-72.8613

>  <TOTAL_SCORE>
-86.8613

>  <STANDARD_VALUE>
16.5

>  <close_types>
33:H

>  <SCORE_RB_PEN_NORM_CRT_HEVATOMS>
-22.9499

>  <SCORE_NORM_CRT_WEIGHT>
-11.512

>  <SCORE_NORM_CRT_HEVATOMS>
-27.3596

>  <EVAL>
2843844

>  <TIME>
10.4034

>  <SCORE_NORM_CONTACT>
-2.5547

>  <SCORE_NORM_HEVATOMS>
-2.7144

>  <glutadist>
33:1.7721, 1:2.5764, 34:2.7613, 2:3.4367, 3:3.452, 11:4.7727, 4:4.7943,
41:5.1798, 35:5.1959, 10:5.834, 5:5.8565, 9:7.2497, 6:7.3026, 40:7.3872,
36:7.4635, 39:7.6915, 18:7.7093, 47:7.8617, 19:7.9635, 38:8.1583,32:8.1793
, 8:8.2371, 64:8.25, 7:8.4116, 20:8.654, 31:8.8522, 48:9.0473,21:9.0848, 
37:9.208, 63:9.3953, 46:9.5226, 12:9.7401, 22:9.9934,17:10.1554, 49:10.484
, 42:10.7567, 13:10.8185, 23:10.9073, 62:11.3629,50:11.3698, 16:11.5266, 
61:11.6431, 52:11.8508, 45:11.9671, 24:12.0784,30:12.0866, 14:12.1153, 
15:12.4321, 59:12.77, 51:12.8372, 25:12.9007,43:12.9575, 53:13.1377, 
29:13.1621, 44:13.4829, 57:13.539, 65:13.5855,26:13.7518, 60:13.8426, 
28:14.0474, 54:14.4061, 27:14.6954, 58:14.8757,55:15.3423, 56:15.4005

$$$$
CHEMBL101382
OpenBabel09101914563D_sdfconf

 65 69  0  0  1  0  0  0  0  0999 V2000
   27.9946   -2.3405   21.0824 O   0  0  0  0  0  0  0  0  0  0  0  0
   29.1879   -2.5660   20.4496 C   0  0  0  0  0  0  0  0  0  0  0  0
   30.2720   -3.0660   21.1616 C   0  0  0  0  0  0  0  0  0  0  0  0
   31.4804   -3.2946   20.5086 C   0  0  0  0  0  0  0  0  0  0  0  0
   31.6412   -3.0212   19.1408 C   0  0  0  0  0  0  0  0  0  0  0  0
   32.9794   -3.3095   18.4210 C   0  0  1  0  0  0  0  0  0  0  0  0
   33.0495   -2.9175   16.9872 N   0  0  0  0  0  0  0  0  0  0  0  0
   31.7578   -3.1224   16.3168 C   0  0  0  0  0  0  0  0  0  0  0  0
   30.6744   -2.2328   16.9449 C   0  0  0  0  0  0  0  0  0  0  0  0
   30.5350   -2.5177   18.4280 C   0  0  0  0  0  0  0  0  0  0  0  0
   29.3213   -2.2986   19.0897 C   0  0  0  0  0  0  0  0  0  0  0  0
   34.1937   -3.1031   16.2115 C   0  0  0  0  0  0  0  0  0  0  0  0
   35.0953   -2.0604   15.9479 C   0  0  0  0  0  0  0  0  0  0  0  0
   36.2257   -2.2807   15.1657 C   0  0  0  0  0  0  0  0  0  0  0  0
   36.4658   -3.5470   14.6407 C   0  0  0  0  0  0  0  0  0  0  0  0
   35.5847   -4.5945   14.8930 C   0  0  0  0  0  0  0  0  0  0  0  0
   34.4551   -4.3716   15.6756 C   0  0  0  0  0  0  0  0  0  0  0  0
   34.1490   -2.7426   19.2408 C   0  0  0  0  0  0  0  0  0  0  0  0
   34.6213   -3.4324   20.3612 C   0  0  0  0  0  0  0  0  0  0  0  0
   35.6765   -2.9171   21.1080 C   0  0  0  0  0  0  0  0  0  0  0  0
   36.2730   -1.7001   20.7424 C   0  0  0  0  0  0  0  0  0  0  0  0
   37.3252   -1.1137   21.4193 O   0  0  0  0  0  0  0  0  0  0  0  0
   38.6428   -1.2077   20.8810 C   0  0  0  0  0  0  0  0  0  0  0  0
   39.1394   -2.6642   20.9519 C   0  0  0  0  0  0  0  0  0  0  0  0
   40.3982   -2.8960   20.0777 N   0  3  0  0  0  0  0  0  0  0  0  0
   40.9912   -4.3101   20.2933 C   0  0  0  0  0  0  0  0  0  0  0  0
   42.2090   -4.4856   19.3687 C   0  0  0  0  0  0  0  0  0  0  0  0
   43.2631   -3.3875   19.5875 C   0  0  0  0  0  0  0  0  0  0  0  0
   42.6522   -1.9828   19.4510 C   0  0  0  0  0  0  0  0  0  0  0  0
   41.4405   -1.7929   20.3798 C   0  0  0  0  0  0  0  0  0  0  0  0
   35.7924   -1.0141   19.6265 C   0  0  0  0  0  0  0  0  0  0  0  0
   34.7373   -1.5283   18.8787 C   0  0  0  0  0  0  0  0  0  0  0  0
   27.4858   -3.1432   21.2162 H   0  0  0  0  0  0  0  0  0  0  0  0
   30.1803   -3.2825   22.2160 H   0  0  0  0  0  0  0  0  0  0  0  0
   32.3052   -3.6958   21.0788 H   0  0  0  0  0  0  0  0  0  0  0  0
   33.0821   -4.3958   18.4404 H   0  0  0  0  0  0  0  0  0  0  0  0
   31.8306   -2.8447   15.2644 H   0  0  0  0  0  0  0  0  0  0  0  0
   31.4730   -4.1759   16.3238 H   0  0  0  0  0  0  0  0  0  0  0  0
   30.9289   -1.1822   16.7960 H   0  0  0  0  0  0  0  0  0  0  0  0
   29.7236   -2.3937   16.4347 H   0  0  0  0  0  0  0  0  0  0  0  0
   28.4761   -1.9134   18.5374 H   0  0  0  0  0  0  0  0  0  0  0  0
   34.9369   -1.0726   16.3529 H   0  0  0  0  0  0  0  0  0  0  0  0
   36.9145   -1.4723   14.9693 H   0  0  0  0  0  0  0  0  0  0  0  0
   37.3424   -3.7179   14.0334 H   0  0  0  0  0  0  0  0  0  0  0  0
   35.7748   -5.5751   14.4818 H   0  0  0  0  0  0  0  0  0  0  0  0
   33.7744   -5.1914   15.8570 H   0  0  0  0  0  0  0  0  0  0  0  0
   34.1694   -4.3700   20.6514 H   0  0  0  0  0  0  0  0  0  0  0  0
   36.0152   -3.4764   21.9666 H   0  0  0  0  0  0  0  0  0  0  0  0
   38.6442   -0.8823   19.8393 H   0  0  0  0  0  0  0  0  0  0  0  0
   39.3279   -0.5529   21.4217 H   0  0  0  0  0  0  0  0  0  0  0  0
   39.4475   -2.9056   21.9705 H   0  0  0  0  0  0  0  0  0  0  0  0
   38.3870   -3.3843   20.6250 H   0  0  0  0  0  0  0  0  0  0  0  0
   41.2399   -4.4086   21.3515 H   0  0  0  0  0  0  0  0  0  0  0  0
   40.2210   -5.0306   20.0187 H   0  0  0  0  0  0  0  0  0  0  0  0
   42.6576   -5.4654   19.5369 H   0  0  0  0  0  0  0  0  0  0  0  0
   41.8794   -4.4780   18.3284 H   0  0  0  0  0  0  0  0  0  0  0  0
   43.7067   -3.4991   20.5784 H   0  0  0  0  0  0  0  0  0  0  0  0
   44.0793   -3.5088   18.8739 H   0  0  0  0  0  0  0  0  0  0  0  0
   43.4074   -1.2289   19.6769 H   0  0  0  0  0  0  0  0  0  0  0  0
   42.3501   -1.8097   18.4168 H   0  0  0  0  0  0  0  0  0  0  0  0
   40.9580   -0.8360   20.1749 H   0  0  0  0  0  0  0  0  0  0  0  0
   41.7006   -1.8627   21.4377 H   0  0  0  0  0  0  0  0  0  0  0  0
   36.2410   -0.0754   19.3359 H   0  0  0  0  0  0  0  0  0  0  0  0
   34.3807   -0.9817   18.0177 H   0  0  0  0  0  0  0  0  0  0  0  0
   40.1225   -2.8086   19.1092 H   0  0  0  0  0  0  0  0  0  0  0  0
  1  2  1  0  0  0  0
  1 33  1  0  0  0  0
  2 11  2  0  0  0  0
  2  3  1  0  0  0  0
  3  4  2  0  0  0  0
  3 34  1  0  0  0  0
  4  5  1  0  0  0  0
  4 35  1  0  0  0  0
  5 10  2  0  0  0  0
  5  6  1  0  0  0  0
  6  7  1  0  0  0  0
  6 18  1  0  0  0  0
  6 36  1  1  0  0  0
  7  8  1  0  0  0  0
  7 12  1  0  0  0  0
  8  9  1  0  0  0  0
  8 37  1  0  0  0  0
  8 38  1  0  0  0  0
  9 10  1  0  0  0  0
  9 39  1  0  0  0  0
  9 40  1  0  0  0  0
 10 11  1  0  0  0  0
 11 41  1  0  0  0  0
 12 17  2  0  0  0  0
 12 13  1  0  0  0  0
 13 14  2  0  0  0  0
 13 42  1  0  0  0  0
 14 15  1  0  0  0  0
 14 43  1  0  0  0  0
 15 16  2  0  0  0  0
 15 44  1  0  0  0  0
 16 17  1  0  0  0  0
 16 45  1  0  0  0  0
 17 46  1  0  0  0  0
 18 32  2  0  0  0  0
 18 19  1  0  0  0  0
 19 20  2  0  0  0  0
 19 47  1  0  0  0  0
 20 21  1  0  0  0  0
 20 48  1  0  0  0  0
 21 22  1  0  0  0  0
 21 31  2  0  0  0  0
 22 23  1  0  0  0  0
 23 24  1  0  0  0  0
 23 49  1  0  0  0  0
 23 50  1  0  0  0  0
 24 25  1  0  0  0  0
 24 51  1  0  0  0  0
 24 52  1  0  0  0  0
 25 30  1  0  0  0  0
 25 26  1  0  0  0  0
 25 65  1  0  0  0  0
 26 27  1  0  0  0  0
 26 53  1  0  0  0  0
 26 54  1  0  0  0  0
 27 28  1  0  0  0  0
 27 55  1  0  0  0  0
 27 56  1  0  0  0  0
 28 29  1  0  0  0  0
 28 57  1  0  0  0  0
 28 58  1  0  0  0  0
 29 30  1  0  0  0  0
 29 59  1  0  0  0  0
 29 60  1  0  0  0  0
 30 61  1  0  0  0  0
 30 62  1  0  0  0  0
 31 32  1  0  0  0  0
 31 63  1  0  0  0  0
 32 64  1  0  0  0  0
M  CHG  1  25   1
M  END
>  <OLD_LIGAND_DESCRIPTION>
CHEMBL101382

>  <SCORE_NORM_WEIGHT>
-0.1922

>  <SCORE_RB_PEN>
-68.5819

>  <TOTAL_SCORE>
-82.5819

>  <STANDARD_VALUE>
16.5

>  <SCORE_RB_PEN_NORM_CRT_HEVATOMS>
-21.602

>  <SCORE_NORM_CRT_WEIGHT>
-10.9448

>  <SCORE_NORM_CRT_HEVATOMS>
-26.0117

>  <EVAL>
2843844

>  <TIME>
10.4034

>  <SCORE_NORM_CONTACT>
-2.5025

>  <SCORE_NORM_HEVATOMS>
-2.5807

>  <glutadist>
33:5.4072, 1:5.8988, 34:6.7708, 2:7.1233, 3:7.4301, 11:8.2674, 41:8.3061,
4:8.7884, 35:9.1891, 10:9.5206, 5:9.7679, 40:10.6738, 9:10.7871,47:11.0799
, 39:11.2066, 6:11.2496, 36:11.3705, 19:11.5622, 18:11.7225,38:11.7455, 
8:11.895, 20:12.2239, 48:12.2546, 7:12.2689, 32:12.5249,37:12.7819, 
64:12.8096, 21:13.0054, 31:13.1373, 12:13.6264, 46:13.7084,22:13.8393, 
63:13.849, 17:14.2263, 42:14.2538, 13:14.5191, 52:14.9272,23:15.2296, 
24:15.5504, 51:15.569, 16:15.5964, 49:15.6313, 50:15.8242,14:15.8641, 
45:16.1262, 15:16.3621, 43:16.5824, 54:16.9478, 25:17.0109,65:17.0958, 
44:17.4236, 53:17.4882, 26:17.5316, 61:17.6777, 62:17.9363,30:17.9678, 
27:18.9871, 56:19.048, 29:19.3864, 55:19.4424, 60:19.4703,28:19.8811, 
57:20.0348, 59:20.0978, 58:20.8801

$$$$
CHEMBL101382
OpenBabel09101914563D_sdfconf

 65 69  0  0  1  0  0  0  0  0999 V2000
   37.3163    0.5011   14.8820 O   0  0  0  0  0  0  0  0  0  0  0  0
   36.6919   -0.2947   15.8051 C   0  0  0  0  0  0  0  0  0  0  0  0
   36.3007   -1.5843   15.4643 C   0  0  0  0  0  0  0  0  0  0  0  0
   35.6691   -2.3868   16.4107 C   0  0  0  0  0  0  0  0  0  0  0  0
   35.4023   -1.9229   17.7089 C   0  0  0  0  0  0  0  0  0  0  0  0
   34.7285   -2.8357   18.7600 C   0  0  1  0  0  0  0  0  0  0  0  0
   34.4384   -2.2117   20.0794 N   0  0  0  0  0  0  0  0  0  0  0  0
   35.4864   -1.2523   20.4552 C   0  0  0  0  0  0  0  0  0  0  0  0
   35.5490   -0.0957   19.4463 C   0  0  0  0  0  0  0  0  0  0  0  0
   35.8059   -0.6155   18.0447 C   0  0  0  0  0  0  0  0  0  0  0  0
   36.4480    0.1820   17.0904 C   0  0  0  0  0  0  0  0  0  0  0  0
   33.8225   -2.9058   21.1208 C   0  0  0  0  0  0  0  0  0  0  0  0
   33.5605   -4.2827   21.0493 C   0  0  0  0  0  0  0  0  0  0  0  0
   32.9401   -4.9426   22.1065 C   0  0  0  0  0  0  0  0  0  0  0  0
   32.5770   -4.2315   23.2463 C   0  0  0  0  0  0  0  0  0  0  0  0
   32.8307   -2.8660   23.3371 C   0  0  0  0  0  0  0  0  0  0  0  0
   33.4513   -2.2084   22.2785 C   0  0  0  0  0  0  0  0  0  0  0  0
   33.4930   -3.5156   18.1497 C   0  0  0  0  0  0  0  0  0  0  0  0
   33.6448   -4.6028   17.2841 C   0  0  0  0  0  0  0  0  0  0  0  0
   32.5271   -5.2157   16.7259 C   0  0  0  0  0  0  0  0  0  0  0  0
   31.2391   -4.7454   17.0269 C   0  0  0  0  0  0  0  0  0  0  0  0
   30.0733   -5.2909   16.5243 O   0  0  0  0  0  0  0  0  0  0  0  0
   29.6360   -6.5639   16.9964 C   0  0  0  0  0  0  0  0  0  0  0  0
   30.7180   -7.6270   16.7270 C   0  0  0  0  0  0  0  0  0  0  0  0
   30.1350   -9.0630   16.7086 N   0  3  0  0  0  0  0  0  0  0  0  0
   28.6999   -9.1047   17.2889 C   0  0  0  0  0  0  0  0  0  0  0  0
   28.1697  -10.5469   17.2029 C   0  0  0  0  0  0  0  0  0  0  0  0
   29.0988  -11.5468   17.9113 C   0  0  0  0  0  0  0  0  0  0  0  0
   30.5412  -11.4466   17.3874 C   0  0  0  0  0  0  0  0  0  0  0  0
   31.0850  -10.0104   17.4794 C   0  0  0  0  0  0  0  0  0  0  0  0
   31.0953   -3.6561   17.8868 C   0  0  0  0  0  0  0  0  0  0  0  0
   32.2123   -3.0423   18.4458 C   0  0  0  0  0  0  0  0  0  0  0  0
   37.7478    1.2623   15.2767 H   0  0  0  0  0  0  0  0  0  0  0  0
   36.4887   -1.9681   14.4721 H   0  0  0  0  0  0  0  0  0  0  0  0
   35.3857   -3.3898   16.1278 H   0  0  0  0  0  0  0  0  0  0  0  0
   35.4553   -3.6260   18.9552 H   0  0  0  0  0  0  0  0  0  0  0  0
   35.2663   -0.8158   21.4303 H   0  0  0  0  0  0  0  0  0  0  0  0
   36.4525   -1.7476   20.5661 H   0  0  0  0  0  0  0  0  0  0  0  0
   34.6100    0.4598   19.4645 H   0  0  0  0  0  0  0  0  0  0  0  0
   36.3283    0.6087   19.7405 H   0  0  0  0  0  0  0  0  0  0  0  0
   36.7563    1.1835   17.3542 H   0  0  0  0  0  0  0  0  0  0  0  0
   33.8425   -4.8580   20.1809 H   0  0  0  0  0  0  0  0  0  0  0  0
   32.7436   -6.0027   22.0428 H   0  0  0  0  0  0  0  0  0  0  0  0
   32.0952   -4.7433   24.0664 H   0  0  0  0  0  0  0  0  0  0  0  0
   32.5454   -2.3183   24.2234 H   0  0  0  0  0  0  0  0  0  0  0  0
   33.6350   -1.1463   22.3582 H   0  0  0  0  0  0  0  0  0  0  0  0
   34.6317   -4.9728   17.0458 H   0  0  0  0  0  0  0  0  0  0  0  0
   32.6818   -6.0524   16.0620 H   0  0  0  0  0  0  0  0  0  0  0  0
   29.4431   -6.5176   18.0695 H   0  0  0  0  0  0  0  0  0  0  0  0
   28.7005   -6.8532   16.5153 H   0  0  0  0  0  0  0  0  0  0  0  0
   31.1502   -7.4786   15.7361 H   0  0  0  0  0  0  0  0  0  0  0  0
   31.5164   -7.6163   17.4713 H   0  0  0  0  0  0  0  0  0  0  0  0
   28.7436   -8.7252   18.3114 H   0  0  0  0  0  0  0  0  0  0  0  0
   28.0810   -8.4537   16.6716 H   0  0  0  0  0  0  0  0  0  0  0  0
   27.1723  -10.5965   17.6415 H   0  0  0  0  0  0  0  0  0  0  0  0
   28.0543  -10.8297   16.1553 H   0  0  0  0  0  0  0  0  0  0  0  0
   29.0859  -11.3591   18.9864 H   0  0  0  0  0  0  0  0  0  0  0  0
   28.7239  -12.5623   17.7759 H   0  0  0  0  0  0  0  0  0  0  0  0
   31.1867  -12.1187   17.9541 H   0  0  0  0  0  0  0  0  0  0  0  0
   30.5829  -11.7870   16.3515 H   0  0  0  0  0  0  0  0  0  0  0  0
   32.0595   -9.9471   16.9928 H   0  0  0  0  0  0  0  0  0  0  0  0
   31.1546   -9.6471   18.5065 H   0  0  0  0  0  0  0  0  0  0  0  0
   30.1099   -3.2829   18.1245 H   0  0  0  0  0  0  0  0  0  0  0  0
   32.0791   -2.2005   19.1098 H   0  0  0  0  0  0  0  0  0  0  0  0
   30.1003   -9.3703   15.7463 H   0  0  0  0  0  0  0  0  0  0  0  0
  1  2  1  0  0  0  0
  1 33  1  0  0  0  0
  2 11  2  0  0  0  0
  2  3  1  0  0  0  0
  3  4  2  0  0  0  0
  3 34  1  0  0  0  0
  4  5  1  0  0  0  0
  4 35  1  0  0  0  0
  5 10  2  0  0  0  0
  5  6  1  0  0  0  0
  6  7  1  0  0  0  0
  6 18  1  0  0  0  0
  6 36  1  1  0  0  0
  7  8  1  0  0  0  0
  7 12  1  0  0  0  0
  8  9  1  0  0  0  0
  8 37  1  0  0  0  0
  8 38  1  0  0  0  0
  9 10  1  0  0  0  0
  9 39  1  0  0  0  0
  9 40  1  0  0  0  0
 10 11  1  0  0  0  0
 11 41  1  0  0  0  0
 12 17  2  0  0  0  0
 12 13  1  0  0  0  0
 13 14  2  0  0  0  0
 13 42  1  0  0  0  0
 14 15  1  0  0  0  0
 14 43  1  0  0  0  0
 15 16  2  0  0  0  0
 15 44  1  0  0  0  0
 16 17  1  0  0  0  0
 16 45  1  0  0  0  0
 17 46  1  0  0  0  0
 18 32  2  0  0  0  0
 18 19  1  0  0  0  0
 19 20  2  0  0  0  0
 19 47  1  0  0  0  0
 20 21  1  0  0  0  0
 20 48  1  0  0  0  0
 21 22  1  0  0  0  0
 21 31  2  0  0  0  0
 22 23  1  0  0  0  0
 23 24  1  0  0  0  0
 23 49  1  0  0  0  0
 23 50  1  0  0  0  0
 24 25  1  0  0  0  0
 24 51  1  0  0  0  0
 24 52  1  0  0  0  0
 25 30  1  0  0  0  0
 25 26  1  0  0  0  0
 25 65  1  0  0  0  0
 26 27  1  0  0  0  0
 26 53  1  0  0  0  0
 26 54  1  0  0  0  0
 27 28  1  0  0  0  0
 27 55  1  0  0  0  0
 27 56  1  0  0  0  0
 28 29  1  0  0  0  0
 28 57  1  0  0  0  0
 28 58  1  0  0  0  0
 29 30  1  0  0  0  0
 29 59  1  0  0  0  0
 29 60  1  0  0  0  0
 30 61  1  0  0  0  0
 30 62  1  0  0  0  0
 31 32  1  0  0  0  0
 31 63  1  0  0  0  0
 32 64  1  0  0  0  0
M  CHG  1  25   1
M  END
>  <OLD_LIGAND_DESCRIPTION>
CHEMBL101382

>  <SCORE_NORM_WEIGHT>
-0.1868

>  <SCORE_RB_PEN>
-66.2366

>  <TOTAL_SCORE>
-80.2366

>  <STANDARD_VALUE>
16.5

>  <SCORE_RB_PEN_NORM_CRT_HEVATOMS>
-20.8632

>  <SCORE_NORM_CRT_WEIGHT>
-10.634

>  <SCORE_NORM_CRT_HEVATOMS>
-25.2729

>  <EVAL>
2843844

>  <TIME>
10.4034

>  <SCORE_NORM_CONTACT>
-2.4314

>  <SCORE_NORM_HEVATOMS>
-2.5074

>  <glutadist>
44:8.0649, 45:8.4044, 15:8.6442, 16:8.8237, 14:9.4522, 63:9.4537,43:9.5429
, 49:9.6604, 17:9.7826, 46:10.0993, 53:10.1082, 64:10.1754,31:10.272, 
13:10.3525, 12:10.5171, 23:10.6271, 32:10.6559, 50:10.6922,22:10.9273, 
54:10.9737, 26:11.0449, 42:11.0718, 21:11.1111, 55:11.1694,57:11.4685, 
7:11.5808, 52:11.686, 62:11.7234, 27:11.7432, 24:11.7654,18:11.821, 
37:11.9777, 25:12.0887, 20:12.2393, 28:12.2503, 6:12.466,8:12.4672, 
30:12.5238, 39:12.5568, 19:12.5638, 56:12.6444, 51:12.7056,58:12.9042, 
65:12.9382, 36:12.975, 48:12.9808, 29:13.1393, 9:13.2009,38:13.231, 
61:13.3523, 47:13.5045, 59:13.5478, 5:13.6755, 40:13.9232,10:14.0086, 
60:14.032, 35:14.5676, 4:14.6323, 11:15.2194, 41:15.5805,3:15.7866, 
2:16.0632, 34:16.5432, 1:17.2684, 33:17.5403

$$$$
CHEMBL101382
OpenBabel09101914563D_sdfconf

 65 69  0  0  1  0  0  0  0  0999 V2000
   32.5700   -2.9337   24.6063 O   0  0  0  0  0  0  0  0  0  0  0  0
   32.8458   -2.8356   23.2685 C   0  0  0  0  0  0  0  0  0  0  0  0
   31.8350   -3.0194   22.3321 C   0  0  0  0  0  0  0  0  0  0  0  0
   32.1248   -2.9148   20.9742 C   0  0  0  0  0  0  0  0  0  0  0  0
   33.4236   -2.6379   20.5179 C   0  0  0  0  0  0  0  0  0  0  0  0
   33.7252   -2.4931   19.0079 C   0  0  1  0  0  0  0  0  0  0  0  0
   35.1498   -2.2643   18.6437 N   0  0  0  0  0  0  0  0  0  0  0  0
   35.8263   -1.4280   19.6451 C   0  0  0  0  0  0  0  0  0  0  0  0
   35.8477   -2.1295   21.0115 C   0  0  0  0  0  0  0  0  0  0  0  0
   34.4398   -2.4502   21.4756 C   0  0  0  0  0  0  0  0  0  0  0  0
   34.1387   -2.5485   22.8389 C   0  0  0  0  0  0  0  0  0  0  0  0
   35.5760   -2.1274   17.3227 C   0  0  0  0  0  0  0  0  0  0  0  0
   35.3959   -3.1423   16.3701 C   0  0  0  0  0  0  0  0  0  0  0  0
   35.8378   -2.9729   15.0609 C   0  0  0  0  0  0  0  0  0  0  0  0
   36.4630   -1.7858   14.6915 C   0  0  0  0  0  0  0  0  0  0  0  0
   36.6485   -0.7666   15.6211 C   0  0  0  0  0  0  0  0  0  0  0  0
   36.2056   -0.9385   16.9297 C   0  0  0  0  0  0  0  0  0  0  0  0
   33.1042   -3.6664   18.2339 C   0  0  0  0  0  0  0  0  0  0  0  0
   31.8916   -3.4994   17.5584 C   0  0  0  0  0  0  0  0  0  0  0  0
   31.3251   -4.5628   16.8621 C   0  0  0  0  0  0  0  0  0  0  0  0
   31.9666   -5.8112   16.8343 C   0  0  0  0  0  0  0  0  0  0  0  0
   31.4829   -6.9210   16.1684 O   0  0  0  0  0  0  0  0  0  0  0  0
   30.6302   -7.8338   16.8571 C   0  0  0  0  0  0  0  0  0  0  0  0
   30.2176   -8.9826   15.9173 C   0  0  0  0  0  0  0  0  0  0  0  0
   29.2162   -9.9565   16.5889 N   0  3  0  0  0  0  0  0  0  0  0  0
   27.8509   -9.2771   16.8574 C   0  0  0  0  0  0  0  0  0  0  0  0
   26.8965  -10.3083   17.4853 C   0  0  0  0  0  0  0  0  0  0  0  0
   27.4814  -10.9335   18.7627 C   0  0  0  0  0  0  0  0  0  0  0  0
   28.8730  -11.5373   18.5100 C   0  0  0  0  0  0  0  0  0  0  0  0
   29.8387  -10.5110   17.8925 C   0  0  0  0  0  0  0  0  0  0  0  0
   33.1735   -5.9723   17.5157 C   0  0  0  0  0  0  0  0  0  0  0  0
   33.7411   -4.9096   18.2124 C   0  0  0  0  0  0  0  0  0  0  0  0
   31.7889   -3.4608   24.7884 H   0  0  0  0  0  0  0  0  0  0  0  0
   30.8266   -3.2375   22.6523 H   0  0  0  0  0  0  0  0  0  0  0  0
   31.3213   -3.0485   20.2651 H   0  0  0  0  0  0  0  0  0  0  0  0
   33.1882   -1.5952   18.6975 H   0  0  0  0  0  0  0  0  0  0  0  0
   36.8641   -1.2578   19.3556 H   0  0  0  0  0  0  0  0  0  0  0  0
   35.3713   -0.4378   19.7037 H   0  0  0  0  0  0  0  0  0  0  0  0
   36.4295   -3.0500   20.9436 H   0  0  0  0  0  0  0  0  0  0  0  0
   36.3555   -1.4983   21.7422 H   0  0  0  0  0  0  0  0  0  0  0  0
   34.9221   -2.4023   23.5687 H   0  0  0  0  0  0  0  0  0  0  0  0
   34.9040   -4.0673   16.6294 H   0  0  0  0  0  0  0  0  0  0  0  0
   35.6936   -3.7591   14.3346 H   0  0  0  0  0  0  0  0  0  0  0  0
   36.8063   -1.6544   13.6759 H   0  0  0  0  0  0  0  0  0  0  0  0
   37.1359    0.1522   15.3297 H   0  0  0  0  0  0  0  0  0  0  0  0
   36.3634   -0.1427   17.6440 H   0  0  0  0  0  0  0  0  0  0  0  0
   31.3896   -2.5427   17.5734 H   0  0  0  0  0  0  0  0  0  0  0  0
   30.3883   -4.3979   16.3522 H   0  0  0  0  0  0  0  0  0  0  0  0
   31.1507   -8.2513   17.7207 H   0  0  0  0  0  0  0  0  0  0  0  0
   29.7430   -7.3231   17.2344 H   0  0  0  0  0  0  0  0  0  0  0  0
   29.6929   -8.5843   15.0473 H   0  0  0  0  0  0  0  0  0  0  0  0
   31.0669   -9.5801   15.5809 H   0  0  0  0  0  0  0  0  0  0  0  0
   28.0301   -8.4132   17.5000 H   0  0  0  0  0  0  0  0  0  0  0  0
   27.4537   -8.9548   15.8950 H   0  0  0  0  0  0  0  0  0  0  0  0
   25.9418   -9.8321   17.7123 H   0  0  0  0  0  0  0  0  0  0  0  0
   26.6787  -11.0920   16.7579 H   0  0  0  0  0  0  0  0  0  0  0  0
   27.5482  -10.1741   19.5438 H   0  0  0  0  0  0  0  0  0  0  0  0
   26.8064  -11.7016   19.1430 H   0  0  0  0  0  0  0  0  0  0  0  0
   29.2879  -11.9119   19.4466 H   0  0  0  0  0  0  0  0  0  0  0  0
   28.7869  -12.4012   17.8489 H   0  0  0  0  0  0  0  0  0  0  0  0
   30.7749  -10.9977   17.6150 H   0  0  0  0  0  0  0  0  0  0  0  0
   30.0375   -9.6640   18.5519 H   0  0  0  0  0  0  0  0  0  0  0  0
   33.6759   -6.9284   17.5042 H   0  0  0  0  0  0  0  0  0  0  0  0
   34.6767   -5.0552   18.7328 H   0  0  0  0  0  0  0  0  0  0  0  0
   29.0692  -10.7325   15.9581 H   0  0  0  0  0  0  0  0  0  0  0  0
  1  2  1  0  0  0  0
  1 33  1  0  0  0  0
  2 11  2  0  0  0  0
  2  3  1  0  0  0  0
  3  4  2  0  0  0  0
  3 34  1  0  0  0  0
  4  5  1  0  0  0  0
  4 35  1  0  0  0  0
  5 10  2  0  0  0  0
  5  6  1  0  0  0  0
  6  7  1  0  0  0  0
  6 18  1  0  0  0  0
  6 36  1  6  0  0  0
  7  8  1  0  0  0  0
  7 12  1  0  0  0  0
  8  9  1  0  0  0  0
  8 37  1  0  0  0  0
  8 38  1  0  0  0  0
  9 10  1  0  0  0  0
  9 39  1  0  0  0  0
  9 40  1  0  0  0  0
 10 11  1  0  0  0  0
 11 41  1  0  0  0  0
 12 17  2  0  0  0  0
 12 13  1  0  0  0  0
 13 14  2  0  0  0  0
 13 42  1  0  0  0  0
 14 15  1  0  0  0  0
 14 43  1  0  0  0  0
 15 16  2  0  0  0  0
 15 44  1  0  0  0  0
 16 17  1  0  0  0  0
 16 45  1  0  0  0  0
 17 46  1  0  0  0  0
 18 32  2  0  0  0  0
 18 19  1  0  0  0  0
 19 20  2  0  0  0  0
 19 47  1  0  0  0  0
 20 21  1  0  0  0  0
 20 48  1  0  0  0  0
 21 22  1  0  0  0  0
 21 31  2  0  0  0  0
 22 23  1  0  0  0  0
 23 24  1  0  0  0  0
 23 49  1  0  0  0  0
 23 50  1  0  0  0  0
 24 25  1  0  0  0  0
 24 51  1  0  0  0  0
 24 52  1  0  0  0  0
 25 30  1  0  0  0  0
 25 26  1  0  0  0  0
 25 65  1  0  0  0  0
 26 27  1  0  0  0  0
 26 53  1  0  0  0  0
 26 54  1  0  0  0  0
 27 28  1  0  0  0  0
 27 55  1  0  0  0  0
 27 56  1  0  0  0  0
 28 29  1  0  0  0  0
 28 57  1  0  0  0  0
 28 58  1  0  0  0  0
 29 30  1  0  0  0  0
 29 59  1  0  0  0  0
 29 60  1  0  0  0  0
 30 61  1  0  0  0  0
 30 62  1  0  0  0  0
 31 32  1  0  0  0  0
 31 63  1  0  0  0  0
 32 64  1  0  0  0  0
M  CHG  1  25   1
M  END
>  <OLD_LIGAND_DESCRIPTION>
CHEMBL101382

>  <SCORE_NORM_WEIGHT>
-0.181

>  <SCORE_RB_PEN>
-63.7437

>  <TOTAL_SCORE>
-77.7437

>  <STANDARD_VALUE>
16.5

>  <SCORE_RB_PEN_NORM_CRT_HEVATOMS>
-20.078

>  <SCORE_NORM_CRT_WEIGHT>
-10.3036

>  <SCORE_NORM_CRT_HEVATOMS>
-24.4877

>  <EVAL>
2843844

>  <TIME>
10.4034

>  <SCORE_NORM_CONTACT>
-2.4295

>  <SCORE_NORM_HEVATOMS>
-2.4295

>  <glutadist>
34:7.1484, 33:7.5237, 3:8.2044, 1:8.326, 35:8.8075, 2:8.8575, 4:9.0839,
57:9.7177, 11:10.2334, 53:10.273, 55:10.3692, 5:10.4503, 47:10.7212,
28:10.7281, 50:10.7517, 41:10.8393, 58:10.8881, 10:10.9657, 27:11.0287,
19:11.0468, 62:11.089, 48:11.1135, 26:11.1643, 20:11.2698, 36:11.3667,
18:11.4713, 6:11.5154, 49:11.5471, 54:11.6604, 23:11.6985, 59:11.6986,
29:11.7884, 21:11.9014, 30:11.9147, 56:12.0203, 32:12.083, 25:12.2284,
31:12.2862, 22:12.3855, 9:12.4671, 64:12.5541, 24:12.6833, 60:12.7664,
40:12.7714, 61:12.8376, 38:12.8505, 63:12.8972, 7:12.9153, 51:12.9674,
39:12.9819, 65:13.0696, 8:13.0933, 52:13.6163, 42:13.8971, 12:14.0222,
37:14.1634, 13:14.4196, 46:14.776, 17:14.9009, 14:15.6158, 43:16.0153,
16:16.0619, 15:16.3931, 45:16.7817, 44:17.343

$$$$
CHEMBL101382
OpenBabel09101914563D_sdfconf

 65 69  0  0  1  0  0  0  0  0999 V2000
   32.5888   -2.6042   24.2550 O   0  0  0  0  0  0  0  0  0  0  0  0
   33.0744   -2.6702   22.9762 C   0  0  0  0  0  0  0  0  0  0  0  0
   34.1174   -1.8402   22.5820 C   0  0  0  0  0  0  0  0  0  0  0  0
   34.6060   -1.9167   21.2804 C   0  0  0  0  0  0  0  0  0  0  0  0
   34.0630   -2.8084   20.3415 C   0  0  0  0  0  0  0  0  0  0  0  0
   34.6362   -2.9055   18.9083 C   0  0  1  0  0  0  0  0  0  0  0  0
   33.9362   -3.8391   17.9849 N   0  0  0  0  0  0  0  0  0  0  0  0
   33.4504   -5.0280   18.6993 C   0  0  0  0  0  0  0  0  0  0  0  0
   32.4165   -4.6347   19.7651 C   0  0  0  0  0  0  0  0  0  0  0  0
   33.0083   -3.6473   20.7526 C   0  0  0  0  0  0  0  0  0  0  0  0
   32.5284   -3.5704   22.0651 C   0  0  0  0  0  0  0  0  0  0  0  0
   34.3300   -4.0226   16.6594 C   0  0  0  0  0  0  0  0  0  0  0  0
   35.5012   -3.4486   16.1413 C   0  0  0  0  0  0  0  0  0  0  0  0
   35.8616   -3.6495   14.8117 C   0  0  0  0  0  0  0  0  0  0  0  0
   35.0542   -4.4279   13.9878 C   0  0  0  0  0  0  0  0  0  0  0  0
   33.8902   -5.0077   14.4838 C   0  0  0  0  0  0  0  0  0  0  0  0
   33.5321   -4.8054   15.8139 C   0  0  0  0  0  0  0  0  0  0  0  0
   34.7942   -1.4990   18.3099 C   0  0  0  0  0  0  0  0  0  0  0  0
   33.9928   -1.0976   17.2371 C   0  0  0  0  0  0  0  0  0  0  0  0
   34.1390    0.1738   16.6903 C   0  0  0  0  0  0  0  0  0  0  0  0
   35.0935    1.0616   17.2113 C   0  0  0  0  0  0  0  0  0  0  0  0
   35.3077    2.3416   16.7371 O   0  0  0  0  0  0  0  0  0  0  0  0
   34.4105    2.8900   15.7733 C   0  0  0  0  0  0  0  0  0  0  0  0
   34.6709    4.3994   15.6084 C   0  0  0  0  0  0  0  0  0  0  0  0
   34.4169    5.1834   16.9211 N   0  3  0  0  0  0  0  0  0  0  0  0
   32.9271    5.1295   17.3398 C   0  0  0  0  0  0  0  0  0  0  0  0
   32.7547    5.8906   18.6663 C   0  0  0  0  0  0  0  0  0  0  0  0
   33.2671    7.3375   18.5725 C   0  0  0  0  0  0  0  0  0  0  0  0
   34.7229    7.3904   18.0798 C   0  0  0  0  0  0  0  0  0  0  0  0
   34.9039    6.6419   16.7479 C   0  0  0  0  0  0  0  0  0  0  0  0
   35.8941    0.6520   18.2781 C   0  0  0  0  0  0  0  0  0  0  0  0
   35.7488   -0.6191   18.8259 C   0  0  0  0  0  0  0  0  0  0  0  0
   31.6551   -2.8193   24.3110 H   0  0  0  0  0  0  0  0  0  0  0  0
   34.5533   -1.1409   23.2806 H   0  0  0  0  0  0  0  0  0  0  0  0
   35.4255   -1.2716   20.9999 H   0  0  0  0  0  0  0  0  0  0  0  0
   35.6435   -3.3064   19.0336 H   0  0  0  0  0  0  0  0  0  0  0  0
   32.9535   -5.7080   18.0060 H   0  0  0  0  0  0  0  0  0  0  0  0
   34.2781   -5.5966   19.1264 H   0  0  0  0  0  0  0  0  0  0  0  0
   31.5423   -4.1926   19.2845 H   0  0  0  0  0  0  0  0  0  0  0  0
   32.0634   -5.5273   20.2836 H   0  0  0  0  0  0  0  0  0  0  0  0
   31.7201   -4.2172   22.3749 H   0  0  0  0  0  0  0  0  0  0  0  0
   36.1494   -2.8503   16.7632 H   0  0  0  0  0  0  0  0  0  0  0  0
   36.7654   -3.2047   14.4224 H   0  0  0  0  0  0  0  0  0  0  0  0
   35.3335   -4.5835   12.9561 H   0  0  0  0  0  0  0  0  0  0  0  0
   33.2662   -5.6097   13.8397 H   0  0  0  0  0  0  0  0  0  0  0  0
   32.6213   -5.2542   16.1843 H   0  0  0  0  0  0  0  0  0  0  0  0
   33.2551   -1.7731   16.8285 H   0  0  0  0  0  0  0  0  0  0  0  0
   33.5035    0.4498   15.8629 H   0  0  0  0  0  0  0  0  0  0  0  0
   34.5520    2.3979   14.8095 H   0  0  0  0  0  0  0  0  0  0  0  0
   33.3744    2.7202   16.0702 H   0  0  0  0  0  0  0  0  0  0  0  0
   35.7206    4.5740   15.3669 H   0  0  0  0  0  0  0  0  0  0  0  0
   34.0455    4.8552   14.8385 H   0  0  0  0  0  0  0  0  0  0  0  0
   32.3371    5.5520   16.5245 H   0  0  0  0  0  0  0  0  0  0  0  0
   32.6689    4.0810   17.4875 H   0  0  0  0  0  0  0  0  0  0  0  0
   31.7026    5.8904   18.9539 H   0  0  0  0  0  0  0  0  0  0  0  0
   33.2858    5.3624   19.4599 H   0  0  0  0  0  0  0  0  0  0  0  0
   32.6300    7.9075   17.8941 H   0  0  0  0  0  0  0  0  0  0  0  0
   33.1862    7.8239   19.5457 H   0  0  0  0  0  0  0  0  0  0  0  0
   35.0341    8.4290   17.9604 H   0  0  0  0  0  0  0  0  0  0  0  0
   35.3843    6.9599   18.8333 H   0  0  0  0  0  0  0  0  0  0  0  0
   35.9620    6.5940   16.4861 H   0  0  0  0  0  0  0  0  0  0  0  0
   34.3349    7.0868   15.9293 H   0  0  0  0  0  0  0  0  0  0  0  0
   36.6340    1.3247   18.6866 H   0  0  0  0  0  0  0  0  0  0  0  0
   36.3782   -0.9163   19.6522 H   0  0  0  0  0  0  0  0  0  0  0  0
   34.9700    4.7537   17.6499 H   0  0  0  0  0  0  0  0  0  0  0  0
  1  2  1  0  0  0  0
  1 33  1  0  0  0  0
  2 11  2  0  0  0  0
  2  3  1  0  0  0  0
  3  4  2  0  0  0  0
  3 34  1  0  0  0  0
  4  5  1  0  0  0  0
  4 35  1  0  0  0  0
  5 10  2  0  0  0  0
  5  6  1  0  0  0  0
  6  7  1  0  0  0  0
  6 18  1  0  0  0  0
  6 36  1  1  0  0  0
  7  8  1  0  0  0  0
  7 12  1  0  0  0  0
  8  9  1  0  0  0  0
  8 37  1  0  0  0  0
  8 38  1  0  0  0  0
  9 10  1  0  0  0  0
  9 39  1  0  0  0  0
  9 40  1  0  0  0  0
 10 11  1  0  0  0  0
 11 41  1  0  0  0  0
 12 17  2  0  0  0  0
 12 13  1  0  0  0  0
 13 14  2  0  0  0  0
 13 42  1  0  0  0  0
 14 15  1  0  0  0  0
 14 43  1  0  0  0  0
 15 16  2  0  0  0  0
 15 44  1  0  0  0  0
 16 17  1  0  0  0  0
 16 45  1  0  0  0  0
 17 46  1  0  0  0  0
 18 32  2  0  0  0  0
 18 19  1  0  0  0  0
 19 20  2  0  0  0  0
 19 47  1  0  0  0  0
 20 21  1  0  0  0  0
 20 48  1  0  0  0  0
 21 22  1  0  0  0  0
 21 31  2  0  0  0  0
 22 23  1  0  0  0  0
 23 24  1  0  0  0  0
 23 49  1  0  0  0  0
 23 50  1  0  0  0  0
 24 25  1  0  0  0  0
 24 51  1  0  0  0  0
 24 52  1  0  0  0  0
 25 30  1  0  0  0  0
 25 26  1  0  0  0  0
 25 65  1  0  0  0  0
 26 27  1  0  0  0  0
 26 53  1  0  0  0  0
 26 54  1  0  0  0  0
 27 28  1  0  0  0  0
 27 55  1  0  0  0  0
 27 56  1  0  0  0  0
 28 29  1  0  0  0  0
 28 57  1  0  0  0  0
 28 58  1  0  0  0  0
 29 30  1  0  0  0  0
 29 59  1  0  0  0  0
 29 60  1  0  0  0  0
 30 61  1  0  0  0  0
 30 62  1  0  0  0  0
 31 32  1  0  0  0  0
 31 63  1  0  0  0  0
 32 64  1  0  0  0  0
M  CHG  1  25   1
M  END
>  <OLD_LIGAND_DESCRIPTION>
CHEMBL101382

>  <SCORE_NORM_WEIGHT>
-0.1784

>  <SCORE_RB_PEN>
-62.643

>  <TOTAL_SCORE>
-76.643

>  <STANDARD_VALUE>
16.5

>  <SCORE_RB_PEN_NORM_CRT_HEVATOMS>
-19.7313

>  <SCORE_NORM_CRT_WEIGHT>
-10.1577

>  <SCORE_NORM_CRT_HEVATOMS>
-24.141

>  <EVAL>
2843844

>  <TIME>
10.4034

>  <SCORE_NORM_CONTACT>
-2.3951

>  <SCORE_NORM_HEVATOMS>
-2.3951

>  <glutadist>
33:7.4705, 41:8.1306, 1:8.4137, 11:8.9468, 2:9.1668, 39:9.6374, 40:9.6581
 , 10:9.9593, 9:10.0724, 3:10.3603, 34:10.7181, 5:11.086, 4:11.2457,
8:11.578, 37:11.7505, 38:12.1021, 35:12.1942, 7:12.2802, 6:12.3054,
47:12.6127, 46:12.7044, 18:12.889, 19:12.9744, 36:13.0933, 12:13.4422,
17:13.5246, 55:13.5266, 32:13.5548, 64:13.6577, 20:13.7044, 54:13.7787,
56:13.8927, 48:13.8969, 31:14.2546, 27:14.2665, 21:14.3326, 50:14.4538,
26:14.6017, 13:14.6474, 16:14.7675, 42:14.7742, 63:14.8605, 45:14.9554,
53:14.9933, 22:15.1999, 23:15.3812, 58:15.4544, 65:15.5365, 28:15.5698,
25:15.7828, 14:15.8032, 15:15.8538, 49:15.9207, 57:15.9321, 24:16.3128,
60:16.5334, 52:16.6349, 29:16.7004, 43:16.729, 44:16.8168, 30:17.0016,
51:17.2208, 62:17.3639, 59:17.6225, 61:17.786

$$$$
CHEMBL101382
OpenBabel09101914563D_sdfconf

 65 69  0  0  1  0  0  0  0  0999 V2000
   41.1333   -1.8823   21.0718 O   0  0  0  0  0  0  0  0  0  0  0  0
   39.8969   -1.9121   20.4837 C   0  0  0  0  0  0  0  0  0  0  0  0
   39.7546   -1.5830   19.1407 C   0  0  0  0  0  0  0  0  0  0  0  0
   38.4937   -1.6190   18.5511 C   0  0  0  0  0  0  0  0  0  0  0  0
   37.3484   -1.9703   19.2836 C   0  0  0  0  0  0  0  0  0  0  0  0
   35.9585   -2.0370   18.6086 C   0  0  1  0  0  0  0  0  0  0  0  0
   34.8117   -2.3570   19.5012 N   0  0  0  0  0  0  0  0  0  0  0  0
   35.2033   -3.3118   20.5475 C   0  0  0  0  0  0  0  0  0  0  0  0
   36.2873   -2.7084   21.4533 C   0  0  0  0  0  0  0  0  0  0  0  0
   37.5045   -2.3052   20.6432 C   0  0  0  0  0  0  0  0  0  0  0  0
   38.7765   -2.2748   21.2264 C   0  0  0  0  0  0  0  0  0  0  0  0
   33.4983   -2.4389   19.0387 C   0  0  0  0  0  0  0  0  0  0  0  0
   33.1503   -2.1221   17.7165 C   0  0  0  0  0  0  0  0  0  0  0  0
   31.8281   -2.2111   17.2902 C   0  0  0  0  0  0  0  0  0  0  0  0
   30.8412   -2.6195   18.1823 C   0  0  0  0  0  0  0  0  0  0  0  0
   31.1668   -2.9405   19.4969 C   0  0  0  0  0  0  0  0  0  0  0  0
   32.4899   -2.8506   19.9207 C   0  0  0  0  0  0  0  0  0  0  0  0
   35.7171   -0.7671   17.7777 C   0  0  0  0  0  0  0  0  0  0  0  0
   35.9310   -0.7799   16.3962 C   0  0  0  0  0  0  0  0  0  0  0  0
   35.7186    0.3712   15.6435 C   0  0  0  0  0  0  0  0  0  0  0  0
   35.2896    1.5538   16.2664 C   0  0  0  0  0  0  0  0  0  0  0  0
   35.0498    2.7415   15.6023 O   0  0  0  0  0  0  0  0  0  0  0  0
   35.1295    3.9723   16.3189 C   0  0  0  0  0  0  0  0  0  0  0  0
   34.2391    5.0338   15.6456 C   0  0  0  0  0  0  0  0  0  0  0  0
   33.6196    6.0147   16.6735 N   0  3  0  0  0  0  0  0  0  0  0  0
   34.6693    7.0187   17.2098 C   0  0  0  0  0  0  0  0  0  0  0  0
   33.9798    7.9838   18.1905 C   0  0  0  0  0  0  0  0  0  0  0  0
   33.2713    7.2372   19.3331 C   0  0  0  0  0  0  0  0  0  0  0  0
   32.2872    6.1848   18.7955 C   0  0  0  0  0  0  0  0  0  0  0  0
   32.9693    5.2076   17.8225 C   0  0  0  0  0  0  0  0  0  0  0  0
   35.0840    1.5609   17.6465 C   0  0  0  0  0  0  0  0  0  0  0  0
   35.2960    0.4105   18.4004 C   0  0  0  0  0  0  0  0  0  0  0  0
   41.1217   -1.4830   21.9445 H   0  0  0  0  0  0  0  0  0  0  0  0
   40.6166   -1.3048   18.5520 H   0  0  0  0  0  0  0  0  0  0  0  0
   38.4087   -1.3722   17.5032 H   0  0  0  0  0  0  0  0  0  0  0  0
   36.0278   -2.8647   17.9007 H   0  0  0  0  0  0  0  0  0  0  0  0
   34.3485   -3.5468   21.1830 H   0  0  0  0  0  0  0  0  0  0  0  0
   35.5183   -4.2630   20.1149 H   0  0  0  0  0  0  0  0  0  0  0  0
   35.8884   -1.8364   21.9738 H   0  0  0  0  0  0  0  0  0  0  0  0
   36.5645   -3.4271   22.2258 H   0  0  0  0  0  0  0  0  0  0  0  0
   38.8900   -2.5339   22.2694 H   0  0  0  0  0  0  0  0  0  0  0  0
   33.8991   -1.8137   17.0030 H   0  0  0  0  0  0  0  0  0  0  0  0
   31.5701   -1.9664   16.2704 H   0  0  0  0  0  0  0  0  0  0  0  0
   29.8152   -2.6883   17.8518 H   0  0  0  0  0  0  0  0  0  0  0  0
   30.3968   -3.2554   20.1858 H   0  0  0  0  0  0  0  0  0  0  0  0
   32.7282   -3.0945   20.9464 H   0  0  0  0  0  0  0  0  0  0  0  0
   36.2612   -1.6848   15.9068 H   0  0  0  0  0  0  0  0  0  0  0  0
   35.8936    0.3249   14.5795 H   0  0  0  0  0  0  0  0  0  0  0  0
   34.7938    3.8276   17.3471 H   0  0  0  0  0  0  0  0  0  0  0  0
   36.1609    4.3253   16.3657 H   0  0  0  0  0  0  0  0  0  0  0  0
   34.8377    5.6559   14.9781 H   0  0  0  0  0  0  0  0  0  0  0  0
   33.4120    4.5973   15.0827 H   0  0  0  0  0  0  0  0  0  0  0  0
   35.4744    6.4436   17.6707 H   0  0  0  0  0  0  0  0  0  0  0  0
   35.0483    7.5797   16.3557 H   0  0  0  0  0  0  0  0  0  0  0  0
   34.7166    8.6743   18.6029 H   0  0  0  0  0  0  0  0  0  0  0  0
   33.2587    8.5983   17.6489 H   0  0  0  0  0  0  0  0  0  0  0  0
   34.0142    6.7527   19.9690 H   0  0  0  0  0  0  0  0  0  0  0  0
   32.7436    7.9483   19.9703 H   0  0  0  0  0  0  0  0  0  0  0  0
   31.8520    5.6286   19.6267 H   0  0  0  0  0  0  0  0  0  0  0  0
   31.4550    6.6796   18.2923 H   0  0  0  0  0  0  0  0  0  0  0  0
   32.2255    4.5516   17.3679 H   0  0  0  0  0  0  0  0  0  0  0  0
   33.7534    4.6139   18.2962 H   0  0  0  0  0  0  0  0  0  0  0  0
   34.7563    2.4651   18.1383 H   0  0  0  0  0  0  0  0  0  0  0  0
   35.1303    0.4370   19.4677 H   0  0  0  0  0  0  0  0  0  0  0  0
   32.8901    6.5340   16.2046 H   0  0  0  0  0  0  0  0  0  0  0  0
  1  2  1  0  0  0  0
  1 33  1  0  0  0  0
  2 11  2  0  0  0  0
  2  3  1  0  0  0  0
  3  4  2  0  0  0  0
  3 34  1  0  0  0  0
  4  5  1  0  0  0  0
  4 35  1  0  0  0  0
  5 10  2  0  0  0  0
  5  6  1  0  0  0  0
  6  7  1  0  0  0  0
  6 18  1  0  0  0  0
  6 36  1  6  0  0  0
  7  8  1  0  0  0  0
  7 12  1  0  0  0  0
  8  9  1  0  0  0  0
  8 37  1  0  0  0  0
  8 38  1  0  0  0  0
  9 10  1  0  0  0  0
  9 39  1  0  0  0  0
  9 40  1  0  0  0  0
 10 11  1  0  0  0  0
 11 41  1  0  0  0  0
 12 17  2  0  0  0  0
 12 13  1  0  0  0  0
 13 14  2  0  0  0  0
 13 42  1  0  0  0  0
 14 15  1  0  0  0  0
 14 43  1  0  0  0  0
 15 16  2  0  0  0  0
 15 44  1  0  0  0  0
 16 17  1  0  0  0  0
 16 45  1  0  0  0  0
 17 46  1  0  0  0  0
 18 32  2  0  0  0  0
 18 19  1  0  0  0  0
 19 20  2  0  0  0  0
 19 47  1  0  0  0  0
 20 21  1  0  0  0  0
 20 48  1  0  0  0  0
 21 22  1  0  0  0  0
 21 31  2  0  0  0  0
 22 23  1  0  0  0  0
 23 24  1  0  0  0  0
 23 49  1  0  0  0  0
 23 50  1  0  0  0  0
 24 25  1  0  0  0  0
 24 51  1  0  0  0  0
 24 52  1  0  0  0  0
 25 30  1  0  0  0  0
 25 26  1  0  0  0  0
 25 65  1  0  0  0  0
 26 27  1  0  0  0  0
 26 53  1  0  0  0  0
 26 54  1  0  0  0  0
 27 28  1  0  0  0  0
 27 55  1  0  0  0  0
 27 56  1  0  0  0  0
 28 29  1  0  0  0  0
 28 57  1  0  0  0  0
 28 58  1  0  0  0  0
 29 30  1  0  0  0  0
 29 59  1  0  0  0  0
 29 60  1  0  0  0  0
 30 61  1  0  0  0  0
 30 62  1  0  0  0  0
 31 32  1  0  0  0  0
 31 63  1  0  0  0  0
 32 64  1  0  0  0  0
M  CHG  1  25   1
M  END
>  <OLD_LIGAND_DESCRIPTION>
CHEMBL101382

>  <SCORE_NORM_WEIGHT>
-0.1483

>  <SCORE_RB_PEN>
-49.7088

>  <TOTAL_SCORE>
-63.7088

>  <STANDARD_VALUE>
16.5

>  <SCORE_RB_PEN_NORM_CRT_HEVATOMS>
-15.6573

>  <SCORE_NORM_CRT_WEIGHT>
-8.4435

>  <SCORE_NORM_CRT_HEVATOMS>
-20.067

>  <EVAL>
2843844

>  <TIME>
10.4034

>  <SCORE_NORM_CONTACT>
-1.8738

>  <SCORE_NORM_HEVATOMS>
-1.9909

>  <glutadist>
45:8.1398, 16:9.1795, 44:9.5157, 46:9.616, 15:9.8985, 17:9.9622,37:10.9663
, 14:11.2504, 12:11.3167, 43:11.8876, 13:11.8957, 8:12.0038,7:12.175, 
39:12.2168, 38:12.512, 9:12.6849, 40:12.7086, 42:12.9563,64:12.9789, 
59:13.1143, 6:13.6381, 32:13.641, 61:13.8473, 36:14.0219,18:14.0541, 
63:14.0632, 10:14.1257, 29:14.127, 31:14.2376, 60:14.2724,62:14.3125, 
30:14.4058, 5:14.5435, 41:14.9725, 19:15.0291, 57:15.054,49:15.1167, 
58:15.1329, 11:15.1443, 28:15.1748, 21:15.1968, 47:15.4652,20:15.5722, 
22:15.858, 25:15.8981, 4:15.9222, 52:15.9831, 23:15.9924,65:16.0691, 
24:16.3329, 35:16.3661, 48:16.3853, 2:16.4598, 27:16.5939,53:16.7959, 
3:16.8239, 50:16.8382, 26:16.8467, 56:16.8663, 33:17.2971,55:17.3281, 
51:17.4205, 1:17.4762, 54:17.8531, 34:17.8712

$$$$
CHEMBL1082864
OpenBabel09101914563D_sdfconf

 71 76  0  0  1  0  0  0  0  0999 V2000
   24.3574   -0.4099   26.5867 C   0  0  0  0  0  0  0  0  0  0  0  0
   25.4693   -1.2554   26.8614 O   0  0  0  0  0  0  0  0  0  0  0  0
   26.6550   -0.6887   27.2876 C   0  0  0  0  0  0  0  0  0  0  0  0
   26.8802    0.6928   27.4057 C   0  0  0  0  0  0  0  0  0  0  0  0
   28.1104    1.1811   27.8491 C   0  0  0  0  0  0  0  0  0  0  0  0
   29.1455    0.3021   28.1989 C   0  0  0  0  0  0  0  0  0  0  0  0
   30.4985    0.7341   28.6349 C   0  0  0  0  0  0  0  0  0  0  0  0
   31.5198   -0.1574   28.5808 C   0  0  0  0  0  0  0  0  0  0  0  0
   31.2565   -1.5995   28.1055 C   0  0  1  0  0  0  0  0  0  0  0  0
   29.8951   -2.0001   28.3592 O   0  0  0  0  0  0  0  0  0  0  0  0
   28.9200   -1.0734   28.0456 C   0  0  0  0  0  0  0  0  0  0  0  0
   27.6904   -1.5653   27.6127 C   0  0  0  0  0  0  0  0  0  0  0  0
   31.6549   -1.9073   26.6587 C   0  0  0  0  0  0  0  0  0  0  0  0
   31.4796   -0.9361   25.6700 C   0  0  0  0  0  0  0  0  0  0  0  0
   31.8485   -1.2026   24.3546 C   0  0  0  0  0  0  0  0  0  0  0  0
   32.4002   -2.4360   24.0080 C   0  0  0  0  0  0  0  0  0  0  0  0
   32.7392   -2.6076   22.6796 O   0  0  0  0  0  0  0  0  0  0  0  0
   33.1513   -3.8942   22.2220 C   0  0  0  0  0  0  0  0  0  0  0  0
   33.5222   -3.8275   20.7281 C   0  0  0  0  0  0  0  0  0  0  0  0
   32.2682   -3.7574   19.8201 N   0  3  0  0  0  0  0  0  0  0  0  0
   32.6170   -2.9910   18.5221 C   0  0  0  0  0  0  0  0  0  0  0  0
   31.3900   -2.9962   17.5940 C   0  0  0  0  0  0  0  0  0  0  0  0
   30.1499   -2.4019   18.2823 C   0  0  0  0  0  0  0  0  0  0  0  0
   29.8500   -3.1093   19.6143 C   0  0  0  0  0  0  0  0  0  0  0  0
   31.0682   -3.1103   20.5544 C   0  0  0  0  0  0  0  0  0  0  0  0
   32.5779   -3.4102   25.0024 C   0  0  0  0  0  0  0  0  0  0  0  0
   32.2096   -3.1446   26.3178 C   0  0  0  0  0  0  0  0  0  0  0  0
   32.8761    0.1775   29.0985 C   0  0  0  0  0  0  0  0  0  0  0  0
   34.0133   -0.1397   28.3431 C   0  0  0  0  0  0  0  0  0  0  0  0
   35.2900    0.1793   28.8014 C   0  0  0  0  0  0  0  0  0  0  0  0
   35.4493    0.8224   30.0260 C   0  0  0  0  0  0  0  0  0  0  0  0
   36.7039    1.1309   30.4802 O   0  0  0  0  0  0  0  0  0  0  0  0
   34.3294    1.1475   30.7888 C   0  0  0  0  0  0  0  0  0  0  0  0
   33.0454    0.8393   30.3335 C   0  0  0  0  0  0  0  0  0  0  0  0
   31.9652    1.1338   31.1333 O   0  0  0  0  0  0  0  0  0  0  0  0
   31.0702    2.1562   30.6917 C   0  0  0  0  0  0  0  0  0  0  0  0
   30.7094    2.1443   29.1927 C   0  0  0  0  0  0  0  0  0  0  0  0
   31.8511   -2.2557   28.7439 H   0  0  0  0  0  0  0  0  0  0  0  0
   23.5111   -1.0188   26.2688 H   0  0  0  0  0  0  0  0  0  0  0  0
   24.5788    0.2931   25.7822 H   0  0  0  0  0  0  0  0  0  0  0  0
   24.0488    0.1460   27.4734 H   0  0  0  0  0  0  0  0  0  0  0  0
   26.1120    1.4070   27.1511 H   0  0  0  0  0  0  0  0  0  0  0  0
   28.2319    2.2511   27.8945 H   0  0  0  0  0  0  0  0  0  0  0  0
   27.5407   -2.6314   27.5231 H   0  0  0  0  0  0  0  0  0  0  0  0
   31.0577    0.0276   25.9164 H   0  0  0  0  0  0  0  0  0  0  0  0
   31.7069   -0.4434   23.5991 H   0  0  0  0  0  0  0  0  0  0  0  0
   34.0036   -4.2578   22.7977 H   0  0  0  0  0  0  0  0  0  0  0  0
   32.3425   -4.6137   22.3599 H   0  0  0  0  0  0  0  0  0  0  0  0
   34.1415   -2.9623   20.4842 H   0  0  0  0  0  0  0  0  0  0  0  0
   34.0453   -4.7379   20.4305 H   0  0  0  0  0  0  0  0  0  0  0  0
   32.9315   -1.9850   18.8056 H   0  0  0  0  0  0  0  0  0  0  0  0
   33.4445   -3.5240   18.0520 H   0  0  0  0  0  0  0  0  0  0  0  0
   31.6138   -2.4318   16.6879 H   0  0  0  0  0  0  0  0  0  0  0  0
   31.1800   -4.0172   17.2714 H   0  0  0  0  0  0  0  0  0  0  0  0
   30.3060   -1.3367   18.4611 H   0  0  0  0  0  0  0  0  0  0  0  0
   29.2862   -2.4749   17.6199 H   0  0  0  0  0  0  0  0  0  0  0  0
   29.0074   -2.6234   20.1079 H   0  0  0  0  0  0  0  0  0  0  0  0
   29.5371   -4.1373   19.4234 H   0  0  0  0  0  0  0  0  0  0  0  0
   30.8504   -3.7250   21.4276 H   0  0  0  0  0  0  0  0  0  0  0  0
   31.3702   -2.1083   20.8642 H   0  0  0  0  0  0  0  0  0  0  0  0
   32.9995   -4.3774   24.7759 H   0  0  0  0  0  0  0  0  0  0  0  0
   32.3588   -3.9057   27.0693 H   0  0  0  0  0  0  0  0  0  0  0  0
   33.9184   -0.6302   27.3860 H   0  0  0  0  0  0  0  0  0  0  0  0
   36.1532   -0.0744   28.2030 H   0  0  0  0  0  0  0  0  0  0  0  0
   37.2950    1.4202   29.7813 H   0  0  0  0  0  0  0  0  0  0  0  0
   34.4505    1.6397   31.7428 H   0  0  0  0  0  0  0  0  0  0  0  0
   30.1578    2.0521   31.2797 H   0  0  0  0  0  0  0  0  0  0  0  0
   31.4978    3.1278   30.9431 H   0  0  0  0  0  0  0  0  0  0  0  0
   31.5302    2.5916   28.6295 H   0  0  0  0  0  0  0  0  0  0  0  0
   29.8695    2.8125   29.0243 H   0  0  0  0  0  0  0  0  0  0  0  0
   32.0166   -4.7027   19.5662 H   0  0  0  0  0  0  0  0  0  0  0  0
  1  2  1  0  0  0  0
  1 39  1  0  0  0  0
  1 40  1  0  0  0  0
  1 41  1  0  0  0  0
  2  3  1  0  0  0  0
  3 12  2  0  0  0  0
  3  4  1  0  0  0  0
  4  5  2  0  0  0  0
  4 42  1  0  0  0  0
  5  6  1  0  0  0  0
  5 43  1  0  0  0  0
  6 11  2  0  0  0  0
  6  7  1  0  0  0  0
  7 37  1  0  0  0  0
  7  8  2  0  0  0  0
  8  9  1  0  0  0  0
  8 28  1  0  0  0  0
  9 38  1  1  0  0  0
  9 10  1  0  0  0  0
  9 13  1  0  0  0  0
 10 11  1  0  0  0  0
 11 12  1  0  0  0  0
 12 44  1  0  0  0  0
 13 27  2  0  0  0  0
 13 14  1  0  0  0  0
 14 15  2  0  0  0  0
 14 45  1  0  0  0  0
 15 16  1  0  0  0  0
 15 46  1  0  0  0  0
 16 17  1  0  0  0  0
 16 26  2  0  0  0  0
 17 18  1  0  0  0  0
 18 19  1  0  0  0  0
 18 47  1  0  0  0  0
 18 48  1  0  0  0  0
 19 20  1  0  0  0  0
 19 49  1  0  0  0  0
 19 50  1  0  0  0  0
 20 25  1  0  0  0  0
 20 21  1  0  0  0  0
 20 71  1  0  0  0  0
 21 22  1  0  0  0  0
 21 51  1  0  0  0  0
 21 52  1  0  0  0  0
 22 23  1  0  0  0  0
 22 53  1  0  0  0  0
 22 54  1  0  0  0  0
 23 24  1  0  0  0  0
 23 55  1  0  0  0  0
 23 56  1  0  0  0  0
 24 25  1  0  0  0  0
 24 57  1  0  0  0  0
 24 58  1  0  0  0  0
 25 59  1  0  0  0  0
 25 60  1  0  0  0  0
 26 27  1  0  0  0  0
 26 61  1  0  0  0  0
 27 62  1  0  0  0  0
 28 34  2  0  0  0  0
 28 29  1  0  0  0  0
 29 30  2  0  0  0  0
 29 63  1  0  0  0  0
 30 31  1  0  0  0  0
 30 64  1  0  0  0  0
 31 32  1  0  0  0  0
 31 33  2  0  0  0  0
 32 65  1  0  0  0  0
 33 34  1  0  0  0  0
 33 66  1  0  0  0  0
 34 35  1  0  0  0  0
 35 36  1  0  0  0  0
 36 37  1  0  0  0  0
 36 67  1  0  0  0  0
 36 68  1  0  0  0  0
 37 69  1  0  0  0  0
 37 70  1  0  0  0  0
M  CHG  1  20   1
M  END
>  <OLD_LIGAND_DESCRIPTION>
CHEMBL1082864

>  <SCORE_NORM_WEIGHT>
-0.2113

>  <SCORE_RB_PEN>
-91.7572

>  <TOTAL_SCORE>
-105.757

>  <STANDARD_VALUE>
150

>  <SCORE_RB_PEN_NORM_CRT_HEVATOMS>
-27.5363

>  <SCORE_NORM_CRT_WEIGHT>
-13.3193

>  <SCORE_NORM_CRT_HEVATOMS>
-31.7377

>  <EVAL>
2630952

>  <TIME>
10.5424

>  <SCORE_NORM_CONTACT>
-2.7117

>  <SCORE_NORM_HEVATOMS>
-2.8583

>  <glutadist>
39:2.5015, 2:2.6646, 1:3.0481, 40:3.5983, 44:3.822, 3:3.892, 41:3.927,
12:4.3003, 4:5.076, 42:5.2675, 11:5.6741, 5:6.2879, 10:6.366, 6:6.5644,
43:7.1691, 57:7.2501, 45:7.5263, 14:7.5465, 13:7.5499, 9:7.5789, 59:7.7648
 , 15:7.9191, 27:7.9344, 7:7.9851, 58:8.1282, 24:8.1507, 46:8.172,
62:8.2067, 38:8.2392, 16:8.2875, 26:8.2896, 8:8.4107, 25:8.4299, 60:8.5776
 , 48:8.7582, 61:8.795, 70:8.9411, 17:8.9436, 37:9.1358, 23:9.3966,
56:9.4313, 18:9.4804, 55:9.5178, 67:9.7523, 69:9.7961, 20:9.8409, 71:9.883
 , 28:9.8849, 36:10.0692, 63:10.1302, 47:10.1341, 19:10.4303, 35:10.4355,
29:10.5668, 22:10.684, 34:10.7638, 54:10.8132, 21:10.911, 68:11.0231,
51:11.0481, 49:11.0831, 50:11.1127, 53:11.5468, 52:11.8455, 30:11.9545,
33:12.1288, 64:12.5471, 31:12.6757, 66:12.8448, 32:14.0381, 65:14.4348

$$$$
CHEMBL1082864
OpenBabel09101914563D_sdfconf

 71 76  0  0  1  0  0  0  0  0999 V2000
   36.5940    2.9336   27.7167 C   0  0  0  0  0  0  0  0  0  0  0  0
   36.1894    2.0212   28.7318 O   0  0  0  0  0  0  0  0  0  0  0  0
   34.8647    1.6348   28.7985 C   0  0  0  0  0  0  0  0  0  0  0  0
   34.2342    1.1487   29.9558 C   0  0  0  0  0  0  0  0  0  0  0  0
   32.8871    0.7834   29.9360 C   0  0  0  0  0  0  0  0  0  0  0  0
   32.1294    0.9058   28.7624 C   0  0  0  0  0  0  0  0  0  0  0  0
   30.7060    0.4982   28.6393 C   0  0  0  0  0  0  0  0  0  0  0  0
   30.1861    0.3000   27.4018 C   0  0  0  0  0  0  0  0  0  0  0  0
   31.0613    0.5316   26.1546 C   0  0  1  0  0  0  0  0  0  0  0  0
   32.1006    1.4976   26.4094 O   0  0  0  0  0  0  0  0  0  0  0  0
   32.7778    1.3611   27.6055 C   0  0  0  0  0  0  0  0  0  0  0  0
   34.1196    1.7359   27.6233 C   0  0  0  0  0  0  0  0  0  0  0  0
   31.6366   -0.7287   25.5011 C   0  0  0  0  0  0  0  0  0  0  0  0
   31.4444   -0.9507   24.1353 C   0  0  0  0  0  0  0  0  0  0  0  0
   31.9725   -2.0875   23.5304 C   0  0  0  0  0  0  0  0  0  0  0  0
   32.7017   -3.0144   24.2753 C   0  0  0  0  0  0  0  0  0  0  0  0
   33.1900   -4.1092   23.5883 O   0  0  0  0  0  0  0  0  0  0  0  0
   32.5409   -4.5315   22.3903 C   0  0  0  0  0  0  0  0  0  0  0  0
   33.0136   -3.6698   21.2038 C   0  0  0  0  0  0  0  0  0  0  0  0
   31.9661   -3.6274   20.0623 N   0  3  0  0  0  0  0  0  0  0  0  0
   32.5187   -2.7819   18.8903 C   0  0  0  0  0  0  0  0  0  0  0  0
   31.5066   -2.8120   17.7320 C   0  0  0  0  0  0  0  0  0  0  0  0
   30.1175   -2.3219   18.1735 C   0  0  0  0  0  0  0  0  0  0  0  0
   29.6021   -3.1075   19.3907 C   0  0  0  0  0  0  0  0  0  0  0  0
   30.6035   -3.0846   20.5588 C   0  0  0  0  0  0  0  0  0  0  0  0
   32.8961   -2.7895   25.6468 C   0  0  0  0  0  0  0  0  0  0  0  0
   32.3688   -1.6530   26.2525 C   0  0  0  0  0  0  0  0  0  0  0  0
   28.7422   -0.0083   27.2023 C   0  0  0  0  0  0  0  0  0  0  0  0
   28.3583   -1.0341   26.3277 C   0  0  0  0  0  0  0  0  0  0  0  0
   27.0142   -1.3494   26.1390 C   0  0  0  0  0  0  0  0  0  0  0  0
   26.0304   -0.6413   26.8242 C   0  0  0  0  0  0  0  0  0  0  0  0
   24.7088   -0.9462   26.6349 O   0  0  0  0  0  0  0  0  0  0  0  0
   26.3945    0.3800   27.6995 C   0  0  0  0  0  0  0  0  0  0  0  0
   27.7396    0.6973   27.9014 C   0  0  0  0  0  0  0  0  0  0  0  0
   28.0607    1.7416   28.7379 O   0  0  0  0  0  0  0  0  0  0  0  0
   28.7191    1.4304   29.9671 C   0  0  0  0  0  0  0  0  0  0  0  0
   29.8352    0.3691   29.8920 C   0  0  0  0  0  0  0  0  0  0  0  0
   30.4264    1.0132   25.4086 H   0  0  0  0  0  0  0  0  0  0  0  0
   37.6634    3.1236   27.8078 H   0  0  0  0  0  0  0  0  0  0  0  0
   36.0795    3.8911   27.8113 H   0  0  0  0  0  0  0  0  0  0  0  0
   36.4152    2.5280   26.7197 H   0  0  0  0  0  0  0  0  0  0  0  0
   34.7763    1.0404   30.8828 H   0  0  0  0  0  0  0  0  0  0  0  0
   32.4658    0.3932   30.8481 H   0  0  0  0  0  0  0  0  0  0  0  0
   34.5865    2.1014   26.7203 H   0  0  0  0  0  0  0  0  0  0  0  0
   30.8861   -0.2443   23.5380 H   0  0  0  0  0  0  0  0  0  0  0  0
   31.8160   -2.2480   22.4734 H   0  0  0  0  0  0  0  0  0  0  0  0
   32.7455   -5.5835   22.1866 H   0  0  0  0  0  0  0  0  0  0  0  0
   31.4597   -4.4317   22.4991 H   0  0  0  0  0  0  0  0  0  0  0  0
   33.2187   -2.6358   21.4871 H   0  0  0  0  0  0  0  0  0  0  0  0
   33.9103   -4.1041   20.7587 H   0  0  0  0  0  0  0  0  0  0  0  0
   32.7039   -1.7743   19.2670 H   0  0  0  0  0  0  0  0  0  0  0  0
   33.4567   -3.2445   18.5803 H   0  0  0  0  0  0  0  0  0  0  0  0
   31.8712   -2.1936   16.9109 H   0  0  0  0  0  0  0  0  0  0  0  0
   31.4324   -3.8268   17.3377 H   0  0  0  0  0  0  0  0  0  0  0  0
   30.1651   -1.2593   18.4176 H   0  0  0  0  0  0  0  0  0  0  0  0
   29.4114   -2.4119   17.3468 H   0  0  0  0  0  0  0  0  0  0  0  0
   28.6477   -2.6938   19.7190 H   0  0  0  0  0  0  0  0  0  0  0  0
   29.4013   -4.1412   19.1041 H   0  0  0  0  0  0  0  0  0  0  0  0
   30.2547   -3.7513   21.3472 H   0  0  0  0  0  0  0  0  0  0  0  0
   30.7715   -2.0829   20.9586 H   0  0  0  0  0  0  0  0  0  0  0  0
   33.4525   -3.4823   26.2590 H   0  0  0  0  0  0  0  0  0  0  0  0
   32.5333   -1.4956   27.3082 H   0  0  0  0  0  0  0  0  0  0  0  0
   29.1005   -1.6052   25.7906 H   0  0  0  0  0  0  0  0  0  0  0  0
   26.7402   -2.1440   25.4601 H   0  0  0  0  0  0  0  0  0  0  0  0
   24.3138   -1.3872   27.3905 H   0  0  0  0  0  0  0  0  0  0  0  0
   25.6329    0.9361   28.2267 H   0  0  0  0  0  0  0  0  0  0  0  0
   29.1380    2.3633   30.3454 H   0  0  0  0  0  0  0  0  0  0  0  0
   27.9715    1.1041   30.6915 H   0  0  0  0  0  0  0  0  0  0  0  0
   29.3778   -0.6213   29.8630 H   0  0  0  0  0  0  0  0  0  0  0  0
   30.3988    0.3801   30.8207 H   0  0  0  0  0  0  0  0  0  0  0  0
   31.8326   -4.5723   19.7294 H   0  0  0  0  0  0  0  0  0  0  0  0
  1  2  1  0  0  0  0
  1 39  1  0  0  0  0
  1 40  1  0  0  0  0
  1 41  1  0  0  0  0
  2  3  1  0  0  0  0
  3 12  2  0  0  0  0
  3  4  1  0  0  0  0
  4  5  2  0  0  0  0
  4 42  1  0  0  0  0
  5  6  1  0  0  0  0
  5 43  1  0  0  0  0
  6 11  2  0  0  0  0
  6  7  1  0  0  0  0
  7 37  1  0  0  0  0
  7  8  2  0  0  0  0
  8  9  1  0  0  0  0
  8 28  1  0  0  0  0
  9 38  1  6  0  0  0
  9 10  1  0  0  0  0
  9 13  1  0  0  0  0
 10 11  1  0  0  0  0
 11 12  1  0  0  0  0
 12 44  1  0  0  0  0
 13 27  2  0  0  0  0
 13 14  1  0  0  0  0
 14 15  2  0  0  0  0
 14 45  1  0  0  0  0
 15 16  1  0  0  0  0
 15 46  1  0  0  0  0
 16 17  1  0  0  0  0
 16 26  2  0  0  0  0
 17 18  1  0  0  0  0
 18 19  1  0  0  0  0
 18 47  1  0  0  0  0
 18 48  1  0  0  0  0
 19 20  1  0  0  0  0
 19 49  1  0  0  0  0
 19 50  1  0  0  0  0
 20 25  1  0  0  0  0
 20 21  1  0  0  0  0
 20 71  1  0  0  0  0
 21 22  1  0  0  0  0
 21 51  1  0  0  0  0
 21 52  1  0  0  0  0
 22 23  1  0  0  0  0
 22 53  1  0  0  0  0
 22 54  1  0  0  0  0
 23 24  1  0  0  0  0
 23 55  1  0  0  0  0
 23 56  1  0  0  0  0
 24 25  1  0  0  0  0
 24 57  1  0  0  0  0
 24 58  1  0  0  0  0
 25 59  1  0  0  0  0
 25 60  1  0  0  0  0
 26 27  1  0  0  0  0
 26 61  1  0  0  0  0
 27 62  1  0  0  0  0
 28 34  2  0  0  0  0
 28 29  1  0  0  0  0
 29 30  2  0  0  0  0
 29 63  1  0  0  0  0
 30 31  1  0  0  0  0
 30 64  1  0  0  0  0
 31 32  1  0  0  0  0
 31 33  2  0  0  0  0
 32 65  1  0  0  0  0
 33 34  1  0  0  0  0
 33 66  1  0  0  0  0
 34 35  1  0  0  0  0
 35 36  1  0  0  0  0
 36 37  1  0  0  0  0
 36 67  1  0  0  0  0
 36 68  1  0  0  0  0
 37 69  1  0  0  0  0
 37 70  1  0  0  0  0
M  CHG  1  20   1
M  END
>  <OLD_LIGAND_DESCRIPTION>
CHEMBL1082864

>  <SCORE_NORM_WEIGHT>
-0.1779

>  <SCORE_RB_PEN>
-75.0575

>  <TOTAL_SCORE>
-89.0575

>  <STANDARD_VALUE>
150

>  <SCORE_RB_PEN_NORM_CRT_HEVATOMS>
-22.5248

>  <SCORE_NORM_CRT_WEIGHT>
-11.2161

>  <SCORE_NORM_CRT_HEVATOMS>
-26.7262

>  <EVAL>
2630952

>  <TIME>
10.5424

>  <SCORE_NORM_CONTACT>
-2.2835

>  <SCORE_NORM_HEVATOMS>
-2.407

>  <glutadist>
32:2.597, 65:2.6196, 64:2.69, 30:3.3734, 31:3.391, 29:4.6928, 33:4.7185,
63:5.0821, 66:5.1539, 34:5.7448, 28:5.7457, 35:7.021, 8:7.1203, 69:7.1458
 , 59:7.318, 57:7.3239, 38:7.4807, 45:7.5321, 14:7.6478, 68:7.6642,
13:7.7619, 9:7.7784, 36:7.8026, 48:7.8724, 37:7.9009, 15:8.0251, 7:8.0348
 , 60:8.041, 25:8.06, 24:8.153, 46:8.1938, 27:8.25, 58:8.2893, 16:8.4985,
62:8.5904, 26:8.6009, 67:8.8251, 70:8.8263, 18:8.9178, 17:9.1396, 61:9.169
 , 10:9.1807, 47:9.3809, 6:9.424, 20:9.4491, 23:9.4694, 55:9.4789,
71:9.6219, 56:9.7337, 19:9.7538, 49:9.8299, 11:9.8691, 43:10.3793,
5:10.4426, 21:10.6079, 51:10.6177, 22:10.6662, 50:10.7782, 54:10.9141,
12:11.2081, 52:11.5239, 53:11.5629, 44:11.6598, 4:11.7155, 3:12.081,
42:12.5024, 2:13.3866, 41:13.4782, 1:13.9339, 40:13.9651, 39:14.9789

$$$$
CHEMBL1082864
OpenBabel09101914563D_sdfconf

 71 76  0  0  1  0  0  0  0  0999 V2000
   28.2423   -9.1273   16.9814 C   0  0  0  0  0  0  0  0  0  0  0  0
   28.3706   -7.7209   17.1610 O   0  0  0  0  0  0  0  0  0  0  0  0
   29.6086   -7.1321   16.9900 C   0  0  0  0  0  0  0  0  0  0  0  0
   30.7885   -7.8319   16.6879 C   0  0  0  0  0  0  0  0  0  0  0  0
   31.9993   -7.1560   16.5278 C   0  0  0  0  0  0  0  0  0  0  0  0
   32.0622   -5.7607   16.6526 C   0  0  0  0  0  0  0  0  0  0  0  0
   33.3132   -4.9666   16.5445 C   0  0  0  0  0  0  0  0  0  0  0  0
   33.3351   -3.7069   17.0480 C   0  0  0  0  0  0  0  0  0  0  0  0
   32.0647   -3.1128   17.6868 C   0  0  1  0  0  0  0  0  0  0  0  0
   30.8700   -3.7037   17.1374 O   0  0  0  0  0  0  0  0  0  0  0  0
   30.8846   -5.0766   16.9867 C   0  0  0  0  0  0  0  0  0  0  0  0
   29.6722   -5.7463   17.1377 C   0  0  0  0  0  0  0  0  0  0  0  0
   32.0227   -3.1211   19.2181 C   0  0  0  0  0  0  0  0  0  0  0  0
   33.2125   -3.2183   19.9436 C   0  0  0  0  0  0  0  0  0  0  0  0
   33.1854   -3.2159   21.3352 C   0  0  0  0  0  0  0  0  0  0  0  0
   31.9754   -3.1121   22.0215 C   0  0  0  0  0  0  0  0  0  0  0  0
   32.0479   -3.1141   23.4012 O   0  0  0  0  0  0  0  0  0  0  0  0
   33.1832   -2.5376   24.0443 C   0  0  0  0  0  0  0  0  0  0  0  0
   33.0664   -2.7085   25.5710 C   0  0  0  0  0  0  0  0  0  0  0  0
   31.6878   -2.2427   26.1045 N   0  3  0  0  0  0  0  0  0  0  0  0
   31.3608   -0.8443   25.5288 C   0  0  0  0  0  0  0  0  0  0  0  0
   29.9571   -0.4260   25.9997 C   0  0  0  0  0  0  0  0  0  0  0  0
   29.8391   -0.4450   27.5328 C   0  0  0  0  0  0  0  0  0  0  0  0
   30.2429   -1.8105   28.1133 C   0  0  0  0  0  0  0  0  0  0  0  0
   31.6463   -2.2415   27.6524 C   0  0  0  0  0  0  0  0  0  0  0  0
   30.7808   -3.0123   21.2918 C   0  0  0  0  0  0  0  0  0  0  0  0
   30.8070   -3.0143   19.9004 C   0  0  0  0  0  0  0  0  0  0  0  0
   34.5210   -2.8206   16.8817 C   0  0  0  0  0  0  0  0  0  0  0  0
   35.0061   -2.0860   17.9724 C   0  0  0  0  0  0  0  0  0  0  0  0
   36.1236   -1.2638   17.8426 C   0  0  0  0  0  0  0  0  0  0  0  0
   36.7750   -1.1634   16.6161 C   0  0  0  0  0  0  0  0  0  0  0  0
   37.8697   -0.3509   16.4859 O   0  0  0  0  0  0  0  0  0  0  0  0
   36.3078   -1.8888   15.5219 C   0  0  0  0  0  0  0  0  0  0  0  0
   35.1936   -2.7220   15.6449 C   0  0  0  0  0  0  0  0  0  0  0  0
   34.7324   -3.3881   14.5327 O   0  0  0  0  0  0  0  0  0  0  0  0
   34.8643   -4.8105   14.5075 C   0  0  0  0  0  0  0  0  0  0  0  0
   34.5295   -5.5487   15.8191 C   0  0  0  0  0  0  0  0  0  0  0  0
   32.0135   -2.0680   17.3746 H   0  0  0  0  0  0  0  0  0  0  0  0
   27.2056   -9.4193   17.1493 H   0  0  0  0  0  0  0  0  0  0  0  0
   28.8597   -9.6791   17.6919 H   0  0  0  0  0  0  0  0  0  0  0  0
   28.5089   -9.4271   15.9668 H   0  0  0  0  0  0  0  0  0  0  0  0
   30.7878   -8.9057   16.5792 H   0  0  0  0  0  0  0  0  0  0  0  0
   32.8750   -7.7497   16.3222 H   0  0  0  0  0  0  0  0  0  0  0  0
   28.7778   -5.1892   17.3762 H   0  0  0  0  0  0  0  0  0  0  0  0
   34.1616   -3.2959   19.4329 H   0  0  0  0  0  0  0  0  0  0  0  0
   34.1125   -3.2926   21.8846 H   0  0  0  0  0  0  0  0  0  0  0  0
   34.1067   -2.9986   23.6911 H   0  0  0  0  0  0  0  0  0  0  0  0
   33.2452   -1.4747   23.8050 H   0  0  0  0  0  0  0  0  0  0  0  0
   33.1998   -3.7431   25.8923 H   0  0  0  0  0  0  0  0  0  0  0  0
   33.8007   -2.0787   26.0761 H   0  0  0  0  0  0  0  0  0  0  0  0
   32.1425   -0.1584   25.8603 H   0  0  0  0  0  0  0  0  0  0  0  0
   31.3793   -0.9367   24.4420 H   0  0  0  0  0  0  0  0  0  0  0  0
   29.7277    0.5724   25.6252 H   0  0  0  0  0  0  0  0  0  0  0  0
   29.2115   -1.0925   25.5632 H   0  0  0  0  0  0  0  0  0  0  0  0
   30.4728    0.3350   27.9582 H   0  0  0  0  0  0  0  0  0  0  0  0
   28.8180   -0.2020   27.8301 H   0  0  0  0  0  0  0  0  0  0  0  0
   30.2117   -1.7713   29.2029 H   0  0  0  0  0  0  0  0  0  0  0  0
   29.5144   -2.5671   27.8168 H   0  0  0  0  0  0  0  0  0  0  0  0
   31.8385   -3.2615   27.9845 H   0  0  0  0  0  0  0  0  0  0  0  0
   32.4357   -1.5750   28.0046 H   0  0  0  0  0  0  0  0  0  0  0  0
   29.8239   -2.9320   21.7840 H   0  0  0  0  0  0  0  0  0  0  0  0
   29.8773   -2.9319   19.3571 H   0  0  0  0  0  0  0  0  0  0  0  0
   34.5257   -2.1520   18.9370 H   0  0  0  0  0  0  0  0  0  0  0  0
   36.4808   -0.7061   18.6964 H   0  0  0  0  0  0  0  0  0  0  0  0
   37.6831    0.5665   16.6979 H   0  0  0  0  0  0  0  0  0  0  0  0
   36.8068   -1.8070   14.5673 H   0  0  0  0  0  0  0  0  0  0  0  0
   34.2088   -5.1739   13.7155 H   0  0  0  0  0  0  0  0  0  0  0  0
   35.8841   -5.0620   14.2125 H   0  0  0  0  0  0  0  0  0  0  0  0
   35.3790   -5.4619   16.4986 H   0  0  0  0  0  0  0  0  0  0  0  0
   34.4516   -6.6134   15.6175 H   0  0  0  0  0  0  0  0  0  0  0  0
   30.9898   -2.8904   25.7657 H   0  0  0  0  0  0  0  0  0  0  0  0
  1  2  1  0  0  0  0
  1 39  1  0  0  0  0
  1 40  1  0  0  0  0
  1 41  1  0  0  0  0
  2  3  1  0  0  0  0
  3 12  2  0  0  0  0
  3  4  1  0  0  0  0
  4  5  2  0  0  0  0
  4 42  1  0  0  0  0
  5  6  1  0  0  0  0
  5 43  1  0  0  0  0
  6 11  2  0  0  0  0
  6  7  1  0  0  0  0
  7 37  1  0  0  0  0
  7  8  2  0  0  0  0
  8  9  1  0  0  0  0
  8 28  1  0  0  0  0
  9 38  1  6  0  0  0
  9 10  1  0  0  0  0
  9 13  1  0  0  0  0
 10 11  1  0  0  0  0
 11 12  1  0  0  0  0
 12 44  1  0  0  0  0
 13 27  2  0  0  0  0
 13 14  1  0  0  0  0
 14 15  2  0  0  0  0
 14 45  1  0  0  0  0
 15 16  1  0  0  0  0
 15 46  1  0  0  0  0
 16 17  1  0  0  0  0
 16 26  2  0  0  0  0
 17 18  1  0  0  0  0
 18 19  1  0  0  0  0
 18 47  1  0  0  0  0
 18 48  1  0  0  0  0
 19 20  1  0  0  0  0
 19 49  1  0  0  0  0
 19 50  1  0  0  0  0
 20 25  1  0  0  0  0
 20 21  1  0  0  0  0
 20 71  1  0  0  0  0
 21 22  1  0  0  0  0
 21 51  1  0  0  0  0
 21 52  1  0  0  0  0
 22 23  1  0  0  0  0
 22 53  1  0  0  0  0
 22 54  1  0  0  0  0
 23 24  1  0  0  0  0
 23 55  1  0  0  0  0
 23 56  1  0  0  0  0
 24 25  1  0  0  0  0
 24 57  1  0  0  0  0
 24 58  1  0  0  0  0
 25 59  1  0  0  0  0
 25 60  1  0  0  0  0
 26 27  1  0  0  0  0
 26 61  1  0  0  0  0
 27 62  1  0  0  0  0
 28 34  2  0  0  0  0
 28 29  1  0  0  0  0
 29 30  2  0  0  0  0
 29 63  1  0  0  0  0
 30 31  1  0  0  0  0
 30 64  1  0  0  0  0
 31 32  1  0  0  0  0
 31 33  2  0  0  0  0
 32 65  1  0  0  0  0
 33 34  1  0  0  0  0
 33 66  1  0  0  0  0
 34 35  1  0  0  0  0
 35 36  1  0  0  0  0
 36 37  1  0  0  0  0
 36 67  1  0  0  0  0
 36 68  1  0  0  0  0
 37 69  1  0  0  0  0
 37 70  1  0  0  0  0
M  CHG  1  20   1
M  END
>  <OLD_LIGAND_DESCRIPTION>
CHEMBL1082864

>  <SCORE_NORM_WEIGHT>
-0.1712

>  <SCORE_RB_PEN>
-71.6906

>  <TOTAL_SCORE>
-85.6906

>  <STANDARD_VALUE>
150

>  <SCORE_RB_PEN_NORM_CRT_HEVATOMS>
-21.5144

>  <SCORE_NORM_CRT_WEIGHT>
-10.7921

>  <SCORE_NORM_CRT_HEVATOMS>
-25.7158

>  <EVAL>
2630952

>  <TIME>
10.5424

>  <SCORE_NORM_CONTACT>
-2.255

>  <SCORE_NORM_HEVATOMS>
-2.316

>  <glutadist>
54:5.3716, 58:5.7068, 56:5.9056, 22:6.3451, 23:6.5146, 24:6.6148,53:6.6536
, 71:6.694, 61:6.7095, 57:7.0845, 21:7.4632, 20:7.4695, 55:7.5319 , 
52:7.5386, 25:7.6925, 26:7.7732, 59:7.9002, 17:8.0434, 62:8.3649,51:8.4397
, 16:8.4572, 27:8.6405, 60:8.6486, 19:8.7757, 49:8.9065,18:9.0382, 
48:9.2908, 44:9.5412, 50:9.58, 15:9.8428, 47:9.9833, 13:10.0058 , 
12:10.3067, 2:10.3523, 46:10.4795, 14:10.5424, 10:10.7075, 3:10.8073,
39:10.8258, 11:10.9742, 9:11.0737, 1:11.1196, 40:11.1311, 38:11.3283,
45:11.6174, 4:11.91, 6:12.0863, 41:12.1614, 63:12.2441, 8:12.4335,
42:12.4375, 5:12.4978, 7:12.872, 29:13.1865, 43:13.3843, 28:13.4283,
64:14.2242, 30:14.272, 37:14.3182, 69:14.4877, 70:14.6064, 34:14.754,
35:15.1954, 36:15.3794, 31:15.5058, 67:15.5737, 33:15.7251, 68:16.3263,
65:16.5161, 32:16.5948, 66:16.7293

$$$$
CHEMBL1082864
OpenBabel09101914563D_sdfconf

 71 76  0  0  1  0  0  0  0  0999 V2000
   25.4521   -3.9103   27.6291 C   0  0  0  0  0  0  0  0  0  0  0  0
   25.4818   -2.5707   27.1484 O   0  0  0  0  0  0  0  0  0  0  0  0
   26.5623   -1.7686   27.4612 C   0  0  0  0  0  0  0  0  0  0  0  0
   26.5004   -0.3738   27.6160 C   0  0  0  0  0  0  0  0  0  0  0  0
   27.6429    0.3610   27.9371 C   0  0  0  0  0  0  0  0  0  0  0  0
   28.8764   -0.2789   28.1250 C   0  0  0  0  0  0  0  0  0  0  0  0
   30.1490    0.4278   28.4220 C   0  0  0  0  0  0  0  0  0  0  0  0
   31.3226   -0.2193   28.2101 C   0  0  0  0  0  0  0  0  0  0  0  0
   31.3168   -1.6743   27.7024 C   0  0  1  0  0  0  0  0  0  0  0  0
   30.1135   -2.3661   28.0922 O   0  0  0  0  0  0  0  0  0  0  0  0
   28.9325   -1.6672   27.9355 C   0  0  0  0  0  0  0  0  0  0  0  0
   27.7926   -2.4057   27.6246 C   0  0  0  0  0  0  0  0  0  0  0  0
   31.5920   -1.8592   26.2069 C   0  0  0  0  0  0  0  0  0  0  0  0
   32.3754   -2.9317   25.7737 C   0  0  0  0  0  0  0  0  0  0  0  0
   32.6221   -3.1141   24.4161 C   0  0  0  0  0  0  0  0  0  0  0  0
   32.0889   -2.2352   23.4732 C   0  0  0  0  0  0  0  0  0  0  0  0
   32.3843   -2.4986   22.1495 O   0  0  0  0  0  0  0  0  0  0  0  0
   33.0792   -3.6977   21.8116 C   0  0  0  0  0  0  0  0  0  0  0  0
   34.6001   -3.4632   21.8854 C   0  0  0  0  0  0  0  0  0  0  0  0
   35.0517   -2.2880   20.9815 N   0  3  0  0  0  0  0  0  0  0  0  0
   34.7321   -2.6241   19.5054 C   0  0  0  0  0  0  0  0  0  0  0  0
   35.1105   -1.4199   18.6258 C   0  0  0  0  0  0  0  0  0  0  0  0
   36.5848   -1.0212   18.8056 C   0  0  0  0  0  0  0  0  0  0  0  0
   36.9246   -0.7664   20.2835 C   0  0  0  0  0  0  0  0  0  0  0  0
   36.5534   -1.9638   21.1759 C   0  0  0  0  0  0  0  0  0  0  0  0
   31.3003   -1.1594   23.9092 C   0  0  0  0  0  0  0  0  0  0  0  0
   31.0528   -0.9763   25.2664 C   0  0  0  0  0  0  0  0  0  0  0  0
   32.6290    0.3918   28.5835 C   0  0  0  0  0  0  0  0  0  0  0  0
   33.7068    0.3444   27.6886 C   0  0  0  0  0  0  0  0  0  0  0  0
   34.9323    0.9239   28.0114 C   0  0  0  0  0  0  0  0  0  0  0  0
   35.0990    1.5616   29.2379 C   0  0  0  0  0  0  0  0  0  0  0  0
   36.3048    2.1260   29.5586 O   0  0  0  0  0  0  0  0  0  0  0  0
   34.0373    1.6202   30.1384 C   0  0  0  0  0  0  0  0  0  0  0  0
   32.8028    1.0497   29.8199 C   0  0  0  0  0  0  0  0  0  0  0  0
   31.7905    1.0864   30.7512 O   0  0  0  0  0  0  0  0  0  0  0  0
   30.6511    1.8986   30.4627 C   0  0  0  0  0  0  0  0  0  0  0  0
   30.1209    1.8387   29.0161 C   0  0  0  0  0  0  0  0  0  0  0  0
   32.1111   -2.1983   28.2375 H   0  0  0  0  0  0  0  0  0  0  0  0
   24.5381   -4.3960   27.2873 H   0  0  0  0  0  0  0  0  0  0  0  0
   25.4557   -3.9440   28.7197 H   0  0  0  0  0  0  0  0  0  0  0  0
   26.2950   -4.4902   27.2500 H   0  0  0  0  0  0  0  0  0  0  0  0
   25.5724    0.1614   27.4844 H   0  0  0  0  0  0  0  0  0  0  0  0
   27.5380    1.4308   28.0174 H   0  0  0  0  0  0  0  0  0  0  0  0
   27.8639   -3.4768   27.5039 H   0  0  0  0  0  0  0  0  0  0  0  0
   32.7955   -3.6271   26.4860 H   0  0  0  0  0  0  0  0  0  0  0  0
   33.2304   -3.9470   24.0940 H   0  0  0  0  0  0  0  0  0  0  0  0
   32.7987   -4.5122   22.4811 H   0  0  0  0  0  0  0  0  0  0  0  0
   32.8119   -4.0092   20.8005 H   0  0  0  0  0  0  0  0  0  0  0  0
   34.9450   -3.2388   22.8964 H   0  0  0  0  0  0  0  0  0  0  0  0
   35.1332   -4.3387   21.5108 H   0  0  0  0  0  0  0  0  0  0  0  0
   35.2822   -3.5302   19.2453 H   0  0  0  0  0  0  0  0  0  0  0  0
   33.6584   -2.8076   19.4474 H   0  0  0  0  0  0  0  0  0  0  0  0
   34.9184   -1.6566   17.5785 H   0  0  0  0  0  0  0  0  0  0  0  0
   34.4664   -0.5732   18.8685 H   0  0  0  0  0  0  0  0  0  0  0  0
   37.2277   -1.8110   18.4136 H   0  0  0  0  0  0  0  0  0  0  0  0
   36.8038   -0.1306   18.2149 H   0  0  0  0  0  0  0  0  0  0  0  0
   37.9890   -0.5508   20.3849 H   0  0  0  0  0  0  0  0  0  0  0  0
   36.4006    0.1245   20.6339 H   0  0  0  0  0  0  0  0  0  0  0  0
   36.6956   -1.6929   22.2219 H   0  0  0  0  0  0  0  0  0  0  0  0
   37.1206   -2.8657   20.9392 H   0  0  0  0  0  0  0  0  0  0  0  0
   30.8706   -0.4560   23.2128 H   0  0  0  0  0  0  0  0  0  0  0  0
   30.4396   -0.1451   25.5814 H   0  0  0  0  0  0  0  0  0  0  0  0
   33.6026   -0.1357   26.7273 H   0  0  0  0  0  0  0  0  0  0  0  0
   35.7500    0.8758   27.3068 H   0  0  0  0  0  0  0  0  0  0  0  0
   36.4689    2.9494   29.0933 H   0  0  0  0  0  0  0  0  0  0  0  0
   34.1661    2.1078   31.0938 H   0  0  0  0  0  0  0  0  0  0  0  0
   29.8606    1.5871   31.1462 H   0  0  0  0  0  0  0  0  0  0  0  0
   30.8890    2.9348   30.7077 H   0  0  0  0  0  0  0  0  0  0  0  0
   30.7524    2.4648   28.3835 H   0  0  0  0  0  0  0  0  0  0  0  0
   29.1437    2.3118   28.9761 H   0  0  0  0  0  0  0  0  0  0  0  0
   34.5119   -1.4736   21.2399 H   0  0  0  0  0  0  0  0  0  0  0  0
  1  2  1  0  0  0  0
  1 39  1  0  0  0  0
  1 40  1  0  0  0  0
  1 41  1  0  0  0  0
  2  3  1  0  0  0  0
  3 12  2  0  0  0  0
  3  4  1  0  0  0  0
  4  5  2  0  0  0  0
  4 42  1  0  0  0  0
  5  6  1  0  0  0  0
  5 43  1  0  0  0  0
  6 11  2  0  0  0  0
  6  7  1  0  0  0  0
  7 37  1  0  0  0  0
  7  8  2  0  0  0  0
  8  9  1  0  0  0  0
  8 28  1  0  0  0  0
  9 38  1  1  0  0  0
  9 10  1  0  0  0  0
  9 13  1  0  0  0  0
 10 11  1  0  0  0  0
 11 12  1  0  0  0  0
 12 44  1  0  0  0  0
 13 27  2  0  0  0  0
 13 14  1  0  0  0  0
 14 15  2  0  0  0  0
 14 45  1  0  0  0  0
 15 16  1  0  0  0  0
 15 46  1  0  0  0  0
 16 17  1  0  0  0  0
 16 26  2  0  0  0  0
 17 18  1  0  0  0  0
 18 19  1  0  0  0  0
 18 47  1  0  0  0  0
 18 48  1  0  0  0  0
 19 20  1  0  0  0  0
 19 49  1  0  0  0  0
 19 50  1  0  0  0  0
 20 25  1  0  0  0  0
 20 21  1  0  0  0  0
 20 71  1  0  0  0  0
 21 22  1  0  0  0  0
 21 51  1  0  0  0  0
 21 52  1  0  0  0  0
 22 23  1  0  0  0  0
 22 53  1  0  0  0  0
 22 54  1  0  0  0  0
 23 24  1  0  0  0  0
 23 55  1  0  0  0  0
 23 56  1  0  0  0  0
 24 25  1  0  0  0  0
 24 57  1  0  0  0  0
 24 58  1  0  0  0  0
 25 59  1  0  0  0  0
 25 60  1  0  0  0  0
 26 27  1  0  0  0  0
 26 61  1  0  0  0  0
 27 62  1  0  0  0  0
 28 34  2  0  0  0  0
 28 29  1  0  0  0  0
 29 30  2  0  0  0  0
 29 63  1  0  0  0  0
 30 31  1  0  0  0  0
 30 64  1  0  0  0  0
 31 32  1  0  0  0  0
 31 33  2  0  0  0  0
 32 65  1  0  0  0  0
 33 34  1  0  0  0  0
 33 66  1  0  0  0  0
 34 35  1  0  0  0  0
 35 36  1  0  0  0  0
 36 37  1  0  0  0  0
 36 67  1  0  0  0  0
 36 68  1  0  0  0  0
 37 69  1  0  0  0  0
 37 70  1  0  0  0  0
M  CHG  1  20   1
M  END
>  <OLD_LIGAND_DESCRIPTION>
CHEMBL1082864

>  <SCORE_NORM_WEIGHT>
-0.1506

>  <SCORE_RB_PEN>
-61.4079

>  <TOTAL_SCORE>
-75.4079

>  <STANDARD_VALUE>
150

>  <close_types>
39:H, 2:O, 1:C

>  <SCORE_RB_PEN_NORM_CRT_HEVATOMS>
-18.4285

>  <SCORE_NORM_CRT_WEIGHT>
-9.497

>  <SCORE_NORM_CRT_HEVATOMS>
-22.6299

>  <EVAL>
2630952

>  <TIME>
10.5424

>  <SCORE_NORM_CONTACT>
-2.0381

>  <SCORE_NORM_HEVATOMS>
-2.0381

>  <glutadist>
39:2.0386, 2:2.0782, 1:2.4181, 41:2.8524, 3:3.2998, 40:3.3964, 44:4.0408,
12:4.1292, 42:4.1346, 4:4.1721, 11:5.4316, 5:5.4724, 6:6.0287, 43:6.2127,
10:6.3871, 62:6.8893, 27:7.1361, 13:7.4468, 7:7.479, 9:7.4945, 26:7.4986,
61:7.5315, 14:8.0754, 8:8.0914, 16:8.1305, 70:8.137, 38:8.3101, 15:8.3964
 , 37:8.474, 45:8.5393, 17:8.8124, 46:9.0688, 69:9.0789, 47:9.1223,
67:9.2448, 36:9.5328, 18:9.5573, 28:9.5772, 48:9.7846, 63:9.879,35:10.0871
, 29:10.2914, 68:10.403, 34:10.4332, 19:10.938, 49:10.9709,52:11.1963, 
71:11.2384, 50:11.6138, 30:11.6813, 20:11.7314, 33:11.8076,21:12.0866, 
64:12.2953, 31:12.3793, 54:12.4785, 66:12.5128, 51:12.6768,59:12.9344, 
22:12.9865, 25:13.0822, 53:13.3937, 58:13.5057, 60:13.6353,32:13.7462, 
24:13.916, 65:14.1082, 23:14.2073, 56:14.8482, 55:14.8511,57:14.89

$$$$
CHEMBL1082864
OpenBabel09101914563D_sdfconf

 71 76  0  0  1  0  0  0  0  0999 V2000
   39.6453   -1.9115   21.1901 C   0  0  0  0  0  0  0  0  0  0  0  0
   38.6459   -0.9436   20.8887 O   0  0  0  0  0  0  0  0  0  0  0  0
   37.5132   -1.3387   20.2034 C   0  0  0  0  0  0  0  0  0  0  0  0
   37.0212   -0.7090   19.0481 C   0  0  0  0  0  0  0  0  0  0  0  0
   35.8686   -1.1771   18.4149 C   0  0  0  0  0  0  0  0  0  0  0  0
   35.1830   -2.2951   18.9112 C   0  0  0  0  0  0  0  0  0  0  0  0
   33.9258   -2.8319   18.3292 C   0  0  0  0  0  0  0  0  0  0  0  0
   33.1522   -3.6519   19.0842 C   0  0  0  0  0  0  0  0  0  0  0  0
   33.6022   -4.0376   20.5068 C   0  0  1  0  0  0  0  0  0  0  0  0
   35.0371   -3.9931   20.6384 O   0  0  0  0  0  0  0  0  0  0  0  0
   35.6649   -2.8951   20.0834 C   0  0  0  0  0  0  0  0  0  0  0  0
   36.8204   -2.4371   20.7130 C   0  0  0  0  0  0  0  0  0  0  0  0
   32.9259   -3.2738   21.6495 C   0  0  0  0  0  0  0  0  0  0  0  0
   31.6361   -3.6285   22.0525 C   0  0  0  0  0  0  0  0  0  0  0  0
   31.0176   -2.9474   23.0968 C   0  0  0  0  0  0  0  0  0  0  0  0
   31.6758   -1.9090   23.7557 C   0  0  0  0  0  0  0  0  0  0  0  0
   30.9844   -1.2945   24.7820 O   0  0  0  0  0  0  0  0  0  0  0  0
   31.6399   -0.3076   25.5764 C   0  0  0  0  0  0  0  0  0  0  0  0
   32.7025   -0.9734   26.4715 C   0  0  0  0  0  0  0  0  0  0  0  0
   33.2477   -0.0010   27.5483 N   0  3  0  0  0  0  0  0  0  0  0  0
   33.7344    1.2994   26.8658 C   0  0  0  0  0  0  0  0  0  0  0  0
   34.1991    2.2882   27.9491 C   0  0  0  0  0  0  0  0  0  0  0  0
   35.2902    1.6815   28.8469 C   0  0  0  0  0  0  0  0  0  0  0  0
   34.8380    0.3465   29.4615 C   0  0  0  0  0  0  0  0  0  0  0  0
   34.3721   -0.6541   28.3892 C   0  0  0  0  0  0  0  0  0  0  0  0
   32.9723   -1.5548   23.3515 C   0  0  0  0  0  0  0  0  0  0  0  0
   33.5917   -2.2354   22.3077 C   0  0  0  0  0  0  0  0  0  0  0  0
   31.9348   -4.3064   18.5282 C   0  0  0  0  0  0  0  0  0  0  0  0
   30.7434   -4.3139   19.2665 C   0  0  0  0  0  0  0  0  0  0  0  0
   29.5890   -4.9062   18.7582 C   0  0  0  0  0  0  0  0  0  0  0  0
   29.6087   -5.5019   17.4998 C   0  0  0  0  0  0  0  0  0  0  0  0
   28.4765   -6.0896   17.0018 O   0  0  0  0  0  0  0  0  0  0  0  0
   30.7840   -5.5013   16.7512 C   0  0  0  0  0  0  0  0  0  0  0  0
   31.9435   -4.9024   17.2490 C   0  0  0  0  0  0  0  0  0  0  0  0
   33.0979   -4.9605   16.5024 O   0  0  0  0  0  0  0  0  0  0  0  0
   33.5960   -3.7394   15.9527 C   0  0  0  0  0  0  0  0  0  0  0  0
   33.5535   -2.5080   16.8798 C   0  0  0  0  0  0  0  0  0  0  0  0
   33.3545   -5.0923   20.6410 H   0  0  0  0  0  0  0  0  0  0  0  0
   40.4597   -1.4320   21.7332 H   0  0  0  0  0  0  0  0  0  0  0  0
   40.0658   -2.3481   20.2828 H   0  0  0  0  0  0  0  0  0  0  0  0
   39.2522   -2.7091   21.8224 H   0  0  0  0  0  0  0  0  0  0  0  0
   37.5174    0.1525   18.6280 H   0  0  0  0  0  0  0  0  0  0  0  0
   35.5255   -0.6372   17.5475 H   0  0  0  0  0  0  0  0  0  0  0  0
   37.1779   -2.9323   21.6041 H   0  0  0  0  0  0  0  0  0  0  0  0
   31.1089   -4.4322   21.5590 H   0  0  0  0  0  0  0  0  0  0  0  0
   30.0196   -3.2309   23.3983 H   0  0  0  0  0  0  0  0  0  0  0  0
   32.1098    0.4497   24.9471 H   0  0  0  0  0  0  0  0  0  0  0  0
   30.9112    0.2069   26.2049 H   0  0  0  0  0  0  0  0  0  0  0  0
   32.3228   -1.8513   26.9974 H   0  0  0  0  0  0  0  0  0  0  0  0
   33.5696   -1.2604   25.8743 H   0  0  0  0  0  0  0  0  0  0  0  0
   34.5286    1.0298   26.1673 H   0  0  0  0  0  0  0  0  0  0  0  0
   32.8821    1.7110   26.3237 H   0  0  0  0  0  0  0  0  0  0  0  0
   34.5738    3.1979   27.4781 H   0  0  0  0  0  0  0  0  0  0  0  0
   33.3456    2.5911   28.5578 H   0  0  0  0  0  0  0  0  0  0  0  0
   36.1994    1.5263   28.2637 H   0  0  0  0  0  0  0  0  0  0  0  0
   35.5540    2.3846   29.6383 H   0  0  0  0  0  0  0  0  0  0  0  0
   35.6551   -0.0892   30.0379 H   0  0  0  0  0  0  0  0  0  0  0  0
   34.0277    0.5229   30.1708 H   0  0  0  0  0  0  0  0  0  0  0  0
   33.9477   -1.5326   28.8747 H   0  0  0  0  0  0  0  0  0  0  0  0
   35.1691   -0.9494   27.7046 H   0  0  0  0  0  0  0  0  0  0  0  0
   33.5153   -0.7566   23.8336 H   0  0  0  0  0  0  0  0  0  0  0  0
   34.5915   -1.9508   22.0147 H   0  0  0  0  0  0  0  0  0  0  0  0
   30.6974   -3.8515   20.2409 H   0  0  0  0  0  0  0  0  0  0  0  0
   28.6812   -4.9007   19.3441 H   0  0  0  0  0  0  0  0  0  0  0  0
   27.8928   -6.4204   17.6884 H   0  0  0  0  0  0  0  0  0  0  0  0
   30.8042   -5.9693   15.7777 H   0  0  0  0  0  0  0  0  0  0  0  0
   34.6279   -3.9260   15.6537 H   0  0  0  0  0  0  0  0  0  0  0  0
   33.0401   -3.5134   15.0417 H   0  0  0  0  0  0  0  0  0  0  0  0
   32.5368   -2.1113   16.8917 H   0  0  0  0  0  0  0  0  0  0  0  0
   34.1495   -1.7126   16.4413 H   0  0  0  0  0  0  0  0  0  0  0  0
   32.4835    0.2377   28.1652 H   0  0  0  0  0  0  0  0  0  0  0  0
  1  2  1  0  0  0  0
  1 39  1  0  0  0  0
  1 40  1  0  0  0  0
  1 41  1  0  0  0  0
  2  3  1  0  0  0  0
  3 12  2  0  0  0  0
  3  4  1  0  0  0  0
  4  5  2  0  0  0  0
  4 42  1  0  0  0  0
  5  6  1  0  0  0  0
  5 43  1  0  0  0  0
  6 11  2  0  0  0  0
  6  7  1  0  0  0  0
  7 37  1  0  0  0  0
  7  8  2  0  0  0  0
  8  9  1  0  0  0  0
  8 28  1  0  0  0  0
  9 38  1  1  0  0  0
  9 10  1  0  0  0  0
  9 13  1  0  0  0  0
 10 11  1  0  0  0  0
 11 12  1  0  0  0  0
 12 44  1  0  0  0  0
 13 27  2  0  0  0  0
 13 14  1  0  0  0  0
 14 15  2  0  0  0  0
 14 45  1  0  0  0  0
 15 16  1  0  0  0  0
 15 46  1  0  0  0  0
 16 17  1  0  0  0  0
 16 26  2  0  0  0  0
 17 18  1  0  0  0  0
 18 19  1  0  0  0  0
 18 47  1  0  0  0  0
 18 48  1  0  0  0  0
 19 20  1  0  0  0  0
 19 49  1  0  0  0  0
 19 50  1  0  0  0  0
 20 25  1  0  0  0  0
 20 21  1  0  0  0  0
 20 71  1  0  0  0  0
 21 22  1  0  0  0  0
 21 51  1  0  0  0  0
 21 52  1  0  0  0  0
 22 23  1  0  0  0  0
 22 53  1  0  0  0  0
 22 54  1  0  0  0  0
 23 24  1  0  0  0  0
 23 55  1  0  0  0  0
 23 56  1  0  0  0  0
 24 25  1  0  0  0  0
 24 57  1  0  0  0  0
 24 58  1  0  0  0  0
 25 59  1  0  0  0  0
 25 60  1  0  0  0  0
 26 27  1  0  0  0  0
 26 61  1  0  0  0  0
 27 62  1  0  0  0  0
 28 34  2  0  0  0  0
 28 29  1  0  0  0  0
 29 30  2  0  0  0  0
 29 63  1  0  0  0  0
 30 31  1  0  0  0  0
 30 64  1  0  0  0  0
 31 32  1  0  0  0  0
 31 33  2  0  0  0  0
 32 65  1  0  0  0  0
 33 34  1  0  0  0  0
 33 66  1  0  0  0  0
 34 35  1  0  0  0  0
 35 36  1  0  0  0  0
 36 37  1  0  0  0  0
 36 67  1  0  0  0  0
 36 68  1  0  0  0  0
 37 69  1  0  0  0  0
 37 70  1  0  0  0  0
M  CHG  1  20   1
M  END
>  <OLD_LIGAND_DESCRIPTION>
CHEMBL1082864

>  <SCORE_NORM_WEIGHT>
-0.1199

>  <SCORE_RB_PEN>
-45.997

>  <TOTAL_SCORE>
-59.997

>  <STANDARD_VALUE>
150

>  <SCORE_RB_PEN_NORM_CRT_HEVATOMS>
-13.8037

>  <SCORE_NORM_CRT_WEIGHT>
-7.5562

>  <SCORE_NORM_CRT_HEVATOMS>
-18.0051

>  <EVAL>
2630952

>  <TIME>
10.5424

>  <SCORE_NORM_CONTACT>
-1.5789

>  <SCORE_NORM_HEVATOMS>
-1.6215

>  <glutadist>
46:6.1161, 17:7.013, 15:7.1642, 48:7.4955, 16:7.7154, 64:7.7919, 18:7.9134
 , 45:7.9862, 14:8.1425, 49:8.2617, 63:8.3503, 47:8.6738, 19:8.7509,
30:8.7837, 29:9.0787, 26:9.1136, 65:9.2234, 71:9.2673, 13:9.4743,50:9.4837
, 61:9.7078, 20:9.7229, 27:9.9013, 31:9.9207, 32:9.9476,52:9.9513, 
59:10.3326, 28:10.4422, 38:10.4663, 21:10.5598, 9:10.618,25:10.7717, 
62:10.9675, 8:10.9837, 51:11.1092, 33:11.1771, 54:11.182,60:11.308, 
58:11.3998, 34:11.4211, 22:11.5964, 24:11.792, 10:11.8357,69:12.0304, 
7:12.0579, 66:12.0679, 53:12.2883, 23:12.4855, 57:12.5992,11:12.6259, 
37:12.7248, 35:12.7516, 6:12.7992, 55:13.1036, 56:13.2294,36:13.3906, 
12:13.4545, 44:13.4758, 70:13.5278, 68:13.6942, 5:13.7676,43:14.0537, 
67:14.3385, 3:14.3926, 4:14.527, 2:15.2685, 42:15.3217,41:15.4208, 
1:16.0135, 40:16.6523, 39:16.7075

$$$$
CHEMBL1082864
OpenBabel09101914563D_sdfconf

 71 76  0  0  1  0  0  0  0  0999 V2000
   39.8964   -2.7047   21.1897 C   0  0  0  0  0  0  0  0  0  0  0  0
   39.0624   -1.5511   21.2054 O   0  0  0  0  0  0  0  0  0  0  0  0
   37.7826   -1.6405   20.6928 C   0  0  0  0  0  0  0  0  0  0  0  0
   37.2660   -0.8032   19.6902 C   0  0  0  0  0  0  0  0  0  0  0  0
   35.9595   -0.9657   19.2263 C   0  0  0  0  0  0  0  0  0  0  0  0
   35.1373   -1.9776   19.7424 C   0  0  0  0  0  0  0  0  0  0  0  0
   33.7229   -2.1923   19.3412 C   0  0  0  0  0  0  0  0  0  0  0  0
   32.9168   -2.9254   20.1497 C   0  0  0  0  0  0  0  0  0  0  0  0
   33.4838   -3.5465   21.4412 C   0  0  1  0  0  0  0  0  0  0  0  0
   34.8994   -3.7960   21.3312 O   0  0  0  0  0  0  0  0  0  0  0  0
   35.6528   -2.7859   20.7657 C   0  0  0  0  0  0  0  0  0  0  0  0
   36.9595   -2.6334   21.2247 C   0  0  0  0  0  0  0  0  0  0  0  0
   33.1612   -2.7977   22.7379 C   0  0  0  0  0  0  0  0  0  0  0  0
   33.5472   -3.3402   23.9660 C   0  0  0  0  0  0  0  0  0  0  0  0
   33.2681   -2.6620   25.1489 C   0  0  0  0  0  0  0  0  0  0  0  0
   32.6060   -1.4344   25.1243 C   0  0  0  0  0  0  0  0  0  0  0  0
   32.3763   -0.8340   26.3472 O   0  0  0  0  0  0  0  0  0  0  0  0
   32.3334   -1.6371   27.5254 C   0  0  0  0  0  0  0  0  0  0  0  0
   31.1814   -2.6552   27.4266 C   0  0  0  0  0  0  0  0  0  0  0  0
   29.7963   -1.9864   27.6171 N   0  3  0  0  0  0  0  0  0  0  0  0
   28.7036   -3.0797   27.6836 C   0  0  0  0  0  0  0  0  0  0  0  0
   27.3441   -2.4114   27.9525 C   0  0  0  0  0  0  0  0  0  0  0  0
   27.0111   -1.3466   26.8941 C   0  0  0  0  0  0  0  0  0  0  0  0
   28.1347   -0.3043   26.7688 C   0  0  0  0  0  0  0  0  0  0  0  0
   29.5010   -0.9581   26.4976 C   0  0  0  0  0  0  0  0  0  0  0  0
   32.2205   -0.8892   23.8899 C   0  0  0  0  0  0  0  0  0  0  0  0
   32.4995   -1.5664   22.7067 C   0  0  0  0  0  0  0  0  0  0  0  0
   31.5202   -3.2656   19.7582 C   0  0  0  0  0  0  0  0  0  0  0  0
   30.4778   -3.1238   20.6844 C   0  0  0  0  0  0  0  0  0  0  0  0
   29.1623   -3.4209   20.3338 C   0  0  0  0  0  0  0  0  0  0  0  0
   28.8683   -3.8657   19.0476 C   0  0  0  0  0  0  0  0  0  0  0  0
   27.5767   -4.1638   18.7038 O   0  0  0  0  0  0  0  0  0  0  0  0
   29.8921   -4.0099   18.1134 C   0  0  0  0  0  0  0  0  0  0  0  0
   31.2124   -3.7063   18.4533 C   0  0  0  0  0  0  0  0  0  0  0  0
   32.2041   -3.9039   17.5200 O   0  0  0  0  0  0  0  0  0  0  0  0
   32.8587   -2.7493   16.9912 C   0  0  0  0  0  0  0  0  0  0  0  0
   33.2140   -1.6436   18.0055 C   0  0  0  0  0  0  0  0  0  0  0  0
   33.0438   -4.5414   21.5324 H   0  0  0  0  0  0  0  0  0  0  0  0
   40.8613   -2.4584   21.6330 H   0  0  0  0  0  0  0  0  0  0  0  0
   40.0800   -3.0517   20.1717 H   0  0  0  0  0  0  0  0  0  0  0  0
   39.4640   -3.5191   21.7732 H   0  0  0  0  0  0  0  0  0  0  0  0
   37.8629   -0.0130   19.2609 H   0  0  0  0  0  0  0  0  0  0  0  0
   35.6111   -0.2766   18.4743 H   0  0  0  0  0  0  0  0  0  0  0  0
   37.3347   -3.2843   22.0010 H   0  0  0  0  0  0  0  0  0  0  0  0
   34.0645   -4.2879   24.0087 H   0  0  0  0  0  0  0  0  0  0  0  0
   33.5711   -3.0927   26.0923 H   0  0  0  0  0  0  0  0  0  0  0  0
   33.2781   -2.1622   27.6732 H   0  0  0  0  0  0  0  0  0  0  0  0
   32.1798   -1.0038   28.4007 H   0  0  0  0  0  0  0  0  0  0  0  0
   31.1560   -3.1735   26.4662 H   0  0  0  0  0  0  0  0  0  0  0  0
   31.2611   -3.3907   28.2288 H   0  0  0  0  0  0  0  0  0  0  0  0
   28.7278   -3.6302   26.7414 H   0  0  0  0  0  0  0  0  0  0  0  0
   28.9663   -3.7405   28.5108 H   0  0  0  0  0  0  0  0  0  0  0  0
   26.5605   -3.1699   27.9707 H   0  0  0  0  0  0  0  0  0  0  0  0
   27.3500   -1.9573   28.9447 H   0  0  0  0  0  0  0  0  0  0  0  0
   26.8501   -1.8286   25.9284 H   0  0  0  0  0  0  0  0  0  0  0  0
   26.0720   -0.8523   27.1467 H   0  0  0  0  0  0  0  0  0  0  0  0
   27.8990    0.3967   25.9671 H   0  0  0  0  0  0  0  0  0  0  0  0
   28.1905    0.2891   27.6830 H   0  0  0  0  0  0  0  0  0  0  0  0
   30.2804   -0.1976   26.5396 H   0  0  0  0  0  0  0  0  0  0  0  0
   29.5404   -1.4865   25.5434 H   0  0  0  0  0  0  0  0  0  0  0  0
   31.7052    0.0568   23.8271 H   0  0  0  0  0  0  0  0  0  0  0  0
   32.1987   -1.1279   21.7666 H   0  0  0  0  0  0  0  0  0  0  0  0
   30.6760   -2.7723   21.6857 H   0  0  0  0  0  0  0  0  0  0  0  0
   28.3739   -3.3045   21.0634 H   0  0  0  0  0  0  0  0  0  0  0  0
   27.0446   -4.4438   19.4521 H   0  0  0  0  0  0  0  0  0  0  0  0
   29.6680   -4.3620   17.1169 H   0  0  0  0  0  0  0  0  0  0  0  0
   33.7720   -3.0981   16.5083 H   0  0  0  0  0  0  0  0  0  0  0  0
   32.2324   -2.3201   16.2078 H   0  0  0  0  0  0  0  0  0  0  0  0
   32.3164   -1.0612   18.2201 H   0  0  0  0  0  0  0  0  0  0  0  0
   33.8908   -0.9352   17.5361 H   0  0  0  0  0  0  0  0  0  0  0  0
   29.8062   -1.5010   28.5036 H   0  0  0  0  0  0  0  0  0  0  0  0
  1  2  1  0  0  0  0
  1 39  1  0  0  0  0
  1 40  1  0  0  0  0
  1 41  1  0  0  0  0
  2  3  1  0  0  0  0
  3 12  2  0  0  0  0
  3  4  1  0  0  0  0
  4  5  2  0  0  0  0
  4 42  1  0  0  0  0
  5  6  1  0  0  0  0
  5 43  1  0  0  0  0
  6 11  2  0  0  0  0
  6  7  1  0  0  0  0
  7 37  1  0  0  0  0
  7  8  2  0  0  0  0
  8  9  1  0  0  0  0
  8 28  1  0  0  0  0
  9 38  1  1  0  0  0
  9 10  1  0  0  0  0
  9 13  1  0  0  0  0
 10 11  1  0  0  0  0
 11 12  1  0  0  0  0
 12 44  1  0  0  0  0
 13 27  2  0  0  0  0
 13 14  1  0  0  0  0
 14 15  2  0  0  0  0
 14 45  1  0  0  0  0
 15 16  1  0  0  0  0
 15 46  1  0  0  0  0
 16 17  1  0  0  0  0
 16 26  2  0  0  0  0
 17 18  1  0  0  0  0
 18 19  1  0  0  0  0
 18 47  1  0  0  0  0
 18 48  1  0  0  0  0
 19 20  1  0  0  0  0
 19 49  1  0  0  0  0
 19 50  1  0  0  0  0
 20 25  1  0  0  0  0
 20 21  1  0  0  0  0
 20 71  1  0  0  0  0
 21 22  1  0  0  0  0
 21 51  1  0  0  0  0
 21 52  1  0  0  0  0
 22 23  1  0  0  0  0
 22 53  1  0  0  0  0
 22 54  1  0  0  0  0
 23 24  1  0  0  0  0
 23 55  1  0  0  0  0
 23 56  1  0  0  0  0
 24 25  1  0  0  0  0
 24 57  1  0  0  0  0
 24 58  1  0  0  0  0
 25 59  1  0  0  0  0
 25 60  1  0  0  0  0
 26 27  1  0  0  0  0
 26 61  1  0  0  0  0
 27 62  1  0  0  0  0
 28 34  2  0  0  0  0
 28 29  1  0  0  0  0
 29 30  2  0  0  0  0
 29 63  1  0  0  0  0
 30 31  1  0  0  0  0
 30 64  1  0  0  0  0
 31 32  1  0  0  0  0
 31 33  2  0  0  0  0
 32 65  1  0  0  0  0
 33 34  1  0  0  0  0
 33 66  1  0  0  0  0
 34 35  1  0  0  0  0
 35 36  1  0  0  0  0
 36 37  1  0  0  0  0
 36 67  1  0  0  0  0
 36 68  1  0  0  0  0
 37 69  1  0  0  0  0
 37 70  1  0  0  0  0
M  CHG  1  20   1
M  END
>  <OLD_LIGAND_DESCRIPTION>
CHEMBL1082864

>  <SCORE_NORM_WEIGHT>
-0.1173

>  <SCORE_RB_PEN>
-44.7132

>  <TOTAL_SCORE>
-58.7132

>  <STANDARD_VALUE>
150

>  <SCORE_RB_PEN_NORM_CRT_HEVATOMS>
-13.4184

>  <SCORE_NORM_CRT_WEIGHT>
-7.3945

>  <SCORE_NORM_CRT_HEVATOMS>
-17.6198

>  <EVAL>
2630952

>  <TIME>
10.5424

>  <SCORE_NORM_CONTACT>
-1.5451

>  <SCORE_NORM_HEVATOMS>
-1.5868

>  <glutadist>
55:2.95, 53:3.2782, 56:3.3868, 23:3.574, 22:3.9445, 51:4.578, 54:4.7193,
21:4.8715, 24:4.9932, 57:5.159, 52:5.515, 60:5.5328, 58:5.6788, 25:5.7626
 , 20:5.9923, 64:6.0832, 71:6.4729, 59:6.7905, 65:6.8179, 49:6.9028,
19:7.1409, 30:7.1547, 50:7.4358, 63:7.4858, 32:7.6717, 29:7.8825,31:7.9945
, 61:8.3065, 18:8.4174, 26:8.4398, 17:8.4658, 16:8.5137,48:8.6637, 
27:8.8517, 15:8.9909, 62:9.0291, 28:9.2735, 47:9.2757,46:9.2768, 13:9.3124
, 33:9.3583, 14:9.379, 38:9.7113, 45:9.9321, 34:9.9372 , 9:10.0716, 
66:10.0822, 8:10.1886, 69:11.1079, 35:11.3057, 7:11.3514,10:11.4249, 
37:11.8117, 36:12.1372, 68:12.3179, 11:12.3364, 6:12.3753,70:12.7359, 
67:13.1165, 12:13.3976, 5:13.4763, 44:13.5101, 43:13.6905,3:14.4296, 
4:14.4516, 42:15.3127, 2:15.4881, 41:15.629, 1:16.2062,40:16.6766, 
39:17.038

$$$$
CHEMBL1082864
OpenBabel09101914563D_sdfconf

 71 76  0  0  1  0  0  0  0  0999 V2000
   32.2903   -3.3255   25.8057 C   0  0  0  0  0  0  0  0  0  0  0  0
   32.3904   -4.0092   24.5611 O   0  0  0  0  0  0  0  0  0  0  0  0
   32.9308   -3.3498   23.4740 C   0  0  0  0  0  0  0  0  0  0  0  0
   32.9622   -1.9534   23.3245 C   0  0  0  0  0  0  0  0  0  0  0  0
   33.5325   -1.3684   22.1927 C   0  0  0  0  0  0  0  0  0  0  0  0
   34.0988   -2.1622   21.1848 C   0  0  0  0  0  0  0  0  0  0  0  0
   34.6840   -1.6274   19.9283 C   0  0  0  0  0  0  0  0  0  0  0  0
   34.8510   -2.4658   18.8747 C   0  0  0  0  0  0  0  0  0  0  0  0
   34.4670   -3.9524   19.0075 C   0  0  1  0  0  0  0  0  0  0  0  0
   34.5582   -4.4026   20.3740 O   0  0  0  0  0  0  0  0  0  0  0  0
   34.0322   -3.5554   21.3297 C   0  0  0  0  0  0  0  0  0  0  0  0
   33.4726   -4.1430   22.4623 C   0  0  0  0  0  0  0  0  0  0  0  0
   33.1227   -4.3509   18.3906 C   0  0  0  0  0  0  0  0  0  0  0  0
   33.0294   -5.5161   17.6256 C   0  0  0  0  0  0  0  0  0  0  0  0
   31.8099   -5.8921   17.0700 C   0  0  0  0  0  0  0  0  0  0  0  0
   30.6682   -5.1166   17.2724 C   0  0  0  0  0  0  0  0  0  0  0  0
   29.5029   -5.5712   16.6855 O   0  0  0  0  0  0  0  0  0  0  0  0
   29.5380   -6.7439   15.8741 C   0  0  0  0  0  0  0  0  0  0  0  0
   28.1479   -7.4076   15.8483 C   0  0  0  0  0  0  0  0  0  0  0  0
   27.9901   -8.4706   16.9651 N   0  3  0  0  0  0  0  0  0  0  0  0
   29.2849   -9.3124   17.0585 C   0  0  0  0  0  0  0  0  0  0  0  0
   29.1489  -10.3105   18.2214 C   0  0  0  0  0  0  0  0  0  0  0  0
   27.9069  -11.2038   18.0659 C   0  0  0  0  0  0  0  0  0  0  0  0
   26.6283  -10.3677   17.8906 C   0  0  0  0  0  0  0  0  0  0  0  0
   26.7488   -9.3656   16.7290 C   0  0  0  0  0  0  0  0  0  0  0  0
   30.7625   -3.9475   18.0430 C   0  0  0  0  0  0  0  0  0  0  0  0
   31.9813   -3.5709   18.5991 C   0  0  0  0  0  0  0  0  0  0  0  0
   35.5256   -2.0212   17.6229 C   0  0  0  0  0  0  0  0  0  0  0  0
   34.9686   -2.3366   16.3760 C   0  0  0  0  0  0  0  0  0  0  0  0
   35.5746   -1.9165   15.1936 C   0  0  0  0  0  0  0  0  0  0  0  0
   36.7505   -1.1724   15.2404 C   0  0  0  0  0  0  0  0  0  0  0  0
   37.3501   -0.7643   14.0788 O   0  0  0  0  0  0  0  0  0  0  0  0
   37.3165   -0.8478   16.4716 C   0  0  0  0  0  0  0  0  0  0  0  0
   36.7115   -1.2572   17.6621 C   0  0  0  0  0  0  0  0  0  0  0  0
   37.3223   -0.9580   18.8583 O   0  0  0  0  0  0  0  0  0  0  0  0
   36.6732   -0.0213   19.7200 C   0  0  0  0  0  0  0  0  0  0  0  0
   35.1446   -0.1689   19.8580 C   0  0  0  0  0  0  0  0  0  0  0  0
   35.2366   -4.5249   18.4861 H   0  0  0  0  0  0  0  0  0  0  0  0
   31.8490   -3.9904   26.5481 H   0  0  0  0  0  0  0  0  0  0  0  0
   31.6497   -2.4456   25.7283 H   0  0  0  0  0  0  0  0  0  0  0  0
   33.2711   -3.0229   26.1760 H   0  0  0  0  0  0  0  0  0  0  0  0
   32.5417   -1.3023   24.0756 H   0  0  0  0  0  0  0  0  0  0  0  0
   33.5039   -0.2933   22.1225 H   0  0  0  0  0  0  0  0  0  0  0  0
   33.4533   -5.2193   22.5542 H   0  0  0  0  0  0  0  0  0  0  0  0
   33.8999   -6.1340   17.4588 H   0  0  0  0  0  0  0  0  0  0  0  0
   31.7512   -6.7950   16.4795 H   0  0  0  0  0  0  0  0  0  0  0  0
   29.8514   -6.5045   14.8570 H   0  0  0  0  0  0  0  0  0  0  0  0
   30.2666   -7.4506   16.2747 H   0  0  0  0  0  0  0  0  0  0  0  0
   27.3343   -6.6907   15.9731 H   0  0  0  0  0  0  0  0  0  0  0  0
   28.0081   -7.9488   14.9110 H   0  0  0  0  0  0  0  0  0  0  0  0
   29.4327   -9.8011   16.0938 H   0  0  0  0  0  0  0  0  0  0  0  0
   30.1018   -8.6168   17.2555 H   0  0  0  0  0  0  0  0  0  0  0  0
   30.0440  -10.9313   18.2778 H   0  0  0  0  0  0  0  0  0  0  0  0
   29.0970   -9.7665   19.1659 H   0  0  0  0  0  0  0  0  0  0  0  0
   28.0348  -11.8614   17.2044 H   0  0  0  0  0  0  0  0  0  0  0  0
   27.8077  -11.8570   18.9340 H   0  0  0  0  0  0  0  0  0  0  0  0
   25.7774  -11.0277   17.7174 H   0  0  0  0  0  0  0  0  0  0  0  0
   26.4105   -9.8291   18.8144 H   0  0  0  0  0  0  0  0  0  0  0  0
   25.8745   -8.7149   16.7208 H   0  0  0  0  0  0  0  0  0  0  0  0
   26.8684   -9.8490   15.7578 H   0  0  0  0  0  0  0  0  0  0  0  0
   29.9039   -3.3190   18.2222 H   0  0  0  0  0  0  0  0  0  0  0  0
   32.0322   -2.6702   19.1929 H   0  0  0  0  0  0  0  0  0  0  0  0
   34.0528   -2.9045   16.3107 H   0  0  0  0  0  0  0  0  0  0  0  0
   35.1283   -2.1707   14.2429 H   0  0  0  0  0  0  0  0  0  0  0  0
   37.3125    0.1864   13.9514 H   0  0  0  0  0  0  0  0  0  0  0  0
   38.2328   -0.2769   16.5107 H   0  0  0  0  0  0  0  0  0  0  0  0
   37.1325   -0.1267   20.7034 H   0  0  0  0  0  0  0  0  0  0  0  0
   36.8994    0.9880   19.3733 H   0  0  0  0  0  0  0  0  0  0  0  0
   34.6676    0.2753   18.9827 H   0  0  0  0  0  0  0  0  0  0  0  0
   34.8028    0.4394   20.6908 H   0  0  0  0  0  0  0  0  0  0  0  0
   27.8714   -7.9827   17.8422 H   0  0  0  0  0  0  0  0  0  0  0  0
  1  2  1  0  0  0  0
  1 39  1  0  0  0  0
  1 40  1  0  0  0  0
  1 41  1  0  0  0  0
  2  3  1  0  0  0  0
  3 12  2  0  0  0  0
  3  4  1  0  0  0  0
  4  5  2  0  0  0  0
  4 42  1  0  0  0  0
  5  6  1  0  0  0  0
  5 43  1  0  0  0  0
  6 11  2  0  0  0  0
  6  7  1  0  0  0  0
  7 37  1  0  0  0  0
  7  8  2  0  0  0  0
  8  9  1  0  0  0  0
  8 28  1  0  0  0  0
  9 38  1  6  0  0  0
  9 10  1  0  0  0  0
  9 13  1  0  0  0  0
 10 11  1  0  0  0  0
 11 12  1  0  0  0  0
 12 44  1  0  0  0  0
 13 27  2  0  0  0  0
 13 14  1  0  0  0  0
 14 15  2  0  0  0  0
 14 45  1  0  0  0  0
 15 16  1  0  0  0  0
 15 46  1  0  0  0  0
 16 17  1  0  0  0  0
 16 26  2  0  0  0  0
 17 18  1  0  0  0  0
 18 19  1  0  0  0  0
 18 47  1  0  0  0  0
 18 48  1  0  0  0  0
 19 20  1  0  0  0  0
 19 49  1  0  0  0  0
 19 50  1  0  0  0  0
 20 25  1  0  0  0  0
 20 21  1  0  0  0  0
 20 71  1  0  0  0  0
 21 22  1  0  0  0  0
 21 51  1  0  0  0  0
 21 52  1  0  0  0  0
 22 23  1  0  0  0  0
 22 53  1  0  0  0  0
 22 54  1  0  0  0  0
 23 24  1  0  0  0  0
 23 55  1  0  0  0  0
 23 56  1  0  0  0  0
 24 25  1  0  0  0  0
 24 57  1  0  0  0  0
 24 58  1  0  0  0  0
 25 59  1  0  0  0  0
 25 60  1  0  0  0  0
 26 27  1  0  0  0  0
 26 61  1  0  0  0  0
 27 62  1  0  0  0  0
 28 34  2  0  0  0  0
 28 29  1  0  0  0  0
 29 30  2  0  0  0  0
 29 63  1  0  0  0  0
 30 31  1  0  0  0  0
 30 64  1  0  0  0  0
 31 32  1  0  0  0  0
 31 33  2  0  0  0  0
 32 65  1  0  0  0  0
 33 34  1  0  0  0  0
 33 66  1  0  0  0  0
 34 35  1  0  0  0  0
 35 36  1  0  0  0  0
 36 37  1  0  0  0  0
 36 67  1  0  0  0  0
 36 68  1  0  0  0  0
 37 69  1  0  0  0  0
 37 70  1  0  0  0  0
M  CHG  1  20   1
M  END
>  <OLD_LIGAND_DESCRIPTION>
CHEMBL1082864

>  <SCORE_NORM_WEIGHT>
-0.1144

>  <SCORE_RB_PEN>
-43.2715

>  <TOTAL_SCORE>
-57.2715

>  <STANDARD_VALUE>
150

>  <SCORE_RB_PEN_NORM_CRT_HEVATOMS>
-12.9858

>  <SCORE_NORM_CRT_WEIGHT>
-7.2129

>  <SCORE_NORM_CRT_HEVATOMS>
-17.1872

>  <EVAL>
2630952

>  <TIME>
10.5424

>  <SCORE_NORM_CONTACT>
-1.5071

>  <SCORE_NORM_HEVATOMS>
-1.5479

>  <glutadist>
40:7.3894, 39:7.6318, 1:7.9833, 2:8.1773, 42:8.6026, 3:8.8769, 41:8.9842,
4:9.0432, 61:9.2508, 58:9.6478, 12:9.7192, 71:9.7331, 44:9.8254, 26:9.9511
 , 5:10.0144, 62:10.0469, 43:10.2729, 54:10.3019, 27:10.3827, 59:10.5138,
17:10.5575, 11:10.618, 16:10.6276, 49:10.6394, 24:10.7121, 20:10.7131,
6:10.7934, 25:11.0172, 57:11.1357, 19:11.251, 22:11.2694, 56:11.3987,
13:11.4289, 52:11.4623, 23:11.4969, 10:11.5529, 18:11.5611, 21:11.5674,
15:11.6452, 48:11.8138, 7:11.9348, 14:12.0173, 53:12.0306, 60:12.0929,
9:12.1216, 70:12.1659, 50:12.2238, 46:12.2743, 47:12.4995, 8:12.5255,
55:12.5563, 51:12.6022, 37:12.6485, 69:12.7925, 45:12.8907, 38:13.0913,
63:13.4602, 28:13.8157, 36:14.0709, 67:14.082, 29:14.1213, 68:14.6779,
35:14.8349, 34:14.8587, 30:15.3903, 64:15.7177, 33:16.071, 31:16.3207,
66:16.8925, 32:17.5764, 65:17.7935

$$$$
CHEMBL1082864
OpenBabel09101914563D_sdfconf

 71 76  0  0  1  0  0  0  0  0999 V2000
   32.2742   -3.9530   21.7947 C   0  0  0  0  0  0  0  0  0  0  0  0
   31.9763   -2.6671   22.3279 O   0  0  0  0  0  0  0  0  0  0  0  0
   32.3073   -2.3911   23.6406 C   0  0  0  0  0  0  0  0  0  0  0  0
   32.7006   -3.3561   24.5826 C   0  0  0  0  0  0  0  0  0  0  0  0
   33.0220   -2.9889   25.8903 C   0  0  0  0  0  0  0  0  0  0  0  0
   32.9716   -1.6456   26.2896 C   0  0  0  0  0  0  0  0  0  0  0  0
   33.2513   -1.1719   27.6698 C   0  0  0  0  0  0  0  0  0  0  0  0
   32.8139    0.0574   28.0417 C   0  0  0  0  0  0  0  0  0  0  0  0
   32.0714    0.9482   27.0267 C   0  0  1  0  0  0  0  0  0  0  0  0
   32.4604    0.6446   25.6721 O   0  0  0  0  0  0  0  0  0  0  0  0
   32.5460   -0.6958   25.3499 C   0  0  0  0  0  0  0  0  0  0  0  0
   32.2337   -1.0567   24.0409 C   0  0  0  0  0  0  0  0  0  0  0  0
   30.5459    0.9826   27.1613 C   0  0  0  0  0  0  0  0  0  0  0  0
   29.9307    0.3425   28.2399 C   0  0  0  0  0  0  0  0  0  0  0  0
   28.5460    0.3772   28.3765 C   0  0  0  0  0  0  0  0  0  0  0  0
   27.7574    1.0527   27.4451 C   0  0  0  0  0  0  0  0  0  0  0  0
   26.3936    1.0362   27.6655 O   0  0  0  0  0  0  0  0  0  0  0  0
   25.7753   -0.1570   28.1438 C   0  0  0  0  0  0  0  0  0  0  0  0
   25.5747   -1.1482   26.9815 C   0  0  0  0  0  0  0  0  0  0  0  0
   26.6893   -2.2242   26.9360 N   0  3  0  0  0  0  0  0  0  0  0  0
   26.9832   -2.7194   28.3720 C   0  0  0  0  0  0  0  0  0  0  0  0
   28.0326   -3.8425   28.3081 C   0  0  0  0  0  0  0  0  0  0  0  0
   29.3170   -3.3852   27.5967 C   0  0  0  0  0  0  0  0  0  0  0  0
   29.0169   -2.8164   26.2000 C   0  0  0  0  0  0  0  0  0  0  0  0
   27.9697   -1.6899   26.2483 C   0  0  0  0  0  0  0  0  0  0  0  0
   28.3765    1.6973   26.3631 C   0  0  0  0  0  0  0  0  0  0  0  0
   29.7609    1.6633   26.2258 C   0  0  0  0  0  0  0  0  0  0  0  0
   33.1488    0.6347   29.3737 C   0  0  0  0  0  0  0  0  0  0  0  0
   32.1529    1.2571   30.1388 C   0  0  0  0  0  0  0  0  0  0  0  0
   32.4412    1.7891   31.3941 C   0  0  0  0  0  0  0  0  0  0  0  0
   33.7340    1.7067   31.9047 C   0  0  0  0  0  0  0  0  0  0  0  0
   34.0198    2.2346   33.1355 O   0  0  0  0  0  0  0  0  0  0  0  0
   34.7357    1.0891   31.1584 C   0  0  0  0  0  0  0  0  0  0  0  0
   34.4540    0.5454   29.9030 C   0  0  0  0  0  0  0  0  0  0  0  0
   35.4771   -0.0163   29.1743 O   0  0  0  0  0  0  0  0  0  0  0  0
   35.4483   -1.4299   28.9684 C   0  0  0  0  0  0  0  0  0  0  0  0
   34.0745   -2.0401   28.6253 C   0  0  0  0  0  0  0  0  0  0  0  0
   32.4260    1.9686   27.1838 H   0  0  0  0  0  0  0  0  0  0  0  0
   31.9521   -3.9955   20.7543 H   0  0  0  0  0  0  0  0  0  0  0  0
   31.7486   -4.7417   22.3354 H   0  0  0  0  0  0  0  0  0  0  0  0
   33.3459   -4.1568   21.8165 H   0  0  0  0  0  0  0  0  0  0  0  0
   32.7572   -4.4015   24.3199 H   0  0  0  0  0  0  0  0  0  0  0  0
   33.2918   -3.7769   26.5744 H   0  0  0  0  0  0  0  0  0  0  0  0
   31.9275   -0.2992   23.3342 H   0  0  0  0  0  0  0  0  0  0  0  0
   30.5220   -0.1835   28.9755 H   0  0  0  0  0  0  0  0  0  0  0  0
   28.0823   -0.1226   29.2147 H   0  0  0  0  0  0  0  0  0  0  0  0
   26.3784   -0.6219   28.9251 H   0  0  0  0  0  0  0  0  0  0  0  0
   24.8062    0.0790   28.5866 H   0  0  0  0  0  0  0  0  0  0  0  0
   24.6220   -1.6780   27.0369 H   0  0  0  0  0  0  0  0  0  0  0  0
   25.6384   -0.6240   26.0265 H   0  0  0  0  0  0  0  0  0  0  0  0
   27.3152   -1.8600   28.9574 H   0  0  0  0  0  0  0  0  0  0  0  0
   26.0449   -3.1057   28.7723 H   0  0  0  0  0  0  0  0  0  0  0  0
   28.2711   -4.1788   29.3179 H   0  0  0  0  0  0  0  0  0  0  0  0
   27.6119   -4.7069   27.7919 H   0  0  0  0  0  0  0  0  0  0  0  0
   29.8192   -2.6271   28.2001 H   0  0  0  0  0  0  0  0  0  0  0  0
   30.0147   -4.2199   27.5161 H   0  0  0  0  0  0  0  0  0  0  0  0
   29.9368   -2.4415   25.7494 H   0  0  0  0  0  0  0  0  0  0  0  0
   28.6626   -3.6144   25.5453 H   0  0  0  0  0  0  0  0  0  0  0  0
   27.6989   -1.4042   25.2320 H   0  0  0  0  0  0  0  0  0  0  0  0
   28.3070   -0.8161   26.8086 H   0  0  0  0  0  0  0  0  0  0  0  0
   27.8030    2.2292   25.6198 H   0  0  0  0  0  0  0  0  0  0  0  0
   30.2187    2.1695   25.3888 H   0  0  0  0  0  0  0  0  0  0  0  0
   31.1403    1.3269   29.7712 H   0  0  0  0  0  0  0  0  0  0  0  0
   31.6584    2.2646   31.9673 H   0  0  0  0  0  0  0  0  0  0  0  0
   34.8396    2.7338   33.1482 H   0  0  0  0  0  0  0  0  0  0  0  0
   35.7412    1.0304   31.5489 H   0  0  0  0  0  0  0  0  0  0  0  0
   36.1469   -1.6450   28.1593 H   0  0  0  0  0  0  0  0  0  0  0  0
   35.8387   -1.9214   29.8607 H   0  0  0  0  0  0  0  0  0  0  0  0
   33.4951   -2.1419   29.5445 H   0  0  0  0  0  0  0  0  0  0  0  0
   34.2154   -3.0603   28.2794 H   0  0  0  0  0  0  0  0  0  0  0  0
   26.3413   -3.0078   26.4009 H   0  0  0  0  0  0  0  0  0  0  0  0
  1  2  1  0  0  0  0
  1 39  1  0  0  0  0
  1 40  1  0  0  0  0
  1 41  1  0  0  0  0
  2  3  1  0  0  0  0
  3 12  2  0  0  0  0
  3  4  1  0  0  0  0
  4  5  2  0  0  0  0
  4 42  1  0  0  0  0
  5  6  1  0  0  0  0
  5 43  1  0  0  0  0
  6 11  2  0  0  0  0
  6  7  1  0  0  0  0
  7 37  1  0  0  0  0
  7  8  2  0  0  0  0
  8  9  1  0  0  0  0
  8 28  1  0  0  0  0
  9 38  1  1  0  0  0
  9 10  1  0  0  0  0
  9 13  1  0  0  0  0
 10 11  1  0  0  0  0
 11 12  1  0  0  0  0
 12 44  1  0  0  0  0
 13 27  2  0  0  0  0
 13 14  1  0  0  0  0
 14 15  2  0  0  0  0
 14 45  1  0  0  0  0
 15 16  1  0  0  0  0
 15 46  1  0  0  0  0
 16 17  1  0  0  0  0
 16 26  2  0  0  0  0
 17 18  1  0  0  0  0
 18 19  1  0  0  0  0
 18 47  1  0  0  0  0
 18 48  1  0  0  0  0
 19 20  1  0  0  0  0
 19 49  1  0  0  0  0
 19 50  1  0  0  0  0
 20 25  1  0  0  0  0
 20 21  1  0  0  0  0
 20 71  1  0  0  0  0
 21 22  1  0  0  0  0
 21 51  1  0  0  0  0
 21 52  1  0  0  0  0
 22 23  1  0  0  0  0
 22 53  1  0  0  0  0
 22 54  1  0  0  0  0
 23 24  1  0  0  0  0
 23 55  1  0  0  0  0
 23 56  1  0  0  0  0
 24 25  1  0  0  0  0
 24 57  1  0  0  0  0
 24 58  1  0  0  0  0
 25 59  1  0  0  0  0
 25 60  1  0  0  0  0
 26 27  1  0  0  0  0
 26 61  1  0  0  0  0
 27 62  1  0  0  0  0
 28 34  2  0  0  0  0
 28 29  1  0  0  0  0
 29 30  2  0  0  0  0
 29 63  1  0  0  0  0
 30 31  1  0  0  0  0
 30 64  1  0  0  0  0
 31 32  1  0  0  0  0
 31 33  2  0  0  0  0
 32 65  1  0  0  0  0
 33 34  1  0  0  0  0
 33 66  1  0  0  0  0
 34 35  1  0  0  0  0
 35 36  1  0  0  0  0
 36 37  1  0  0  0  0
 36 67  1  0  0  0  0
 36 68  1  0  0  0  0
 37 69  1  0  0  0  0
 37 70  1  0  0  0  0
M  CHG  1  20   1
M  END
>  <OLD_LIGAND_DESCRIPTION>
CHEMBL1082864

>  <SCORE_NORM_WEIGHT>
-0.1113

>  <SCORE_RB_PEN>
-41.7391

>  <TOTAL_SCORE>
-55.7391

>  <STANDARD_VALUE>
150

>  <close_types>
49:H, 71:H

>  <SCORE_RB_PEN_NORM_CRT_HEVATOMS>
-12.5259

>  <SCORE_NORM_CRT_WEIGHT>
-7.0199

>  <SCORE_NORM_CRT_HEVATOMS>
-16.7273

>  <EVAL>
2630952

>  <TIME>
10.5424

>  <SCORE_NORM_CONTACT>
-1.4668

>  <SCORE_NORM_HEVATOMS>
-1.5065

>  <glutadist>
49:2.1885, 71:2.2053, 19:2.8501, 20:2.9341, 50:3.0104, 52:3.6292,59:3.8947
, 21:3.9001, 25:4.0481, 54:4.2141, 18:4.2994, 58:4.3649,48:4.5361, 
22:4.6423, 51:4.7345, 47:4.7455, 24:4.7698, 60:4.856, 17:5.2312 , 23:5.395
, 53:5.5116, 57:5.6926, 16:5.8468, 56:6.0925, 46:6.1156,55:6.1322, 
15:6.2575, 26:6.4813, 61:6.5317, 14:7.1979, 27:7.3927,13:7.7208, 45:7.7266
, 62:8.0473, 40:8.2482, 3:8.2804, 2:8.3547, 12:8.3769 , 4:8.4511, 
44:8.4888, 42:8.6142, 11:8.6382, 5:8.7224, 6:8.844, 1:8.8472,9:8.9591, 
43:9.0487, 10:9.0508, 39:9.071, 63:9.244, 7:9.4212, 8:9.4621,38:9.8011, 
41:9.8305, 69:10.0659, 29:10.1429, 70:10.2666, 37:10.3015,28:10.3848, 
64:11.2037, 30:11.2072, 34:11.671, 36:11.7871, 35:12.1766,67:12.2237, 
68:12.3702, 31:12.3957, 33:12.6047, 32:13.4809, 66:13.5958,65:14.2928

$$$$
CHEMBL1082864
OpenBabel09101914563D_sdfconf

 71 76  0  0  1  0  0  0  0  0999 V2000
   27.7590   -5.6201   29.0737 C   0  0  0  0  0  0  0  0  0  0  0  0
   27.1480   -4.6235   28.2613 O   0  0  0  0  0  0  0  0  0  0  0  0
   27.7203   -3.3679   28.1942 C   0  0  0  0  0  0  0  0  0  0  0  0
   27.0044   -2.1760   27.9936 C   0  0  0  0  0  0  0  0  0  0  0  0
   27.6632   -0.9465   27.9425 C   0  0  0  0  0  0  0  0  0  0  0  0
   29.0544   -0.8726   28.1030 C   0  0  0  0  0  0  0  0  0  0  0  0
   29.8409    0.3849   28.0168 C   0  0  0  0  0  0  0  0  0  0  0  0
   31.1790    0.3075   27.8061 C   0  0  0  0  0  0  0  0  0  0  0  0
   31.8608   -1.0701   27.6951 C   0  0  1  0  0  0  0  0  0  0  0  0
   31.1344   -2.0803   28.4232 O   0  0  0  0  0  0  0  0  0  0  0  0
   29.7618   -2.0718   28.2697 C   0  0  0  0  0  0  0  0  0  0  0  0
   29.1070   -3.3001   28.3311 C   0  0  0  0  0  0  0  0  0  0  0  0
   32.1771   -1.5442   26.2733 C   0  0  0  0  0  0  0  0  0  0  0  0
   32.5519   -2.8718   26.0526 C   0  0  0  0  0  0  0  0  0  0  0  0
   32.8309   -3.3145   24.7629 C   0  0  0  0  0  0  0  0  0  0  0  0
   32.7359   -2.4439   23.6772 C   0  0  0  0  0  0  0  0  0  0  0  0
   33.0278   -2.9741   22.4352 O   0  0  0  0  0  0  0  0  0  0  0  0
   32.8867   -4.3774   22.2214 C   0  0  0  0  0  0  0  0  0  0  0  0
   33.4647   -4.7609   20.8458 C   0  0  0  0  0  0  0  0  0  0  0  0
   32.5154   -4.3669   19.6857 N   0  3  0  0  0  0  0  0  0  0  0  0
   33.3334   -4.2211   18.3806 C   0  0  0  0  0  0  0  0  0  0  0  0
   32.3719   -3.9087   17.2208 C   0  0  0  0  0  0  0  0  0  0  0  0
   31.5286   -2.6533   17.4996 C   0  0  0  0  0  0  0  0  0  0  0  0
   30.7785   -2.7626   18.8375 C   0  0  0  0  0  0  0  0  0  0  0  0
   31.7281   -3.0730   20.0079 C   0  0  0  0  0  0  0  0  0  0  0  0
   32.3573   -1.1110   23.8996 C   0  0  0  0  0  0  0  0  0  0  0  0
   32.0779   -0.6674   25.1887 C   0  0  0  0  0  0  0  0  0  0  0  0
   32.0414    1.5224   27.8123 C   0  0  0  0  0  0  0  0  0  0  0  0
   33.0040    1.7042   26.8099 C   0  0  0  0  0  0  0  0  0  0  0  0
   33.8097    2.8409   26.7878 C   0  0  0  0  0  0  0  0  0  0  0  0
   33.6646    3.8161   27.7711 C   0  0  0  0  0  0  0  0  0  0  0  0
   34.4601    4.9306   27.7539 O   0  0  0  0  0  0  0  0  0  0  0  0
   32.7107    3.6526   28.7737 C   0  0  0  0  0  0  0  0  0  0  0  0
   31.8929    2.5206   28.7988 C   0  0  0  0  0  0  0  0  0  0  0  0
   30.9933    2.3701   29.8291 O   0  0  0  0  0  0  0  0  0  0  0  0
   29.6021    2.4538   29.5144 C   0  0  0  0  0  0  0  0  0  0  0  0
   29.1510    1.7356   28.2267 C   0  0  0  0  0  0  0  0  0  0  0  0
   32.8135   -0.9941   28.2227 H   0  0  0  0  0  0  0  0  0  0  0  0
   27.1832   -6.5432   29.0065 H   0  0  0  0  0  0  0  0  0  0  0  0
   27.7827   -5.3216   30.1229 H   0  0  0  0  0  0  0  0  0  0  0  0
   28.7746   -5.8403   28.7410 H   0  0  0  0  0  0  0  0  0  0  0  0
   25.9324   -2.1835   27.8684 H   0  0  0  0  0  0  0  0  0  0  0  0
   27.0634   -0.0698   27.7605 H   0  0  0  0  0  0  0  0  0  0  0  0
   29.6776   -4.2053   28.4798 H   0  0  0  0  0  0  0  0  0  0  0  0
   32.6282   -3.5646   26.8781 H   0  0  0  0  0  0  0  0  0  0  0  0
   33.1205   -4.3435   24.6057 H   0  0  0  0  0  0  0  0  0  0  0  0
   33.3925   -4.9435   23.0048 H   0  0  0  0  0  0  0  0  0  0  0  0
   31.8317   -4.6541   22.2581 H   0  0  0  0  0  0  0  0  0  0  0  0
   34.4276   -4.2878   20.6447 H   0  0  0  0  0  0  0  0  0  0  0  0
   33.5758   -5.8442   20.7744 H   0  0  0  0  0  0  0  0  0  0  0  0
   34.0757   -3.4370   18.5405 H   0  0  0  0  0  0  0  0  0  0  0  0
   33.8293   -5.1774   18.2088 H   0  0  0  0  0  0  0  0  0  0  0  0
   32.9407   -3.7729   16.3001 H   0  0  0  0  0  0  0  0  0  0  0  0
   31.7162   -4.7638   17.0492 H   0  0  0  0  0  0  0  0  0  0  0  0
   32.1750   -1.7741   17.5136 H   0  0  0  0  0  0  0  0  0  0  0  0
   30.8183   -2.4946   16.6870 H   0  0  0  0  0  0  0  0  0  0  0  0
   30.2438   -1.8331   19.0370 H   0  0  0  0  0  0  0  0  0  0  0  0
   30.0171   -3.5414   18.7706 H   0  0  0  0  0  0  0  0  0  0  0  0
   31.1430   -3.2629   20.9075 H   0  0  0  0  0  0  0  0  0  0  0  0
   32.4549   -2.2796   20.1911 H   0  0  0  0  0  0  0  0  0  0  0  0
   32.2736   -0.4051   23.0878 H   0  0  0  0  0  0  0  0  0  0  0  0
   31.7836    0.3608   25.3385 H   0  0  0  0  0  0  0  0  0  0  0  0
   33.1317    0.9685   26.0303 H   0  0  0  0  0  0  0  0  0  0  0  0
   34.5457    2.9611   26.0059 H   0  0  0  0  0  0  0  0  0  0  0  0
   34.9254    5.0463   26.9223 H   0  0  0  0  0  0  0  0  0  0  0  0
   32.6010    4.4040   29.5421 H   0  0  0  0  0  0  0  0  0  0  0  0
   29.0610    2.0369   30.3643 H   0  0  0  0  0  0  0  0  0  0  0  0
   29.3213    3.5058   29.4474 H   0  0  0  0  0  0  0  0  0  0  0  0
   29.4033    2.3605   27.3683 H   0  0  0  0  0  0  0  0  0  0  0  0
   28.0660    1.6807   28.2122 H   0  0  0  0  0  0  0  0  0  0  0  0
   31.8544   -5.1206   19.5571 H   0  0  0  0  0  0  0  0  0  0  0  0
  1  2  1  0  0  0  0
  1 39  1  0  0  0  0
  1 40  1  0  0  0  0
  1 41  1  0  0  0  0
  2  3  1  0  0  0  0
  3 12  2  0  0  0  0
  3  4  1  0  0  0  0
  4  5  2  0  0  0  0
  4 42  1  0  0  0  0
  5  6  1  0  0  0  0
  5 43  1  0  0  0  0
  6 11  2  0  0  0  0
  6  7  1  0  0  0  0
  7 37  1  0  0  0  0
  7  8  2  0  0  0  0
  8  9  1  0  0  0  0
  8 28  1  0  0  0  0
  9 38  1  1  0  0  0
  9 10  1  0  0  0  0
  9 13  1  0  0  0  0
 10 11  1  0  0  0  0
 11 12  1  0  0  0  0
 12 44  1  0  0  0  0
 13 27  2  0  0  0  0
 13 14  1  0  0  0  0
 14 15  2  0  0  0  0
 14 45  1  0  0  0  0
 15 16  1  0  0  0  0
 15 46  1  0  0  0  0
 16 17  1  0  0  0  0
 16 26  2  0  0  0  0
 17 18  1  0  0  0  0
 18 19  1  0  0  0  0
 18 47  1  0  0  0  0
 18 48  1  0  0  0  0
 19 20  1  0  0  0  0
 19 49  1  0  0  0  0
 19 50  1  0  0  0  0
 20 25  1  0  0  0  0
 20 21  1  0  0  0  0
 20 71  1  0  0  0  0
 21 22  1  0  0  0  0
 21 51  1  0  0  0  0
 21 52  1  0  0  0  0
 22 23  1  0  0  0  0
 22 53  1  0  0  0  0
 22 54  1  0  0  0  0
 23 24  1  0  0  0  0
 23 55  1  0  0  0  0
 23 56  1  0  0  0  0
 24 25  1  0  0  0  0
 24 57  1  0  0  0  0
 24 58  1  0  0  0  0
 25 59  1  0  0  0  0
 25 60  1  0  0  0  0
 26 27  1  0  0  0  0
 26 61  1  0  0  0  0
 27 62  1  0  0  0  0
 28 34  2  0  0  0  0
 28 29  1  0  0  0  0
 29 30  2  0  0  0  0
 29 63  1  0  0  0  0
 30 31  1  0  0  0  0
 30 64  1  0  0  0  0
 31 32  1  0  0  0  0
 31 33  2  0  0  0  0
 32 65  1  0  0  0  0
 33 34  1  0  0  0  0
 33 66  1  0  0  0  0
 34 35  1  0  0  0  0
 35 36  1  0  0  0  0
 36 37  1  0  0  0  0
 36 67  1  0  0  0  0
 36 68  1  0  0  0  0
 37 69  1  0  0  0  0
 37 70  1  0  0  0  0
M  CHG  1  20   1
M  END
>  <OLD_LIGAND_DESCRIPTION>
CHEMBL1082864

>  <SCORE_NORM_WEIGHT>
-0.1002

>  <SCORE_RB_PEN>
-36.1675

>  <TOTAL_SCORE>
-50.1675

>  <STANDARD_VALUE>
150

>  <SCORE_RB_PEN_NORM_CRT_HEVATOMS>
-10.8539

>  <SCORE_NORM_CRT_WEIGHT>
-6.3182

>  <SCORE_NORM_CRT_HEVATOMS>
-15.0553

>  <EVAL>
2630952

>  <TIME>
10.5424

>  <SCORE_NORM_CONTACT>
-1.3202

>  <SCORE_NORM_HEVATOMS>
-1.3559

>  <glutadist>
42:3.0079, 4:3.7786, 2:4.1193, 3:4.2916, 5:4.7191, 43:4.7605, 1:5.4278,
39:5.5237, 12:5.5249, 6:5.888, 41:6.0304, 40:6.0609, 44:6.1644, 11:6.1957
 , 70:6.7595, 7:7.07, 37:7.4595, 10:7.4875, 69:7.8123, 8:8.0645, 13:8.0874
 , 9:8.147, 27:8.2085, 14:8.2655, 59:8.2835, 62:8.3214, 48:8.339, 
45:8.4218 , 26:8.5067, 15:8.561, 67:8.5873, 16:8.6816, 36:8.7406, 
61:8.8319,58:8.896, 46:8.9277, 57:8.9596, 38:9.193, 17:9.2765, 18:9.2785, 
68:9.2831 , 25:9.2863, 24:9.3657, 28:9.374, 47:9.5869, 35:9.73, 63:9.8057
, 60:9.8239 , 71:9.8318, 34:10.0777, 29:10.1003, 20:10.1661, 19:10.4153, 
50:10.7503,23:10.8613, 56:11.0569, 49:11.3056, 33:11.3537, 30:11.3696, 
55:11.3747,54:11.4004, 21:11.5872, 22:11.637, 31:11.9483, 66:11.9815, 
64:12.0008,51:12.0452, 52:12.1927, 53:12.6895, 32:13.2395, 65:13.563

$$$$
CHEMBL1082864
OpenBabel09101914563D_sdfconf

 71 76  0  0  1  0  0  0  0  0999 V2000
   38.3384   -1.4797   27.7047 C   0  0  0  0  0  0  0  0  0  0  0  0
   37.6896   -0.3614   28.3005 O   0  0  0  0  0  0  0  0  0  0  0  0
   36.3202   -0.3964   28.4799 C   0  0  0  0  0  0  0  0  0  0  0  0
   35.6768   -0.9694   29.5894 C   0  0  0  0  0  0  0  0  0  0  0  0
   34.2848   -0.9579   29.6930 C   0  0  0  0  0  0  0  0  0  0  0  0
   33.4977   -0.3622   28.6970 C   0  0  0  0  0  0  0  0  0  0  0  0
   32.0121   -0.3453   28.7031 C   0  0  0  0  0  0  0  0  0  0  0  0
   31.3551   -0.0953   27.5426 C   0  0  0  0  0  0  0  0  0  0  0  0
   32.1518    0.1983   26.2565 C   0  0  1  0  0  0  0  0  0  0  0  0
   33.4415    0.7708   26.5520 O   0  0  0  0  0  0  0  0  0  0  0  0
   34.1495    0.1772   27.5787 C   0  0  0  0  0  0  0  0  0  0  0  0
   35.5390    0.1765   27.4760 C   0  0  0  0  0  0  0  0  0  0  0  0
   32.2858   -0.9698   25.2746 C   0  0  0  0  0  0  0  0  0  0  0  0
   32.0036   -2.2698   25.7012 C   0  0  0  0  0  0  0  0  0  0  0  0
   32.1121   -3.3362   24.8135 C   0  0  0  0  0  0  0  0  0  0  0  0
   32.4978   -3.1220   23.4901 C   0  0  0  0  0  0  0  0  0  0  0  0
   32.5739   -4.2402   22.6822 O   0  0  0  0  0  0  0  0  0  0  0  0
   33.0972   -4.1159   21.3609 C   0  0  0  0  0  0  0  0  0  0  0  0
   34.6094   -3.8268   21.4189 C   0  0  0  0  0  0  0  0  0  0  0  0
   34.9529   -2.4162   20.8766 N   0  3  0  0  0  0  0  0  0  0  0  0
   34.3376   -2.2445   19.4674 C   0  0  0  0  0  0  0  0  0  0  0  0
   34.6158   -0.8149   18.9717 C   0  0  0  0  0  0  0  0  0  0  0  0
   36.1193   -0.4919   18.9723 C   0  0  0  0  0  0  0  0  0  0  0  0
   36.7497   -0.7407   20.3526 C   0  0  0  0  0  0  0  0  0  0  0  0
   36.4813   -2.1681   20.8609 C   0  0  0  0  0  0  0  0  0  0  0  0
   32.7789   -1.8155   23.0619 C   0  0  0  0  0  0  0  0  0  0  0  0
   32.6704   -0.7485   23.9487 C   0  0  0  0  0  0  0  0  0  0  0  0
   29.8719    0.0383   27.4989 C   0  0  0  0  0  0  0  0  0  0  0  0
   29.1386   -0.6089   26.4948 C   0  0  0  0  0  0  0  0  0  0  0  0
   27.7495   -0.5103   26.4453 C   0  0  0  0  0  0  0  0  0  0  0  0
   27.0705    0.2394   27.4021 C   0  0  0  0  0  0  0  0  0  0  0  0
   25.7059    0.3420   27.3508 O   0  0  0  0  0  0  0  0  0  0  0  0
   27.7836    0.8873   28.4089 C   0  0  0  0  0  0  0  0  0  0  0  0
   29.1753    0.7870   28.4714 C   0  0  0  0  0  0  0  0  0  0  0  0
   29.8506    1.4769   29.4519 O   0  0  0  0  0  0  0  0  0  0  0  0
   30.4936    0.7168   30.4767 C   0  0  0  0  0  0  0  0  0  0  0  0
   31.2493   -0.5456   30.0155 C   0  0  0  0  0  0  0  0  0  0  0  0
   31.6206    0.9941   25.7310 H   0  0  0  0  0  0  0  0  0  0  0  0
   39.4093   -1.2856   27.6445 H   0  0  0  0  0  0  0  0  0  0  0  0
   37.9778   -1.6576   26.6904 H   0  0  0  0  0  0  0  0  0  0  0  0
   38.2004   -2.3851   28.2978 H   0  0  0  0  0  0  0  0  0  0  0  0
   36.2413   -1.4362   30.3821 H   0  0  0  0  0  0  0  0  0  0  0  0
   33.8478   -1.4356   30.5547 H   0  0  0  0  0  0  0  0  0  0  0  0
   36.0132    0.6171   26.6111 H   0  0  0  0  0  0  0  0  0  0  0  0
   31.6995   -2.4586   26.7206 H   0  0  0  0  0  0  0  0  0  0  0  0
   31.8920   -4.3370   25.1561 H   0  0  0  0  0  0  0  0  0  0  0  0
   32.9172   -5.0240   20.7838 H   0  0  0  0  0  0  0  0  0  0  0  0
   32.5949   -3.3004   20.8381 H   0  0  0  0  0  0  0  0  0  0  0  0
   35.0130   -3.8864   22.4314 H   0  0  0  0  0  0  0  0  0  0  0  0
   35.1494   -4.5241   20.7762 H   0  0  0  0  0  0  0  0  0  0  0  0
   34.7704   -3.0104   18.8213 H   0  0  0  0  0  0  0  0  0  0  0  0
   33.2632   -2.4033   19.5692 H   0  0  0  0  0  0  0  0  0  0  0  0
   34.2133   -0.6914   17.9655 H   0  0  0  0  0  0  0  0  0  0  0  0
   34.0838   -0.0998   19.6011 H   0  0  0  0  0  0  0  0  0  0  0  0
   36.6252   -1.1039   18.2236 H   0  0  0  0  0  0  0  0  0  0  0  0
   36.2769    0.5452   18.6731 H   0  0  0  0  0  0  0  0  0  0  0  0
   37.8252   -0.5662   20.3032 H   0  0  0  0  0  0  0  0  0  0  0  0
   36.3587   -0.0191   21.0718 H   0  0  0  0  0  0  0  0  0  0  0  0
   36.8369   -2.2592   21.8871 H   0  0  0  0  0  0  0  0  0  0  0  0
   36.9357   -2.9378   20.2344 H   0  0  0  0  0  0  0  0  0  0  0  0
   33.0819   -1.6070   22.0475 H   0  0  0  0  0  0  0  0  0  0  0  0
   32.8866    0.2500   23.5986 H   0  0  0  0  0  0  0  0  0  0  0  0
   29.6387   -1.2040   25.7456 H   0  0  0  0  0  0  0  0  0  0  0  0
   27.2038   -1.0173   25.6626 H   0  0  0  0  0  0  0  0  0  0  0  0
   25.3851    1.2096   27.6073 H   0  0  0  0  0  0  0  0  0  0  0  0
   27.2599    1.4757   29.1482 H   0  0  0  0  0  0  0  0  0  0  0  0
   31.1919    1.3887   30.9765 H   0  0  0  0  0  0  0  0  0  0  0  0
   29.7476    0.4289   31.2189 H   0  0  0  0  0  0  0  0  0  0  0  0
   30.5272   -1.3462   29.8468 H   0  0  0  0  0  0  0  0  0  0  0  0
   31.8686   -0.9068   30.8317 H   0  0  0  0  0  0  0  0  0  0  0  0
   34.5241   -1.7361   21.4891 H   0  0  0  0  0  0  0  0  0  0  0  0
  1  2  1  0  0  0  0
  1 39  1  0  0  0  0
  1 40  1  0  0  0  0
  1 41  1  0  0  0  0
  2  3  1  0  0  0  0
  3 12  2  0  0  0  0
  3  4  1  0  0  0  0
  4  5  2  0  0  0  0
  4 42  1  0  0  0  0
  5  6  1  0  0  0  0
  5 43  1  0  0  0  0
  6 11  2  0  0  0  0
  6  7  1  0  0  0  0
  7 37  1  0  0  0  0
  7  8  2  0  0  0  0
  8  9  1  0  0  0  0
  8 28  1  0  0  0  0
  9 38  1  6  0  0  0
  9 10  1  0  0  0  0
  9 13  1  0  0  0  0
 10 11  1  0  0  0  0
 11 12  1  0  0  0  0
 12 44  1  0  0  0  0
 13 27  2  0  0  0  0
 13 14  1  0  0  0  0
 14 15  2  0  0  0  0
 14 45  1  0  0  0  0
 15 16  1  0  0  0  0
 15 46  1  0  0  0  0
 16 17  1  0  0  0  0
 16 26  2  0  0  0  0
 17 18  1  0  0  0  0
 18 19  1  0  0  0  0
 18 47  1  0  0  0  0
 18 48  1  0  0  0  0
 19 20  1  0  0  0  0
 19 49  1  0  0  0  0
 19 50  1  0  0  0  0
 20 25  1  0  0  0  0
 20 21  1  0  0  0  0
 20 71  1  0  0  0  0
 21 22  1  0  0  0  0
 21 51  1  0  0  0  0
 21 52  1  0  0  0  0
 22 23  1  0  0  0  0
 22 53  1  0  0  0  0
 22 54  1  0  0  0  0
 23 24  1  0  0  0  0
 23 55  1  0  0  0  0
 23 56  1  0  0  0  0
 24 25  1  0  0  0  0
 24 57  1  0  0  0  0
 24 58  1  0  0  0  0
 25 59  1  0  0  0  0
 25 60  1  0  0  0  0
 26 27  1  0  0  0  0
 26 61  1  0  0  0  0
 27 62  1  0  0  0  0
 28 34  2  0  0  0  0
 28 29  1  0  0  0  0
 29 30  2  0  0  0  0
 29 63  1  0  0  0  0
 30 31  1  0  0  0  0
 30 64  1  0  0  0  0
 31 32  1  0  0  0  0
 31 33  2  0  0  0  0
 32 65  1  0  0  0  0
 33 34  1  0  0  0  0
 33 66  1  0  0  0  0
 34 35  1  0  0  0  0
 35 36  1  0  0  0  0
 36 37  1  0  0  0  0
 36 67  1  0  0  0  0
 36 68  1  0  0  0  0
 37 69  1  0  0  0  0
 37 70  1  0  0  0  0
M  CHG  1  20   1
M  END
>  <OLD_LIGAND_DESCRIPTION>
CHEMBL1082864

>  <SCORE_NORM_WEIGHT>
-0.0935

>  <SCORE_RB_PEN>
-32.8273

>  <TOTAL_SCORE>
-46.8273

>  <STANDARD_VALUE>
150

>  <SCORE_RB_PEN_NORM_CRT_HEVATOMS>
-9.8515

>  <SCORE_NORM_CRT_WEIGHT>
-5.8975

>  <SCORE_NORM_CRT_HEVATOMS>
-14.0529

>  <EVAL>
2630952

>  <TIME>
10.5424

>  <SCORE_NORM_CONTACT>
-1.2323

>  <SCORE_NORM_HEVATOMS>
-1.2656

>  <glutadist>
64:3.6803, 32:4.2709, 30:4.5043, 31:4.8333, 65:5.047, 29:5.5966, 63:5.7246
 , 33:6.1206, 66:6.6389, 28:6.7569, 34:6.9711, 45:7.5216, 46:7.6662,
14:7.7617, 69:7.7815, 15:7.8408, 8:7.9782, 35:8.2666, 13:8.3124, 16:8.4545
 , 38:8.4746, 9:8.6085, 68:8.665, 37:8.6759, 17:8.8119, 7:8.8139, 
36:8.8414 , 27:8.891, 26:8.9603, 62:9.4897, 70:9.502, 48:9.5509, 61:9.6087
,18:9.7868, 67:9.9129, 47:10.0095, 10:10.0399, 6:10.1311, 11:10.6204,
52:10.8257, 43:10.9113, 5:11.0349, 71:11.1157, 19:11.1249, 49:11.1753,
20:11.6727, 21:11.7954, 54:11.8984, 12:11.9023, 50:11.9243, 4:12.2713,
44:12.3803, 51:12.4625, 22:12.4955, 3:12.6874, 53:12.7656, 42:12.9906,
59:13.1033, 25:13.1059, 58:13.2772, 60:13.7191, 24:13.7359, 40:13.8089,
23:13.8233, 2:13.962, 41:14.1808, 1:14.3019, 56:14.3443, 55:14.5158,
57:14.7658, 39:15.3697

$$$$
CHEMBL1083881
OpenBabel09101914563D_sdfconf

 27 29  0  0  0  0  0  0  0  0999 V2000
   37.0891   -1.2552   13.8142 O   0  0  0  0  0  0  0  0  0  0  0  0
   36.4901   -1.5631   15.0067 C   0  0  0  0  0  0  0  0  0  0  0  0
   35.8992   -2.8145   15.1812 C   0  0  0  0  0  0  0  0  0  0  0  0
   35.2899   -3.1283   16.3931 C   0  0  0  0  0  0  0  0  0  0  0  0
   35.2762   -2.1842   17.4254 C   0  0  0  0  0  0  0  0  0  0  0  0
   35.8693   -0.9297   17.2485 C   0  0  0  0  0  0  0  0  0  0  0  0
   36.4772   -0.6210   16.0348 C   0  0  0  0  0  0  0  0  0  0  0  0
   34.6620   -2.4977   18.6486 N   0  0  0  0  0  0  0  0  0  0  0  0
   33.6987   -3.4529   18.7798 C   0  0  0  0  0  0  0  0  0  0  0  0
   33.2295   -4.1653   17.8906 O   0  0  0  0  0  0  0  0  0  0  0  0
   33.3347   -3.4535   20.2186 C   0  0  0  0  0  0  0  0  0  0  0  0
   32.4089   -4.2195   20.9285 C   0  0  0  0  0  0  0  0  0  0  0  0
   32.2739   -4.0009   22.3038 C   0  0  0  0  0  0  0  0  0  0  0  0
   33.0562   -3.0315   22.9456 C   0  0  0  0  0  0  0  0  0  0  0  0
   32.8629   -2.7435   24.8169 Br  0  0  0  0  0  0  0  0  0  0  0  0
   33.9793   -2.2741   22.2155 C   0  0  0  0  0  0  0  0  0  0  0  0
   34.0984   -2.5072   20.8446 C   0  0  0  0  0  0  0  0  0  0  0  0
   34.9704   -1.8773   19.8222 C   0  0  0  0  0  0  0  0  0  0  0  0
   35.7989   -0.9819   19.9966 O   0  0  0  0  0  0  0  0  0  0  0  0
   37.9502   -1.6661   13.7104 H   0  0  0  0  0  0  0  0  0  0  0  0
   35.9108   -3.5421   14.3829 H   0  0  0  0  0  0  0  0  0  0  0  0
   34.8321   -4.0979   16.5280 H   0  0  0  0  0  0  0  0  0  0  0  0
   35.8596   -0.1992   18.0448 H   0  0  0  0  0  0  0  0  0  0  0  0
   36.9362    0.3469   15.8947 H   0  0  0  0  0  0  0  0  0  0  0  0
   31.8029   -4.9682   20.4396 H   0  0  0  0  0  0  0  0  0  0  0  0
   31.5628   -4.5830   22.8714 H   0  0  0  0  0  0  0  0  0  0  0  0
   34.5808   -1.5275   22.7134 H   0  0  0  0  0  0  0  0  0  0  0  0
  1  2  1  0  0  0  0
  1 20  1  0  0  0  0
  2  7  2  0  0  0  0
  2  3  1  0  0  0  0
  3  4  2  0  0  0  0
  3 21  1  0  0  0  0
  4  5  1  0  0  0  0
  4 22  1  0  0  0  0
  5  6  2  0  0  0  0
  5  8  1  0  0  0  0
  6  7  1  0  0  0  0
  6 23  1  0  0  0  0
  7 24  1  0  0  0  0
  8 18  1  0  0  0  0
  8  9  1  0  0  0  0
  9 10  2  0  0  0  0
  9 11  1  0  0  0  0
 11 17  2  0  0  0  0
 11 12  1  0  0  0  0
 12 13  2  0  0  0  0
 12 25  1  0  0  0  0
 13 14  1  0  0  0  0
 13 26  1  0  0  0  0
 14 15  1  0  0  0  0
 14 16  2  0  0  0  0
 16 17  1  0  0  0  0
 16 27  1  0  0  0  0
 17 18  1  0  0  0  0
 18 19  2  0  0  0  0
M  END
>  <OLD_LIGAND_DESCRIPTION>
CHEMBL1083881

>  <SCORE_NORM_WEIGHT>
-0.2243

>  <SCORE_RB_PEN>
-67.3386

>  <TOTAL_SCORE>
-71.3386

>  <STANDARD_VALUE>
7980

>  <SCORE_RB_PEN_NORM_CRT_HEVATOMS>
-25.2356

>  <SCORE_NORM_CRT_WEIGHT>
-10.4503

>  <SCORE_NORM_CRT_HEVATOMS>
-26.7346

>  <EVAL>
826780

>  <TIME>
1.4281

>  <SCORE_NORM_CONTACT>
-3.7547

>  <SCORE_NORM_HEVATOMS>
-3.7547

>  <glutadist>
26:7.8528, 15:8.6051, 13:8.6445, 14:9.1409, 25:9.2459, 12:9.3907,
16:10.2915, 11:10.5035, 27:10.8107, 17:10.9062, 9:11.5997, 10:11.8154,
18:12.2028, 8:12.489, 19:12.9849, 5:13.7165, 22:13.91, 23:14.1378,
4:14.3237, 6:14.4488, 3:15.5846, 7:15.6992, 21:16.132, 2:16.2279,
24:16.3293, 1:17.4962, 20:18.1609

$$$$
CHEMBL1083881
OpenBabel09101914563D_sdfconf

 27 29  0  0  0  0  0  0  0  0999 V2000
   24.3387   -0.7100   26.8892 O   0  0  0  0  0  0  0  0  0  0  0  0
   25.6625   -0.6858   27.2396 C   0  0  0  0  0  0  0  0  0  0  0  0
   26.3139   -1.8758   27.5638 C   0  0  0  0  0  0  0  0  0  0  0  0
   27.6596   -1.8523   27.9203 C   0  0  0  0  0  0  0  0  0  0  0  0
   28.3461   -0.6337   27.9499 C   0  0  0  0  0  0  0  0  0  0  0  0
   27.6910    0.5586   27.6245 C   0  0  0  0  0  0  0  0  0  0  0  0
   26.3455    0.5295   27.2687 C   0  0  0  0  0  0  0  0  0  0  0  0
   29.7032   -0.6068   28.3096 N   0  0  0  0  0  0  0  0  0  0  0  0
   30.5282   -1.6863   28.2010 C   0  0  0  0  0  0  0  0  0  0  0  0
   30.2350   -2.8100   27.7894 O   0  0  0  0  0  0  0  0  0  0  0  0
   31.8531   -1.2223   28.6829 C   0  0  0  0  0  0  0  0  0  0  0  0
   33.0715   -1.8930   28.7987 C   0  0  0  0  0  0  0  0  0  0  0  0
   34.1764   -1.1924   29.2945 C   0  0  0  0  0  0  0  0  0  0  0  0
   34.0523    0.1536   29.6640 C   0  0  0  0  0  0  0  0  0  0  0  0
   35.5628    1.0953   30.3375 Br  0  0  0  0  0  0  0  0  0  0  0  0
   32.8215    0.8080   29.5397 C   0  0  0  0  0  0  0  0  0  0  0  0
   31.7315    0.0915   29.0434 C   0  0  0  0  0  0  0  0  0  0  0  0
   30.3258    0.5013   28.8013 C   0  0  0  0  0  0  0  0  0  0  0  0
   29.8260    1.6096   29.0023 O   0  0  0  0  0  0  0  0  0  0  0  0
   23.7684   -1.0114   27.5998 H   0  0  0  0  0  0  0  0  0  0  0  0
   25.7821   -2.8157   27.5404 H   0  0  0  0  0  0  0  0  0  0  0  0
   28.1640   -2.7744   28.1715 H   0  0  0  0  0  0  0  0  0  0  0  0
   28.2198    1.5009   27.6469 H   0  0  0  0  0  0  0  0  0  0  0  0
   25.8364    1.4485   27.0167 H   0  0  0  0  0  0  0  0  0  0  0  0
   33.1736   -2.9304   28.5156 H   0  0  0  0  0  0  0  0  0  0  0  0
   35.1283   -1.6934   29.3923 H   0  0  0  0  0  0  0  0  0  0  0  0
   32.7292    1.8458   29.8256 H   0  0  0  0  0  0  0  0  0  0  0  0
  1  2  1  0  0  0  0
  1 20  1  0  0  0  0
  2  7  2  0  0  0  0
  2  3  1  0  0  0  0
  3  4  2  0  0  0  0
  3 21  1  0  0  0  0
  4  5  1  0  0  0  0
  4 22  1  0  0  0  0
  5  6  2  0  0  0  0
  5  8  1  0  0  0  0
  6  7  1  0  0  0  0
  6 23  1  0  0  0  0
  7 24  1  0  0  0  0
  8 18  1  0  0  0  0
  8  9  1  0  0  0  0
  9 10  2  0  0  0  0
  9 11  1  0  0  0  0
 11 17  2  0  0  0  0
 11 12  1  0  0  0  0
 12 13  2  0  0  0  0
 12 25  1  0  0  0  0
 13 14  1  0  0  0  0
 13 26  1  0  0  0  0
 14 15  1  0  0  0  0
 14 16  2  0  0  0  0
 16 17  1  0  0  0  0
 16 27  1  0  0  0  0
 17 18  1  0  0  0  0
 18 19  2  0  0  0  0
M  END
>  <OLD_LIGAND_DESCRIPTION>
CHEMBL1083881

>  <SCORE_NORM_WEIGHT>
-0.2203

>  <SCORE_RB_PEN>
-66.065

>  <TOTAL_SCORE>
-70.065

>  <STANDARD_VALUE>
7980

>  <close_types>
21:H

>  <SCORE_RB_PEN_NORM_CRT_HEVATOMS>
-24.7582

>  <SCORE_NORM_CRT_WEIGHT>
-10.2638

>  <SCORE_NORM_CRT_HEVATOMS>
-26.2573

>  <EVAL>
826780

>  <TIME>
1.4281

>  <SCORE_NORM_CONTACT>
-3.5032

>  <SCORE_NORM_HEVATOMS>
-3.6876

>  <glutadist>
21:2.4892, 1:2.8888, 20:3.0862, 3:3.1482, 2:3.3663, 4:4.3263, 7:4.6422,
22:4.6673, 24:5.1787, 5:5.3773, 6:5.512, 10:6.3382, 23:6.5169, 8:6.6093,
9:6.9322, 18:7.8023, 19:8.1287, 11:8.4107, 17:8.8566, 25:9.3409, 12:9.4346
 , 16:10.2391, 27:10.7331, 13:10.7457, 14:11.1071, 26:11.5777, 15:12.9767

$$$$
CHEMBL1083881
OpenBabel09101914563D_sdfconf

 27 29  0  0  0  0  0  0  0  0999 V2000
   36.2024    1.9904   27.7900 O   0  0  0  0  0  0  0  0  0  0  0  0
   34.9238    1.4995   27.7921 C   0  0  0  0  0  0  0  0  0  0  0  0
   34.6363    0.3219   28.4821 C   0  0  0  0  0  0  0  0  0  0  0  0
   33.3368   -0.1780   28.4847 C   0  0  0  0  0  0  0  0  0  0  0  0
   32.3309    0.5066   27.7944 C   0  0  0  0  0  0  0  0  0  0  0  0
   32.6213    1.6874   27.1030 C   0  0  0  0  0  0  0  0  0  0  0  0
   33.9222    2.1830   27.1035 C   0  0  0  0  0  0  0  0  0  0  0  0
   31.0195    0.0045   27.7948 N   0  0  0  0  0  0  0  0  0  0  0  0
   30.7190   -1.3049   28.0241 C   0  0  0  0  0  0  0  0  0  0  0  0
   31.5092   -2.2211   28.2578 O   0  0  0  0  0  0  0  0  0  0  0  0
   29.2403   -1.3939   27.9330 C   0  0  0  0  0  0  0  0  0  0  0  0
   28.3778   -2.4815   28.0783 C   0  0  0  0  0  0  0  0  0  0  0  0
   27.0024   -2.2683   27.9364 C   0  0  0  0  0  0  0  0  0  0  0  0
   26.5110   -0.9865   27.6548 C   0  0  0  0  0  0  0  0  0  0  0  0
   24.6379   -0.7096   27.4638 Br  0  0  0  0  0  0  0  0  0  0  0  0
   27.3929    0.0910   27.5133 C   0  0  0  0  0  0  0  0  0  0  0  0
   28.7612   -0.1427   27.6581 C   0  0  0  0  0  0  0  0  0  0  0  0
   29.9212    0.7785   27.5664 C   0  0  0  0  0  0  0  0  0  0  0  0
   29.8974    1.9882   27.3330 O   0  0  0  0  0  0  0  0  0  0  0  0
   36.7688    1.5632   28.4363 H   0  0  0  0  0  0  0  0  0  0  0  0
   35.4143   -0.2053   29.0145 H   0  0  0  0  0  0  0  0  0  0  0  0
   33.1143   -1.0905   29.0192 H   0  0  0  0  0  0  0  0  0  0  0  0
   31.8455    2.2176   26.5691 H   0  0  0  0  0  0  0  0  0  0  0  0
   34.1500    3.0947   26.5706 H   0  0  0  0  0  0  0  0  0  0  0  0
   28.7503   -3.4719   28.2954 H   0  0  0  0  0  0  0  0  0  0  0  0
   26.3180   -3.0968   28.0447 H   0  0  0  0  0  0  0  0  0  0  0  0
   27.0109    1.0779   27.2960 H   0  0  0  0  0  0  0  0  0  0  0  0
  1  2  1  0  0  0  0
  1 20  1  0  0  0  0
  2  7  2  0  0  0  0
  2  3  1  0  0  0  0
  3  4  2  0  0  0  0
  3 21  1  0  0  0  0
  4  5  1  0  0  0  0
  4 22  1  0  0  0  0
  5  6  2  0  0  0  0
  5  8  1  0  0  0  0
  6  7  1  0  0  0  0
  6 23  1  0  0  0  0
  7 24  1  0  0  0  0
  8 18  1  0  0  0  0
  8  9  1  0  0  0  0
  9 10  2  0  0  0  0
  9 11  1  0  0  0  0
 11 17  2  0  0  0  0
 11 12  1  0  0  0  0
 12 13  2  0  0  0  0
 12 25  1  0  0  0  0
 13 14  1  0  0  0  0
 13 26  1  0  0  0  0
 14 15  1  0  0  0  0
 14 16  2  0  0  0  0
 16 17  1  0  0  0  0
 16 27  1  0  0  0  0
 17 18  1  0  0  0  0
 18 19  2  0  0  0  0
M  END
>  <OLD_LIGAND_DESCRIPTION>
CHEMBL1083881

>  <SCORE_NORM_WEIGHT>
-0.2171

>  <SCORE_RB_PEN>
-65.0733

>  <TOTAL_SCORE>
-69.0733

>  <STANDARD_VALUE>
7980

>  <SCORE_RB_PEN_NORM_CRT_HEVATOMS>
-24.3866

>  <SCORE_NORM_CRT_WEIGHT>
-10.1185

>  <SCORE_NORM_CRT_HEVATOMS>
-25.8857

>  <EVAL>
826780

>  <TIME>
1.4281

>  <SCORE_NORM_CONTACT>
-3.4537

>  <SCORE_NORM_HEVATOMS>
-3.6354

>  <glutadist>
26:3.1773, 15:3.2058, 13:3.7146, 14:3.7966, 12:4.8366, 16:4.9633,25:5.2027
, 27:5.4115, 11:5.7786, 17:5.8306, 9:7.1373, 18:7.2072, 10:7.7517 , 
8:7.7931, 19:7.8814, 5:9.1438, 23:9.3849, 22:9.7012, 6:9.8052, 4:9.9773 , 
7:11.1642, 3:11.3156, 24:11.7708, 2:11.8508, 21:12.0228, 1:13.1967,
20:13.6703

$$$$
CHEMBL1083881
OpenBabel09101914563D_sdfconf

 27 29  0  0  0  0  0  0  0  0999 V2000
   25.2837   -2.4685   27.7342 O   0  0  0  0  0  0  0  0  0  0  0  0
   26.5899   -2.1099   27.9369 C   0  0  0  0  0  0  0  0  0  0  0  0
   26.9103   -0.7750   28.1836 C   0  0  0  0  0  0  0  0  0  0  0  0
   28.2379   -0.4095   28.3897 C   0  0  0  0  0  0  0  0  0  0  0  0
   29.2388   -1.3860   28.3471 C   0  0  0  0  0  0  0  0  0  0  0  0
   28.9154   -2.7242   28.0995 C   0  0  0  0  0  0  0  0  0  0  0  0
   27.5864   -3.0843   27.8941 C   0  0  0  0  0  0  0  0  0  0  0  0
   30.5786   -1.0203   28.5541 N   0  0  0  0  0  0  0  0  0  0  0  0
   30.9526    0.1027   29.2299 C   0  0  0  0  0  0  0  0  0  0  0  0
   30.2135    0.9425   29.7465 O   0  0  0  0  0  0  0  0  0  0  0  0
   32.4367    0.1000   29.2122 C   0  0  0  0  0  0  0  0  0  0  0  0
   33.3603    0.9995   29.7465 C   0  0  0  0  0  0  0  0  0  0  0  0
   34.7242    0.7397   29.5740 C   0  0  0  0  0  0  0  0  0  0  0  0
   35.1438   -0.4021   28.8784 C   0  0  0  0  0  0  0  0  0  0  0  0
   37.0020   -0.7442   28.6502 Br  0  0  0  0  0  0  0  0  0  0  0  0
   34.2013   -1.2920   28.3506 C   0  0  0  0  0  0  0  0  0  0  0  0
   32.8457   -1.0146   28.5332 C   0  0  0  0  0  0  0  0  0  0  0  0
   31.6338   -1.7532   28.0993 C   0  0  0  0  0  0  0  0  0  0  0  0
   31.5898   -2.8071   27.4623 O   0  0  0  0  0  0  0  0  0  0  0  0
   25.1071   -2.7467   26.8328 H   0  0  0  0  0  0  0  0  0  0  0  0
   26.1361   -0.0225   28.2161 H   0  0  0  0  0  0  0  0  0  0  0  0
   28.4859    0.6248   28.5808 H   0  0  0  0  0  0  0  0  0  0  0  0
   29.6873   -3.4798   28.0662 H   0  0  0  0  0  0  0  0  0  0  0  0
   27.3331   -4.1169   27.7026 H   0  0  0  0  0  0  0  0  0  0  0  0
   33.0432    1.8815   30.2836 H   0  0  0  0  0  0  0  0  0  0  0  0
   35.4552    1.4237   29.9794 H   0  0  0  0  0  0  0  0  0  0  0  0
   34.5281   -2.1714   27.8148 H   0  0  0  0  0  0  0  0  0  0  0  0
  1  2  1  0  0  0  0
  1 20  1  0  0  0  0
  2  7  2  0  0  0  0
  2  3  1  0  0  0  0
  3  4  2  0  0  0  0
  3 21  1  0  0  0  0
  4  5  1  0  0  0  0
  4 22  1  0  0  0  0
  5  6  2  0  0  0  0
  5  8  1  0  0  0  0
  6  7  1  0  0  0  0
  6 23  1  0  0  0  0
  7 24  1  0  0  0  0
  8 18  1  0  0  0  0
  8  9  1  0  0  0  0
  9 10  2  0  0  0  0
  9 11  1  0  0  0  0
 11 17  2  0  0  0  0
 11 12  1  0  0  0  0
 12 13  2  0  0  0  0
 12 25  1  0  0  0  0
 13 14  1  0  0  0  0
 13 26  1  0  0  0  0
 14 15  1  0  0  0  0
 14 16  2  0  0  0  0
 16 17  1  0  0  0  0
 16 27  1  0  0  0  0
 17 18  1  0  0  0  0
 18 19  2  0  0  0  0
M  END
>  <OLD_LIGAND_DESCRIPTION>
CHEMBL1083881

>  <SCORE_NORM_WEIGHT>
-0.2124

>  <SCORE_RB_PEN>
-63.5674

>  <TOTAL_SCORE>
-67.5674

>  <STANDARD_VALUE>
7980

>  <close_types>
20:H, 1:O

>  <SCORE_RB_PEN_NORM_CRT_HEVATOMS>
-23.8223

>  <SCORE_NORM_CRT_WEIGHT>
-9.8979

>  <SCORE_NORM_CRT_HEVATOMS>
-25.3213

>  <EVAL>
826780

>  <TIME>
1.4281

>  <SCORE_NORM_CONTACT>
-3.3784

>  <SCORE_NORM_HEVATOMS>
-3.5562

>  <glutadist>
20:1.5732, 1:2.4941, 2:3.4783, 24:3.7797, 7:4.0107, 3:4.4512, 21:4.5725,
6:5.2752, 4:5.6182, 23:5.9231, 5:5.9599, 22:6.4582, 8:7.2961, 19:7.5322,
18:7.8928, 9:8.2996, 10:8.3691, 17:9.3112, 11:9.5213, 16:10.4619,
27:10.5172, 12:10.8436, 25:11.1823, 14:11.6844, 13:11.8561, 26:12.8725,
15:13.3016

$$$$
CHEMBL1083881
OpenBabel09101914563D_sdfconf

 27 29  0  0  0  0  0  0  0  0999 V2000
   32.2836   -3.4402   24.2604 O   0  0  0  0  0  0  0  0  0  0  0  0
   32.8141   -3.2394   23.0138 C   0  0  0  0  0  0  0  0  0  0  0  0
   32.2321   -3.8569   21.9068 C   0  0  0  0  0  0  0  0  0  0  0  0
   32.7707   -3.6535   20.6392 C   0  0  0  0  0  0  0  0  0  0  0  0
   33.8918   -2.8306   20.4879 C   0  0  0  0  0  0  0  0  0  0  0  0
   34.4741   -2.2121   21.5993 C   0  0  0  0  0  0  0  0  0  0  0  0
   33.9316   -2.4189   22.8645 C   0  0  0  0  0  0  0  0  0  0  0  0
   34.4375   -2.6239   19.2106 N   0  0  0  0  0  0  0  0  0  0  0  0
   34.2953   -3.5084   18.1834 C   0  0  0  0  0  0  0  0  0  0  0  0
   33.6938   -4.5835   18.2036 O   0  0  0  0  0  0  0  0  0  0  0  0
   35.0174   -2.9031   17.0367 C   0  0  0  0  0  0  0  0  0  0  0  0
   35.2072   -3.3581   15.7310 C   0  0  0  0  0  0  0  0  0  0  0  0
   35.9454   -2.5644   14.8465 C   0  0  0  0  0  0  0  0  0  0  0  0
   36.4785   -1.3402   15.2718 C   0  0  0  0  0  0  0  0  0  0  0  0
   37.4811   -0.2698   14.0589 Br  0  0  0  0  0  0  0  0  0  0  0  0
   36.2764   -0.9018   16.5854 C   0  0  0  0  0  0  0  0  0  0  0  0
   35.5375   -1.7084   17.4522 C   0  0  0  0  0  0  0  0  0  0  0  0
   35.1614   -1.5189   18.8753 C   0  0  0  0  0  0  0  0  0  0  0  0
   35.4436   -0.5642   19.6015 O   0  0  0  0  0  0  0  0  0  0  0  0
   32.2785   -4.3639   24.5210 H   0  0  0  0  0  0  0  0  0  0  0  0
   31.3664   -4.4920   22.0257 H   0  0  0  0  0  0  0  0  0  0  0  0
   32.3196   -4.1321   19.7817 H   0  0  0  0  0  0  0  0  0  0  0  0
   35.3403   -1.5762   21.4843 H   0  0  0  0  0  0  0  0  0  0  0  0
   34.3788   -1.9428   23.7251 H   0  0  0  0  0  0  0  0  0  0  0  0
   34.7989   -4.3009   15.3971 H   0  0  0  0  0  0  0  0  0  0  0  0
   36.1040   -2.8987   13.8318 H   0  0  0  0  0  0  0  0  0  0  0  0
   36.6888    0.0425   16.9101 H   0  0  0  0  0  0  0  0  0  0  0  0
  1  2  1  0  0  0  0
  1 20  1  0  0  0  0
  2  7  2  0  0  0  0
  2  3  1  0  0  0  0
  3  4  2  0  0  0  0
  3 21  1  0  0  0  0
  4  5  1  0  0  0  0
  4 22  1  0  0  0  0
  5  6  2  0  0  0  0
  5  8  1  0  0  0  0
  6  7  1  0  0  0  0
  6 23  1  0  0  0  0
  7 24  1  0  0  0  0
  8 18  1  0  0  0  0
  8  9  1  0  0  0  0
  9 10  2  0  0  0  0
  9 11  1  0  0  0  0
 11 17  2  0  0  0  0
 11 12  1  0  0  0  0
 12 13  2  0  0  0  0
 12 25  1  0  0  0  0
 13 14  1  0  0  0  0
 13 26  1  0  0  0  0
 14 15  1  0  0  0  0
 14 16  2  0  0  0  0
 16 17  1  0  0  0  0
 16 27  1  0  0  0  0
 17 18  1  0  0  0  0
 18 19  2  0  0  0  0
M  END
>  <OLD_LIGAND_DESCRIPTION>
CHEMBL1083881

>  <SCORE_NORM_WEIGHT>
-0.2028

>  <SCORE_RB_PEN>
-60.5193

>  <TOTAL_SCORE>
-64.5193

>  <STANDARD_VALUE>
7980

>  <SCORE_RB_PEN_NORM_CRT_HEVATOMS>
-22.68

>  <SCORE_NORM_CRT_WEIGHT>
-9.4514

>  <SCORE_NORM_CRT_HEVATOMS>
-24.179

>  <EVAL>
826780

>  <TIME>
1.4281

>  <SCORE_NORM_CONTACT>
-3.3958

>  <SCORE_NORM_HEVATOMS>
-3.3958

>  <glutadist>
21:7.9964, 1:8.0851, 20:8.1113, 3:8.7548, 2:8.8859, 4:9.8095, 22:9.9297,
7:10.038, 24:10.3283, 5:10.8652, 6:10.9725, 23:11.8938, 8:11.9878,
10:12.012, 9:12.4343, 18:12.8832, 19:12.9325, 11:13.7097, 17:13.9564,
25:14.6606, 12:14.6954, 16:15.1651, 27:15.4816, 13:15.8534, 14:16.0729,
26:16.6585, 15:17.7642

$$$$
CHEMBL1083881
OpenBabel09101914563D_sdfconf

 27 29  0  0  0  0  0  0  0  0999 V2000
   34.9906   -4.7955   13.6436 O   0  0  0  0  0  0  0  0  0  0  0  0
   34.5350   -4.4942   14.8996 C   0  0  0  0  0  0  0  0  0  0  0  0
   33.2310   -4.8317   15.2618 C   0  0  0  0  0  0  0  0  0  0  0  0
   32.7670   -4.5257   16.5384 C   0  0  0  0  0  0  0  0  0  0  0  0
   33.6143   -3.8820   17.4465 C   0  0  0  0  0  0  0  0  0  0  0  0
   34.9218   -3.5444   17.0814 C   0  0  0  0  0  0  0  0  0  0  0  0
   35.3808   -3.8526   15.8038 C   0  0  0  0  0  0  0  0  0  0  0  0
   33.1490   -3.5718   18.7345 N   0  0  0  0  0  0  0  0  0  0  0  0
   31.8281   -3.4331   19.0403 C   0  0  0  0  0  0  0  0  0  0  0  0
   30.8695   -3.5512   18.2751 O   0  0  0  0  0  0  0  0  0  0  0  0
   31.7884   -3.1102   20.4884 C   0  0  0  0  0  0  0  0  0  0  0  0
   30.7124   -2.8630   21.3422 C   0  0  0  0  0  0  0  0  0  0  0  0
   30.9765   -2.5790   22.6864 C   0  0  0  0  0  0  0  0  0  0  0  0
   32.2964   -2.5461   23.1559 C   0  0  0  0  0  0  0  0  0  0  0  0
   32.6424   -2.1583   24.9868 Br  0  0  0  0  0  0  0  0  0  0  0  0
   33.3614   -2.7973   22.2833 C   0  0  0  0  0  0  0  0  0  0  0  0
   33.0768   -3.0782   20.9462 C   0  0  0  0  0  0  0  0  0  0  0  0
   33.9734   -3.3798   19.8026 C   0  0  0  0  0  0  0  0  0  0  0  0
   35.2040   -3.4436   19.8152 O   0  0  0  0  0  0  0  0  0  0  0  0
   34.9565   -4.0474   13.0433 H   0  0  0  0  0  0  0  0  0  0  0  0
   32.5783   -5.3287   14.5592 H   0  0  0  0  0  0  0  0  0  0  0  0
   31.7566   -4.7872   16.8187 H   0  0  0  0  0  0  0  0  0  0  0  0
   35.5777   -3.0470   17.7816 H   0  0  0  0  0  0  0  0  0  0  0  0
   36.3900   -3.5933   15.5184 H   0  0  0  0  0  0  0  0  0  0  0  0
   29.6928   -2.8867   20.9864 H   0  0  0  0  0  0  0  0  0  0  0  0
   30.1578   -2.3844   23.3636 H   0  0  0  0  0  0  0  0  0  0  0  0
   34.3778   -2.7711   22.6485 H   0  0  0  0  0  0  0  0  0  0  0  0
  1  2  1  0  0  0  0
  1 20  1  0  0  0  0
  2  7  2  0  0  0  0
  2  3  1  0  0  0  0
  3  4  2  0  0  0  0
  3 21  1  0  0  0  0
  4  5  1  0  0  0  0
  4 22  1  0  0  0  0
  5  6  2  0  0  0  0
  5  8  1  0  0  0  0
  6  7  1  0  0  0  0
  6 23  1  0  0  0  0
  7 24  1  0  0  0  0
  8 18  1  0  0  0  0
  8  9  1  0  0  0  0
  9 10  2  0  0  0  0
  9 11  1  0  0  0  0
 11 17  2  0  0  0  0
 11 12  1  0  0  0  0
 12 13  2  0  0  0  0
 12 25  1  0  0  0  0
 13 14  1  0  0  0  0
 13 26  1  0  0  0  0
 14 15  1  0  0  0  0
 14 16  2  0  0  0  0
 16 17  1  0  0  0  0
 16 27  1  0  0  0  0
 17 18  1  0  0  0  0
 18 19  2  0  0  0  0
M  END
>  <OLD_LIGAND_DESCRIPTION>
CHEMBL1083881

>  <SCORE_NORM_WEIGHT>
-0.1993

>  <SCORE_RB_PEN>
-59.4027

>  <TOTAL_SCORE>
-63.4027

>  <STANDARD_VALUE>
7980

>  <SCORE_RB_PEN_NORM_CRT_HEVATOMS>
-22.2615

>  <SCORE_NORM_CRT_WEIGHT>
-9.2878

>  <SCORE_NORM_CRT_HEVATOMS>
-23.7606

>  <EVAL>
826780

>  <TIME>
1.4281

>  <SCORE_NORM_CONTACT>
-3.337

>  <SCORE_NORM_HEVATOMS>
-3.337

>  <glutadist>
26:6.3225, 25:7.0944, 13:7.3061, 12:7.6952, 14:8.3822, 15:8.4305,11:9.0546
, 16:9.6491, 10:9.8287, 17:9.923, 9:9.972, 27:10.5015, 8:11.1895 , 
18:11.2643, 22:11.603, 19:12.3309, 5:12.3789, 4:12.4491, 6:13.6041,
23:13.711, 3:13.7344, 21:13.9356, 7:14.7868, 2:14.842, 24:15.7307,
1:16.0953, 20:16.4724

$$$$
CHEMBL1083881
OpenBabel09101914563D_sdfconf

 27 29  0  0  0  0  0  0  0  0999 V2000
   32.2275   -2.1420   24.3423 O   0  0  0  0  0  0  0  0  0  0  0  0
   32.5832   -2.3930   23.0438 C   0  0  0  0  0  0  0  0  0  0  0  0
   31.6259   -2.8571   22.1418 C   0  0  0  0  0  0  0  0  0  0  0  0
   31.9866   -3.1126   20.8215 C   0  0  0  0  0  0  0  0  0  0  0  0
   33.3074   -2.9012   20.4120 C   0  0  0  0  0  0  0  0  0  0  0  0
   34.2661   -2.4358   21.3181 C   0  0  0  0  0  0  0  0  0  0  0  0
   33.9002   -2.1818   22.6370 C   0  0  0  0  0  0  0  0  0  0  0  0
   33.6742   -3.1585   19.0812 N   0  0  0  0  0  0  0  0  0  0  0  0
   34.7319   -2.5578   18.4664 C   0  0  0  0  0  0  0  0  0  0  0  0
   35.5044   -1.7298   18.9521 O   0  0  0  0  0  0  0  0  0  0  0  0
   34.7566   -3.1115   17.0895 C   0  0  0  0  0  0  0  0  0  0  0  0
   35.6150   -2.8622   16.0177 C   0  0  0  0  0  0  0  0  0  0  0  0
   35.3964   -3.5405   14.8137 C   0  0  0  0  0  0  0  0  0  0  0  0
   34.3359   -4.4488   14.6965 C   0  0  0  0  0  0  0  0  0  0  0  0
   34.0490   -5.3648   13.0532 Br  0  0  0  0  0  0  0  0  0  0  0  0
   33.4866   -4.6848   15.7836 C   0  0  0  0  0  0  0  0  0  0  0  0
   33.7213   -3.9980   16.9756 C   0  0  0  0  0  0  0  0  0  0  0  0
   33.0081   -4.0339   18.2766 C   0  0  0  0  0  0  0  0  0  0  0  0
   32.0216   -4.7121   18.5687 O   0  0  0  0  0  0  0  0  0  0  0  0
   32.7450   -2.6436   24.9761 H   0  0  0  0  0  0  0  0  0  0  0  0
   30.6065   -3.0197   22.4599 H   0  0  0  0  0  0  0  0  0  0  0  0
   31.2446   -3.4723   20.1229 H   0  0  0  0  0  0  0  0  0  0  0  0
   35.2869   -2.2720   21.0035 H   0  0  0  0  0  0  0  0  0  0  0  0
   34.6380   -1.8223   23.3395 H   0  0  0  0  0  0  0  0  0  0  0  0
   36.4343   -2.1632   16.1017 H   0  0  0  0  0  0  0  0  0  0  0  0
   36.0492   -3.3614   13.9720 H   0  0  0  0  0  0  0  0  0  0  0  0
   32.6698   -5.3857   15.6899 H   0  0  0  0  0  0  0  0  0  0  0  0
  1  2  1  0  0  0  0
  1 20  1  0  0  0  0
  2  7  2  0  0  0  0
  2  3  1  0  0  0  0
  3  4  2  0  0  0  0
  3 21  1  0  0  0  0
  4  5  1  0  0  0  0
  4 22  1  0  0  0  0
  5  6  2  0  0  0  0
  5  8  1  0  0  0  0
  6  7  1  0  0  0  0
  6 23  1  0  0  0  0
  7 24  1  0  0  0  0
  8 18  1  0  0  0  0
  8  9  1  0  0  0  0
  9 10  2  0  0  0  0
  9 11  1  0  0  0  0
 11 17  2  0  0  0  0
 11 12  1  0  0  0  0
 12 13  2  0  0  0  0
 12 25  1  0  0  0  0
 13 14  1  0  0  0  0
 13 26  1  0  0  0  0
 14 15  1  0  0  0  0
 14 16  2  0  0  0  0
 16 17  1  0  0  0  0
 16 27  1  0  0  0  0
 17 18  1  0  0  0  0
 18 19  2  0  0  0  0
M  END
>  <OLD_LIGAND_DESCRIPTION>
CHEMBL1083881

>  <SCORE_NORM_WEIGHT>
-0.1961

>  <SCORE_RB_PEN>
-58.3933

>  <TOTAL_SCORE>
-62.3933

>  <STANDARD_VALUE>
7980

>  <SCORE_RB_PEN_NORM_CRT_HEVATOMS>
-21.8832

>  <SCORE_NORM_CRT_WEIGHT>
-9.1399

>  <SCORE_NORM_CRT_HEVATOMS>
-23.3823

>  <EVAL>
826780

>  <TIME>
1.4281

>  <SCORE_NORM_CONTACT>
-3.2839

>  <SCORE_NORM_HEVATOMS>
-3.2839

>  <glutadist>
21:7.0368, 1:8.097, 3:8.0994, 20:8.482, 2:8.7025, 22:8.8324, 4:9.0388,
7:10.0956, 5:10.3883, 19:10.5257, 24:10.6718, 6:10.8675, 18:11.3884,
8:11.4048, 23:11.94, 9:12.6451, 17:12.7782, 10:13.1077, 27:13.1259,
11:13.4693, 16:13.5026, 12:14.8194, 14:14.8502, 25:15.4368, 13:15.4628,
15:16.0101, 26:16.5164

$$$$
CHEMBL1083881
OpenBabel09101914563D_sdfconf

 27 29  0  0  0  0  0  0  0  0999 V2000
   32.0071   -3.8631   20.6058 O   0  0  0  0  0  0  0  0  0  0  0  0
   32.0771   -3.4098   21.8963 C   0  0  0  0  0  0  0  0  0  0  0  0
   32.6056   -4.2328   22.8907 C   0  0  0  0  0  0  0  0  0  0  0  0
   32.6771   -3.7730   24.2029 C   0  0  0  0  0  0  0  0  0  0  0  0
   32.2175   -2.4883   24.5116 C   0  0  0  0  0  0  0  0  0  0  0  0
   31.6877   -1.6644   23.5130 C   0  0  0  0  0  0  0  0  0  0  0  0
   31.6186   -2.1290   22.2025 C   0  0  0  0  0  0  0  0  0  0  0  0
   32.2878   -2.0220   25.8343 N   0  0  0  0  0  0  0  0  0  0  0  0
   33.1606   -2.5161   26.7571 C   0  0  0  0  0  0  0  0  0  0  0  0
   33.9924   -3.4102   26.5925 O   0  0  0  0  0  0  0  0  0  0  0  0
   32.8977   -1.7502   28.0010 C   0  0  0  0  0  0  0  0  0  0  0  0
   33.4870   -1.8248   29.2639 C   0  0  0  0  0  0  0  0  0  0  0  0
   33.0298   -0.9637   30.2674 C   0  0  0  0  0  0  0  0  0  0  0  0
   32.0021   -0.0493   30.0002 C   0  0  0  0  0  0  0  0  0  0  0  0
   31.3890    1.1164   31.3739 Br  0  0  0  0  0  0  0  0  0  0  0  0
   31.4248    0.0097   28.7267 C   0  0  0  0  0  0  0  0  0  0  0  0
   31.8946   -0.8579   27.7397 C   0  0  0  0  0  0  0  0  0  0  0  0
   31.4904   -1.0303   26.3222 C   0  0  0  0  0  0  0  0  0  0  0  0
   30.6178   -0.4083   25.7137 O   0  0  0  0  0  0  0  0  0  0  0  0
   31.5164   -4.6837   20.5230 H   0  0  0  0  0  0  0  0  0  0  0  0
   32.9600   -5.2245   22.6503 H   0  0  0  0  0  0  0  0  0  0  0  0
   33.0865   -4.4109   24.9732 H   0  0  0  0  0  0  0  0  0  0  0  0
   31.3321   -0.6717   23.7497 H   0  0  0  0  0  0  0  0  0  0  0  0
   31.2100   -1.4954   21.4287 H   0  0  0  0  0  0  0  0  0  0  0  0
   34.2794   -2.5275   29.4762 H   0  0  0  0  0  0  0  0  0  0  0  0
   33.4723   -1.0058   31.2518 H   0  0  0  0  0  0  0  0  0  0  0  0
   30.6325    0.7158   28.5240 H   0  0  0  0  0  0  0  0  0  0  0  0
  1  2  1  0  0  0  0
  1 20  1  0  0  0  0
  2  7  2  0  0  0  0
  2  3  1  0  0  0  0
  3  4  2  0  0  0  0
  3 21  1  0  0  0  0
  4  5  1  0  0  0  0
  4 22  1  0  0  0  0
  5  6  2  0  0  0  0
  5  8  1  0  0  0  0
  6  7  1  0  0  0  0
  6 23  1  0  0  0  0
  7 24  1  0  0  0  0
  8 18  1  0  0  0  0
  8  9  1  0  0  0  0
  9 10  2  0  0  0  0
  9 11  1  0  0  0  0
 11 17  2  0  0  0  0
 11 12  1  0  0  0  0
 12 13  2  0  0  0  0
 12 25  1  0  0  0  0
 13 14  1  0  0  0  0
 13 26  1  0  0  0  0
 14 15  1  0  0  0  0
 14 16  2  0  0  0  0
 16 17  1  0  0  0  0
 16 27  1  0  0  0  0
 17 18  1  0  0  0  0
 18 19  2  0  0  0  0
M  END
>  <OLD_LIGAND_DESCRIPTION>
CHEMBL1083881

>  <SCORE_NORM_WEIGHT>
-0.1943

>  <SCORE_RB_PEN>
-57.8108

>  <TOTAL_SCORE>
-61.8108

>  <STANDARD_VALUE>
7980

>  <SCORE_RB_PEN_NORM_CRT_HEVATOMS>
-21.6649

>  <SCORE_NORM_CRT_WEIGHT>
-9.0546

>  <SCORE_NORM_CRT_HEVATOMS>
-23.164

>  <EVAL>
826780

>  <TIME>
1.4281

>  <SCORE_NORM_CONTACT>
-3.0905

>  <SCORE_NORM_HEVATOMS>
-3.2532

>  <glutadist>
19:6.936, 18:7.5631, 23:7.717, 6:7.835, 5:8.0209, 27:8.0392, 8:8.0816,
7:8.1387, 17:8.25, 24:8.2551, 16:8.4467, 4:8.495, 2:8.6015, 3:8.7745,
22:8.8693, 20:8.919, 9:8.9607, 11:9.0517, 1:9.1878, 21:9.3384, 14:9.4404,
10:9.7349, 12:9.9931, 15:10.148, 13:10.1649, 25:10.7272, 26:11.0101

$$$$
CHEMBL1083881
OpenBabel09101914563D_sdfconf

 27 29  0  0  0  0  0  0  0  0999 V2000
   28.1938   -8.5326   17.0432 O   0  0  0  0  0  0  0  0  0  0  0  0
   29.1828   -7.5876   16.9746 C   0  0  0  0  0  0  0  0  0  0  0  0
   30.4722   -7.9620   16.5969 C   0  0  0  0  0  0  0  0  0  0  0  0
   31.4782   -7.0020   16.5270 C   0  0  0  0  0  0  0  0  0  0  0  0
   31.1856   -5.6696   16.8367 C   0  0  0  0  0  0  0  0  0  0  0  0
   29.8918   -5.2960   17.2153 C   0  0  0  0  0  0  0  0  0  0  0  0
   28.8895   -6.2598   17.2836 C   0  0  0  0  0  0  0  0  0  0  0  0
   32.1982   -4.6993   16.7675 N   0  0  0  0  0  0  0  0  0  0  0  0
   33.2821   -4.8051   15.9479 C   0  0  0  0  0  0  0  0  0  0  0  0
   33.5409   -5.7245   15.1695 O   0  0  0  0  0  0  0  0  0  0  0  0
   34.0838   -3.5799   16.1911 C   0  0  0  0  0  0  0  0  0  0  0  0
   35.2900   -3.1500   15.6362 C   0  0  0  0  0  0  0  0  0  0  0  0
   35.8248   -1.9292   16.0618 C   0  0  0  0  0  0  0  0  0  0  0  0
   35.1559   -1.1618   17.0248 C   0  0  0  0  0  0  0  0  0  0  0  0
   35.8940    0.4969   17.5956 Br  0  0  0  0  0  0  0  0  0  0  0  0
   33.9470   -1.6108   17.5685 C   0  0  0  0  0  0  0  0  0  0  0  0
   33.4306   -2.8312   17.1310 C   0  0  0  0  0  0  0  0  0  0  0  0
   32.1945   -3.5584   17.5130 C   0  0  0  0  0  0  0  0  0  0  0  0
   31.3435   -3.2057   18.3315 O   0  0  0  0  0  0  0  0  0  0  0  0
   27.4852   -8.2904   17.6434 H   0  0  0  0  0  0  0  0  0  0  0  0
   30.6962   -8.9914   16.3582 H   0  0  0  0  0  0  0  0  0  0  0  0
   32.4772   -7.2924   16.2344 H   0  0  0  0  0  0  0  0  0  0  0  0
   29.6639   -4.2672   17.4549 H   0  0  0  0  0  0  0  0  0  0  0  0
   27.8892   -5.9748   17.5756 H   0  0  0  0  0  0  0  0  0  0  0  0
   35.8105   -3.7370   14.8937 H   0  0  0  0  0  0  0  0  0  0  0  0
   36.7576   -1.5788   15.6451 H   0  0  0  0  0  0  0  0  0  0  0  0
   33.4339   -1.0167   18.3109 H   0  0  0  0  0  0  0  0  0  0  0  0
  1  2  1  0  0  0  0
  1 20  1  0  0  0  0
  2  7  2  0  0  0  0
  2  3  1  0  0  0  0
  3  4  2  0  0  0  0
  3 21  1  0  0  0  0
  4  5  1  0  0  0  0
  4 22  1  0  0  0  0
  5  6  2  0  0  0  0
  5  8  1  0  0  0  0
  6  7  1  0  0  0  0
  6 23  1  0  0  0  0
  7 24  1  0  0  0  0
  8 18  1  0  0  0  0
  8  9  1  0  0  0  0
  9 10  2  0  0  0  0
  9 11  1  0  0  0  0
 11 17  2  0  0  0  0
 11 12  1  0  0  0  0
 12 13  2  0  0  0  0
 12 25  1  0  0  0  0
 13 14  1  0  0  0  0
 13 26  1  0  0  0  0
 14 15  1  0  0  0  0
 14 16  2  0  0  0  0
 16 17  1  0  0  0  0
 16 27  1  0  0  0  0
 17 18  1  0  0  0  0
 18 19  2  0  0  0  0
M  END
>  <OLD_LIGAND_DESCRIPTION>
CHEMBL1083881

>  <SCORE_NORM_WEIGHT>
-0.1917

>  <SCORE_RB_PEN>
-56.9738

>  <TOTAL_SCORE>
-60.9738

>  <STANDARD_VALUE>
7980

>  <SCORE_RB_PEN_NORM_CRT_HEVATOMS>
-21.3513

>  <SCORE_NORM_CRT_WEIGHT>
-8.932

>  <SCORE_NORM_CRT_HEVATOMS>
-22.8503

>  <EVAL>
826780

>  <TIME>
1.4281

>  <SCORE_NORM_CONTACT>
-3.0487

>  <SCORE_NORM_HEVATOMS>
-3.2092

>  <glutadist>
24:9.1787, 23:9.7877, 20:9.9113, 7:9.9392, 19:10.1076, 6:10.2624,1:10.7525
, 2:10.7907, 18:11.2905, 5:11.3823, 3:11.8607, 27:11.8911,8:11.9183, 
4:12.1367, 17:12.4479, 21:12.5903, 16:12.6505, 22:13.048,9:13.2576, 
11:13.5628, 14:13.983, 10:14.1323, 15:14.5753, 12:14.8209,13:15.0076, 
25:15.7122, 26:16.0241

$$$$
CHEMBL1083881
OpenBabel09101914563D_sdfconf

 27 29  0  0  0  0  0  0  0  0999 V2000
   32.1375   -2.0926   26.7209 O   0  0  0  0  0  0  0  0  0  0  0  0
   32.1908   -2.3374   25.3744 C   0  0  0  0  0  0  0  0  0  0  0  0
   31.4916   -1.5126   24.4933 C   0  0  0  0  0  0  0  0  0  0  0  0
   31.5451   -1.7608   23.1243 C   0  0  0  0  0  0  0  0  0  0  0  0
   32.3006   -2.8363   22.6453 C   0  0  0  0  0  0  0  0  0  0  0  0
   33.0011   -3.6623   23.5306 C   0  0  0  0  0  0  0  0  0  0  0  0
   32.9443   -3.4098   24.8984 C   0  0  0  0  0  0  0  0  0  0  0  0
   32.3561   -3.0893   21.2652 N   0  0  0  0  0  0  0  0  0  0  0  0
   31.2545   -3.1103   20.4628 C   0  0  0  0  0  0  0  0  0  0  0  0
   30.0843   -2.9201   20.7984 O   0  0  0  0  0  0  0  0  0  0  0  0
   31.7622   -3.4105   19.1008 C   0  0  0  0  0  0  0  0  0  0  0  0
   31.0921   -3.5538   17.8850 C   0  0  0  0  0  0  0  0  0  0  0  0
   31.8404   -3.8424   16.7386 C   0  0  0  0  0  0  0  0  0  0  0  0
   33.2323   -3.9825   16.8197 C   0  0  0  0  0  0  0  0  0  0  0  0
   34.2388   -4.3756   15.2531 Br  0  0  0  0  0  0  0  0  0  0  0  0
   33.8852   -3.8345   18.0488 C   0  0  0  0  0  0  0  0  0  0  0  0
   33.1207   -3.5471   19.1805 C   0  0  0  0  0  0  0  0  0  0  0  0
   33.5167   -3.3379   20.5954 C   0  0  0  0  0  0  0  0  0  0  0  0
   34.6546   -3.3797   21.0663 O   0  0  0  0  0  0  0  0  0  0  0  0
   33.0053   -1.9881   27.1173 H   0  0  0  0  0  0  0  0  0  0  0  0
   30.9088   -0.6826   24.8651 H   0  0  0  0  0  0  0  0  0  0  0  0
   31.0032   -1.1216   22.4418 H   0  0  0  0  0  0  0  0  0  0  0  0
   33.5852   -4.4937   23.1623 H   0  0  0  0  0  0  0  0  0  0  0  0
   33.4840   -4.0457   25.5850 H   0  0  0  0  0  0  0  0  0  0  0  0
   30.0194   -3.4471   17.8159 H   0  0  0  0  0  0  0  0  0  0  0  0
   31.3409   -3.9576   15.7879 H   0  0  0  0  0  0  0  0  0  0  0  0
   34.9585   -3.9433   18.1079 H   0  0  0  0  0  0  0  0  0  0  0  0
  1  2  1  0  0  0  0
  1 20  1  0  0  0  0
  2  7  2  0  0  0  0
  2  3  1  0  0  0  0
  3  4  2  0  0  0  0
  3 21  1  0  0  0  0
  4  5  1  0  0  0  0
  4 22  1  0  0  0  0
  5  6  2  0  0  0  0
  5  8  1  0  0  0  0
  6  7  1  0  0  0  0
  6 23  1  0  0  0  0
  7 24  1  0  0  0  0
  8 18  1  0  0  0  0
  8  9  1  0  0  0  0
  9 10  2  0  0  0  0
  9 11  1  0  0  0  0
 11 17  2  0  0  0  0
 11 12  1  0  0  0  0
 12 13  2  0  0  0  0
 12 25  1  0  0  0  0
 13 14  1  0  0  0  0
 13 26  1  0  0  0  0
 14 15  1  0  0  0  0
 14 16  2  0  0  0  0
 16 17  1  0  0  0  0
 16 27  1  0  0  0  0
 17 18  1  0  0  0  0
 18 19  2  0  0  0  0
M  END
>  <OLD_LIGAND_DESCRIPTION>
CHEMBL1083881

>  <SCORE_NORM_WEIGHT>
-0.1861

>  <SCORE_RB_PEN>
-55.1919

>  <TOTAL_SCORE>
-59.1919

>  <STANDARD_VALUE>
7980

>  <SCORE_RB_PEN_NORM_CRT_HEVATOMS>
-20.6835

>  <SCORE_NORM_CRT_WEIGHT>
-8.671

>  <SCORE_NORM_CRT_HEVATOMS>
-22.1825

>  <EVAL>
826780

>  <TIME>
1.4281

>  <SCORE_NORM_CONTACT>
-3.1154

>  <SCORE_NORM_HEVATOMS>
-3.1154

>  <glutadist>
21:7.1322, 3:7.4791, 10:7.5126, 22:7.7079, 4:7.7952, 2:7.9411, 1:7.9989,
5:8.528, 9:8.634, 7:8.6628, 20:8.9239, 6:8.9395, 8:9.137, 24:9.2051,
25:9.6467, 23:9.6629, 11:9.8823, 12:10.2681, 18:10.4743, 17:10.8985,
19:11.2908, 13:11.6344, 26:12.0814, 16:12.2004, 14:12.5302, 27:13.0307,
15:14.374

$$$$
CHEMBL1085668
OpenBabel09101914563D_sdfconf

 61 65  0  0  1  0  0  0  0  0999 V2000
   31.8337   -3.2473   17.9378 C   0  0  0  0  0  0  0  0  0  0  0  0
   31.8610   -3.7073   19.4082 N   0  3  0  0  0  0  0  0  0  0  0  0
   30.6761   -3.1093   20.1940 C   0  0  0  0  0  0  0  0  0  0  0  0
   33.2364   -3.4276   20.0609 C   0  0  0  0  0  0  0  0  0  0  0  0
   33.1879   -3.5824   21.5925 C   0  0  0  0  0  0  0  0  0  0  0  0
   32.4925   -2.4784   22.1687 O   0  0  0  0  0  0  0  0  0  0  0  0
   32.2215   -2.4786   23.5234 C   0  0  0  0  0  0  0  0  0  0  0  0
   31.5356   -1.3701   24.0203 C   0  0  0  0  0  0  0  0  0  0  0  0
   31.2334   -1.2738   25.3753 C   0  0  0  0  0  0  0  0  0  0  0  0
   31.6147   -2.2918   26.2535 C   0  0  0  0  0  0  0  0  0  0  0  0
   32.2887   -3.4118   25.7597 C   0  0  0  0  0  0  0  0  0  0  0  0
   32.5917   -3.5065   24.4043 C   0  0  0  0  0  0  0  0  0  0  0  0
   31.3089   -2.1797   27.7487 C   0  0  2  0  0  0  0  0  0  0  0  0
   30.1246   -2.9205   28.1118 O   0  0  0  0  0  0  0  0  0  0  0  0
   28.9211   -2.2423   28.0901 C   0  0  0  0  0  0  0  0  0  0  0  0
   27.7741   -2.9982   27.8510 C   0  0  0  0  0  0  0  0  0  0  0  0
   26.5282   -2.3733   27.8339 C   0  0  0  0  0  0  0  0  0  0  0  0
   25.3967   -3.1066   27.5945 O   0  0  0  0  0  0  0  0  0  0  0  0
   26.4355   -0.9990   28.0539 C   0  0  0  0  0  0  0  0  0  0  0  0
   27.5857   -0.2483   28.3023 C   0  0  0  0  0  0  0  0  0  0  0  0
   28.8454   -0.8655   28.3479 C   0  0  0  0  0  0  0  0  0  0  0  0
   30.1122   -0.1270   28.5570 C   0  0  0  0  0  0  0  0  0  0  0  0
   31.2910   -0.7348   28.2800 C   0  0  0  0  0  0  0  0  0  0  0  0
   32.5753    0.0237   28.3074 C   0  0  0  0  0  0  0  0  0  0  0  0
   33.7180   -0.5515   28.8801 C   0  0  0  0  0  0  0  0  0  0  0  0
   34.9255    0.1430   28.9227 C   0  0  0  0  0  0  0  0  0  0  0  0
   35.0087    1.4285   28.3941 C   0  0  0  0  0  0  0  0  0  0  0  0
   36.1960    2.1097   28.4308 O   0  0  0  0  0  0  0  0  0  0  0  0
   33.8811    2.0189   27.8277 C   0  0  0  0  0  0  0  0  0  0  0  0
   32.6638    1.3356   27.7887 C   0  0  0  0  0  0  0  0  0  0  0  0
   31.5813    1.9427   27.1901 O   0  0  0  0  0  0  0  0  0  0  0  0
   30.4924    2.3381   28.0307 C   0  0  0  0  0  0  0  0  0  0  0  0
   30.0749    1.3041   29.0929 C   0  0  0  0  0  0  0  0  0  0  0  0
   32.0987   -2.7161   28.2743 H   0  0  0  0  0  0  0  0  0  0  0  0
   31.9700   -2.1648   17.9239 H   0  0  0  0  0  0  0  0  0  0  0  0
   30.8665   -3.5372   17.5250 H   0  0  0  0  0  0  0  0  0  0  0  0
   32.6437   -3.7627   17.4201 H   0  0  0  0  0  0  0  0  0  0  0  0
   30.8325   -2.0318   20.2652 H   0  0  0  0  0  0  0  0  0  0  0  0
   30.6556   -3.5817   21.1761 H   0  0  0  0  0  0  0  0  0  0  0  0
   29.7658   -3.3466   19.6418 H   0  0  0  0  0  0  0  0  0  0  0  0
   33.9163   -4.1607   19.6238 H   0  0  0  0  0  0  0  0  0  0  0  0
   33.5347   -2.4262   19.7453 H   0  0  0  0  0  0  0  0  0  0  0  0
   32.6821   -4.5153   21.8474 H   0  0  0  0  0  0  0  0  0  0  0  0
   34.2038   -3.6489   21.9856 H   0  0  0  0  0  0  0  0  0  0  0  0
   31.2417   -0.5732   23.3529 H   0  0  0  0  0  0  0  0  0  0  0  0
   30.7118   -0.4010   25.7398 H   0  0  0  0  0  0  0  0  0  0  0  0
   32.5881   -4.2093   26.4240 H   0  0  0  0  0  0  0  0  0  0  0  0
   33.1158   -4.3842   24.0581 H   0  0  0  0  0  0  0  0  0  0  0  0
   27.8529   -4.0616   27.6763 H   0  0  0  0  0  0  0  0  0  0  0  0
   25.1895   -3.1795   26.6602 H   0  0  0  0  0  0  0  0  0  0  0  0
   25.4742   -0.5067   28.0271 H   0  0  0  0  0  0  0  0  0  0  0  0
   27.4740    0.8158   28.4407 H   0  0  0  0  0  0  0  0  0  0  0  0
   33.6801   -1.5426   29.3071 H   0  0  0  0  0  0  0  0  0  0  0  0
   35.7945   -0.3198   29.3678 H   0  0  0  0  0  0  0  0  0  0  0  0
   36.9363    1.5585   28.6943 H   0  0  0  0  0  0  0  0  0  0  0  0
   33.9438    3.0143   27.4127 H   0  0  0  0  0  0  0  0  0  0  0  0
   30.7500    3.2743   28.5280 H   0  0  0  0  0  0  0  0  0  0  0  0
   29.6433    2.5476   27.3795 H   0  0  0  0  0  0  0  0  0  0  0  0
   29.1265    1.5658   29.5589 H   0  0  0  0  0  0  0  0  0  0  0  0
   30.7886    1.3558   29.9171 H   0  0  0  0  0  0  0  0  0  0  0  0
   31.7395   -4.7110   19.4035 H   0  0  0  0  0  0  0  0  0  0  0  0
  1  2  1  0  0  0  0
  1 35  1  0  0  0  0
  1 36  1  0  0  0  0
  1 37  1  0  0  0  0
  2  3  1  0  0  0  0
  2  4  1  0  0  0  0
  2 61  1  0  0  0  0
  3 38  1  0  0  0  0
  3 39  1  0  0  0  0
  3 40  1  0  0  0  0
  4  5  1  0  0  0  0
  4 41  1  0  0  0  0
  4 42  1  0  0  0  0
  5  6  1  0  0  0  0
  5 43  1  0  0  0  0
  5 44  1  0  0  0  0
  6  7  1  0  0  0  0
  7 12  2  0  0  0  0
  7  8  1  0  0  0  0
  8  9  2  0  0  0  0
  8 45  1  0  0  0  0
  9 10  1  0  0  0  0
  9 46  1  0  0  0  0
 10 11  2  0  0  0  0
 10 13  1  0  0  0  0
 11 12  1  0  0  0  0
 11 47  1  0  0  0  0
 12 48  1  0  0  0  0
 13 34  1  1  0  0  0
 13 23  1  0  0  0  0
 13 14  1  0  0  0  0
 14 15  1  0  0  0  0
 15 21  2  0  0  0  0
 15 16  1  0  0  0  0
 16 17  2  0  0  0  0
 16 49  1  0  0  0  0
 17 18  1  0  0  0  0
 17 19  1  0  0  0  0
 18 50  1  0  0  0  0
 19 20  2  0  0  0  0
 19 51  1  0  0  0  0
 20 21  1  0  0  0  0
 20 52  1  0  0  0  0
 21 22  1  0  0  0  0
 22 33  1  0  0  0  0
 22 23  2  0  0  0  0
 23 24  1  0  0  0  0
 24 30  2  0  0  0  0
 24 25  1  0  0  0  0
 25 26  2  0  0  0  0
 25 53  1  0  0  0  0
 26 27  1  0  0  0  0
 26 54  1  0  0  0  0
 27 28  1  0  0  0  0
 27 29  2  0  0  0  0
 28 55  1  0  0  0  0
 29 30  1  0  0  0  0
 29 56  1  0  0  0  0
 30 31  1  0  0  0  0
 31 32  1  0  0  0  0
 32 33  1  0  0  0  0
 32 57  1  0  0  0  0
 32 58  1  0  0  0  0
 33 59  1  0  0  0  0
 33 60  1  0  0  0  0
M  CHG  1   2   1
M  END
>  <OLD_LIGAND_DESCRIPTION>
CHEMBL1085668

>  <SCORE_NORM_WEIGHT>
-0.2563

>  <SCORE_RB_PEN>
-100.423

>  <TOTAL_SCORE>
-114.423

>  <STANDARD_VALUE>
687

>  <close_types>
50:H, 18:O

>  <SCORE_RB_PEN_NORM_CRT_HEVATOMS>
-31.3084

>  <SCORE_NORM_CRT_WEIGHT>
-14.9706

>  <SCORE_NORM_CRT_HEVATOMS>
-35.6732

>  <EVAL>
2837723

>  <TIME>
10.4116

>  <SCORE_NORM_CONTACT>
-3.1784

>  <SCORE_NORM_HEVATOMS>
-3.4674

>  <glutadist>
50:1.3896, 18:2.2875, 17:3.2857, 51:3.8783, 19:3.9796, 16:4.147, 49:4.1833
 , 20:5.2286, 15:5.3489, 21:5.8356, 52:5.9157, 14:6.3487, 46:7.0251,
9:7.2142, 22:7.2438, 10:7.4024, 13:7.4079, 8:7.6393, 39:7.7353, 45:7.7739
 , 23:7.9057, 59:7.9076, 11:7.9814, 40:8.0716, 58:8.107, 33:8.1615,
7:8.2171, 34:8.2582, 3:8.3473, 12:8.3689, 47:8.3706, 38:8.5135, 32:8.7095
 , 6:8.906, 48:9.0048, 60:9.0708, 31:9.1002, 43:9.2521, 24:9.3102,
57:9.6538, 5:9.7408, 2:9.7676, 61:9.7719, 30:9.7988, 53:10.2308,25:10.3361
, 36:10.3968, 4:10.501, 44:10.536, 1:10.7315, 35:10.8954,42:10.9545, 
29:11.1713, 41:11.3417, 26:11.6439, 56:11.6566, 37:11.68,27:12.0245, 
54:12.4494, 28:13.3605, 55:13.8769

$$$$
CHEMBL1085668
OpenBabel09101914563D_sdfconf

 61 65  0  0  1  0  0  0  0  0999 V2000
   32.3483   -3.0634   18.7765 C   0  0  0  0  0  0  0  0  0  0  0  0
   31.2087   -3.7044   19.5920 N   0  3  0  0  0  0  0  0  0  0  0  0
   29.8348   -3.1890   19.1168 C   0  0  0  0  0  0  0  0  0  0  0  0
   31.4383   -3.5326   21.1131 C   0  0  0  0  0  0  0  0  0  0  0  0
   32.8615   -3.9481   21.5301 C   0  0  0  0  0  0  0  0  0  0  0  0
   32.9633   -3.9649   22.9528 O   0  0  0  0  0  0  0  0  0  0  0  0
   32.5812   -2.8503   23.6742 C   0  0  0  0  0  0  0  0  0  0  0  0
   32.3055   -3.0501   25.0271 C   0  0  0  0  0  0  0  0  0  0  0  0
   31.8968   -1.9896   25.8301 C   0  0  0  0  0  0  0  0  0  0  0  0
   31.7599   -0.7095   25.2862 C   0  0  0  0  0  0  0  0  0  0  0  0
   32.0491   -0.4998   23.9354 C   0  0  0  0  0  0  0  0  0  0  0  0
   32.4565   -1.5616   23.1326 C   0  0  0  0  0  0  0  0  0  0  0  0
   31.2854    0.4555   26.1576 C   0  0  2  0  0  0  0  0  0  0  0  0
   32.2954    1.4789   26.2828 O   0  0  0  0  0  0  0  0  0  0  0  0
   33.1636    1.3851   27.3534 C   0  0  0  0  0  0  0  0  0  0  0  0
   34.4304    1.9445   27.1905 C   0  0  0  0  0  0  0  0  0  0  0  0
   35.3452    1.8964   28.2413 C   0  0  0  0  0  0  0  0  0  0  0  0
   36.5936    2.4383   28.0887 O   0  0  0  0  0  0  0  0  0  0  0  0
   34.9904    1.2896   29.4461 C   0  0  0  0  0  0  0  0  0  0  0  0
   33.7177    0.7397   29.6075 C   0  0  0  0  0  0  0  0  0  0  0  0
   32.7760    0.8015   28.5687 C   0  0  0  0  0  0  0  0  0  0  0  0
   31.4260    0.1975   28.6502 C   0  0  0  0  0  0  0  0  0  0  0  0
   30.7031    0.0273   27.5170 C   0  0  0  0  0  0  0  0  0  0  0  0
   29.4193   -0.7326   27.5276 C   0  0  0  0  0  0  0  0  0  0  0  0
   28.3174   -0.2592   26.8022 C   0  0  0  0  0  0  0  0  0  0  0  0
   27.1070   -0.9498   26.8050 C   0  0  0  0  0  0  0  0  0  0  0  0
   26.9783   -2.1267   27.5378 C   0  0  0  0  0  0  0  0  0  0  0  0
   25.7909   -2.8089   27.5370 O   0  0  0  0  0  0  0  0  0  0  0  0
   28.0607   -2.6083   28.2708 C   0  0  0  0  0  0  0  0  0  0  0  0
   29.2751   -1.9188   28.2828 C   0  0  0  0  0  0  0  0  0  0  0  0
   30.3306   -2.4466   28.9942 O   0  0  0  0  0  0  0  0  0  0  0  0
   30.7616   -1.7431   30.1637 C   0  0  0  0  0  0  0  0  0  0  0  0
   30.8612   -0.2140   30.0096 C   0  0  0  0  0  0  0  0  0  0  0  0
   30.4957    0.9634   25.6042 H   0  0  0  0  0  0  0  0  0  0  0  0
   32.3371   -1.9902   18.9733 H   0  0  0  0  0  0  0  0  0  0  0  0
   32.1579   -3.2824   17.7250 H   0  0  0  0  0  0  0  0  0  0  0  0
   33.2815   -3.5238   19.1032 H   0  0  0  0  0  0  0  0  0  0  0  0
   29.7662   -2.1319   19.3779 H   0  0  0  0  0  0  0  0  0  0  0  0
   29.0668   -3.7803   19.6155 H   0  0  0  0  0  0  0  0  0  0  0  0
   29.7856   -3.3394   18.0376 H   0  0  0  0  0  0  0  0  0  0  0  0
   31.2765   -2.4715   21.3101 H   0  0  0  0  0  0  0  0  0  0  0  0
   30.6627   -4.1145   21.6143 H   0  0  0  0  0  0  0  0  0  0  0  0
   33.0827   -4.9388   21.1292 H   0  0  0  0  0  0  0  0  0  0  0  0
   33.5860   -3.2563   21.0974 H   0  0  0  0  0  0  0  0  0  0  0  0
   32.4006   -4.0361   25.4577 H   0  0  0  0  0  0  0  0  0  0  0  0
   31.6775   -2.1697   26.8723 H   0  0  0  0  0  0  0  0  0  0  0  0
   31.9515    0.4837   23.4994 H   0  0  0  0  0  0  0  0  0  0  0  0
   32.6686   -1.3641   22.0930 H   0  0  0  0  0  0  0  0  0  0  0  0
   34.7011    2.4087   26.2530 H   0  0  0  0  0  0  0  0  0  0  0  0
   37.2969    1.8256   28.3147 H   0  0  0  0  0  0  0  0  0  0  0  0
   35.7002    1.2363   30.2588 H   0  0  0  0  0  0  0  0  0  0  0  0
   33.4920    0.2558   30.5450 H   0  0  0  0  0  0  0  0  0  0  0  0
   28.3852    0.6563   26.2336 H   0  0  0  0  0  0  0  0  0  0  0  0
   26.2706   -0.5676   26.2377 H   0  0  0  0  0  0  0  0  0  0  0  0
   25.4227   -2.9194   26.6575 H   0  0  0  0  0  0  0  0  0  0  0  0
   27.9653   -3.5236   28.8365 H   0  0  0  0  0  0  0  0  0  0  0  0
   30.0837   -1.9740   30.9866 H   0  0  0  0  0  0  0  0  0  0  0  0
   31.7393   -2.1414   30.4363 H   0  0  0  0  0  0  0  0  0  0  0  0
   31.3823    0.2424   30.8495 H   0  0  0  0  0  0  0  0  0  0  0  0
   29.8539    0.2010   30.0766 H   0  0  0  0  0  0  0  0  0  0  0  0
   31.2362   -4.6973   19.4035 H   0  0  0  0  0  0  0  0  0  0  0  0
  1  2  1  0  0  0  0
  1 35  1  0  0  0  0
  1 36  1  0  0  0  0
  1 37  1  0  0  0  0
  2  3  1  0  0  0  0
  2  4  1  0  0  0  0
  2 61  1  0  0  0  0
  3 38  1  0  0  0  0
  3 39  1  0  0  0  0
  3 40  1  0  0  0  0
  4  5  1  0  0  0  0
  4 41  1  0  0  0  0
  4 42  1  0  0  0  0
  5  6  1  0  0  0  0
  5 43  1  0  0  0  0
  5 44  1  0  0  0  0
  6  7  1  0  0  0  0
  7 12  2  0  0  0  0
  7  8  1  0  0  0  0
  8  9  2  0  0  0  0
  8 45  1  0  0  0  0
  9 10  1  0  0  0  0
  9 46  1  0  0  0  0
 10 11  2  0  0  0  0
 10 13  1  0  0  0  0
 11 12  1  0  0  0  0
 11 47  1  0  0  0  0
 12 48  1  0  0  0  0
 13 34  1  6  0  0  0
 13 23  1  0  0  0  0
 13 14  1  0  0  0  0
 14 15  1  0  0  0  0
 15 21  2  0  0  0  0
 15 16  1  0  0  0  0
 16 17  2  0  0  0  0
 16 49  1  0  0  0  0
 17 18  1  0  0  0  0
 17 19  1  0  0  0  0
 18 50  1  0  0  0  0
 19 20  2  0  0  0  0
 19 51  1  0  0  0  0
 20 21  1  0  0  0  0
 20 52  1  0  0  0  0
 21 22  1  0  0  0  0
 22 33  1  0  0  0  0
 22 23  2  0  0  0  0
 23 24  1  0  0  0  0
 24 30  2  0  0  0  0
 24 25  1  0  0  0  0
 25 26  2  0  0  0  0
 25 53  1  0  0  0  0
 26 27  1  0  0  0  0
 26 54  1  0  0  0  0
 27 28  1  0  0  0  0
 27 29  2  0  0  0  0
 28 55  1  0  0  0  0
 29 30  1  0  0  0  0
 29 56  1  0  0  0  0
 30 31  1  0  0  0  0
 31 32  1  0  0  0  0
 32 33  1  0  0  0  0
 32 57  1  0  0  0  0
 32 58  1  0  0  0  0
 33 59  1  0  0  0  0
 33 60  1  0  0  0  0
M  CHG  1   2   1
M  END
>  <OLD_LIGAND_DESCRIPTION>
CHEMBL1085668

>  <SCORE_NORM_WEIGHT>
-0.226

>  <SCORE_RB_PEN>
-86.8963

>  <TOTAL_SCORE>
-100.896

>  <STANDARD_VALUE>
687

>  <close_types>
55:H, 28:O

>  <SCORE_RB_PEN_NORM_CRT_HEVATOMS>
-27.0913

>  <SCORE_NORM_CRT_WEIGHT>
-13.2008

>  <SCORE_NORM_CRT_HEVATOMS>
-31.456

>  <EVAL>
2837723

>  <TIME>
10.4116

>  <SCORE_NORM_CONTACT>
-2.8027

>  <SCORE_NORM_HEVATOMS>
-3.0575

>  <glutadist>
55:1.5859, 28:2.4931, 54:3.4169, 27:3.5024, 26:3.844, 29:4.6604, 56:4.8944
 , 25:5.1686, 53:5.7092, 30:5.8124, 24:6.0332, 31:6.9676, 23:7.4558,
34:7.507, 42:7.5394, 46:7.5617, 39:7.6526, 9:7.7012, 10:7.89, 13:7.9377,
60:7.9405, 57:8.0119, 8:8.0189, 32:8.0582, 45:8.126, 41:8.217, 38:8.3487,
11:8.3915, 4:8.4211, 33:8.4801, 22:8.495, 7:8.5016, 3:8.5109, 12:8.6828,
47:8.7752, 58:8.9443, 6:9.0714, 2:9.1509, 48:9.2631, 14:9.3268, 40:9.3286
 , 61:9.3928, 5:9.4892, 59:9.4951, 21:9.8634, 43:9.9789, 15:10.1662,
44:10.3067, 35:10.4835, 1:10.5399, 20:10.9947, 52:11.0197, 37:11.0734,
36:11.1107, 16:11.5058, 49:11.8697, 19:12.2439, 17:12.4781, 51:13.1157,
18:13.782, 50:14.2216

$$$$
CHEMBL1085668
OpenBabel09101914563D_sdfconf

 61 65  0  0  1  0  0  0  0  0999 V2000
   43.0890   -5.8696   19.9950 C   0  0  0  0  0  0  0  0  0  0  0  0
   41.6331   -5.7976   19.4951 N   0  3  0  0  0  0  0  0  0  0  0  0
   41.3357   -6.9387   18.5007 C   0  0  0  0  0  0  0  0  0  0  0  0
   41.2968   -4.3929   18.9388 C   0  0  0  0  0  0  0  0  0  0  0  0
   41.8407   -3.2712   19.8433 C   0  0  0  0  0  0  0  0  0  0  0  0
   40.9664   -3.0781   20.9536 O   0  0  0  0  0  0  0  0  0  0  0  0
   39.6962   -2.5787   20.7392 C   0  0  0  0  0  0  0  0  0  0  0  0
   39.4814   -1.9268   19.5247 C   0  0  0  0  0  0  0  0  0  0  0  0
   38.2386   -1.3760   19.2272 C   0  0  0  0  0  0  0  0  0  0  0  0
   37.1899   -1.4729   20.1459 C   0  0  0  0  0  0  0  0  0  0  0  0
   37.3942   -2.1378   21.3578 C   0  0  0  0  0  0  0  0  0  0  0  0
   38.6382   -2.6872   21.6549 C   0  0  0  0  0  0  0  0  0  0  0  0
   35.8286   -0.8464   19.8362 C   0  0  2  0  0  0  0  0  0  0  0  0
   34.9926   -0.7702   21.0103 O   0  0  0  0  0  0  0  0  0  0  0  0
   34.1451   -1.8334   21.2552 C   0  0  0  0  0  0  0  0  0  0  0  0
   33.7996   -2.0729   22.5846 C   0  0  0  0  0  0  0  0  0  0  0  0
   32.9342   -3.1212   22.8936 C   0  0  0  0  0  0  0  0  0  0  0  0
   32.5934   -3.3673   24.1969 O   0  0  0  0  0  0  0  0  0  0  0  0
   32.4210   -3.9237   21.8746 C   0  0  0  0  0  0  0  0  0  0  0  0
   32.7623   -3.6739   20.5445 C   0  0  0  0  0  0  0  0  0  0  0  0
   33.6123   -2.6073   20.2134 C   0  0  0  0  0  0  0  0  0  0  0  0
   34.0566   -2.3126   18.8315 C   0  0  0  0  0  0  0  0  0  0  0  0
   35.1051   -1.4778   18.6328 C   0  0  0  0  0  0  0  0  0  0  0  0
   35.6959   -1.2908   17.2758 C   0  0  0  0  0  0  0  0  0  0  0  0
   36.0601   -0.0095   16.8393 C   0  0  0  0  0  0  0  0  0  0  0  0
   36.6064    0.1878   15.5726 C   0  0  0  0  0  0  0  0  0  0  0  0
   36.7952   -0.8958   14.7189 C   0  0  0  0  0  0  0  0  0  0  0  0
   37.3369   -0.7036   13.4759 O   0  0  0  0  0  0  0  0  0  0  0  0
   36.4321   -2.1755   15.1330 C   0  0  0  0  0  0  0  0  0  0  0  0
   35.8747   -2.3830   16.3965 C   0  0  0  0  0  0  0  0  0  0  0  0
   35.5601   -3.6687   16.7796 O   0  0  0  0  0  0  0  0  0  0  0  0
   34.1749   -3.9989   16.9235 C   0  0  0  0  0  0  0  0  0  0  0  0
   33.3208   -2.9424   17.6490 C   0  0  0  0  0  0  0  0  0  0  0  0
   36.0091    0.2024   19.6011 H   0  0  0  0  0  0  0  0  0  0  0  0
   43.7447   -5.7096   19.1376 H   0  0  0  0  0  0  0  0  0  0  0  0
   43.2330   -6.8578   20.4338 H   0  0  0  0  0  0  0  0  0  0  0  0
   43.2133   -5.0913   20.7489 H   0  0  0  0  0  0  0  0  0  0  0  0
   41.9202   -6.7555   17.5979 H   0  0  0  0  0  0  0  0  0  0  0  0
   40.2646   -6.9331   18.2983 H   0  0  0  0  0  0  0  0  0  0  0  0
   41.6240   -7.8740   18.9822 H   0  0  0  0  0  0  0  0  0  0  0  0
   41.7676   -4.3531   17.9551 H   0  0  0  0  0  0  0  0  0  0  0  0
   40.2123   -4.3543   18.8211 H   0  0  0  0  0  0  0  0  0  0  0  0
   42.8375   -3.5408   20.1965 H   0  0  0  0  0  0  0  0  0  0  0  0
   41.9418   -2.3515   19.2646 H   0  0  0  0  0  0  0  0  0  0  0  0
   40.2860   -1.8390   18.8093 H   0  0  0  0  0  0  0  0  0  0  0  0
   38.0983   -0.8656   18.2857 H   0  0  0  0  0  0  0  0  0  0  0  0
   36.5937   -2.2245   22.0780 H   0  0  0  0  0  0  0  0  0  0  0  0
   38.7613   -3.1910   22.6014 H   0  0  0  0  0  0  0  0  0  0  0  0
   34.2044   -1.4508   23.3699 H   0  0  0  0  0  0  0  0  0  0  0  0
   32.4668   -2.5648   24.7078 H   0  0  0  0  0  0  0  0  0  0  0  0
   31.7616   -4.7466   22.1094 H   0  0  0  0  0  0  0  0  0  0  0  0
   32.3656   -4.3340   19.7889 H   0  0  0  0  0  0  0  0  0  0  0  0
   35.9152    0.8505   17.4760 H   0  0  0  0  0  0  0  0  0  0  0  0
   36.8812    1.1839   15.2568 H   0  0  0  0  0  0  0  0  0  0  0  0
   36.6736   -0.6041   12.7893 H   0  0  0  0  0  0  0  0  0  0  0  0
   36.5817   -3.0187   14.4746 H   0  0  0  0  0  0  0  0  0  0  0  0
   33.7495   -4.1827   15.9359 H   0  0  0  0  0  0  0  0  0  0  0  0
   34.1241   -4.9402   17.4714 H   0  0  0  0  0  0  0  0  0  0  0  0
   32.3370   -3.3292   17.9093 H   0  0  0  0  0  0  0  0  0  0  0  0
   33.1020   -2.1389   16.9435 H   0  0  0  0  0  0  0  0  0  0  0  0
   41.0394   -5.9418   20.3006 H   0  0  0  0  0  0  0  0  0  0  0  0
  1  2  1  0  0  0  0
  1 35  1  0  0  0  0
  1 36  1  0  0  0  0
  1 37  1  0  0  0  0
  2  3  1  0  0  0  0
  2  4  1  0  0  0  0
  2 61  1  0  0  0  0
  3 38  1  0  0  0  0
  3 39  1  0  0  0  0
  3 40  1  0  0  0  0
  4  5  1  0  0  0  0
  4 41  1  0  0  0  0
  4 42  1  0  0  0  0
  5  6  1  0  0  0  0
  5 43  1  0  0  0  0
  5 44  1  0  0  0  0
  6  7  1  0  0  0  0
  7 12  2  0  0  0  0
  7  8  1  0  0  0  0
  8  9  2  0  0  0  0
  8 45  1  0  0  0  0
  9 10  1  0  0  0  0
  9 46  1  0  0  0  0
 10 11  2  0  0  0  0
 10 13  1  0  0  0  0
 11 12  1  0  0  0  0
 11 47  1  0  0  0  0
 12 48  1  0  0  0  0
 13 34  1  6  0  0  0
 13 23  1  0  0  0  0
 13 14  1  0  0  0  0
 14 15  1  0  0  0  0
 15 21  2  0  0  0  0
 15 16  1  0  0  0  0
 16 17  2  0  0  0  0
 16 49  1  0  0  0  0
 17 18  1  0  0  0  0
 17 19  1  0  0  0  0
 18 50  1  0  0  0  0
 19 20  2  0  0  0  0
 19 51  1  0  0  0  0
 20 21  1  0  0  0  0
 20 52  1  0  0  0  0
 21 22  1  0  0  0  0
 22 33  1  0  0  0  0
 22 23  2  0  0  0  0
 23 24  1  0  0  0  0
 24 30  2  0  0  0  0
 24 25  1  0  0  0  0
 25 26  2  0  0  0  0
 25 53  1  0  0  0  0
 26 27  1  0  0  0  0
 26 54  1  0  0  0  0
 27 28  1  0  0  0  0
 27 29  2  0  0  0  0
 28 55  1  0  0  0  0
 29 30  1  0  0  0  0
 29 56  1  0  0  0  0
 30 31  1  0  0  0  0
 31 32  1  0  0  0  0
 32 33  1  0  0  0  0
 32 57  1  0  0  0  0
 32 58  1  0  0  0  0
 33 59  1  0  0  0  0
 33 60  1  0  0  0  0
M  CHG  1   2   1
M  END
>  <OLD_LIGAND_DESCRIPTION>
CHEMBL1085668

>  <SCORE_NORM_WEIGHT>
-0.1853

>  <SCORE_RB_PEN>
-68.7151

>  <TOTAL_SCORE>
-82.7151

>  <STANDARD_VALUE>
687

>  <SCORE_RB_PEN_NORM_CRT_HEVATOMS>
-21.423

>  <SCORE_NORM_CRT_WEIGHT>
-10.8221

>  <SCORE_NORM_CRT_HEVATOMS>
-25.7878

>  <EVAL>
2837723

>  <TIME>
10.4116

>  <SCORE_NORM_CONTACT>
-2.4328

>  <SCORE_NORM_HEVATOMS>
-2.5065

>  <glutadist>
50:8.2364, 51:8.3524, 18:8.4001, 19:8.9439, 17:9.0375, 20:9.8512,52:9.9818
, 16:10.0283, 49:10.3059, 21:10.766, 15:10.8463, 59:11.1098,14:11.8929, 
22:11.9008, 33:12.0156, 60:12.3849, 47:12.8202, 58:12.8433,23:12.97, 
13:13.1056, 32:13.1502, 57:13.5315, 34:13.599, 11:13.7998,10:14.1008, 
24:14.2394, 31:14.2945, 53:14.7534, 48:14.7574, 30:14.8015,12:14.871, 
25:15.0134, 9:15.4323, 46:15.7907, 29:16.0479, 7:16.1484,26:16.2371, 
8:16.3957, 56:16.5596, 27:16.727, 54:16.8768, 6:17.2909,42:17.3157, 
45:17.416, 61:17.7449, 39:17.9162, 28:17.9761, 55:17.9981,4:18.2758, 
5:18.4486, 2:18.5344, 44:18.7556, 3:18.8002, 41:19.0838,40:19.0906, 
43:19.2982, 37:19.5963, 38:19.6469, 1:19.7638, 36:19.9348,35:20.6203

$$$$
CHEMBL1085668
OpenBabel09101914563D_sdfconf

 61 65  0  0  1  0  0  0  0  0999 V2000
   36.1751   -0.8925   18.8540 C   0  0  0  0  0  0  0  0  0  0  0  0
   36.1545   -1.1112   20.3792 N   0  3  0  0  0  0  0  0  0  0  0  0
   37.5084   -1.6592   20.8749 C   0  0  0  0  0  0  0  0  0  0  0  0
   34.9454   -1.9772   20.8082 C   0  0  0  0  0  0  0  0  0  0  0  0
   34.4270   -1.5886   22.2055 C   0  0  0  0  0  0  0  0  0  0  0  0
   33.1848   -2.2419   22.4596 O   0  0  0  0  0  0  0  0  0  0  0  0
   32.6558   -2.2227   23.7358 C   0  0  0  0  0  0  0  0  0  0  0  0
   32.7056   -1.0031   24.4110 C   0  0  0  0  0  0  0  0  0  0  0  0
   32.2126   -0.8914   25.7076 C   0  0  0  0  0  0  0  0  0  0  0  0
   31.6598   -2.0046   26.3466 C   0  0  0  0  0  0  0  0  0  0  0  0
   31.5933   -3.2254   25.6702 C   0  0  0  0  0  0  0  0  0  0  0  0
   32.0879   -3.3364   24.3737 C   0  0  0  0  0  0  0  0  0  0  0  0
   31.1402   -1.8949   27.7818 C   0  0  2  0  0  0  0  0  0  0  0  0
   29.7173   -2.1252   27.8570 O   0  0  0  0  0  0  0  0  0  0  0  0
   28.8907   -1.0224   27.7604 C   0  0  0  0  0  0  0  0  0  0  0  0
   27.6108   -1.2350   27.2496 C   0  0  0  0  0  0  0  0  0  0  0  0
   26.7246   -0.1641   27.1434 C   0  0  0  0  0  0  0  0  0  0  0  0
   25.4675   -0.3622   26.6379 O   0  0  0  0  0  0  0  0  0  0  0  0
   27.1219    1.1109   27.5462 C   0  0  0  0  0  0  0  0  0  0  0  0
   28.4009    1.3167   28.0659 C   0  0  0  0  0  0  0  0  0  0  0  0
   29.2970    0.2452   28.2030 C   0  0  0  0  0  0  0  0  0  0  0  0
   30.6844    0.3963   28.6993 C   0  0  0  0  0  0  0  0  0  0  0  0
   31.5724   -0.6094   28.5104 C   0  0  0  0  0  0  0  0  0  0  0  0
   33.0179   -0.4332   28.8343 C   0  0  0  0  0  0  0  0  0  0  0  0
   33.7236   -1.4601   29.4764 C   0  0  0  0  0  0  0  0  0  0  0  0
   35.0723   -1.3126   29.7948 C   0  0  0  0  0  0  0  0  0  0  0  0
   35.7378   -0.1314   29.4776 C   0  0  0  0  0  0  0  0  0  0  0  0
   37.0644    0.0123   29.7853 O   0  0  0  0  0  0  0  0  0  0  0  0
   35.0505    0.9028   28.8460 C   0  0  0  0  0  0  0  0  0  0  0  0
   33.6964    0.7693   28.5315 C   0  0  0  0  0  0  0  0  0  0  0  0
   33.0624    1.8032   27.8774 O   0  0  0  0  0  0  0  0  0  0  0  0
   32.0672    2.5355   28.5998 C   0  0  0  0  0  0  0  0  0  0  0  0
   31.0930    1.6766   29.4275 C   0  0  0  0  0  0  0  0  0  0  0  0
   31.5502   -2.7415   28.3323 H   0  0  0  0  0  0  0  0  0  0  0  0
   36.3059   -1.8660   18.3788 H   0  0  0  0  0  0  0  0  0  0  0  0
   37.0064   -0.2214   18.6336 H   0  0  0  0  0  0  0  0  0  0  0  0
   35.2253   -0.4330   18.5779 H   0  0  0  0  0  0  0  0  0  0  0  0
   37.6252   -2.6689   20.4783 H   0  0  0  0  0  0  0  0  0  0  0  0
   37.4918   -1.6512   21.9648 H   0  0  0  0  0  0  0  0  0  0  0  0
   38.2862   -0.9904   20.5042 H   0  0  0  0  0  0  0  0  0  0  0  0
   34.1796   -1.7961   20.0522 H   0  0  0  0  0  0  0  0  0  0  0  0
   35.2698   -3.0178   20.7506 H   0  0  0  0  0  0  0  0  0  0  0  0
   35.1614   -1.8788   22.9589 H   0  0  0  0  0  0  0  0  0  0  0  0
   34.3149   -0.5048   22.2656 H   0  0  0  0  0  0  0  0  0  0  0  0
   33.1369   -0.1371   23.9307 H   0  0  0  0  0  0  0  0  0  0  0  0
   32.2720    0.0600   26.2156 H   0  0  0  0  0  0  0  0  0  0  0  0
   31.1664   -4.0951   26.1481 H   0  0  0  0  0  0  0  0  0  0  0  0
   32.0230   -4.2952   23.8825 H   0  0  0  0  0  0  0  0  0  0  0  0
   27.3107   -2.2240   26.9346 H   0  0  0  0  0  0  0  0  0  0  0  0
   25.0473    0.4520   26.3519 H   0  0  0  0  0  0  0  0  0  0  0  0
   26.4446    1.9473   27.4525 H   0  0  0  0  0  0  0  0  0  0  0  0
   28.6784    2.3224   28.3406 H   0  0  0  0  0  0  0  0  0  0  0  0
   33.2305   -2.3827   29.7439 H   0  0  0  0  0  0  0  0  0  0  0  0
   35.5974   -2.1175   30.2887 H   0  0  0  0  0  0  0  0  0  0  0  0
   37.4689    0.7693   29.3556 H   0  0  0  0  0  0  0  0  0  0  0  0
   35.5653    1.8186   28.5945 H   0  0  0  0  0  0  0  0  0  0  0  0
   32.5616    3.2488   29.2607 H   0  0  0  0  0  0  0  0  0  0  0  0
   31.5030    3.1168   27.8701 H   0  0  0  0  0  0  0  0  0  0  0  0
   30.2454    2.2593   29.7842 H   0  0  0  0  0  0  0  0  0  0  0  0
   31.6010    1.3745   30.3451 H   0  0  0  0  0  0  0  0  0  0  0  0
   36.0272   -0.2025   20.8037 H   0  0  0  0  0  0  0  0  0  0  0  0
  1  2  1  0  0  0  0
  1 35  1  0  0  0  0
  1 36  1  0  0  0  0
  1 37  1  0  0  0  0
  2  3  1  0  0  0  0
  2  4  1  0  0  0  0
  2 61  1  0  0  0  0
  3 38  1  0  0  0  0
  3 39  1  0  0  0  0
  3 40  1  0  0  0  0
  4  5  1  0  0  0  0
  4 41  1  0  0  0  0
  4 42  1  0  0  0  0
  5  6  1  0  0  0  0
  5 43  1  0  0  0  0
  5 44  1  0  0  0  0
  6  7  1  0  0  0  0
  7 12  2  0  0  0  0
  7  8  1  0  0  0  0
  8  9  2  0  0  0  0
  8 45  1  0  0  0  0
  9 10  1  0  0  0  0
  9 46  1  0  0  0  0
 10 11  2  0  0  0  0
 10 13  1  0  0  0  0
 11 12  1  0  0  0  0
 11 47  1  0  0  0  0
 12 48  1  0  0  0  0
 13 34  1  1  0  0  0
 13 23  1  0  0  0  0
 13 14  1  0  0  0  0
 14 15  1  0  0  0  0
 15 21  2  0  0  0  0
 15 16  1  0  0  0  0
 16 17  2  0  0  0  0
 16 49  1  0  0  0  0
 17 18  1  0  0  0  0
 17 19  1  0  0  0  0
 18 50  1  0  0  0  0
 19 20  2  0  0  0  0
 19 51  1  0  0  0  0
 20 21  1  0  0  0  0
 20 52  1  0  0  0  0
 21 22  1  0  0  0  0
 22 33  1  0  0  0  0
 22 23  2  0  0  0  0
 23 24  1  0  0  0  0
 24 30  2  0  0  0  0
 24 25  1  0  0  0  0
 25 26  2  0  0  0  0
 25 53  1  0  0  0  0
 26 27  1  0  0  0  0
 26 54  1  0  0  0  0
 27 28  1  0  0  0  0
 27 29  2  0  0  0  0
 28 55  1  0  0  0  0
 29 30  1  0  0  0  0
 29 56  1  0  0  0  0
 30 31  1  0  0  0  0
 31 32  1  0  0  0  0
 32 33  1  0  0  0  0
 32 57  1  0  0  0  0
 32 58  1  0  0  0  0
 33 59  1  0  0  0  0
 33 60  1  0  0  0  0
M  CHG  1   2   1
M  END
>  <OLD_LIGAND_DESCRIPTION>
CHEMBL1085668

>  <SCORE_NORM_WEIGHT>
-0.1626

>  <SCORE_RB_PEN>
-58.6231

>  <TOTAL_SCORE>
-72.6231

>  <STANDARD_VALUE>
687

>  <SCORE_RB_PEN_NORM_CRT_HEVATOMS>
-18.2767

>  <SCORE_NORM_CRT_WEIGHT>
-9.5017

>  <SCORE_NORM_CRT_HEVATOMS>
-22.6414

>  <EVAL>
2837723

>  <TIME>
10.4116

>  <SCORE_NORM_CONTACT>
-2.0749

>  <SCORE_NORM_HEVATOMS>
-2.2007

>  <glutadist>
18:3.3181, 49:3.4567, 50:3.8893, 16:4.2276, 17:4.2444, 15:5.553, 19:5.5769
 , 51:5.9544, 14:5.9779, 20:6.6398, 21:6.648, 47:6.926, 11:7.284, 
13:7.3077 , 10:7.4996, 52:7.6255, 34:7.7615, 12:7.8726, 48:7.9634, 
22:7.9931,9:8.2594, 23:8.2739, 7:8.6157, 46:8.6607, 8:8.781, 59:9.1441, 
33:9.2414,6:9.4689, 45:9.5188, 24:9.7218, 60:9.8756, 53:9.882, 58:9.8987, 
32:10.1572 , 25:10.3474, 31:10.3816, 30:10.6412, 5:10.8029, 44:10.9044, 
57:11.1498,43:11.2546, 41:11.4153, 26:11.7225, 4:11.7346, 29:11.9808, 
42:11.9838,54:12.2824, 27:12.4774, 56:12.7203, 61:13.0282, 2:13.1222, 
37:13.2844,39:13.7691, 28:13.8268, 1:13.8529, 35:14.0688, 3:14.1099, 
38:14.2762,55:14.2764, 36:14.7989, 40:15.0495

$$$$
CHEMBL1085668
OpenBabel09101914563D_sdfconf

 61 65  0  0  1  0  0  0  0  0999 V2000
   32.2623   -0.9528   26.4374 C   0  0  0  0  0  0  0  0  0  0  0  0
   32.4758   -2.4215   26.8523 N   0  3  0  0  0  0  0  0  0  0  0  0
   33.1908   -2.5095   28.2162 C   0  0  0  0  0  0  0  0  0  0  0  0
   33.1814   -3.2263   25.7342 C   0  0  0  0  0  0  0  0  0  0  0  0
   32.5518   -2.9649   24.3530 C   0  0  0  0  0  0  0  0  0  0  0  0
   33.2526   -3.7037   23.3542 O   0  0  0  0  0  0  0  0  0  0  0  0
   32.9169   -3.5358   22.0246 C   0  0  0  0  0  0  0  0  0  0  0  0
   31.6147   -3.1106   21.7611 C   0  0  0  0  0  0  0  0  0  0  0  0
   31.1804   -2.9304   20.4514 C   0  0  0  0  0  0  0  0  0  0  0  0
   32.0492   -3.1736   19.3841 C   0  0  0  0  0  0  0  0  0  0  0  0
   33.3594   -3.5853   19.6417 C   0  0  0  0  0  0  0  0  0  0  0  0
   33.7925   -3.7665   20.9522 C   0  0  0  0  0  0  0  0  0  0  0  0
   31.5699   -3.0031   17.9409 C   0  0  2  0  0  0  0  0  0  0  0  0
   30.3767   -3.7711   17.6768 O   0  0  0  0  0  0  0  0  0  0  0  0
   30.5429   -5.0515   17.1851 C   0  0  0  0  0  0  0  0  0  0  0  0
   29.5381   -5.9743   17.4731 C   0  0  0  0  0  0  0  0  0  0  0  0
   29.6408   -7.2780   16.9900 C   0  0  0  0  0  0  0  0  0  0  0  0
   28.6616   -8.1927   17.2724 O   0  0  0  0  0  0  0  0  0  0  0  0
   30.7453   -7.6519   16.2247 C   0  0  0  0  0  0  0  0  0  0  0  0
   31.7437   -6.7218   15.9310 C   0  0  0  0  0  0  0  0  0  0  0  0
   31.6440   -5.3986   16.3882 C   0  0  0  0  0  0  0  0  0  0  0  0
   32.6863   -4.3717   16.1578 C   0  0  0  0  0  0  0  0  0  0  0  0
   32.6662   -3.2279   16.8836 C   0  0  0  0  0  0  0  0  0  0  0  0
   33.7891   -2.2484   16.8112 C   0  0  0  0  0  0  0  0  0  0  0  0
   33.5193   -0.8740   16.7568 C   0  0  0  0  0  0  0  0  0  0  0  0
   34.5534    0.0571   16.6812 C   0  0  0  0  0  0  0  0  0  0  0  0
   35.8775   -0.3730   16.6559 C   0  0  0  0  0  0  0  0  0  0  0  0
   36.8945    0.5414   16.5868 O   0  0  0  0  0  0  0  0  0  0  0  0
   36.1642   -1.7356   16.7016 C   0  0  0  0  0  0  0  0  0  0  0  0
   35.1353   -2.6774   16.7675 C   0  0  0  0  0  0  0  0  0  0  0  0
   35.4630   -4.0136   16.8444 O   0  0  0  0  0  0  0  0  0  0  0  0
   35.1532   -4.8396   15.7174 C   0  0  0  0  0  0  0  0  0  0  0  0
   33.7620   -4.6090   15.0981 C   0  0  0  0  0  0  0  0  0  0  0  0
   31.2209   -1.9753   17.8428 H   0  0  0  0  0  0  0  0  0  0  0  0
   33.2449   -0.4984   26.2999 H   0  0  0  0  0  0  0  0  0  0  0  0
   31.7021   -0.4676   27.2378 H   0  0  0  0  0  0  0  0  0  0  0  0
   31.6863   -0.9565   25.5112 H   0  0  0  0  0  0  0  0  0  0  0  0
   34.2074   -2.1356   28.0850 H   0  0  0  0  0  0  0  0  0  0  0  0
   33.1802   -3.5531   28.5308 H   0  0  0  0  0  0  0  0  0  0  0  0
   32.6261   -1.8972   28.9204 H   0  0  0  0  0  0  0  0  0  0  0  0
   34.2199   -2.8914   25.7506 H   0  0  0  0  0  0  0  0  0  0  0  0
   33.1367   -4.2764   26.0286 H   0  0  0  0  0  0  0  0  0  0  0  0
   31.5024   -3.2640   24.3699 H   0  0  0  0  0  0  0  0  0  0  0  0
   32.5787   -1.8959   24.1353 H   0  0  0  0  0  0  0  0  0  0  0  0
   30.9314   -2.9261   22.5771 H   0  0  0  0  0  0  0  0  0  0  0  0
   30.1643   -2.6117   20.2705 H   0  0  0  0  0  0  0  0  0  0  0  0
   34.0451   -3.7748   18.8287 H   0  0  0  0  0  0  0  0  0  0  0  0
   34.8099   -4.0880   21.1143 H   0  0  0  0  0  0  0  0  0  0  0  0
   28.6875   -5.6800   18.0708 H   0  0  0  0  0  0  0  0  0  0  0  0
   27.9023   -7.8034   17.7118 H   0  0  0  0  0  0  0  0  0  0  0  0
   30.8375   -8.6646   15.8601 H   0  0  0  0  0  0  0  0  0  0  0  0
   32.5945   -7.0579   15.3589 H   0  0  0  0  0  0  0  0  0  0  0  0
   32.5018   -0.5123   16.7641 H   0  0  0  0  0  0  0  0  0  0  0  0
   34.3229    1.1119   16.6414 H   0  0  0  0  0  0  0  0  0  0  0  0
   36.7622    1.2936   17.1681 H   0  0  0  0  0  0  0  0  0  0  0  0
   37.1907   -2.0720   16.6868 H   0  0  0  0  0  0  0  0  0  0  0  0
   35.9132   -4.6912   14.9490 H   0  0  0  0  0  0  0  0  0  0  0  0
   35.2327   -5.8759   16.0468 H   0  0  0  0  0  0  0  0  0  0  0  0
   33.5026   -5.3920   14.3876 H   0  0  0  0  0  0  0  0  0  0  0  0
   33.8087   -3.7091   14.4823 H   0  0  0  0  0  0  0  0  0  0  0  0
   31.5581   -2.8290   26.9699 H   0  0  0  0  0  0  0  0  0  0  0  0
  1  2  1  0  0  0  0
  1 35  1  0  0  0  0
  1 36  1  0  0  0  0
  1 37  1  0  0  0  0
  2  3  1  0  0  0  0
  2  4  1  0  0  0  0
  2 61  1  0  0  0  0
  3 38  1  0  0  0  0
  3 39  1  0  0  0  0
  3 40  1  0  0  0  0
  4  5  1  0  0  0  0
  4 41  1  0  0  0  0
  4 42  1  0  0  0  0
  5  6  1  0  0  0  0
  5 43  1  0  0  0  0
  5 44  1  0  0  0  0
  6  7  1  0  0  0  0
  7 12  2  0  0  0  0
  7  8  1  0  0  0  0
  8  9  2  0  0  0  0
  8 45  1  0  0  0  0
  9 10  1  0  0  0  0
  9 46  1  0  0  0  0
 10 11  2  0  0  0  0
 10 13  1  0  0  0  0
 11 12  1  0  0  0  0
 11 47  1  0  0  0  0
 12 48  1  0  0  0  0
 13 34  1  6  0  0  0
 13 23  1  0  0  0  0
 13 14  1  0  0  0  0
 14 15  1  0  0  0  0
 15 21  2  0  0  0  0
 15 16  1  0  0  0  0
 16 17  2  0  0  0  0
 16 49  1  0  0  0  0
 17 18  1  0  0  0  0
 17 19  1  0  0  0  0
 18 50  1  0  0  0  0
 19 20  2  0  0  0  0
 19 51  1  0  0  0  0
 20 21  1  0  0  0  0
 20 52  1  0  0  0  0
 21 22  1  0  0  0  0
 22 33  1  0  0  0  0
 22 23  2  0  0  0  0
 23 24  1  0  0  0  0
 24 30  2  0  0  0  0
 24 25  1  0  0  0  0
 25 26  2  0  0  0  0
 25 53  1  0  0  0  0
 26 27  1  0  0  0  0
 26 54  1  0  0  0  0
 27 28  1  0  0  0  0
 27 29  2  0  0  0  0
 28 55  1  0  0  0  0
 29 30  1  0  0  0  0
 29 56  1  0  0  0  0
 30 31  1  0  0  0  0
 31 32  1  0  0  0  0
 32 33  1  0  0  0  0
 32 57  1  0  0  0  0
 32 58  1  0  0  0  0
 33 59  1  0  0  0  0
 33 60  1  0  0  0  0
M  CHG  1   2   1
M  END
>  <OLD_LIGAND_DESCRIPTION>
CHEMBL1085668

>  <SCORE_NORM_WEIGHT>
-0.1607

>  <SCORE_RB_PEN>
-57.7651

>  <TOTAL_SCORE>
-71.7651

>  <STANDARD_VALUE>
687

>  <SCORE_RB_PEN_NORM_CRT_HEVATOMS>
-18.0092

>  <SCORE_NORM_CRT_WEIGHT>
-9.3894

>  <SCORE_NORM_CRT_HEVATOMS>
-22.3739

>  <EVAL>
2837723

>  <TIME>
10.4116

>  <SCORE_NORM_CONTACT>
-2.0504

>  <SCORE_NORM_HEVATOMS>
-2.1747

>  <glutadist>
45:7.2837, 43:7.2952, 61:7.3927, 37:7.737, 46:7.9391, 36:8.0823, 8:8.2493
 , 2:8.3083, 1:8.3318, 5:8.3405, 44:8.5106, 9:8.587, 4:8.8728, 42:8.8925,
49:9.0229, 40:9.0658, 6:9.2271, 3:9.2938, 7:9.3194, 39:9.3487, 35:9.3877,
50:9.7643, 41:9.9192, 10:9.9208, 14:9.9827, 16:10.0211, 38:10.2721,
34:10.4646, 13:10.5497, 12:10.5666, 18:10.5903, 15:10.611, 11:10.8333,
17:10.8757, 48:11.4419, 47:11.8626, 21:11.9544, 23:12.0678, 19:12.1716,
53:12.3579, 22:12.6609, 20:12.6623, 51:12.8905, 24:12.9617, 25:12.9874,
52:13.6933, 30:13.9785, 26:13.982, 54:14.132, 33:14.1831, 31:14.1915,
60:14.6213, 59:14.643, 58:14.7331, 32:14.746, 29:14.8977, 27:14.9042,
56:15.7055, 55:15.7161, 57:15.806, 28:15.9407

$$$$
CHEMBL1085668
OpenBabel09101914563D_sdfconf

 61 65  0  0  1  0  0  0  0  0999 V2000
   26.9927   -3.6822   26.6496 C   0  0  0  0  0  0  0  0  0  0  0  0
   27.2912   -2.8193   27.8909 N   0  3  0  0  0  0  0  0  0  0  0  0
   28.0749   -3.6261   28.9465 C   0  0  0  0  0  0  0  0  0  0  0  0
   26.0026   -2.1665   28.4468 C   0  0  0  0  0  0  0  0  0  0  0  0
   25.5110   -1.0127   27.5529 C   0  0  0  0  0  0  0  0  0  0  0  0
   26.3662    0.1182   27.7085 O   0  0  0  0  0  0  0  0  0  0  0  0
   27.6412    0.0837   27.1775 C   0  0  0  0  0  0  0  0  0  0  0  0
   28.6242    0.7860   27.8750 C   0  0  0  0  0  0  0  0  0  0  0  0
   29.9343    0.8228   27.4070 C   0  0  0  0  0  0  0  0  0  0  0  0
   30.2782    0.1524   26.2299 C   0  0  0  0  0  0  0  0  0  0  0  0
   29.3015   -0.5653   25.5347 C   0  0  0  0  0  0  0  0  0  0  0  0
   27.9910   -0.6003   26.0030 C   0  0  0  0  0  0  0  0  0  0  0  0
   31.7110    0.2110   25.6958 C   0  0  2  0  0  0  0  0  0  0  0  0
   31.7792   -0.1514   24.3003 O   0  0  0  0  0  0  0  0  0  0  0  0
   32.0093   -1.4804   24.0010 C   0  0  0  0  0  0  0  0  0  0  0  0
   31.5117   -1.9497   22.7860 C   0  0  0  0  0  0  0  0  0  0  0  0
   31.7265   -3.2776   22.4202 C   0  0  0  0  0  0  0  0  0  0  0  0
   31.2369   -3.7490   21.2313 O   0  0  0  0  0  0  0  0  0  0  0  0
   32.4347   -4.1279   23.2694 C   0  0  0  0  0  0  0  0  0  0  0  0
   32.9392   -3.6507   24.4802 C   0  0  0  0  0  0  0  0  0  0  0  0
   32.7536   -2.3103   24.8526 C   0  0  0  0  0  0  0  0  0  0  0  0
   33.2168   -1.7468   26.1417 C   0  0  0  0  0  0  0  0  0  0  0  0
   32.7347   -0.5507   26.5573 C   0  0  0  0  0  0  0  0  0  0  0  0
   33.0360   -0.0296   27.9222 C   0  0  0  0  0  0  0  0  0  0  0  0
   33.3565    1.3231   28.1021 C   0  0  0  0  0  0  0  0  0  0  0  0
   33.6488    1.8283   29.3675 C   0  0  0  0  0  0  0  0  0  0  0  0
   33.6277    0.9858   30.4759 C   0  0  0  0  0  0  0  0  0  0  0  0
   33.9096    1.4825   31.7205 O   0  0  0  0  0  0  0  0  0  0  0  0
   33.3186   -0.3631   30.3149 C   0  0  0  0  0  0  0  0  0  0  0  0
   33.0339   -0.8817   29.0500 C   0  0  0  0  0  0  0  0  0  0  0  0
   32.7008   -2.2142   28.9390 O   0  0  0  0  0  0  0  0  0  0  0  0
   33.6295   -3.0782   28.2760 C   0  0  0  0  0  0  0  0  0  0  0  0
   34.2397   -2.5137   26.9795 C   0  0  0  0  0  0  0  0  0  0  0  0
   32.0024    1.2611   25.6860 H   0  0  0  0  0  0  0  0  0  0  0  0
   26.3394   -4.4993   26.9602 H   0  0  0  0  0  0  0  0  0  0  0  0
   27.9480   -4.0507   26.2731 H   0  0  0  0  0  0  0  0  0  0  0  0
   26.5109   -3.0379   25.9132 H   0  0  0  0  0  0  0  0  0  0  0  0
   27.4121   -4.4016   29.3336 H   0  0  0  0  0  0  0  0  0  0  0  0
   28.3894   -2.9344   29.7280 H   0  0  0  0  0  0  0  0  0  0  0  0
   28.9457   -4.0547   28.4487 H   0  0  0  0  0  0  0  0  0  0  0  0
   25.2637   -2.9690   28.4763 H   0  0  0  0  0  0  0  0  0  0  0  0
   26.2282   -1.8468   29.4658 H   0  0  0  0  0  0  0  0  0  0  0  0
   25.5078   -1.3368   26.5107 H   0  0  0  0  0  0  0  0  0  0  0  0
   24.4822   -0.7601   27.8147 H   0  0  0  0  0  0  0  0  0  0  0  0
   28.3696    1.3142   28.7822 H   0  0  0  0  0  0  0  0  0  0  0  0
   30.6765    1.3824   27.9571 H   0  0  0  0  0  0  0  0  0  0  0  0
   29.5506   -1.0916   24.6249 H   0  0  0  0  0  0  0  0  0  0  0  0
   27.2619   -1.1619   25.4392 H   0  0  0  0  0  0  0  0  0  0  0  0
   30.9595   -1.2875   22.1348 H   0  0  0  0  0  0  0  0  0  0  0  0
   31.5535   -4.6300   21.0200 H   0  0  0  0  0  0  0  0  0  0  0  0
   32.5916   -5.1617   22.9979 H   0  0  0  0  0  0  0  0  0  0  0  0
   33.4579   -4.3471   25.1205 H   0  0  0  0  0  0  0  0  0  0  0  0
   33.3909    1.9972   27.2592 H   0  0  0  0  0  0  0  0  0  0  0  0
   33.8921    2.8746   29.4837 H   0  0  0  0  0  0  0  0  0  0  0  0
   34.6375    2.1081   31.7183 H   0  0  0  0  0  0  0  0  0  0  0  0
   33.2969   -1.0181   31.1736 H   0  0  0  0  0  0  0  0  0  0  0  0
   34.4348   -3.3308   28.9672 H   0  0  0  0  0  0  0  0  0  0  0  0
   33.1016   -4.0053   28.0509 H   0  0  0  0  0  0  0  0  0  0  0  0
   34.7706   -3.2799   26.4172 H   0  0  0  0  0  0  0  0  0  0  0  0
   35.0245   -1.8061   27.2529 H   0  0  0  0  0  0  0  0  0  0  0  0
   27.8916   -2.0652   27.5859 H   0  0  0  0  0  0  0  0  0  0  0  0
  1  2  1  0  0  0  0
  1 35  1  0  0  0  0
  1 36  1  0  0  0  0
  1 37  1  0  0  0  0
  2  3  1  0  0  0  0
  2  4  1  0  0  0  0
  2 61  1  0  0  0  0
  3 38  1  0  0  0  0
  3 39  1  0  0  0  0
  3 40  1  0  0  0  0
  4  5  1  0  0  0  0
  4 41  1  0  0  0  0
  4 42  1  0  0  0  0
  5  6  1  0  0  0  0
  5 43  1  0  0  0  0
  5 44  1  0  0  0  0
  6  7  1  0  0  0  0
  7 12  2  0  0  0  0
  7  8  1  0  0  0  0
  8  9  2  0  0  0  0
  8 45  1  0  0  0  0
  9 10  1  0  0  0  0
  9 46  1  0  0  0  0
 10 11  2  0  0  0  0
 10 13  1  0  0  0  0
 11 12  1  0  0  0  0
 11 47  1  0  0  0  0
 12 48  1  0  0  0  0
 13 34  1  1  0  0  0
 13 23  1  0  0  0  0
 13 14  1  0  0  0  0
 14 15  1  0  0  0  0
 15 21  2  0  0  0  0
 15 16  1  0  0  0  0
 16 17  2  0  0  0  0
 16 49  1  0  0  0  0
 17 18  1  0  0  0  0
 17 19  1  0  0  0  0
 18 50  1  0  0  0  0
 19 20  2  0  0  0  0
 19 51  1  0  0  0  0
 20 21  1  0  0  0  0
 20 52  1  0  0  0  0
 21 22  1  0  0  0  0
 22 33  1  0  0  0  0
 22 23  2  0  0  0  0
 23 24  1  0  0  0  0
 24 30  2  0  0  0  0
 24 25  1  0  0  0  0
 25 26  2  0  0  0  0
 25 53  1  0  0  0  0
 26 27  1  0  0  0  0
 26 54  1  0  0  0  0
 27 28  1  0  0  0  0
 27 29  2  0  0  0  0
 28 55  1  0  0  0  0
 29 30  1  0  0  0  0
 29 56  1  0  0  0  0
 30 31  1  0  0  0  0
 31 32  1  0  0  0  0
 32 33  1  0  0  0  0
 32 57  1  0  0  0  0
 32 58  1  0  0  0  0
 33 59  1  0  0  0  0
 33 60  1  0  0  0  0
M  CHG  1   2   1
M  END
>  <OLD_LIGAND_DESCRIPTION>
CHEMBL1085668

>  <SCORE_NORM_WEIGHT>
-0.1377

>  <SCORE_RB_PEN>
-47.4984

>  <TOTAL_SCORE>
-61.4984

>  <STANDARD_VALUE>
687

>  <close_types>
37:H, 43:H

>  <SCORE_RB_PEN_NORM_CRT_HEVATOMS>
-14.8084

>  <SCORE_NORM_CRT_WEIGHT>
-8.0462

>  <SCORE_NORM_CRT_HEVATOMS>
-19.1731

>  <EVAL>
2837723

>  <TIME>
10.4116

>  <SCORE_NORM_CONTACT>
-1.8088

>  <SCORE_NORM_HEVATOMS>
-1.8636

>  <glutadist>
37:2.2387, 43:2.4693, 35:2.731, 1:2.9109, 41:3.0567, 5:3.2375, 44:3.3733,
4:3.5055, 48:3.6422, 36:3.7789, 2:3.7952, 61:4.2792, 6:4.5091, 42:4.559,
12:4.5776, 38:4.9873, 7:4.9999, 3:5.055, 40:5.4997, 11:5.687, 47:5.7644,
39:5.8216, 8:6.3598, 45:6.9188, 10:6.9195, 9:7.2007, 49:7.7566, 16:7.8437
 , 17:8.0655, 15:8.0671, 13:8.188, 18:8.197, 14:8.2038, 46:8.2442,
19:8.4911, 21:8.5322, 50:8.6688, 20:8.7077, 51:8.8773, 23:8.9115,34:8.9384
, 22:9.0563, 31:9.0983, 58:9.1575, 52:9.2207, 24:9.6027,30:9.6891, 
32:9.7012, 33:10.0565, 25:10.4609, 59:10.4933, 29:10.5852,53:10.6397, 
57:10.6733, 56:10.8214, 60:10.9438, 26:11.2995, 27:11.3567,54:12.0408, 
28:12.3496, 55:13.1664

$$$$
CHEMBL1085668
OpenBabel09101914563D_sdfconf

 61 65  0  0  1  0  0  0  0  0999 V2000
   27.1878    0.9208   27.4993 C   0  0  0  0  0  0  0  0  0  0  0  0
   26.3584   -0.3752   27.4161 N   0  3  0  0  0  0  0  0  0  0  0  0
   24.9865   -0.1095   26.7631 C   0  0  0  0  0  0  0  0  0  0  0  0
   26.2593   -1.0706   28.7954 C   0  0  0  0  0  0  0  0  0  0  0  0
   25.8007   -2.5355   28.6690 C   0  0  0  0  0  0  0  0  0  0  0  0
   26.5522   -3.1915   27.6495 O   0  0  0  0  0  0  0  0  0  0  0  0
   27.9273   -3.0607   27.6286 C   0  0  0  0  0  0  0  0  0  0  0  0
   28.4992   -2.7022   26.4078 C   0  0  0  0  0  0  0  0  0  0  0  0
   29.8785   -2.5635   26.2859 C   0  0  0  0  0  0  0  0  0  0  0  0
   30.7061   -2.7817   27.3907 C   0  0  0  0  0  0  0  0  0  0  0  0
   30.1385   -3.1263   28.6201 C   0  0  0  0  0  0  0  0  0  0  0  0
   28.7587   -3.2660   28.7406 C   0  0  0  0  0  0  0  0  0  0  0  0
   32.2254   -2.6567   27.2568 C   0  0  2  0  0  0  0  0  0  0  0  0
   32.8388   -2.2179   28.4874 O   0  0  0  0  0  0  0  0  0  0  0  0
   33.0131   -0.8581   28.6591 C   0  0  0  0  0  0  0  0  0  0  0  0
   33.0295   -0.3838   29.9701 C   0  0  0  0  0  0  0  0  0  0  0  0
   33.2188    0.9766   30.2084 C   0  0  0  0  0  0  0  0  0  0  0  0
   33.2308    1.4525   31.4924 O   0  0  0  0  0  0  0  0  0  0  0  0
   33.3888    1.8540   29.1374 C   0  0  0  0  0  0  0  0  0  0  0  0
   33.3813    1.3728   27.8272 C   0  0  0  0  0  0  0  0  0  0  0  0
   33.2171    0.0028   27.5704 C   0  0  0  0  0  0  0  0  0  0  0  0
   33.1495   -0.5726   26.2073 C   0  0  0  0  0  0  0  0  0  0  0  0
   32.6836   -1.8337   26.0390 C   0  0  0  0  0  0  0  0  0  0  0  0
   32.4336   -2.3886   24.6770 C   0  0  0  0  0  0  0  0  0  0  0  0
   32.8066   -3.7059   24.3764 C   0  0  0  0  0  0  0  0  0  0  0  0
   32.5889   -4.2408   23.1081 C   0  0  0  0  0  0  0  0  0  0  0  0
   31.9957   -3.4636   22.1168 C   0  0  0  0  0  0  0  0  0  0  0  0
   31.7766   -3.9901   20.8718 O   0  0  0  0  0  0  0  0  0  0  0  0
   31.6253   -2.1498   22.3954 C   0  0  0  0  0  0  0  0  0  0  0  0
   31.8479   -1.6008   23.6600 C   0  0  0  0  0  0  0  0  0  0  0  0
   31.4367   -0.3084   23.9038 O   0  0  0  0  0  0  0  0  0  0  0  0
   32.4483    0.6843   24.1033 C   0  0  0  0  0  0  0  0  0  0  0  0
   33.6165    0.2567   25.0112 C   0  0  0  0  0  0  0  0  0  0  0  0
   32.6169   -3.6671   27.1400 H   0  0  0  0  0  0  0  0  0  0  0  0
   26.6614    1.6124   28.1590 H   0  0  0  0  0  0  0  0  0  0  0  0
   27.2740    1.3165   26.4864 H   0  0  0  0  0  0  0  0  0  0  0  0
   28.1692    0.6547   27.8938 H   0  0  0  0  0  0  0  0  0  0  0  0
   24.4076    0.5154   27.4448 H   0  0  0  0  0  0  0  0  0  0  0  0
   24.5074   -1.0735   26.5912 H   0  0  0  0  0  0  0  0  0  0  0  0
   25.1697    0.3956   25.8138 H   0  0  0  0  0  0  0  0  0  0  0  0
   27.2651   -1.0197   29.2158 H   0  0  0  0  0  0  0  0  0  0  0  0
   25.5838   -0.4658   29.4030 H   0  0  0  0  0  0  0  0  0  0  0  0
   25.9443   -3.0446   29.6236 H   0  0  0  0  0  0  0  0  0  0  0  0
   24.7332   -2.5663   28.4448 H   0  0  0  0  0  0  0  0  0  0  0  0
   27.8708   -2.5378   25.5447 H   0  0  0  0  0  0  0  0  0  0  0  0
   30.3003   -2.2965   25.3281 H   0  0  0  0  0  0  0  0  0  0  0  0
   30.7632   -3.2956   29.4849 H   0  0  0  0  0  0  0  0  0  0  0  0
   28.3548   -3.5361   29.7043 H   0  0  0  0  0  0  0  0  0  0  0  0
   32.8921   -1.0677   30.7953 H   0  0  0  0  0  0  0  0  0  0  0  0
   32.8270    0.8477   32.1187 H   0  0  0  0  0  0  0  0  0  0  0  0
   33.5211    2.9113   29.3153 H   0  0  0  0  0  0  0  0  0  0  0  0
   33.4892    2.0875   27.0263 H   0  0  0  0  0  0  0  0  0  0  0  0
   33.2782   -4.3281   25.1224 H   0  0  0  0  0  0  0  0  0  0  0  0
   32.8831   -5.2591   22.8983 H   0  0  0  0  0  0  0  0  0  0  0  0
   31.6619   -4.9430   20.8827 H   0  0  0  0  0  0  0  0  0  0  0  0
   31.1606   -1.5460   21.6296 H   0  0  0  0  0  0  0  0  0  0  0  0
   32.8446    0.9870   23.1330 H   0  0  0  0  0  0  0  0  0  0  0  0
   31.9599    1.5589   24.5338 H   0  0  0  0  0  0  0  0  0  0  0  0
   34.2404    1.1040   25.2908 H   0  0  0  0  0  0  0  0  0  0  0  0
   34.2882   -0.3746   24.4267 H   0  0  0  0  0  0  0  0  0  0  0  0
   26.8613   -1.0063   26.8071 H   0  0  0  0  0  0  0  0  0  0  0  0
  1  2  1  0  0  0  0
  1 35  1  0  0  0  0
  1 36  1  0  0  0  0
  1 37  1  0  0  0  0
  2  3  1  0  0  0  0
  2  4  1  0  0  0  0
  2 61  1  0  0  0  0
  3 38  1  0  0  0  0
  3 39  1  0  0  0  0
  3 40  1  0  0  0  0
  4  5  1  0  0  0  0
  4 41  1  0  0  0  0
  4 42  1  0  0  0  0
  5  6  1  0  0  0  0
  5 43  1  0  0  0  0
  5 44  1  0  0  0  0
  6  7  1  0  0  0  0
  7 12  2  0  0  0  0
  7  8  1  0  0  0  0
  8  9  2  0  0  0  0
  8 45  1  0  0  0  0
  9 10  1  0  0  0  0
  9 46  1  0  0  0  0
 10 11  2  0  0  0  0
 10 13  1  0  0  0  0
 11 12  1  0  0  0  0
 11 47  1  0  0  0  0
 12 48  1  0  0  0  0
 13 34  1  6  0  0  0
 13 23  1  0  0  0  0
 13 14  1  0  0  0  0
 14 15  1  0  0  0  0
 15 21  2  0  0  0  0
 15 16  1  0  0  0  0
 16 17  2  0  0  0  0
 16 49  1  0  0  0  0
 17 18  1  0  0  0  0
 17 19  1  0  0  0  0
 18 50  1  0  0  0  0
 19 20  2  0  0  0  0
 19 51  1  0  0  0  0
 20 21  1  0  0  0  0
 20 52  1  0  0  0  0
 21 22  1  0  0  0  0
 22 33  1  0  0  0  0
 22 23  2  0  0  0  0
 23 24  1  0  0  0  0
 24 30  2  0  0  0  0
 24 25  1  0  0  0  0
 25 26  2  0  0  0  0
 25 53  1  0  0  0  0
 26 27  1  0  0  0  0
 26 54  1  0  0  0  0
 27 28  1  0  0  0  0
 27 29  2  0  0  0  0
 28 55  1  0  0  0  0
 29 30  1  0  0  0  0
 29 56  1  0  0  0  0
 30 31  1  0  0  0  0
 31 32  1  0  0  0  0
 32 33  1  0  0  0  0
 32 57  1  0  0  0  0
 32 58  1  0  0  0  0
 33 59  1  0  0  0  0
 33 60  1  0  0  0  0
M  CHG  1   2   1
M  END
>  <OLD_LIGAND_DESCRIPTION>
CHEMBL1085668

>  <SCORE_NORM_WEIGHT>
-0.12

>  <SCORE_RB_PEN>
-39.5733

>  <TOTAL_SCORE>
-53.5733

>  <STANDARD_VALUE>
687

>  <close_types>
39:H

>  <SCORE_RB_PEN_NORM_CRT_HEVATOMS>
-12.3376

>  <SCORE_NORM_CRT_WEIGHT>
-7.0093

>  <SCORE_NORM_CRT_HEVATOMS>
-16.7023

>  <EVAL>
2837723

>  <TIME>
10.4116

>  <SCORE_NORM_CONTACT>
-1.5757

>  <SCORE_NORM_HEVATOMS>
-1.6234

>  <glutadist>
39:2.4401, 44:2.9754, 6:3.0461, 3:3.4568, 5:3.5031, 61:3.634, 45:3.6397,
40:3.7911, 2:4.0033, 7:4.1585, 38:4.2345, 8:4.3086, 4:4.3589, 43:4.359,
42:4.913, 41:5.1994, 1:5.4459, 12:5.4514, 36:5.5506, 9:5.6586, 48:5.7748,
37:5.9801, 35:6.0135, 46:6.0778, 11:6.5711, 10:6.6642, 47:7.5375,31:7.9072
, 30:7.9623, 29:8.0634, 56:8.1029, 13:8.1137, 24:8.2243,27:8.4358, 
34:8.4587, 23:8.5111, 25:8.5929, 26:8.6951, 28:8.8601,55:8.8849, 53:9.0402
, 14:9.0711, 58:9.1186, 32:9.1781, 54:9.1989,22:9.2683, 15:9.5435, 
21:9.7006, 57:9.8574, 33:9.9762, 16:10.1814,49:10.2804, 20:10.442, 
60:10.4603, 52:10.7349, 59:10.8632, 17:10.9041,19:11.0213, 50:11.5015, 
18:11.7009, 51:11.7123

$$$$
CHEMBL1085668
OpenBabel09101914563D_sdfconf

 61 65  0  0  1  0  0  0  0  0999 V2000
   34.5127    6.3374   16.3901 C   0  0  0  0  0  0  0  0  0  0  0  0
   33.5026    5.1971   16.6231 N   0  3  0  0  0  0  0  0  0  0  0  0
   33.1693    5.0551   18.1224 C   0  0  0  0  0  0  0  0  0  0  0  0
   33.9818    3.8776   15.9712 C   0  0  0  0  0  0  0  0  0  0  0  0
   35.5118    3.8448   15.7975 C   0  0  0  0  0  0  0  0  0  0  0  0
   35.8883    2.6959   15.0407 O   0  0  0  0  0  0  0  0  0  0  0  0
   35.8006    1.4437   15.6178 C   0  0  0  0  0  0  0  0  0  0  0  0
   36.5292    0.4242   15.0046 C   0  0  0  0  0  0  0  0  0  0  0  0
   36.4888   -0.8738   15.5046 C   0  0  0  0  0  0  0  0  0  0  0  0
   35.7159   -1.1682   16.6311 C   0  0  0  0  0  0  0  0  0  0  0  0
   34.9957   -0.1486   17.2589 C   0  0  0  0  0  0  0  0  0  0  0  0
   35.0357    1.1492   16.7571 C   0  0  0  0  0  0  0  0  0  0  0  0
   35.6462   -2.5987   17.1702 C   0  0  2  0  0  0  0  0  0  0  0  0
   34.5758   -3.3509   16.5606 O   0  0  0  0  0  0  0  0  0  0  0  0
   33.3499   -3.3390   17.1976 C   0  0  0  0  0  0  0  0  0  0  0  0
   32.2213   -3.5209   16.3993 C   0  0  0  0  0  0  0  0  0  0  0  0
   30.9570   -3.5355   16.9865 C   0  0  0  0  0  0  0  0  0  0  0  0
   29.8424   -3.7081   16.2099 O   0  0  0  0  0  0  0  0  0  0  0  0
   30.8277   -3.3672   18.3651 C   0  0  0  0  0  0  0  0  0  0  0  0
   31.9613   -3.1951   19.1611 C   0  0  0  0  0  0  0  0  0  0  0  0
   33.2431   -3.2028   18.5897 C   0  0  0  0  0  0  0  0  0  0  0  0
   34.4860   -2.9775   19.3632 C   0  0  0  0  0  0  0  0  0  0  0  0
   35.6363   -2.6917   18.7069 C   0  0  0  0  0  0  0  0  0  0  0  0
   36.8665   -2.2862   19.4470 C   0  0  0  0  0  0  0  0  0  0  0  0
   38.1147   -2.7991   19.0679 C   0  0  0  0  0  0  0  0  0  0  0  0
   39.2750   -2.4391   19.7508 C   0  0  0  0  0  0  0  0  0  0  0  0
   39.2047   -1.5602   20.8284 C   0  0  0  0  0  0  0  0  0  0  0  0
   40.3449   -1.2018   21.4967 O   0  0  0  0  0  0  0  0  0  0  0  0
   37.9716   -1.0464   21.2239 C   0  0  0  0  0  0  0  0  0  0  0  0
   36.8016   -1.4082   20.5528 C   0  0  0  0  0  0  0  0  0  0  0  0
   35.6070   -0.8517   20.9552 O   0  0  0  0  0  0  0  0  0  0  0  0
   34.6462   -1.7149   21.5719 C   0  0  0  0  0  0  0  0  0  0  0  0
   34.4585   -3.0819   20.8879 C   0  0  0  0  0  0  0  0  0  0  0  0
   36.5369   -3.1153   16.8128 H   0  0  0  0  0  0  0  0  0  0  0  0
   35.4445    6.0649   16.8883 H   0  0  0  0  0  0  0  0  0  0  0  0
   34.0802    7.2454   16.8125 H   0  0  0  0  0  0  0  0  0  0  0  0
   34.6461    6.4392   15.3125 H   0  0  0  0  0  0  0  0  0  0  0  0
   34.0673    4.7027   18.6321 H   0  0  0  0  0  0  0  0  0  0  0  0
   32.3462    4.3464   18.2147 H   0  0  0  0  0  0  0  0  0  0  0  0
   32.8633    6.0380   18.4828 H   0  0  0  0  0  0  0  0  0  0  0  0
   33.6569    3.0872   16.6498 H   0  0  0  0  0  0  0  0  0  0  0  0
   33.4456    3.7832   15.0251 H   0  0  0  0  0  0  0  0  0  0  0  0
   35.8387    4.7515   15.2857 H   0  0  0  0  0  0  0  0  0  0  0  0
   35.9910    3.8376   16.7779 H   0  0  0  0  0  0  0  0  0  0  0  0
   37.1248    0.6375   14.1290 H   0  0  0  0  0  0  0  0  0  0  0  0
   37.0518   -1.6497   15.0069 H   0  0  0  0  0  0  0  0  0  0  0  0
   34.3956   -0.3580   18.1323 H   0  0  0  0  0  0  0  0  0  0  0  0
   34.4649    1.9113   17.2652 H   0  0  0  0  0  0  0  0  0  0  0  0
   32.3276   -3.6457   15.3313 H   0  0  0  0  0  0  0  0  0  0  0  0
   29.9265   -3.3079   15.3416 H   0  0  0  0  0  0  0  0  0  0  0  0
   29.8496   -3.3629   18.8238 H   0  0  0  0  0  0  0  0  0  0  0  0
   31.8166   -3.0413   20.2191 H   0  0  0  0  0  0  0  0  0  0  0  0
   38.1979   -3.4907   18.2428 H   0  0  0  0  0  0  0  0  0  0  0  0
   40.2270   -2.8454   19.4409 H   0  0  0  0  0  0  0  0  0  0  0  0
   40.2965   -1.3743   22.4397 H   0  0  0  0  0  0  0  0  0  0  0  0
   37.9146   -0.3606   22.0567 H   0  0  0  0  0  0  0  0  0  0  0  0
   34.9296   -1.8745   22.6133 H   0  0  0  0  0  0  0  0  0  0  0  0
   33.6945   -1.1830   21.5796 H   0  0  0  0  0  0  0  0  0  0  0  0
   33.5837   -3.6062   21.2688 H   0  0  0  0  0  0  0  0  0  0  0  0
   35.2904   -3.7255   21.1797 H   0  0  0  0  0  0  0  0  0  0  0  0
   32.6484    5.4617   16.1515 H   0  0  0  0  0  0  0  0  0  0  0  0
  1  2  1  0  0  0  0
  1 35  1  0  0  0  0
  1 36  1  0  0  0  0
  1 37  1  0  0  0  0
  2  3  1  0  0  0  0
  2  4  1  0  0  0  0
  2 61  1  0  0  0  0
  3 38  1  0  0  0  0
  3 39  1  0  0  0  0
  3 40  1  0  0  0  0
  4  5  1  0  0  0  0
  4 41  1  0  0  0  0
  4 42  1  0  0  0  0
  5  6  1  0  0  0  0
  5 43  1  0  0  0  0
  5 44  1  0  0  0  0
  6  7  1  0  0  0  0
  7 12  2  0  0  0  0
  7  8  1  0  0  0  0
  8  9  2  0  0  0  0
  8 45  1  0  0  0  0
  9 10  1  0  0  0  0
  9 46  1  0  0  0  0
 10 11  2  0  0  0  0
 10 13  1  0  0  0  0
 11 12  1  0  0  0  0
 11 47  1  0  0  0  0
 12 48  1  0  0  0  0
 13 34  1  6  0  0  0
 13 23  1  0  0  0  0
 13 14  1  0  0  0  0
 14 15  1  0  0  0  0
 15 21  2  0  0  0  0
 15 16  1  0  0  0  0
 16 17  2  0  0  0  0
 16 49  1  0  0  0  0
 17 18  1  0  0  0  0
 17 19  1  0  0  0  0
 18 50  1  0  0  0  0
 19 20  2  0  0  0  0
 19 51  1  0  0  0  0
 20 21  1  0  0  0  0
 20 52  1  0  0  0  0
 21 22  1  0  0  0  0
 22 33  1  0  0  0  0
 22 23  2  0  0  0  0
 23 24  1  0  0  0  0
 24 30  2  0  0  0  0
 24 25  1  0  0  0  0
 25 26  2  0  0  0  0
 25 53  1  0  0  0  0
 26 27  1  0  0  0  0
 26 54  1  0  0  0  0
 27 28  1  0  0  0  0
 27 29  2  0  0  0  0
 28 55  1  0  0  0  0
 29 30  1  0  0  0  0
 29 56  1  0  0  0  0
 30 31  1  0  0  0  0
 31 32  1  0  0  0  0
 32 33  1  0  0  0  0
 32 57  1  0  0  0  0
 32 58  1  0  0  0  0
 33 59  1  0  0  0  0
 33 60  1  0  0  0  0
M  CHG  1   2   1
M  END
>  <OLD_LIGAND_DESCRIPTION>
CHEMBL1085668

>  <SCORE_NORM_WEIGHT>
-0.0941

>  <SCORE_RB_PEN>
-28.0096

>  <TOTAL_SCORE>
-42.0096

>  <STANDARD_VALUE>
687

>  <SCORE_RB_PEN_NORM_CRT_HEVATOMS>
-8.7324

>  <SCORE_NORM_CRT_WEIGHT>
-5.4963

>  <SCORE_NORM_CRT_HEVATOMS>
-13.0972

>  <EVAL>
2837723

>  <TIME>
10.4116

>  <SCORE_NORM_CONTACT>
-1.2003

>  <SCORE_NORM_HEVATOMS>
-1.273

>  <glutadist>
51:8.7449, 52:9.2335, 19:9.7307, 20:9.9941, 59:10.2359, 58:10.4207,
17:10.8749, 18:10.8981, 57:11.1194, 33:11.1868, 32:11.201, 21:11.3495,
50:11.6865, 60:11.841, 22:11.9341, 16:12.1289, 15:12.3351, 31:12.4519,
47:12.8815, 49:13.025, 23:13.2673, 39:13.315, 30:13.5998, 14:13.6719,
11:13.909, 24:14.0146, 48:14.1237, 13:14.1379, 3:14.2791, 56:14.358,
38:14.4049, 41:14.4208, 40:14.5149, 29:14.5167, 12:14.5865, 10:14.6581,
34:15.0521, 25:15.2757, 61:15.3364, 2:15.3929, 4:15.4091, 42:15.6559,
53:15.7129, 27:15.7327, 7:15.9338, 9:15.9961, 26:16.0864, 44:16.2758,
55:16.4062, 5:16.5009, 8:16.5878, 46:16.6447, 28:16.6803, 6:16.7683,
1:16.7756, 36:16.8373, 35:16.9473, 54:17.0693, 43:17.4286, 37:17.5248,
45:17.6352

$$$$
CHEMBL1085668
OpenBabel09101914563D_sdfconf

 61 65  0  0  1  0  0  0  0  0999 V2000
   28.0450   -8.0875   16.2960 C   0  0  0  0  0  0  0  0  0  0  0  0
   29.1091   -9.1984   16.2048 N   0  3  0  0  0  0  0  0  0  0  0  0
   28.5944  -10.5068   16.8390 C   0  0  0  0  0  0  0  0  0  0  0  0
   30.4665   -8.7275   16.7806 C   0  0  0  0  0  0  0  0  0  0  0  0
   30.6126   -7.1951   16.7281 C   0  0  0  0  0  0  0  0  0  0  0  0
   31.9943   -6.8408   16.7218 O   0  0  0  0  0  0  0  0  0  0  0  0
   32.3773   -5.5919   17.1717 C   0  0  0  0  0  0  0  0  0  0  0  0
   31.4138   -4.5852   17.1062 C   0  0  0  0  0  0  0  0  0  0  0  0
   31.7132   -3.2910   17.5209 C   0  0  0  0  0  0  0  0  0  0  0  0
   32.9868   -2.9877   18.0101 C   0  0  0  0  0  0  0  0  0  0  0  0
   33.9517   -3.9950   18.0923 C   0  0  0  0  0  0  0  0  0  0  0  0
   33.6515   -5.2890   17.6759 C   0  0  0  0  0  0  0  0  0  0  0  0
   33.3306   -1.5608   18.4428 C   0  0  2  0  0  0  0  0  0  0  0  0
   33.7133   -0.7368   17.3213 O   0  0  0  0  0  0  0  0  0  0  0  0
   35.0576   -0.6772   17.0080 C   0  0  0  0  0  0  0  0  0  0  0  0
   35.3855   -0.4169   15.6780 C   0  0  0  0  0  0  0  0  0  0  0  0
   36.7253   -0.3278   15.3034 C   0  0  0  0  0  0  0  0  0  0  0  0
   37.0570   -0.0780   13.9984 O   0  0  0  0  0  0  0  0  0  0  0  0
   37.7280   -0.5004   16.2575 C   0  0  0  0  0  0  0  0  0  0  0  0
   37.3945   -0.7512   17.5895 C   0  0  0  0  0  0  0  0  0  0  0  0
   36.0507   -0.8192   17.9886 C   0  0  0  0  0  0  0  0  0  0  0  0
   35.6219   -1.1298   19.3719 C   0  0  0  0  0  0  0  0  0  0  0  0
   34.3348   -1.4817   19.6071 C   0  0  0  0  0  0  0  0  0  0  0  0
   33.9014   -1.9709   20.9481 C   0  0  0  0  0  0  0  0  0  0  0  0
   32.6872   -1.5345   21.4957 C   0  0  0  0  0  0  0  0  0  0  0  0
   32.2677   -1.9734   22.7501 C   0  0  0  0  0  0  0  0  0  0  0  0
   33.0595   -2.8561   23.4799 C   0  0  0  0  0  0  0  0  0  0  0  0
   32.6456   -3.2920   24.7103 O   0  0  0  0  0  0  0  0  0  0  0  0
   34.2730   -3.2946   22.9546 C   0  0  0  0  0  0  0  0  0  0  0  0
   34.7075   -2.8533   21.7029 C   0  0  0  0  0  0  0  0  0  0  0  0
   35.8981   -3.3369   21.2056 O   0  0  0  0  0  0  0  0  0  0  0  0
   36.9916   -2.4205   21.0914 C   0  0  0  0  0  0  0  0  0  0  0  0
   36.6312   -1.0380   20.5162 C   0  0  0  0  0  0  0  0  0  0  0  0
   32.4013   -1.0983   18.7749 H   0  0  0  0  0  0  0  0  0  0  0  0
   27.8767   -7.8723   17.3525 H   0  0  0  0  0  0  0  0  0  0  0  0
   27.1421   -8.4624   15.8121 H   0  0  0  0  0  0  0  0  0  0  0  0
   28.4348   -7.2186   15.7643 H   0  0  0  0  0  0  0  0  0  0  0  0
   28.4961  -10.3412   17.9129 H   0  0  0  0  0  0  0  0  0  0  0  0
   29.3162  -11.2921   16.6143 H   0  0  0  0  0  0  0  0  0  0  0  0
   27.6322  -10.7356   16.3789 H   0  0  0  0  0  0  0  0  0  0  0  0
   30.4771   -9.0774   17.8142 H   0  0  0  0  0  0  0  0  0  0  0  0
   31.2430   -9.2470   16.2163 H   0  0  0  0  0  0  0  0  0  0  0  0
   30.1264   -6.8146   15.8282 H   0  0  0  0  0  0  0  0  0  0  0  0
   30.1017   -6.7495   17.5832 H   0  0  0  0  0  0  0  0  0  0  0  0
   30.4280   -4.8052   16.7234 H   0  0  0  0  0  0  0  0  0  0  0  0
   30.9553   -2.5247   17.4505 H   0  0  0  0  0  0  0  0  0  0  0  0
   34.9401   -3.7787   18.4706 H   0  0  0  0  0  0  0  0  0  0  0  0
   34.4217   -6.0414   17.7507 H   0  0  0  0  0  0  0  0  0  0  0  0
   34.6043   -0.2891   14.9426 H   0  0  0  0  0  0  0  0  0  0  0  0
   36.2943   -0.0594   13.4161 H   0  0  0  0  0  0  0  0  0  0  0  0
   38.7681   -0.4472   15.9703 H   0  0  0  0  0  0  0  0  0  0  0  0
   38.1994   -0.9054   18.2911 H   0  0  0  0  0  0  0  0  0  0  0  0
   32.0580   -0.8418   20.9569 H   0  0  0  0  0  0  0  0  0  0  0  0
   31.3274   -1.6252   23.1528 H   0  0  0  0  0  0  0  0  0  0  0  0
   31.6935   -3.2470   24.8231 H   0  0  0  0  0  0  0  0  0  0  0  0
   34.8872   -3.9830   23.5165 H   0  0  0  0  0  0  0  0  0  0  0  0
   37.4482   -2.2888   22.0734 H   0  0  0  0  0  0  0  0  0  0  0  0
   37.7401   -2.8912   20.4535 H   0  0  0  0  0  0  0  0  0  0  0  0
   37.5201   -0.4631   20.2625 H   0  0  0  0  0  0  0  0  0  0  0  0
   36.1637   -0.4511   21.3089 H   0  0  0  0  0  0  0  0  0  0  0  0
   29.2575   -9.3817   15.2217 H   0  0  0  0  0  0  0  0  0  0  0  0
  1  2  1  0  0  0  0
  1 35  1  0  0  0  0
  1 36  1  0  0  0  0
  1 37  1  0  0  0  0
  2  3  1  0  0  0  0
  2  4  1  0  0  0  0
  2 61  1  0  0  0  0
  3 38  1  0  0  0  0
  3 39  1  0  0  0  0
  3 40  1  0  0  0  0
  4  5  1  0  0  0  0
  4 41  1  0  0  0  0
  4 42  1  0  0  0  0
  5  6  1  0  0  0  0
  5 43  1  0  0  0  0
  5 44  1  0  0  0  0
  6  7  1  0  0  0  0
  7 12  2  0  0  0  0
  7  8  1  0  0  0  0
  8  9  2  0  0  0  0
  8 45  1  0  0  0  0
  9 10  1  0  0  0  0
  9 46  1  0  0  0  0
 10 11  2  0  0  0  0
 10 13  1  0  0  0  0
 11 12  1  0  0  0  0
 11 47  1  0  0  0  0
 12 48  1  0  0  0  0
 13 34  1  1  0  0  0
 13 23  1  0  0  0  0
 13 14  1  0  0  0  0
 14 15  1  0  0  0  0
 15 21  2  0  0  0  0
 15 16  1  0  0  0  0
 16 17  2  0  0  0  0
 16 49  1  0  0  0  0
 17 18  1  0  0  0  0
 17 19  1  0  0  0  0
 18 50  1  0  0  0  0
 19 20  2  0  0  0  0
 19 51  1  0  0  0  0
 20 21  1  0  0  0  0
 20 52  1  0  0  0  0
 21 22  1  0  0  0  0
 22 33  1  0  0  0  0
 22 23  2  0  0  0  0
 23 24  1  0  0  0  0
 24 30  2  0  0  0  0
 24 25  1  0  0  0  0
 25 26  2  0  0  0  0
 25 53  1  0  0  0  0
 26 27  1  0  0  0  0
 26 54  1  0  0  0  0
 27 28  1  0  0  0  0
 27 29  2  0  0  0  0
 28 55  1  0  0  0  0
 29 30  1  0  0  0  0
 29 56  1  0  0  0  0
 30 31  1  0  0  0  0
 31 32  1  0  0  0  0
 32 33  1  0  0  0  0
 32 57  1  0  0  0  0
 32 58  1  0  0  0  0
 33 59  1  0  0  0  0
 33 60  1  0  0  0  0
M  CHG  1   2   1
M  END
>  <OLD_LIGAND_DESCRIPTION>
CHEMBL1085668

>  <SCORE_NORM_WEIGHT>
-0.0898

>  <SCORE_RB_PEN>
-26.0738

>  <TOTAL_SCORE>
-40.0738

>  <STANDARD_VALUE>
687

>  <SCORE_RB_PEN_NORM_CRT_HEVATOMS>
-8.1289

>  <SCORE_NORM_CRT_WEIGHT>
-5.2431

>  <SCORE_NORM_CRT_HEVATOMS>
-12.4936

>  <EVAL>
2837723

>  <TIME>
10.4116

>  <SCORE_NORM_CONTACT>
-1.2144

>  <SCORE_NORM_HEVATOMS>
-1.2144

>  <glutadist>
55:7.4233, 54:7.6128, 28:8.3819, 26:8.5512, 27:9.0108, 53:9.3537, 25:9.488
 , 35:10.0785, 29:10.3057, 44:10.47, 46:10.5355, 24:10.737, 56:10.8008,
34:10.8036, 45:10.8785, 9:10.9507, 1:11.1061, 30:11.1089, 8:11.1408,
38:11.233, 37:11.3575, 36:11.4185, 41:11.4887, 10:11.5253, 5:11.5545,
13:11.638, 23:11.8136, 7:11.8848, 43:11.8973, 4:12.0447, 2:12.084,
3:12.1251, 11:12.2342, 6:12.2598, 40:12.3012, 31:12.3899, 12:12.4053,
14:12.7794, 47:12.8033, 60:12.9189, 61:13.0034, 39:13.0253, 48:13.0871,
22:13.0878, 42:13.0927, 32:13.4839, 33:13.514, 57:13.6375, 15:13.9996,
21:14.2032, 58:14.3844, 59:14.5217, 49:15.1111, 16:15.1383, 20:15.5453,
52:15.8706, 17:16.3929, 19:16.5807, 50:17.3857, 18:17.5262, 51:17.5971

$$$$
CHEMBL1085668
OpenBabel09101914563D_sdfconf

 61 65  0  0  1  0  0  0  0  0999 V2000
   36.0673    5.8823   17.6171 C   0  0  0  0  0  0  0  0  0  0  0  0
   34.9270    5.4340   16.6826 N   0  3  0  0  0  0  0  0  0  0  0  0
   33.6793    5.0269   17.4931 C   0  0  0  0  0  0  0  0  0  0  0  0
   35.4036    4.3411   15.6957 C   0  0  0  0  0  0  0  0  0  0  0  0
   34.6965    2.9953   15.9430 C   0  0  0  0  0  0  0  0  0  0  0  0
   35.1110    2.4540   17.1958 O   0  0  0  0  0  0  0  0  0  0  0  0
   35.0234    1.0919   17.4096 C   0  0  0  0  0  0  0  0  0  0  0  0
   35.2769    0.6488   18.7078 C   0  0  0  0  0  0  0  0  0  0  0  0
   35.2290   -0.7077   19.0147 C   0  0  0  0  0  0  0  0  0  0  0  0
   34.9237   -1.6417   18.0209 C   0  0  0  0  0  0  0  0  0  0  0  0
   34.6541   -1.2032   16.7219 C   0  0  0  0  0  0  0  0  0  0  0  0
   34.7036    0.1539   16.4158 C   0  0  0  0  0  0  0  0  0  0  0  0
   34.8955   -3.1369   18.3457 C   0  0  2  0  0  0  0  0  0  0  0  0
   35.3667   -3.9358   17.2399 O   0  0  0  0  0  0  0  0  0  0  0  0
   34.4233   -4.3893   16.3382 C   0  0  0  0  0  0  0  0  0  0  0  0
   34.8564   -4.6199   15.0330 C   0  0  0  0  0  0  0  0  0  0  0  0
   33.9548   -5.0942   14.0815 C   0  0  0  0  0  0  0  0  0  0  0  0
   34.3696   -5.3184   12.7958 O   0  0  0  0  0  0  0  0  0  0  0  0
   32.6278   -5.3337   14.4383 C   0  0  0  0  0  0  0  0  0  0  0  0
   32.2014   -5.1104   15.7485 C   0  0  0  0  0  0  0  0  0  0  0  0
   33.1017   -4.6569   16.7250 C   0  0  0  0  0  0  0  0  0  0  0  0
   32.7108   -4.3516   18.1207 C   0  0  0  0  0  0  0  0  0  0  0  0
   33.5499   -3.6333   18.9054 C   0  0  0  0  0  0  0  0  0  0  0  0
   33.1254   -3.1541   20.2528 C   0  0  0  0  0  0  0  0  0  0  0  0
   34.0111   -3.2312   21.3364 C   0  0  0  0  0  0  0  0  0  0  0  0
   33.6316   -2.7962   22.6048 C   0  0  0  0  0  0  0  0  0  0  0  0
   32.3557   -2.2782   22.8107 C   0  0  0  0  0  0  0  0  0  0  0  0
   31.9837   -1.8456   24.0556 O   0  0  0  0  0  0  0  0  0  0  0  0
   31.4595   -2.2009   21.7469 C   0  0  0  0  0  0  0  0  0  0  0  0
   31.8261   -2.6431   20.4741 C   0  0  0  0  0  0  0  0  0  0  0  0
   30.9212   -2.5185   19.4424 O   0  0  0  0  0  0  0  0  0  0  0  0
   30.3663   -3.7196   18.8966 C   0  0  0  0  0  0  0  0  0  0  0  0
   31.3745   -4.8599   18.6613 C   0  0  0  0  0  0  0  0  0  0  0  0
   35.6551   -3.3095   19.1080 H   0  0  0  0  0  0  0  0  0  0  0  0
   36.3603    5.0231   18.2225 H   0  0  0  0  0  0  0  0  0  0  0  0
   35.6817    6.6964   18.2324 H   0  0  0  0  0  0  0  0  0  0  0  0
   36.8869    6.2304   16.9871 H   0  0  0  0  0  0  0  0  0  0  0  0
   33.9223    4.1183   18.0461 H   0  0  0  0  0  0  0  0  0  0  0  0
   32.8627    4.8667   16.7891 H   0  0  0  0  0  0  0  0  0  0  0  0
   33.4426    5.8535   18.1642 H   0  0  0  0  0  0  0  0  0  0  0  0
   35.1604    4.7242   14.7032 H   0  0  0  0  0  0  0  0  0  0  0  0
   36.4881    4.2758   15.8009 H   0  0  0  0  0  0  0  0  0  0  0  0
   33.6158    3.1474   15.9421 H   0  0  0  0  0  0  0  0  0  0  0  0
   34.9256    2.3067   15.1280 H   0  0  0  0  0  0  0  0  0  0  0  0
   35.5209    1.3601   19.4832 H   0  0  0  0  0  0  0  0  0  0  0  0
   35.4401   -1.0291   20.0241 H   0  0  0  0  0  0  0  0  0  0  0  0
   34.4136   -1.9113   15.9424 H   0  0  0  0  0  0  0  0  0  0  0  0
   34.4927    0.4568   15.4016 H   0  0  0  0  0  0  0  0  0  0  0  0
   35.8844   -4.4277   14.7615 H   0  0  0  0  0  0  0  0  0  0  0  0
   34.0525   -6.1519   12.4410 H   0  0  0  0  0  0  0  0  0  0  0  0
   31.9210   -5.6872   13.7016 H   0  0  0  0  0  0  0  0  0  0  0  0
   31.1612   -5.2822   15.9771 H   0  0  0  0  0  0  0  0  0  0  0  0
   35.0031   -3.6382   21.2083 H   0  0  0  0  0  0  0  0  0  0  0  0
   34.3308   -2.8636   23.4258 H   0  0  0  0  0  0  0  0  0  0  0  0
   32.7192   -1.5038   24.5689 H   0  0  0  0  0  0  0  0  0  0  0  0
   30.4705   -1.7952   21.9027 H   0  0  0  0  0  0  0  0  0  0  0  0
   29.5741   -4.0762   19.5564 H   0  0  0  0  0  0  0  0  0  0  0  0
   29.8956   -3.4548   17.9494 H   0  0  0  0  0  0  0  0  0  0  0  0
   30.9439   -5.6613   18.0634 H   0  0  0  0  0  0  0  0  0  0  0  0
   31.5784   -5.3372   19.6214 H   0  0  0  0  0  0  0  0  0  0  0  0
   34.6714    6.2381   16.1257 H   0  0  0  0  0  0  0  0  0  0  0  0
  1  2  1  0  0  0  0
  1 35  1  0  0  0  0
  1 36  1  0  0  0  0
  1 37  1  0  0  0  0
  2  3  1  0  0  0  0
  2  4  1  0  0  0  0
  2 61  1  0  0  0  0
  3 38  1  0  0  0  0
  3 39  1  0  0  0  0
  3 40  1  0  0  0  0
  4  5  1  0  0  0  0
  4 41  1  0  0  0  0
  4 42  1  0  0  0  0
  5  6  1  0  0  0  0
  5 43  1  0  0  0  0
  5 44  1  0  0  0  0
  6  7  1  0  0  0  0
  7 12  2  0  0  0  0
  7  8  1  0  0  0  0
  8  9  2  0  0  0  0
  8 45  1  0  0  0  0
  9 10  1  0  0  0  0
  9 46  1  0  0  0  0
 10 11  2  0  0  0  0
 10 13  1  0  0  0  0
 11 12  1  0  0  0  0
 11 47  1  0  0  0  0
 12 48  1  0  0  0  0
 13 34  1  1  0  0  0
 13 23  1  0  0  0  0
 13 14  1  0  0  0  0
 14 15  1  0  0  0  0
 15 21  2  0  0  0  0
 15 16  1  0  0  0  0
 16 17  2  0  0  0  0
 16 49  1  0  0  0  0
 17 18  1  0  0  0  0
 17 19  1  0  0  0  0
 18 50  1  0  0  0  0
 19 20  2  0  0  0  0
 19 51  1  0  0  0  0
 20 21  1  0  0  0  0
 20 52  1  0  0  0  0
 21 22  1  0  0  0  0
 22 33  1  0  0  0  0
 22 23  2  0  0  0  0
 23 24  1  0  0  0  0
 24 30  2  0  0  0  0
 24 25  1  0  0  0  0
 25 26  2  0  0  0  0
 25 53  1  0  0  0  0
 26 27  1  0  0  0  0
 26 54  1  0  0  0  0
 27 28  1  0  0  0  0
 27 29  2  0  0  0  0
 28 55  1  0  0  0  0
 29 30  1  0  0  0  0
 29 56  1  0  0  0  0
 30 31  1  0  0  0  0
 31 32  1  0  0  0  0
 32 33  1  0  0  0  0
 32 57  1  0  0  0  0
 32 58  1  0  0  0  0
 33 59  1  0  0  0  0
 33 60  1  0  0  0  0
M  CHG  1   2   1
M  END
>  <OLD_LIGAND_DESCRIPTION>
CHEMBL1085668

>  <SCORE_NORM_WEIGHT>
-0.0879

>  <SCORE_RB_PEN>
-25.2344

>  <TOTAL_SCORE>
-39.2344

>  <STANDARD_VALUE>
687

>  <SCORE_RB_PEN_NORM_CRT_HEVATOMS>
-7.8672

>  <SCORE_NORM_CRT_WEIGHT>
-5.1333

>  <SCORE_NORM_CRT_HEVATOMS>
-12.232

>  <EVAL>
2837723

>  <TIME>
10.4116

>  <SCORE_NORM_CONTACT>
-1.1889

>  <SCORE_NORM_HEVATOMS>
-1.1889

>  <glutadist>
56:7.3336, 28:7.9578, 57:8.0457, 29:8.1897, 27:8.5721, 55:8.6572,32:9.0369
, 31:9.0607, 30:9.115, 58:9.466, 60:9.6252, 26:9.8004, 33:10.0189 , 
54:10.2607, 24:10.3061, 59:10.3093, 25:10.5928, 22:11.2912, 23:11.4095,
53:11.5613, 52:11.9715, 21:12.5599, 46:12.6479, 20:12.7453, 13:12.8279,
9:13.0049, 34:13.0663, 10:13.14, 8:13.5334, 45:13.5868, 15:13.7507,
11:13.784, 14:13.8705, 47:14.0378, 19:14.0614, 7:14.1738, 12:14.2847,
38:14.2895, 51:14.3181, 39:14.7355, 6:14.8364, 43:14.8701, 48:14.8839,
40:14.9047, 3:14.9169, 16:14.9815, 17:15.1236, 5:15.5064, 49:15.8908,
44:15.9207, 2:16.3759, 35:16.3889, 18:16.4013, 50:16.6133, 4:16.7092,
36:16.8279, 1:16.9095, 61:16.9622, 41:17.3344, 42:17.3601, 37:17.9674

$$$$
CHEMBL1085669
OpenBabel09101914563D_sdfconf

 73 77  0  0  1  0  0  0  0  0999 V2000
   31.0929   -1.9611   17.8719 C   0  0  0  0  0  0  0  0  0  0  0  0
   30.9093   -3.2788   18.6481 C   0  0  0  0  0  0  0  0  0  0  0  0
   30.1631   -3.1099   19.9851 C   0  0  0  0  0  0  0  0  0  0  0  0
   32.2874   -3.9845   18.8242 N   0  3  0  0  0  0  0  0  0  0  0  0
   33.2954   -3.2113   19.7196 C   0  0  0  0  0  0  0  0  0  0  0  0
   33.1782   -3.6175   21.2009 C   0  0  0  0  0  0  0  0  0  0  0  0
   32.1798   -2.8200   21.8346 O   0  0  0  0  0  0  0  0  0  0  0  0
   32.1792   -2.6930   23.2098 C   0  0  0  0  0  0  0  0  0  0  0  0
   31.5827   -1.5423   23.7251 C   0  0  0  0  0  0  0  0  0  0  0  0
   31.5404   -1.3210   25.0982 C   0  0  0  0  0  0  0  0  0  0  0  0
   32.1022   -2.2515   25.9763 C   0  0  0  0  0  0  0  0  0  0  0  0
   32.6979   -3.4084   25.4664 C   0  0  0  0  0  0  0  0  0  0  0  0
   32.7341   -3.6317   24.0930 C   0  0  0  0  0  0  0  0  0  0  0  0
   32.0785   -1.9890   27.4834 C   0  0  1  0  0  0  0  0  0  0  0  0
   33.3612   -1.5535   27.9824 O   0  0  0  0  0  0  0  0  0  0  0  0
   33.5930   -0.1930   28.0411 C   0  0  0  0  0  0  0  0  0  0  0  0
   34.9201    0.2238   27.9480 C   0  0  0  0  0  0  0  0  0  0  0  0
   35.2216    1.5830   28.0150 C   0  0  0  0  0  0  0  0  0  0  0  0
   36.5216    2.0021   27.9181 O   0  0  0  0  0  0  0  0  0  0  0  0
   34.1974    2.5161   28.1743 C   0  0  0  0  0  0  0  0  0  0  0  0
   32.8709    2.0932   28.2747 C   0  0  0  0  0  0  0  0  0  0  0  0
   32.5512    0.7271   28.2321 C   0  0  0  0  0  0  0  0  0  0  0  0
   31.1649    0.2071   28.2833 C   0  0  0  0  0  0  0  0  0  0  0  0
   30.9231   -1.0801   27.9367 C   0  0  0  0  0  0  0  0  0  0  0  0
   29.5298   -1.5993   27.8137 C   0  0  0  0  0  0  0  0  0  0  0  0
   29.2083   -2.8693   28.3125 C   0  0  0  0  0  0  0  0  0  0  0  0
   27.9137   -3.3743   28.2083 C   0  0  0  0  0  0  0  0  0  0  0  0
   26.9166   -2.6131   27.6042 C   0  0  0  0  0  0  0  0  0  0  0  0
   25.6462   -3.1112   27.4918 O   0  0  0  0  0  0  0  0  0  0  0  0
   27.2151   -1.3445   27.1125 C   0  0  0  0  0  0  0  0  0  0  0  0
   28.5070   -0.8249   27.2205 C   0  0  0  0  0  0  0  0  0  0  0  0
   28.7690    0.4188   26.6883 O   0  0  0  0  0  0  0  0  0  0  0  0
   29.0640    1.4828   27.5980 C   0  0  0  0  0  0  0  0  0  0  0  0
   30.0285    1.1206   28.7433 C   0  0  0  0  0  0  0  0  0  0  0  0
   32.9097   -4.6027   17.5354 C   0  0  0  0  0  0  0  0  0  0  0  0
   33.4771   -3.4608   16.6748 C   0  0  0  0  0  0  0  0  0  0  0  0
   31.9188   -5.5014   16.7609 C   0  0  0  0  0  0  0  0  0  0  0  0
   31.9542   -2.9567   27.9694 H   0  0  0  0  0  0  0  0  0  0  0  0
   30.1251   -1.5364   17.6030 H   0  0  0  0  0  0  0  0  0  0  0  0
   31.6434   -2.1213   16.9437 H   0  0  0  0  0  0  0  0  0  0  0  0
   31.6229   -1.2037   18.4483 H   0  0  0  0  0  0  0  0  0  0  0  0
   30.3393   -3.9460   18.0046 H   0  0  0  0  0  0  0  0  0  0  0  0
   29.1582   -2.7221   19.8153 H   0  0  0  0  0  0  0  0  0  0  0  0
   30.6676   -2.4062   20.6473 H   0  0  0  0  0  0  0  0  0  0  0  0
   30.0542   -4.0576   20.5124 H   0  0  0  0  0  0  0  0  0  0  0  0
   34.2853   -3.4803   19.3510 H   0  0  0  0  0  0  0  0  0  0  0  0
   33.1298   -2.1471   19.5490 H   0  0  0  0  0  0  0  0  0  0  0  0
   32.9024   -4.6716   21.2656 H   0  0  0  0  0  0  0  0  0  0  0  0
   34.1433   -3.5132   21.6976 H   0  0  0  0  0  0  0  0  0  0  0  0
   31.1519   -0.8119   23.0560 H   0  0  0  0  0  0  0  0  0  0  0  0
   31.0788   -0.4195   25.4745 H   0  0  0  0  0  0  0  0  0  0  0  0
   33.1419   -4.1357   26.1296 H   0  0  0  0  0  0  0  0  0  0  0  0
   33.2007   -4.5367   23.7357 H   0  0  0  0  0  0  0  0  0  0  0  0
   35.7073   -0.5051   27.8202 H   0  0  0  0  0  0  0  0  0  0  0  0
   37.0913    1.6049   28.5806 H   0  0  0  0  0  0  0  0  0  0  0  0
   34.4268    3.5711   28.2148 H   0  0  0  0  0  0  0  0  0  0  0  0
   32.1071    2.8488   28.3704 H   0  0  0  0  0  0  0  0  0  0  0  0
   29.9596   -3.4783   28.7931 H   0  0  0  0  0  0  0  0  0  0  0  0
   27.6908   -4.3570   28.5980 H   0  0  0  0  0  0  0  0  0  0  0  0
   25.3539   -3.1849   26.5806 H   0  0  0  0  0  0  0  0  0  0  0  0
   26.4423   -0.7555   26.6404 H   0  0  0  0  0  0  0  0  0  0  0  0
   29.4907    2.2971   27.0116 H   0  0  0  0  0  0  0  0  0  0  0  0
   28.1302    1.8527   28.0233 H   0  0  0  0  0  0  0  0  0  0  0  0
   29.4661    0.5722   29.5010 H   0  0  0  0  0  0  0  0  0  0  0  0
   30.3739    2.0067   29.2727 H   0  0  0  0  0  0  0  0  0  0  0  0
   33.7457   -5.2084   17.8818 H   0  0  0  0  0  0  0  0  0  0  0  0
   34.0053   -3.8552   15.8059 H   0  0  0  0  0  0  0  0  0  0  0  0
   34.1886   -2.8557   17.2385 H   0  0  0  0  0  0  0  0  0  0  0  0
   32.6952   -2.7959   16.3066 H   0  0  0  0  0  0  0  0  0  0  0  0
   32.4265   -6.0039   15.9370 H   0  0  0  0  0  0  0  0  0  0  0  0
   31.0987   -4.9314   16.3243 H   0  0  0  0  0  0  0  0  0  0  0  0
   31.4830   -6.2792   17.3855 H   0  0  0  0  0  0  0  0  0  0  0  0
   32.0596   -4.7952   19.3834 H   0  0  0  0  0  0  0  0  0  0  0  0
  1  2  1  0  0  0  0
  1 39  1  0  0  0  0
  1 40  1  0  0  0  0
  1 41  1  0  0  0  0
  2  3  1  0  0  0  0
  2  4  1  0  0  0  0
  2 42  1  0  0  0  0
  3 43  1  0  0  0  0
  3 44  1  0  0  0  0
  3 45  1  0  0  0  0
  4  5  1  0  0  0  0
  4 35  1  0  0  0  0
  4 73  1  0  0  0  0
  5  6  1  0  0  0  0
  5 46  1  0  0  0  0
  5 47  1  0  0  0  0
  6  7  1  0  0  0  0
  6 48  1  0  0  0  0
  6 49  1  0  0  0  0
  7  8  1  0  0  0  0
  8 13  2  0  0  0  0
  8  9  1  0  0  0  0
  9 10  2  0  0  0  0
  9 50  1  0  0  0  0
 10 11  1  0  0  0  0
 10 51  1  0  0  0  0
 11 12  2  0  0  0  0
 11 14  1  0  0  0  0
 12 13  1  0  0  0  0
 12 52  1  0  0  0  0
 13 53  1  0  0  0  0
 14 38  1  1  0  0  0
 14 24  1  0  0  0  0
 14 15  1  0  0  0  0
 15 16  1  0  0  0  0
 16 22  2  0  0  0  0
 16 17  1  0  0  0  0
 17 18  2  0  0  0  0
 17 54  1  0  0  0  0
 18 19  1  0  0  0  0
 18 20  1  0  0  0  0
 19 55  1  0  0  0  0
 20 21  2  0  0  0  0
 20 56  1  0  0  0  0
 21 22  1  0  0  0  0
 21 57  1  0  0  0  0
 22 23  1  0  0  0  0
 23 34  1  0  0  0  0
 23 24  2  0  0  0  0
 24 25  1  0  0  0  0
 25 31  2  0  0  0  0
 25 26  1  0  0  0  0
 26 27  2  0  0  0  0
 26 58  1  0  0  0  0
 27 28  1  0  0  0  0
 27 59  1  0  0  0  0
 28 29  1  0  0  0  0
 28 30  2  0  0  0  0
 29 60  1  0  0  0  0
 30 31  1  0  0  0  0
 30 61  1  0  0  0  0
 31 32  1  0  0  0  0
 32 33  1  0  0  0  0
 33 34  1  0  0  0  0
 33 62  1  0  0  0  0
 33 63  1  0  0  0  0
 34 64  1  0  0  0  0
 34 65  1  0  0  0  0
 35 36  1  0  0  0  0
 35 37  1  0  0  0  0
 35 66  1  0  0  0  0
 36 67  1  0  0  0  0
 36 68  1  0  0  0  0
 36 69  1  0  0  0  0
 37 70  1  0  0  0  0
 37 71  1  0  0  0  0
 37 72  1  0  0  0  0
M  CHG  1   4   1
M  END
>  <OLD_LIGAND_DESCRIPTION>
CHEMBL1085669

>  <SCORE_NORM_WEIGHT>
-0.2532

>  <SCORE_RB_PEN>
-109.246

>  <TOTAL_SCORE>
-127.246

>  <STANDARD_VALUE>
220

>  <close_types>
60:H, 29:O

>  <SCORE_RB_PEN_NORM_CRT_HEVATOMS>
-32.7848

>  <SCORE_NORM_CRT_WEIGHT>
-16.0042

>  <SCORE_NORM_CRT_HEVATOMS>
-38.1866

>  <EVAL>
3565324

>  <TIME>
15.3788

>  <SCORE_NORM_CONTACT>
-3.1812

>  <SCORE_NORM_HEVATOMS>
-3.4391

>  <glutadist>
60:1.4429, 29:2.3311, 28:3.363, 61:3.4747, 30:3.8135, 27:4.4553, 59:4.6493
 , 31:5.1332, 26:5.6198, 32:5.9029, 25:5.9203, 58:6.4972, 63:6.8529,
33:7.0294, 51:7.3532, 24:7.3569, 10:7.5098, 64:7.5364, 43:7.5614, 45:7.705
 , 50:7.7054, 9:7.7087, 62:7.7509, 11:7.8706, 34:7.8802, 38:8.0129,
14:8.1011, 44:8.1013, 3:8.1059, 23:8.1531, 8:8.2429, 12:8.3896, 13:8.5629
 , 7:8.7326, 65:8.8537, 52:8.8887, 53:9.1672, 15:9.5217, 22:9.5412,
2:9.5781, 42:9.7119, 48:9.718, 6:9.9003, 39:10.0341, 73:10.0421,16:10.0883
, 57:10.3058, 1:10.3606, 41:10.4324, 21:10.4631, 4:10.4832,49:10.578, 
5:10.7334, 47:10.7512, 72:11.3005, 40:11.3975, 17:11.4228,71:11.6032, 
20:11.7537, 46:11.7672, 35:11.8556, 37:11.8633, 54:11.9427,18:12.1938, 
66:12.3341, 56:12.5026, 69:12.5195, 36:12.7885, 70:12.9005,68:12.9431, 
19:13.5111, 67:13.7858, 55:14.0095

$$$$
CHEMBL1085669
OpenBabel09101914563D_sdfconf

 73 77  0  0  1  0  0  0  0  0999 V2000
   33.6763   -2.7923   18.0000 C   0  0  0  0  0  0  0  0  0  0  0  0
   34.7801   -1.7466   18.2459 C   0  0  0  0  0  0  0  0  0  0  0  0
   35.6088   -1.4154   16.9903 C   0  0  0  0  0  0  0  0  0  0  0  0
   35.6721   -2.1916   19.4436 N   0  3  0  0  0  0  0  0  0  0  0  0
   34.9376   -3.0578   20.5047 C   0  0  0  0  0  0  0  0  0  0  0  0
   34.0202   -2.2091   21.4052 C   0  0  0  0  0  0  0  0  0  0  0  0
   33.1393   -3.0665   22.1285 O   0  0  0  0  0  0  0  0  0  0  0  0
   32.9128   -2.8363   23.4713 C   0  0  0  0  0  0  0  0  0  0  0  0
   33.0238   -1.5137   23.9002 C   0  0  0  0  0  0  0  0  0  0  0  0
   32.8217   -1.1837   25.2368 C   0  0  0  0  0  0  0  0  0  0  0  0
   32.5094   -2.1795   26.1657 C   0  0  0  0  0  0  0  0  0  0  0  0
   32.3929   -3.5061   25.7415 C   0  0  0  0  0  0  0  0  0  0  0  0
   32.5892   -3.8343   24.4032 C   0  0  0  0  0  0  0  0  0  0  0  0
   32.3169   -1.8149   27.6391 C   0  0  1  0  0  0  0  0  0  0  0  0
   33.5159   -1.2673   28.2277 O   0  0  0  0  0  0  0  0  0  0  0  0
   33.6658    0.1057   28.2063 C   0  0  0  0  0  0  0  0  0  0  0  0
   34.9708    0.5963   28.2131 C   0  0  0  0  0  0  0  0  0  0  0  0
   35.1893    1.9729   28.2069 C   0  0  0  0  0  0  0  0  0  0  0  0
   36.4676    2.4638   28.2071 O   0  0  0  0  0  0  0  0  0  0  0  0
   34.1048    2.8497   28.1938 C   0  0  0  0  0  0  0  0  0  0  0  0
   32.8001    2.3536   28.1947 C   0  0  0  0  0  0  0  0  0  0  0  0
   32.5614    0.9707   28.2239 C   0  0  0  0  0  0  0  0  0  0  0  0
   31.2075    0.3708   28.1774 C   0  0  0  0  0  0  0  0  0  0  0  0
   31.0732   -0.9499   27.9067 C   0  0  0  0  0  0  0  0  0  0  0  0
   29.7302   -1.5616   27.6865 C   0  0  0  0  0  0  0  0  0  0  0  0
   29.4289   -2.8112   28.2455 C   0  0  0  0  0  0  0  0  0  0  0  0
   28.1814   -3.4014   28.0528 C   0  0  0  0  0  0  0  0  0  0  0  0
   27.2116   -2.7471   27.2978 C   0  0  0  0  0  0  0  0  0  0  0  0
   25.9885   -3.3294   27.0988 O   0  0  0  0  0  0  0  0  0  0  0  0
   27.4894   -1.4997   26.7437 C   0  0  0  0  0  0  0  0  0  0  0  0
   28.7331   -0.8949   26.9388 C   0  0  0  0  0  0  0  0  0  0  0  0
   28.9802    0.3225   26.3428 O   0  0  0  0  0  0  0  0  0  0  0  0
   29.1218    1.4634   27.1945 C   0  0  0  0  0  0  0  0  0  0  0  0
   29.9819    1.2420   28.4531 C   0  0  0  0  0  0  0  0  0  0  0  0
   36.6130   -1.1003   20.0390 C   0  0  0  0  0  0  0  0  0  0  0  0
   37.4832   -1.7514   21.1277 C   0  0  0  0  0  0  0  0  0  0  0  0
   35.8465    0.1419   20.5475 C   0  0  0  0  0  0  0  0  0  0  0  0
   32.1963   -2.7523   28.1821 H   0  0  0  0  0  0  0  0  0  0  0  0
   32.9519   -2.4218   17.2737 H   0  0  0  0  0  0  0  0  0  0  0  0
   33.1284   -3.0134   18.9172 H   0  0  0  0  0  0  0  0  0  0  0  0
   34.0661   -3.7314   17.6090 H   0  0  0  0  0  0  0  0  0  0  0  0
   34.2847   -0.8422   18.5936 H   0  0  0  0  0  0  0  0  0  0  0  0
   34.9709   -0.9972   16.2110 H   0  0  0  0  0  0  0  0  0  0  0  0
   36.0840   -2.3019   16.5702 H   0  0  0  0  0  0  0  0  0  0  0  0
   36.3840   -0.6778   17.1977 H   0  0  0  0  0  0  0  0  0  0  0  0
   34.3309   -3.7658   19.9401 H   0  0  0  0  0  0  0  0  0  0  0  0
   35.7000   -3.6061   21.0590 H   0  0  0  0  0  0  0  0  0  0  0  0
   34.6310   -1.6353   22.1044 H   0  0  0  0  0  0  0  0  0  0  0  0
   33.4662   -1.4869   20.8046 H   0  0  0  0  0  0  0  0  0  0  0  0
   33.2724   -0.7361   23.1929 H   0  0  0  0  0  0  0  0  0  0  0  0
   32.9192   -0.1534   25.5475 H   0  0  0  0  0  0  0  0  0  0  0  0
   32.1577   -4.2896   26.4463 H   0  0  0  0  0  0  0  0  0  0  0  0
   32.4893   -4.8685   24.1118 H   0  0  0  0  0  0  0  0  0  0  0  0
   35.8055   -0.0897   28.2187 H   0  0  0  0  0  0  0  0  0  0  0  0
   37.0486    1.9892   28.8058 H   0  0  0  0  0  0  0  0  0  0  0  0
   34.2710    3.9171   28.1771 H   0  0  0  0  0  0  0  0  0  0  0  0
   31.9904    3.0653   28.1575 H   0  0  0  0  0  0  0  0  0  0  0  0
   30.1590   -3.3377   28.8423 H   0  0  0  0  0  0  0  0  0  0  0  0
   27.9736   -4.3665   28.4915 H   0  0  0  0  0  0  0  0  0  0  0  0
   25.6765   -3.2418   26.1954 H   0  0  0  0  0  0  0  0  0  0  0  0
   26.7381   -0.9938   26.1547 H   0  0  0  0  0  0  0  0  0  0  0  0
   29.5614    2.2598   26.5932 H   0  0  0  0  0  0  0  0  0  0  0  0
   28.1304    1.8035   27.4966 H   0  0  0  0  0  0  0  0  0  0  0  0
   29.3753    0.7139   29.1909 H   0  0  0  0  0  0  0  0  0  0  0  0
   30.2222    2.1824   28.9457 H   0  0  0  0  0  0  0  0  0  0  0  0
   37.2666   -0.8060   19.2192 H   0  0  0  0  0  0  0  0  0  0  0  0
   38.2222   -1.0451   21.5078 H   0  0  0  0  0  0  0  0  0  0  0  0
   38.0287   -2.6115   20.7371 H   0  0  0  0  0  0  0  0  0  0  0  0
   36.8912   -2.0924   21.9776 H   0  0  0  0  0  0  0  0  0  0  0  0
   36.5458    0.9239   20.8450 H   0  0  0  0  0  0  0  0  0  0  0  0
   35.2329   -0.0802   21.4206 H   0  0  0  0  0  0  0  0  0  0  0  0
   35.1953    0.5718   19.7884 H   0  0  0  0  0  0  0  0  0  0  0  0
   36.3153   -2.8458   19.0194 H   0  0  0  0  0  0  0  0  0  0  0  0
  1  2  1  0  0  0  0
  1 39  1  0  0  0  0
  1 40  1  0  0  0  0
  1 41  1  0  0  0  0
  2  3  1  0  0  0  0
  2  4  1  0  0  0  0
  2 42  1  0  0  0  0
  3 43  1  0  0  0  0
  3 44  1  0  0  0  0
  3 45  1  0  0  0  0
  4  5  1  0  0  0  0
  4 35  1  0  0  0  0
  4 73  1  0  0  0  0
  5  6  1  0  0  0  0
  5 46  1  0  0  0  0
  5 47  1  0  0  0  0
  6  7  1  0  0  0  0
  6 48  1  0  0  0  0
  6 49  1  0  0  0  0
  7  8  1  0  0  0  0
  8 13  2  0  0  0  0
  8  9  1  0  0  0  0
  9 10  2  0  0  0  0
  9 50  1  0  0  0  0
 10 11  1  0  0  0  0
 10 51  1  0  0  0  0
 11 12  2  0  0  0  0
 11 14  1  0  0  0  0
 12 13  1  0  0  0  0
 12 52  1  0  0  0  0
 13 53  1  0  0  0  0
 14 38  1  1  0  0  0
 14 24  1  0  0  0  0
 14 15  1  0  0  0  0
 15 16  1  0  0  0  0
 16 22  2  0  0  0  0
 16 17  1  0  0  0  0
 17 18  2  0  0  0  0
 17 54  1  0  0  0  0
 18 19  1  0  0  0  0
 18 20  1  0  0  0  0
 19 55  1  0  0  0  0
 20 21  2  0  0  0  0
 20 56  1  0  0  0  0
 21 22  1  0  0  0  0
 21 57  1  0  0  0  0
 22 23  1  0  0  0  0
 23 34  1  0  0  0  0
 23 24  2  0  0  0  0
 24 25  1  0  0  0  0
 25 31  2  0  0  0  0
 25 26  1  0  0  0  0
 26 27  2  0  0  0  0
 26 58  1  0  0  0  0
 27 28  1  0  0  0  0
 27 59  1  0  0  0  0
 28 29  1  0  0  0  0
 28 30  2  0  0  0  0
 29 60  1  0  0  0  0
 30 31  1  0  0  0  0
 30 61  1  0  0  0  0
 31 32  1  0  0  0  0
 32 33  1  0  0  0  0
 33 34  1  0  0  0  0
 33 62  1  0  0  0  0
 33 63  1  0  0  0  0
 34 64  1  0  0  0  0
 34 65  1  0  0  0  0
 35 36  1  0  0  0  0
 35 37  1  0  0  0  0
 35 66  1  0  0  0  0
 36 67  1  0  0  0  0
 36 68  1  0  0  0  0
 36 69  1  0  0  0  0
 37 70  1  0  0  0  0
 37 71  1  0  0  0  0
 37 72  1  0  0  0  0
M  CHG  1   4   1
M  END
>  <OLD_LIGAND_DESCRIPTION>
CHEMBL1085669

>  <SCORE_NORM_WEIGHT>
-0.2179

>  <SCORE_RB_PEN>
-91.5136

>  <TOTAL_SCORE>
-109.514

>  <STANDARD_VALUE>
220

>  <close_types>
60:H, 29:O

>  <SCORE_RB_PEN_NORM_CRT_HEVATOMS>
-27.4632

>  <SCORE_NORM_CRT_WEIGHT>
-13.7739

>  <SCORE_NORM_CRT_HEVATOMS>
-32.865

>  <EVAL>
3565324

>  <TIME>
15.3788

>  <SCORE_NORM_CONTACT>
-2.7378

>  <SCORE_NORM_HEVATOMS>
-2.9598

>  <glutadist>
60:1.4954, 29:2.2573, 61:3.3893, 28:3.4104, 30:3.8269, 27:4.5897,59:4.7958
, 31:5.2076, 26:5.7865, 32:5.9521, 25:6.0631, 63:6.6464,58:6.6926, 
33:6.9514, 64:7.3929, 24:7.5222, 62:7.7061, 34:7.8043,52:7.9573, 12:8.0872
, 23:8.2263, 11:8.2943, 38:8.3188, 13:8.3815,14:8.3955, 53:8.4604, 
65:8.7271, 10:8.7756, 8:8.8715, 9:9.0521, 51:9.1629 , 7:9.4862, 50:9.6225
, 22:9.6528, 15:9.7876, 16:10.2911, 57:10.2942,49:10.4875, 21:10.5222, 
6:10.6287, 48:11.0186, 40:11.062, 46:11.5137,17:11.6463, 5:11.7839, 
20:11.8496, 39:12.0249, 1:12.0658, 71:12.1242,54:12.2188, 47:12.2622, 
18:12.3655, 42:12.4272, 56:12.5641, 41:12.6124,2:12.8818, 72:12.9252, 
4:12.9646, 37:13.0497, 69:13.1442, 35:13.6738,73:13.693, 19:13.7027, 
70:13.7836, 36:13.9933, 55:14.1592, 3:14.3224,43:14.3832, 68:14.5676, 
66:14.6503, 67:14.6715, 44:14.8647, 45:14.9344

$$$$
CHEMBL1085669
OpenBabel09101914563D_sdfconf

 73 77  0  0  1  0  0  0  0  0999 V2000
   31.2709   -1.9157   17.8110 C   0  0  0  0  0  0  0  0  0  0  0  0
   30.9194   -3.2514   18.4927 C   0  0  0  0  0  0  0  0  0  0  0  0
   29.8906   -3.1128   19.6308 C   0  0  0  0  0  0  0  0  0  0  0  0
   32.2236   -3.9666   18.9574 N   0  3  0  0  0  0  0  0  0  0  0  0
   32.9252   -3.2976   20.1723 C   0  0  0  0  0  0  0  0  0  0  0  0
   33.2138   -4.3084   21.2982 C   0  0  0  0  0  0  0  0  0  0  0  0
   33.8229   -3.6340   22.3976 O   0  0  0  0  0  0  0  0  0  0  0  0
   33.0647   -2.7910   23.1860 C   0  0  0  0  0  0  0  0  0  0  0  0
   33.4434   -2.6878   24.5245 C   0  0  0  0  0  0  0  0  0  0  0  0
   32.7355   -1.8695   25.3994 C   0  0  0  0  0  0  0  0  0  0  0  0
   31.6312   -1.1448   24.9437 C   0  0  0  0  0  0  0  0  0  0  0  0
   31.2491   -1.2409   23.6027 C   0  0  0  0  0  0  0  0  0  0  0  0
   31.9616   -2.0549   22.7270 C   0  0  0  0  0  0  0  0  0  0  0  0
   30.8391   -0.2692   25.9167 C   0  0  1  0  0  0  0  0  0  0  0  0
   29.4274   -0.5705   25.8976 O   0  0  0  0  0  0  0  0  0  0  0  0
   28.9624   -1.4998   26.8077 C   0  0  0  0  0  0  0  0  0  0  0  0
   27.8174   -2.2111   26.4514 C   0  0  0  0  0  0  0  0  0  0  0  0
   27.2895   -3.1532   27.3327 C   0  0  0  0  0  0  0  0  0  0  0  0
   26.1691   -3.8610   26.9886 O   0  0  0  0  0  0  0  0  0  0  0  0
   27.9076   -3.3790   28.5623 C   0  0  0  0  0  0  0  0  0  0  0  0
   29.0494   -2.6590   28.9176 C   0  0  0  0  0  0  0  0  0  0  0  0
   29.5814   -1.6902   28.0522 C   0  0  0  0  0  0  0  0  0  0  0  0
   30.8158   -0.9229   28.3395 C   0  0  0  0  0  0  0  0  0  0  0  0
   31.4226   -0.2388   27.3397 C   0  0  0  0  0  0  0  0  0  0  0  0
   32.7513    0.4092   27.5415 C   0  0  0  0  0  0  0  0  0  0  0  0
   32.9927    1.6894   27.0240 C   0  0  0  0  0  0  0  0  0  0  0  0
   34.2260    2.3136   27.2003 C   0  0  0  0  0  0  0  0  0  0  0  0
   35.2394    1.6660   27.9018 C   0  0  0  0  0  0  0  0  0  0  0  0
   36.4554    2.2733   28.0678 O   0  0  0  0  0  0  0  0  0  0  0  0
   35.0140    0.3980   28.4326 C   0  0  0  0  0  0  0  0  0  0  0  0
   33.7785   -0.2325   28.2701 C   0  0  0  0  0  0  0  0  0  0  0  0
   33.6088   -1.5017   28.7789 O   0  0  0  0  0  0  0  0  0  0  0  0
   32.7103   -1.6620   29.8806 C   0  0  0  0  0  0  0  0  0  0  0  0
   31.3791   -0.8962   29.7605 C   0  0  0  0  0  0  0  0  0  0  0  0
   33.1914   -4.4286   17.8259 C   0  0  0  0  0  0  0  0  0  0  0  0
   33.9452   -3.1956   17.2987 C   0  0  0  0  0  0  0  0  0  0  0  0
   32.4743   -5.2168   16.7062 C   0  0  0  0  0  0  0  0  0  0  0  0
   30.8674    0.7460   25.5211 H   0  0  0  0  0  0  0  0  0  0  0  0
   30.3878   -1.4807   17.3415 H   0  0  0  0  0  0  0  0  0  0  0  0
   32.0168   -2.0550   17.0272 H   0  0  0  0  0  0  0  0  0  0  0  0
   31.6558   -1.1748   18.5108 H   0  0  0  0  0  0  0  0  0  0  0  0
   30.5104   -3.9004   17.7209 H   0  0  0  0  0  0  0  0  0  0  0  0
   28.9491   -2.7170   19.2486 H   0  0  0  0  0  0  0  0  0  0  0  0
   30.2315   -2.4276   20.4071 H   0  0  0  0  0  0  0  0  0  0  0  0
   29.6673   -4.0728   20.0962 H   0  0  0  0  0  0  0  0  0  0  0  0
   33.8684   -2.9065   19.7907 H   0  0  0  0  0  0  0  0  0  0  0  0
   32.2976   -2.4644   20.4901 H   0  0  0  0  0  0  0  0  0  0  0  0
   32.2771   -4.7664   21.6213 H   0  0  0  0  0  0  0  0  0  0  0  0
   33.8473   -5.1148   20.9274 H   0  0  0  0  0  0  0  0  0  0  0  0
   34.2906   -3.2491   24.8904 H   0  0  0  0  0  0  0  0  0  0  0  0
   33.0431   -1.8099   26.4334 H   0  0  0  0  0  0  0  0  0  0  0  0
   30.3950   -0.6925   23.2342 H   0  0  0  0  0  0  0  0  0  0  0  0
   31.6387   -2.1031   21.6985 H   0  0  0  0  0  0  0  0  0  0  0  0
   27.3472   -2.0334   25.4950 H   0  0  0  0  0  0  0  0  0  0  0  0
   25.5921   -3.3782   26.3924 H   0  0  0  0  0  0  0  0  0  0  0  0
   27.5078   -4.1170   29.2425 H   0  0  0  0  0  0  0  0  0  0  0  0
   29.5116   -2.8831   29.8661 H   0  0  0  0  0  0  0  0  0  0  0  0
   32.2224    2.2185   26.4827 H   0  0  0  0  0  0  0  0  0  0  0  0
   34.3891    3.2996   26.7898 H   0  0  0  0  0  0  0  0  0  0  0  0
   37.0761    1.7351   28.5640 H   0  0  0  0  0  0  0  0  0  0  0  0
   35.8017   -0.1059   28.9737 H   0  0  0  0  0  0  0  0  0  0  0  0
   32.5050   -2.7288   29.9744 H   0  0  0  0  0  0  0  0  0  0  0  0
   33.2163   -1.3539   30.7964 H   0  0  0  0  0  0  0  0  0  0  0  0
   31.5649    0.1500   30.0097 H   0  0  0  0  0  0  0  0  0  0  0  0
   30.6627   -1.2155   30.5152 H   0  0  0  0  0  0  0  0  0  0  0  0
   33.9146   -5.0799   18.3144 H   0  0  0  0  0  0  0  0  0  0  0  0
   34.7015   -3.4859   16.5685 H   0  0  0  0  0  0  0  0  0  0  0  0
   34.4590   -2.6705   18.1052 H   0  0  0  0  0  0  0  0  0  0  0  0
   33.2784   -2.4835   16.8115 H   0  0  0  0  0  0  0  0  0  0  0  0
   33.2012   -5.6197   16.0003 H   0  0  0  0  0  0  0  0  0  0  0  0
   31.7920   -4.5900   16.1318 H   0  0  0  0  0  0  0  0  0  0  0  0
   31.9029   -6.0608   17.0884 H   0  0  0  0  0  0  0  0  0  0  0  0
   31.8829   -4.8375   19.3409 H   0  0  0  0  0  0  0  0  0  0  0  0
  1  2  1  0  0  0  0
  1 39  1  0  0  0  0
  1 40  1  0  0  0  0
  1 41  1  0  0  0  0
  2  3  1  0  0  0  0
  2  4  1  0  0  0  0
  2 42  1  0  0  0  0
  3 43  1  0  0  0  0
  3 44  1  0  0  0  0
  3 45  1  0  0  0  0
  4  5  1  0  0  0  0
  4 35  1  0  0  0  0
  4 73  1  0  0  0  0
  5  6  1  0  0  0  0
  5 46  1  0  0  0  0
  5 47  1  0  0  0  0
  6  7  1  0  0  0  0
  6 48  1  0  0  0  0
  6 49  1  0  0  0  0
  7  8  1  0  0  0  0
  8 13  2  0  0  0  0
  8  9  1  0  0  0  0
  9 10  2  0  0  0  0
  9 50  1  0  0  0  0
 10 11  1  0  0  0  0
 10 51  1  0  0  0  0
 11 12  2  0  0  0  0
 11 14  1  0  0  0  0
 12 13  1  0  0  0  0
 12 52  1  0  0  0  0
 13 53  1  0  0  0  0
 14 38  1  6  0  0  0
 14 24  1  0  0  0  0
 14 15  1  0  0  0  0
 15 16  1  0  0  0  0
 16 22  2  0  0  0  0
 16 17  1  0  0  0  0
 17 18  2  0  0  0  0
 17 54  1  0  0  0  0
 18 19  1  0  0  0  0
 18 20  1  0  0  0  0
 19 55  1  0  0  0  0
 20 21  2  0  0  0  0
 20 56  1  0  0  0  0
 21 22  1  0  0  0  0
 21 57  1  0  0  0  0
 22 23  1  0  0  0  0
 23 34  1  0  0  0  0
 23 24  2  0  0  0  0
 24 25  1  0  0  0  0
 25 31  2  0  0  0  0
 25 26  1  0  0  0  0
 26 27  2  0  0  0  0
 26 58  1  0  0  0  0
 27 28  1  0  0  0  0
 27 59  1  0  0  0  0
 28 29  1  0  0  0  0
 28 30  2  0  0  0  0
 29 60  1  0  0  0  0
 30 31  1  0  0  0  0
 30 61  1  0  0  0  0
 31 32  1  0  0  0  0
 32 33  1  0  0  0  0
 33 34  1  0  0  0  0
 33 62  1  0  0  0  0
 33 63  1  0  0  0  0
 34 64  1  0  0  0  0
 34 65  1  0  0  0  0
 35 36  1  0  0  0  0
 35 37  1  0  0  0  0
 35 66  1  0  0  0  0
 36 67  1  0  0  0  0
 36 68  1  0  0  0  0
 36 69  1  0  0  0  0
 37 70  1  0  0  0  0
 37 71  1  0  0  0  0
 37 72  1  0  0  0  0
M  CHG  1   4   1
M  END
>  <OLD_LIGAND_DESCRIPTION>
CHEMBL1085669

>  <SCORE_NORM_WEIGHT>
-0.2165

>  <SCORE_RB_PEN>
-90.8161

>  <TOTAL_SCORE>
-108.816

>  <STANDARD_VALUE>
220

>  <close_types>
55:H, 19:O

>  <SCORE_RB_PEN_NORM_CRT_HEVATOMS>
-27.2539

>  <SCORE_NORM_CRT_WEIGHT>
-13.6862

>  <SCORE_NORM_CRT_HEVATOMS>
-32.6557

>  <EVAL>
3565324

>  <TIME>
15.3788

>  <SCORE_NORM_CONTACT>
-2.7204

>  <SCORE_NORM_HEVATOMS>
-2.941

>  <glutadist>
55:1.5151, 19:2.3955, 54:3.2883, 18:3.4544, 17:3.7693, 20:4.6675,56:4.9245
, 16:5.1315, 15:5.8033, 21:5.8252, 22:6.034, 57:6.7459, 52:7.0231 , 
14:7.2015, 23:7.4491, 12:7.5033, 11:7.6563, 38:7.7002, 45:7.7133,43:7.878
, 44:7.9165, 24:7.9348, 3:8.1662, 13:8.2625, 65:8.3017, 53:8.3823 , 
10:8.5465, 34:8.5496, 51:8.8977, 48:9.0225, 8:9.0925, 64:9.1652, 9:9.215
 , 62:9.3111, 25:9.4206, 47:9.5127, 33:9.5721, 58:9.6823, 2:9.6983,
6:9.9365, 73:9.9396, 32:9.9917, 50:10.0052, 42:10.0369, 7:10.0402,
26:10.1114, 5:10.1771, 31:10.3045, 4:10.3477, 39:10.4044, 41:10.4187,
63:10.4965, 1:10.5288, 49:10.7717, 46:11.1867, 27:11.5031, 40:11.5863,
30:11.6729, 72:11.7306, 35:11.8515, 59:12.1017, 71:12.1296, 66:12.1814,
37:12.2184, 28:12.2212, 61:12.3954, 69:12.5756, 68:12.6257, 36:12.7119,
70:13.2832, 29:13.5868, 67:13.7626, 60:14.0381

$$$$
CHEMBL1085669
OpenBabel09101914563D_sdfconf

 73 77  0  0  1  0  0  0  0  0999 V2000
   37.0062   -1.8553   20.9279 C   0  0  0  0  0  0  0  0  0  0  0  0
   35.9106   -1.2091   20.0593 C   0  0  0  0  0  0  0  0  0  0  0  0
   35.7178    0.2958   20.3258 C   0  0  0  0  0  0  0  0  0  0  0  0
   34.5819   -2.0106   20.2021 N   0  3  0  0  0  0  0  0  0  0  0  0
   34.3108   -2.5553   21.6323 C   0  0  0  0  0  0  0  0  0  0  0  0
   32.9288   -3.2273   21.7395 C   0  0  0  0  0  0  0  0  0  0  0  0
   32.5949   -3.4104   23.1141 O   0  0  0  0  0  0  0  0  0  0  0  0
   32.1017   -2.3469   23.8441 C   0  0  0  0  0  0  0  0  0  0  0  0
   31.2525   -2.6644   24.9042 C   0  0  0  0  0  0  0  0  0  0  0  0
   30.6990   -1.6604   25.6928 C   0  0  0  0  0  0  0  0  0  0  0  0
   30.9864   -0.3195   25.4252 C   0  0  0  0  0  0  0  0  0  0  0  0
   31.8396    0.0049   24.3669 C   0  0  0  0  0  0  0  0  0  0  0  0
   32.3977   -1.0004   23.5825 C   0  0  0  0  0  0  0  0  0  0  0  0
   30.3519    0.7814   26.2775 C   0  0  1  0  0  0  0  0  0  0  0  0
   28.9135    0.8043   26.1579 O   0  0  0  0  0  0  0  0  0  0  0  0
   28.1864    0.0734   27.0774 C   0  0  0  0  0  0  0  0  0  0  0  0
   26.9358   -0.3870   26.6678 C   0  0  0  0  0  0  0  0  0  0  0  0
   26.1468   -1.1184   27.5541 C   0  0  0  0  0  0  0  0  0  0  0  0
   24.9199   -1.5800   27.1585 O   0  0  0  0  0  0  0  0  0  0  0  0
   26.6112   -1.3852   28.8418 C   0  0  0  0  0  0  0  0  0  0  0  0
   27.8608   -0.9156   29.2496 C   0  0  0  0  0  0  0  0  0  0  0  0
   28.6588   -0.1581   28.3779 C   0  0  0  0  0  0  0  0  0  0  0  0
   30.0138    0.3316   28.7231 C   0  0  0  0  0  0  0  0  0  0  0  0
   30.8283    0.7856   27.7402 C   0  0  0  0  0  0  0  0  0  0  0  0
   32.2533    1.1319   28.0149 C   0  0  0  0  0  0  0  0  0  0  0  0
   32.8170    2.2830   27.4475 C   0  0  0  0  0  0  0  0  0  0  0  0
   34.1457    2.6257   27.6902 C   0  0  0  0  0  0  0  0  0  0  0  0
   34.9330    1.8210   28.5095 C   0  0  0  0  0  0  0  0  0  0  0  0
   36.2416    2.1503   28.7415 O   0  0  0  0  0  0  0  0  0  0  0  0
   34.3868    0.6791   29.0908 C   0  0  0  0  0  0  0  0  0  0  0  0
   33.0535    0.3318   28.8619 C   0  0  0  0  0  0  0  0  0  0  0  0
   32.5626   -0.8254   29.4260 O   0  0  0  0  0  0  0  0  0  0  0  0
   31.5782   -0.6975   30.4563 C   0  0  0  0  0  0  0  0  0  0  0  0
   30.4698    0.3366   30.1823 C   0  0  0  0  0  0  0  0  0  0  0  0
   34.2635   -3.0180   19.0556 C   0  0  0  0  0  0  0  0  0  0  0  0
   34.6696   -4.4269   19.5209 C   0  0  0  0  0  0  0  0  0  0  0  0
   34.9117   -2.6212   17.7096 C   0  0  0  0  0  0  0  0  0  0  0  0
   30.6396    1.7320   25.8286 H   0  0  0  0  0  0  0  0  0  0  0  0
   37.9772   -1.4051   20.7181 H   0  0  0  0  0  0  0  0  0  0  0  0
   37.0955   -2.9233   20.7235 H   0  0  0  0  0  0  0  0  0  0  0  0
   36.8236   -1.7334   21.9949 H   0  0  0  0  0  0  0  0  0  0  0  0
   36.2070   -1.3513   19.0219 H   0  0  0  0  0  0  0  0  0  0  0  0
   36.6345    0.8434   20.1046 H   0  0  0  0  0  0  0  0  0  0  0  0
   35.4714    0.4967   21.3685 H   0  0  0  0  0  0  0  0  0  0  0  0
   34.9332    0.7221   19.7008 H   0  0  0  0  0  0  0  0  0  0  0  0
   35.0864   -3.2984   21.8179 H   0  0  0  0  0  0  0  0  0  0  0  0
   34.4419   -1.7240   22.3256 H   0  0  0  0  0  0  0  0  0  0  0  0
   32.1806   -2.5928   21.2609 H   0  0  0  0  0  0  0  0  0  0  0  0
   32.9283   -4.1758   21.2016 H   0  0  0  0  0  0  0  0  0  0  0  0
   31.0167   -3.6969   25.1161 H   0  0  0  0  0  0  0  0  0  0  0  0
   30.0388   -1.9295   26.5048 H   0  0  0  0  0  0  0  0  0  0  0  0
   32.0685    1.0359   24.1419 H   0  0  0  0  0  0  0  0  0  0  0  0
   33.0533   -0.7126   22.7751 H   0  0  0  0  0  0  0  0  0  0  0  0
   26.5854   -0.1798   25.6670 H   0  0  0  0  0  0  0  0  0  0  0  0
   24.2818   -1.6024   27.8750 H   0  0  0  0  0  0  0  0  0  0  0  0
   26.0070   -1.9619   29.5271 H   0  0  0  0  0  0  0  0  0  0  0  0
   28.1933   -1.1667   30.2445 H   0  0  0  0  0  0  0  0  0  0  0  0
   32.2276    2.9299   26.8146 H   0  0  0  0  0  0  0  0  0  0  0  0
   34.5585    3.5165   27.2394 H   0  0  0  0  0  0  0  0  0  0  0  0
   36.7694    1.4013   29.0274 H   0  0  0  0  0  0  0  0  0  0  0  0
   34.9988    0.0528   29.7235 H   0  0  0  0  0  0  0  0  0  0  0  0
   31.1275   -1.6810   30.5932 H   0  0  0  0  0  0  0  0  0  0  0  0
   32.0777   -0.4438   31.3922 H   0  0  0  0  0  0  0  0  0  0  0  0
   30.8734    1.3299   30.3863 H   0  0  0  0  0  0  0  0  0  0  0  0
   29.6495    0.2433   30.8916 H   0  0  0  0  0  0  0  0  0  0  0  0
   33.1799   -2.9995   18.9495 H   0  0  0  0  0  0  0  0  0  0  0  0
   34.3788   -5.1775   18.7851 H   0  0  0  0  0  0  0  0  0  0  0  0
   34.1822   -4.6895   20.4609 H   0  0  0  0  0  0  0  0  0  0  0  0
   35.7461   -4.5163   19.6695 H   0  0  0  0  0  0  0  0  0  0  0  0
   34.5692   -3.2832   16.9137 H   0  0  0  0  0  0  0  0  0  0  0  0
   35.9987   -2.6975   17.7363 H   0  0  0  0  0  0  0  0  0  0  0  0
   34.6604   -1.6062   17.4070 H   0  0  0  0  0  0  0  0  0  0  0  0
   33.8724   -1.2996   20.0896 H   0  0  0  0  0  0  0  0  0  0  0  0
  1  2  1  0  0  0  0
  1 39  1  0  0  0  0
  1 40  1  0  0  0  0
  1 41  1  0  0  0  0
  2  3  1  0  0  0  0
  2  4  1  0  0  0  0
  2 42  1  0  0  0  0
  3 43  1  0  0  0  0
  3 44  1  0  0  0  0
  3 45  1  0  0  0  0
  4  5  1  0  0  0  0
  4 35  1  0  0  0  0
  4 73  1  0  0  0  0
  5  6  1  0  0  0  0
  5 46  1  0  0  0  0
  5 47  1  0  0  0  0
  6  7  1  0  0  0  0
  6 48  1  0  0  0  0
  6 49  1  0  0  0  0
  7  8  1  0  0  0  0
  8 13  2  0  0  0  0
  8  9  1  0  0  0  0
  9 10  2  0  0  0  0
  9 50  1  0  0  0  0
 10 11  1  0  0  0  0
 10 51  1  0  0  0  0
 11 12  2  0  0  0  0
 11 14  1  0  0  0  0
 12 13  1  0  0  0  0
 12 52  1  0  0  0  0
 13 53  1  0  0  0  0
 14 38  1  6  0  0  0
 14 24  1  0  0  0  0
 14 15  1  0  0  0  0
 15 16  1  0  0  0  0
 16 22  2  0  0  0  0
 16 17  1  0  0  0  0
 17 18  2  0  0  0  0
 17 54  1  0  0  0  0
 18 19  1  0  0  0  0
 18 20  1  0  0  0  0
 19 55  1  0  0  0  0
 20 21  2  0  0  0  0
 20 56  1  0  0  0  0
 21 22  1  0  0  0  0
 21 57  1  0  0  0  0
 22 23  1  0  0  0  0
 23 34  1  0  0  0  0
 23 24  2  0  0  0  0
 24 25  1  0  0  0  0
 25 31  2  0  0  0  0
 25 26  1  0  0  0  0
 26 27  2  0  0  0  0
 26 58  1  0  0  0  0
 27 28  1  0  0  0  0
 27 59  1  0  0  0  0
 28 29  1  0  0  0  0
 28 30  2  0  0  0  0
 29 60  1  0  0  0  0
 30 31  1  0  0  0  0
 30 61  1  0  0  0  0
 31 32  1  0  0  0  0
 32 33  1  0  0  0  0
 33 34  1  0  0  0  0
 33 62  1  0  0  0  0
 33 63  1  0  0  0  0
 34 64  1  0  0  0  0
 34 65  1  0  0  0  0
 35 36  1  0  0  0  0
 35 37  1  0  0  0  0
 35 66  1  0  0  0  0
 36 67  1  0  0  0  0
 36 68  1  0  0  0  0
 36 69  1  0  0  0  0
 37 70  1  0  0  0  0
 37 71  1  0  0  0  0
 37 72  1  0  0  0  0
M  CHG  1   4   1
M  END
>  <OLD_LIGAND_DESCRIPTION>
CHEMBL1085669

>  <SCORE_NORM_WEIGHT>
-0.1635

>  <SCORE_RB_PEN>
-64.1904

>  <TOTAL_SCORE>
-82.1904

>  <STANDARD_VALUE>
220

>  <close_types>
19:O

>  <SCORE_RB_PEN_NORM_CRT_HEVATOMS>
-19.2635

>  <SCORE_NORM_CRT_WEIGHT>
-10.3374

>  <SCORE_NORM_CRT_HEVATOMS>
-24.6653

>  <EVAL>
3565324

>  <TIME>
15.3788

>  <SCORE_NORM_CONTACT>
-2.1075

>  <SCORE_NORM_HEVATOMS>
-2.2214

>  <glutadist>
19:2.3992, 55:2.8408, 18:3.4565, 54:3.8544, 17:4.06, 20:4.4157, 56:4.4883
 , 16:5.3433, 21:5.6248, 51:5.9588, 22:6.041, 15:6.1869, 57:6.4228,
10:6.5944, 50:6.7357, 9:7.0043, 11:7.3093, 14:7.318, 23:7.4475, 24:7.9826
 , 8:8.0404, 38:8.0834, 12:8.3095, 65:8.3127, 34:8.4962, 62:8.6081,
13:8.6419, 7:8.6478, 52:9.0003, 48:9.0096, 33:9.123, 64:9.3502, 25:9.409,
32:9.4284, 6:9.44, 53:9.54, 49:9.7117, 31:10.0136, 63:10.1046, 58:10.1427
 , 26:10.3382, 47:10.7594, 5:10.7805, 66:11.084, 73:11.2096, 68:11.2128,
30:11.3821, 46:11.4175, 27:11.6682, 4:11.6695, 35:11.9099, 61:11.9378,
36:12.0602, 28:12.1447, 67:12.2984, 59:12.4129, 44:12.5195, 45:12.7919,
69:12.936, 2:13.0189, 3:13.0655, 41:13.1125, 37:13.2266, 72:13.3014,
70:13.4361, 29:13.4867, 1:13.601, 40:13.6853, 42:13.7272, 60:13.7499,
71:14.0946, 43:14.1091, 39:14.6315

$$$$
CHEMBL1085669
OpenBabel09101914563D_sdfconf

 73 77  0  0  1  0  0  0  0  0999 V2000
   32.2931    0.6857   26.5948 C   0  0  0  0  0  0  0  0  0  0  0  0
   31.9852   -0.5400   25.7144 C   0  0  0  0  0  0  0  0  0  0  0  0
   30.4908   -0.6979   25.3753 C   0  0  0  0  0  0  0  0  0  0  0  0
   32.5829   -1.8227   26.3668 N   0  3  0  0  0  0  0  0  0  0  0  0
   32.5098   -3.0920   25.4727 C   0  0  0  0  0  0  0  0  0  0  0  0
   33.0047   -2.8159   24.0403 C   0  0  0  0  0  0  0  0  0  0  0  0
   32.5899   -3.8766   23.1816 O   0  0  0  0  0  0  0  0  0  0  0  0
   32.3403   -3.6173   21.8483 C   0  0  0  0  0  0  0  0  0  0  0  0
   33.4201   -3.7598   20.9770 C   0  0  0  0  0  0  0  0  0  0  0  0
   33.2689   -3.5125   19.6160 C   0  0  0  0  0  0  0  0  0  0  0  0
   32.0298   -3.1128   19.1091 C   0  0  0  0  0  0  0  0  0  0  0  0
   30.9429   -2.9721   19.9764 C   0  0  0  0  0  0  0  0  0  0  0  0
   31.0937   -3.2256   21.3366 C   0  0  0  0  0  0  0  0  0  0  0  0
   31.8766   -2.8143   17.6163 C   0  0  1  0  0  0  0  0  0  0  0  0
   32.6482   -1.6649   17.2070 O   0  0  0  0  0  0  0  0  0  0  0  0
   33.9268   -1.8915   16.7357 C   0  0  0  0  0  0  0  0  0  0  0  0
   34.8471   -0.8557   16.8902 C   0  0  0  0  0  0  0  0  0  0  0  0
   36.1502   -1.0164   16.4224 C   0  0  0  0  0  0  0  0  0  0  0  0
   37.0625   -0.0069   16.5755 O   0  0  0  0  0  0  0  0  0  0  0  0
   36.5256   -2.2089   15.8044 C   0  0  0  0  0  0  0  0  0  0  0  0
   35.5985   -3.2402   15.6452 C   0  0  0  0  0  0  0  0  0  0  0  0
   34.2759   -3.0869   16.0897 C   0  0  0  0  0  0  0  0  0  0  0  0
   33.2514   -4.1533   15.9993 C   0  0  0  0  0  0  0  0  0  0  0  0
   32.1052   -4.0380   16.7125 C   0  0  0  0  0  0  0  0  0  0  0  0
   31.1221   -5.1580   16.7828 C   0  0  0  0  0  0  0  0  0  0  0  0
   29.7488   -4.8921   16.6914 C   0  0  0  0  0  0  0  0  0  0  0  0
   28.8128   -5.9225   16.7548 C   0  0  0  0  0  0  0  0  0  0  0  0
   29.2375   -7.2396   16.9083 C   0  0  0  0  0  0  0  0  0  0  0  0
   28.3193   -8.2527   16.9807 O   0  0  0  0  0  0  0  0  0  0  0  0
   30.5987   -7.5239   16.9899 C   0  0  0  0  0  0  0  0  0  0  0  0
   31.5455   -6.4997   16.9176 C   0  0  0  0  0  0  0  0  0  0  0  0
   32.8801   -6.8197   17.0395 O   0  0  0  0  0  0  0  0  0  0  0  0
   33.7103   -6.6607   15.8852 C   0  0  0  0  0  0  0  0  0  0  0  0
   33.4900   -5.3595   15.0907 C   0  0  0  0  0  0  0  0  0  0  0  0
   32.2169   -2.0640   27.8629 C   0  0  0  0  0  0  0  0  0  0  0  0
   33.0701   -3.2309   28.3891 C   0  0  0  0  0  0  0  0  0  0  0  0
   30.7026   -2.2814   28.0838 C   0  0  0  0  0  0  0  0  0  0  0  0
   30.8520   -2.4741   17.4669 H   0  0  0  0  0  0  0  0  0  0  0  0
   32.0225    1.6070   26.0778 H   0  0  0  0  0  0  0  0  0  0  0  0
   33.3569    0.7483   26.8288 H   0  0  0  0  0  0  0  0  0  0  0  0
   31.7440    0.6765   27.5357 H   0  0  0  0  0  0  0  0  0  0  0  0
   32.5477   -0.4136   24.7914 H   0  0  0  0  0  0  0  0  0  0  0  0
   30.1324    0.1673   24.8167 H   0  0  0  0  0  0  0  0  0  0  0  0
   29.8754   -0.7745   26.2717 H   0  0  0  0  0  0  0  0  0  0  0  0
   30.3048   -1.5759   24.7568 H   0  0  0  0  0  0  0  0  0  0  0  0
   33.1655   -3.8241   25.9441 H   0  0  0  0  0  0  0  0  0  0  0  0
   31.4831   -3.4571   25.5122 H   0  0  0  0  0  0  0  0  0  0  0  0
   32.5840   -1.8722   23.6884 H   0  0  0  0  0  0  0  0  0  0  0  0
   34.0890   -2.7001   24.0321 H   0  0  0  0  0  0  0  0  0  0  0  0
   34.3850   -4.0607   21.3581 H   0  0  0  0  0  0  0  0  0  0  0  0
   34.1209   -3.6232   18.9608 H   0  0  0  0  0  0  0  0  0  0  0  0
   29.9793   -2.6587   19.6033 H   0  0  0  0  0  0  0  0  0  0  0  0
   30.2322   -3.1082   21.9758 H   0  0  0  0  0  0  0  0  0  0  0  0
   34.5494    0.0633   17.3741 H   0  0  0  0  0  0  0  0  0  0  0  0
   37.6404    0.0912   15.8154 H   0  0  0  0  0  0  0  0  0  0  0  0
   37.5382   -2.3410   15.4513 H   0  0  0  0  0  0  0  0  0  0  0  0
   35.9370   -4.1556   15.1859 H   0  0  0  0  0  0  0  0  0  0  0  0
   29.3912   -3.8811   16.5640 H   0  0  0  0  0  0  0  0  0  0  0  0
   27.7595   -5.6924   16.6848 H   0  0  0  0  0  0  0  0  0  0  0  0
   27.6416   -8.0950   17.6419 H   0  0  0  0  0  0  0  0  0  0  0  0
   30.9279   -8.5455   17.1127 H   0  0  0  0  0  0  0  0  0  0  0  0
   34.7452   -6.7039   16.2260 H   0  0  0  0  0  0  0  0  0  0  0  0
   33.5585   -7.5127   15.2212 H   0  0  0  0  0  0  0  0  0  0  0  0
   32.5930   -5.4810   14.4809 H   0  0  0  0  0  0  0  0  0  0  0  0
   34.2779   -5.1986   14.3572 H   0  0  0  0  0  0  0  0  0  0  0  0
   32.5278   -1.1599   28.3842 H   0  0  0  0  0  0  0  0  0  0  0  0
   32.9139   -3.3744   29.4589 H   0  0  0  0  0  0  0  0  0  0  0  0
   34.1342   -3.0424   28.2400 H   0  0  0  0  0  0  0  0  0  0  0  0
   32.8279   -4.1724   27.8953 H   0  0  0  0  0  0  0  0  0  0  0  0
   30.4773   -2.3282   29.1496 H   0  0  0  0  0  0  0  0  0  0  0  0
   30.3515   -3.2162   27.6467 H   0  0  0  0  0  0  0  0  0  0  0  0
   30.0990   -1.4765   27.6679 H   0  0  0  0  0  0  0  0  0  0  0  0
   33.5731   -1.6227   26.3997 H   0  0  0  0  0  0  0  0  0  0  0  0
  1  2  1  0  0  0  0
  1 39  1  0  0  0  0
  1 40  1  0  0  0  0
  1 41  1  0  0  0  0
  2  3  1  0  0  0  0
  2  4  1  0  0  0  0
  2 42  1  0  0  0  0
  3 43  1  0  0  0  0
  3 44  1  0  0  0  0
  3 45  1  0  0  0  0
  4  5  1  0  0  0  0
  4 35  1  0  0  0  0
  4 73  1  0  0  0  0
  5  6  1  0  0  0  0
  5 46  1  0  0  0  0
  5 47  1  0  0  0  0
  6  7  1  0  0  0  0
  6 48  1  0  0  0  0
  6 49  1  0  0  0  0
  7  8  1  0  0  0  0
  8 13  2  0  0  0  0
  8  9  1  0  0  0  0
  9 10  2  0  0  0  0
  9 50  1  0  0  0  0
 10 11  1  0  0  0  0
 10 51  1  0  0  0  0
 11 12  2  0  0  0  0
 11 14  1  0  0  0  0
 12 13  1  0  0  0  0
 12 52  1  0  0  0  0
 13 53  1  0  0  0  0
 14 38  1  6  0  0  0
 14 24  1  0  0  0  0
 14 15  1  0  0  0  0
 15 16  1  0  0  0  0
 16 22  2  0  0  0  0
 16 17  1  0  0  0  0
 17 18  2  0  0  0  0
 17 54  1  0  0  0  0
 18 19  1  0  0  0  0
 18 20  1  0  0  0  0
 19 55  1  0  0  0  0
 20 21  2  0  0  0  0
 20 56  1  0  0  0  0
 21 22  1  0  0  0  0
 21 57  1  0  0  0  0
 22 23  1  0  0  0  0
 23 34  1  0  0  0  0
 23 24  2  0  0  0  0
 24 25  1  0  0  0  0
 25 31  2  0  0  0  0
 25 26  1  0  0  0  0
 26 27  2  0  0  0  0
 26 58  1  0  0  0  0
 27 28  1  0  0  0  0
 27 59  1  0  0  0  0
 28 29  1  0  0  0  0
 28 30  2  0  0  0  0
 29 60  1  0  0  0  0
 30 31  1  0  0  0  0
 30 61  1  0  0  0  0
 31 32  1  0  0  0  0
 32 33  1  0  0  0  0
 33 34  1  0  0  0  0
 33 62  1  0  0  0  0
 33 63  1  0  0  0  0
 34 64  1  0  0  0  0
 34 65  1  0  0  0  0
 35 36  1  0  0  0  0
 35 37  1  0  0  0  0
 35 66  1  0  0  0  0
 36 67  1  0  0  0  0
 36 68  1  0  0  0  0
 36 69  1  0  0  0  0
 37 70  1  0  0  0  0
 37 71  1  0  0  0  0
 37 72  1  0  0  0  0
M  CHG  1   4   1
M  END
>  <OLD_LIGAND_DESCRIPTION>
CHEMBL1085669

>  <SCORE_NORM_WEIGHT>
-0.1344

>  <SCORE_RB_PEN>
-49.5418

>  <TOTAL_SCORE>
-67.5418

>  <STANDARD_VALUE>
220

>  <SCORE_RB_PEN_NORM_CRT_HEVATOMS>
-14.8675

>  <SCORE_NORM_CRT_WEIGHT>
-8.495

>  <SCORE_NORM_CRT_HEVATOMS>
-20.2693

>  <EVAL>
3565324

>  <TIME>
15.3788

>  <SCORE_NORM_CONTACT>
-1.7774

>  <SCORE_NORM_HEVATOMS>
-1.8255

>  <glutadist>
44:6.1454, 45:6.2905, 71:6.3824, 72:6.4124, 3:6.7058, 43:6.8155, 37:6.9355
 , 53:6.9403, 47:7.1755, 70:7.1855, 13:8.0071, 2:8.1539, 5:8.203, 
52:8.2692 , 35:8.3179, 4:8.4378, 48:8.6073, 7:8.643, 41:8.6477, 12:8.6953
, 42:8.7619 , 6:8.8444, 8:8.8653, 69:8.8684, 46:8.8787, 66:8.9374, 
1:8.9747, 39:9.1488 , 36:9.1966, 67:9.4341, 73:9.4467, 59:9.8475, 
60:9.8671, 49:9.9199,40:9.9844, 11:10.0811, 68:10.1783, 9:10.2223, 
27:10.2599, 58:10.3748,38:10.4617, 26:10.5514, 29:10.7155, 28:10.7355, 
10:10.7703, 50:10.9548,14:11.0027, 25:11.2899, 30:11.4645, 31:11.7416, 
24:11.8378, 51:11.8453,15:11.9349, 61:11.97, 32:12.6102, 23:13.1406, 
16:13.1468, 54:13.5496,22:13.7701, 17:13.8796, 33:13.9252, 64:14.0293, 
34:14.0993, 62:14.4303,63:14.5216, 21:15.0443, 65:15.1386, 18:15.1461, 
57:15.6263, 20:15.6891,19:15.9583, 56:16.6937, 55:16.8723

$$$$
CHEMBL1085669
OpenBabel09101914563D_sdfconf

 73 77  0  0  1  0  0  0  0  0999 V2000
   34.0471   -1.7385   22.6595 C   0  0  0  0  0  0  0  0  0  0  0  0
   34.4156   -2.5592   21.4094 C   0  0  0  0  0  0  0  0  0  0  0  0
   35.6494   -2.0226   20.6591 C   0  0  0  0  0  0  0  0  0  0  0  0
   33.1714   -2.6956   20.4812 N   0  3  0  0  0  0  0  0  0  0  0  0
   32.0920   -3.6886   20.9955 C   0  0  0  0  0  0  0  0  0  0  0  0
   30.7198   -3.0096   21.1650 C   0  0  0  0  0  0  0  0  0  0  0  0
   30.8833   -1.7748   21.8602 O   0  0  0  0  0  0  0  0  0  0  0  0
   30.7895   -1.7496   23.2378 C   0  0  0  0  0  0  0  0  0  0  0  0
   31.4561   -2.7657   23.9225 C   0  0  0  0  0  0  0  0  0  0  0  0
   31.4132   -2.8292   25.3119 C   0  0  0  0  0  0  0  0  0  0  0  0
   30.6947   -1.8744   26.0359 C   0  0  0  0  0  0  0  0  0  0  0  0
   30.0279   -0.8515   25.3558 C   0  0  0  0  0  0  0  0  0  0  0  0
   30.0766   -0.7853   23.9664 C   0  0  0  0  0  0  0  0  0  0  0  0
   30.6270   -1.9660   27.5617 C   0  0  1  0  0  0  0  0  0  0  0  0
   31.9188   -2.2258   28.1513 O   0  0  0  0  0  0  0  0  0  0  0  0
   32.6728   -1.1351   28.5387 C   0  0  0  0  0  0  0  0  0  0  0  0
   34.0573   -1.2991   28.5493 C   0  0  0  0  0  0  0  0  0  0  0  0
   34.8734   -0.2405   28.9445 C   0  0  0  0  0  0  0  0  0  0  0  0
   36.2344   -0.3903   28.9520 O   0  0  0  0  0  0  0  0  0  0  0  0
   34.3026    0.9735   29.3258 C   0  0  0  0  0  0  0  0  0  0  0  0
   32.9156    1.1304   29.3206 C   0  0  0  0  0  0  0  0  0  0  0  0
   32.0777    0.0677   28.9475 C   0  0  0  0  0  0  0  0  0  0  0  0
   30.6020    0.1746   28.8711 C   0  0  0  0  0  0  0  0  0  0  0  0
   29.8975   -0.7836   28.2223 C   0  0  0  0  0  0  0  0  0  0  0  0
   28.4334   -0.6346   27.9770 C   0  0  0  0  0  0  0  0  0  0  0  0
   27.5780   -1.7312   28.1525 C   0  0  0  0  0  0  0  0  0  0  0  0
   26.2075   -1.6151   27.9290 C   0  0  0  0  0  0  0  0  0  0  0  0
   25.6691   -0.3953   27.5279 C   0  0  0  0  0  0  0  0  0  0  0  0
   24.3241   -0.2812   27.2982 O   0  0  0  0  0  0  0  0  0  0  0  0
   26.5023    0.7082   27.3590 C   0  0  0  0  0  0  0  0  0  0  0  0
   27.8759    0.6051   27.5898 C   0  0  0  0  0  0  0  0  0  0  0  0
   28.6698    1.7106   27.3756 O   0  0  0  0  0  0  0  0  0  0  0  0
   29.2758    2.3254   28.5165 C   0  0  0  0  0  0  0  0  0  0  0  0
   29.8910    1.3516   29.5393 C   0  0  0  0  0  0  0  0  0  0  0  0
   33.4647   -2.7939   18.9532 C   0  0  0  0  0  0  0  0  0  0  0  0
   32.1242   -2.9182   18.2088 C   0  0  0  0  0  0  0  0  0  0  0  0
   34.4525   -3.9300   18.6027 C   0  0  0  0  0  0  0  0  0  0  0  0
   30.0743   -2.8752   27.7981 H   0  0  0  0  0  0  0  0  0  0  0  0
   34.8564   -1.7682   23.3901 H   0  0  0  0  0  0  0  0  0  0  0  0
   33.1574   -2.1384   23.1481 H   0  0  0  0  0  0  0  0  0  0  0  0
   33.8613   -0.6889   22.4341 H   0  0  0  0  0  0  0  0  0  0  0  0
   34.6186   -3.5734   21.7475 H   0  0  0  0  0  0  0  0  0  0  0  0
   36.5293   -2.0494   21.3027 H   0  0  0  0  0  0  0  0  0  0  0  0
   35.5169   -0.9872   20.3450 H   0  0  0  0  0  0  0  0  0  0  0  0
   35.8810   -2.6204   19.7776 H   0  0  0  0  0  0  0  0  0  0  0  0
   32.0168   -4.4644   20.2335 H   0  0  0  0  0  0  0  0  0  0  0  0
   32.4719   -4.1311   21.9168 H   0  0  0  0  0  0  0  0  0  0  0  0
   30.2853   -2.8227   20.1813 H   0  0  0  0  0  0  0  0  0  0  0  0
   30.0335   -3.6733   21.6918 H   0  0  0  0  0  0  0  0  0  0  0  0
   32.0084   -3.5141   23.3735 H   0  0  0  0  0  0  0  0  0  0  0  0
   31.9318   -3.6289   25.8208 H   0  0  0  0  0  0  0  0  0  0  0  0
   29.4632   -0.1082   25.8985 H   0  0  0  0  0  0  0  0  0  0  0  0
   29.5512    0.0194   23.4755 H   0  0  0  0  0  0  0  0  0  0  0  0
   34.4917   -2.2414   28.2482 H   0  0  0  0  0  0  0  0  0  0  0  0
   36.7015    0.4459   28.8901 H   0  0  0  0  0  0  0  0  0  0  0  0
   34.9330    1.7998   29.6212 H   0  0  0  0  0  0  0  0  0  0  0  0
   32.5164    2.0936   29.5970 H   0  0  0  0  0  0  0  0  0  0  0  0
   27.9668   -2.6872   28.4707 H   0  0  0  0  0  0  0  0  0  0  0  0
   25.5688   -2.4752   28.0683 H   0  0  0  0  0  0  0  0  0  0  0  0
   23.7926   -0.6868   27.9868 H   0  0  0  0  0  0  0  0  0  0  0  0
   26.0849    1.6536   27.0442 H   0  0  0  0  0  0  0  0  0  0  0  0
   30.0517    2.9957   28.1453 H   0  0  0  0  0  0  0  0  0  0  0  0
   28.5330    2.9464   29.0190 H   0  0  0  0  0  0  0  0  0  0  0  0
   29.0817    0.9346   30.1412 H   0  0  0  0  0  0  0  0  0  0  0  0
   30.5093    1.8726   30.2680 H   0  0  0  0  0  0  0  0  0  0  0  0
   33.9101   -1.8374   18.6838 H   0  0  0  0  0  0  0  0  0  0  0  0
   32.2764   -2.8964   17.1291 H   0  0  0  0  0  0  0  0  0  0  0  0
   31.4549   -2.0935   18.4578 H   0  0  0  0  0  0  0  0  0  0  0  0
   31.6069   -3.8482   18.4462 H   0  0  0  0  0  0  0  0  0  0  0  0
   34.7195   -3.8883   17.5462 H   0  0  0  0  0  0  0  0  0  0  0  0
   34.0264   -4.9174   18.7807 H   0  0  0  0  0  0  0  0  0  0  0  0
   35.3814   -3.8659   19.1666 H   0  0  0  0  0  0  0  0  0  0  0  0
   32.7179   -1.7969   20.5727 H   0  0  0  0  0  0  0  0  0  0  0  0
  1  2  1  0  0  0  0
  1 39  1  0  0  0  0
  1 40  1  0  0  0  0
  1 41  1  0  0  0  0
  2  3  1  0  0  0  0
  2  4  1  0  0  0  0
  2 42  1  0  0  0  0
  3 43  1  0  0  0  0
  3 44  1  0  0  0  0
  3 45  1  0  0  0  0
  4  5  1  0  0  0  0
  4 35  1  0  0  0  0
  4 73  1  0  0  0  0
  5  6  1  0  0  0  0
  5 46  1  0  0  0  0
  5 47  1  0  0  0  0
  6  7  1  0  0  0  0
  6 48  1  0  0  0  0
  6 49  1  0  0  0  0
  7  8  1  0  0  0  0
  8 13  2  0  0  0  0
  8  9  1  0  0  0  0
  9 10  2  0  0  0  0
  9 50  1  0  0  0  0
 10 11  1  0  0  0  0
 10 51  1  0  0  0  0
 11 12  2  0  0  0  0
 11 14  1  0  0  0  0
 12 13  1  0  0  0  0
 12 52  1  0  0  0  0
 13 53  1  0  0  0  0
 14 38  1  1  0  0  0
 14 24  1  0  0  0  0
 14 15  1  0  0  0  0
 15 16  1  0  0  0  0
 16 22  2  0  0  0  0
 16 17  1  0  0  0  0
 17 18  2  0  0  0  0
 17 54  1  0  0  0  0
 18 19  1  0  0  0  0
 18 20  1  0  0  0  0
 19 55  1  0  0  0  0
 20 21  2  0  0  0  0
 20 56  1  0  0  0  0
 21 22  1  0  0  0  0
 21 57  1  0  0  0  0
 22 23  1  0  0  0  0
 23 34  1  0  0  0  0
 23 24  2  0  0  0  0
 24 25  1  0  0  0  0
 25 31  2  0  0  0  0
 25 26  1  0  0  0  0
 26 27  2  0  0  0  0
 26 58  1  0  0  0  0
 27 28  1  0  0  0  0
 27 59  1  0  0  0  0
 28 29  1  0  0  0  0
 28 30  2  0  0  0  0
 29 60  1  0  0  0  0
 30 31  1  0  0  0  0
 30 61  1  0  0  0  0
 31 32  1  0  0  0  0
 32 33  1  0  0  0  0
 33 34  1  0  0  0  0
 33 62  1  0  0  0  0
 33 63  1  0  0  0  0
 34 64  1  0  0  0  0
 34 65  1  0  0  0  0
 35 36  1  0  0  0  0
 35 37  1  0  0  0  0
 35 66  1  0  0  0  0
 36 67  1  0  0  0  0
 36 68  1  0  0  0  0
 36 69  1  0  0  0  0
 37 70  1  0  0  0  0
 37 71  1  0  0  0  0
 37 72  1  0  0  0  0
M  CHG  1   4   1
M  END
>  <OLD_LIGAND_DESCRIPTION>
CHEMBL1085669

>  <SCORE_NORM_WEIGHT>
-0.1288

>  <SCORE_RB_PEN>
-46.7229

>  <TOTAL_SCORE>
-64.7229

>  <STANDARD_VALUE>
220

>  <SCORE_RB_PEN_NORM_CRT_HEVATOMS>
-14.0215

>  <SCORE_NORM_CRT_WEIGHT>
-8.1404

>  <SCORE_NORM_CRT_HEVATOMS>
-19.4233

>  <EVAL>
3565324

>  <TIME>
15.3788

>  <SCORE_NORM_CONTACT>
-1.6596

>  <SCORE_NORM_HEVATOMS>
-1.7493

>  <glutadist>
59:2.8966, 27:3.4463, 29:3.4599, 60:3.5762, 28:3.7392, 26:4.4358, 58:4.694
 , 30:4.8909, 61:5.4502, 25:5.4545, 31:5.6468, 52:6.0642, 38:6.1867,
12:6.2206, 13:6.4933, 53:6.5493, 11:6.5549, 24:6.6657, 14:6.7487,32:6.8704
, 49:6.9355, 8:7.0633, 10:7.1236, 9:7.3568, 51:7.6328, 7:7.7081,6:7.7939, 
64:7.8313, 23:7.8967, 50:8.0143, 33:8.0471, 48:8.0732, 15:8.0986 , 
34:8.2637, 63:8.2755, 62:8.8886, 47:8.9898, 5:9.0459, 22:9.1041,16:9.1255
, 40:9.2502, 65:9.3256, 46:9.4587, 73:9.9043, 68:10.1661,69:10.2269, 
4:10.2459, 1:10.2862, 21:10.3689, 17:10.3794, 41:10.39,54:10.5751, 
57:10.6011, 36:10.7556, 39:10.8803, 2:10.9606, 42:11.0051,35:11.3182, 
20:11.4885, 18:11.4951, 67:11.6278, 66:11.915, 71:11.976,37:12.333, 
3:12.4299, 56:12.4501, 44:12.586, 19:12.7241, 72:12.8128,45:12.9661, 
43:13.0089, 70:13.1688, 55:13.3565

$$$$
CHEMBL1085669
OpenBabel09101914563D_sdfconf

 73 77  0  0  1  0  0  0  0  0999 V2000
   29.8898    1.6081   28.8566 C   0  0  0  0  0  0  0  0  0  0  0  0
   29.2675    0.9888   27.5911 C   0  0  0  0  0  0  0  0  0  0  0  0
   27.8106    0.5261   27.7815 C   0  0  0  0  0  0  0  0  0  0  0  0
   30.1851   -0.1505   27.0543 N   0  3  0  0  0  0  0  0  0  0  0  0
   29.7750   -0.7029   25.6607 C   0  0  0  0  0  0  0  0  0  0  0  0
   30.9990   -1.1281   24.8276 C   0  0  0  0  0  0  0  0  0  0  0  0
   30.5722   -1.9455   23.7393 O   0  0  0  0  0  0  0  0  0  0  0  0
   31.5068   -2.4465   22.8546 C   0  0  0  0  0  0  0  0  0  0  0  0
   32.8239   -2.5013   23.3104 C   0  0  0  0  0  0  0  0  0  0  0  0
   33.8380   -2.9832   22.4884 C   0  0  0  0  0  0  0  0  0  0  0  0
   33.5450   -3.4136   21.1919 C   0  0  0  0  0  0  0  0  0  0  0  0
   32.2266   -3.3648   20.7306 C   0  0  0  0  0  0  0  0  0  0  0  0
   31.2120   -2.8884   21.5557 C   0  0  0  0  0  0  0  0  0  0  0  0
   34.6685   -3.9153   20.2825 C   0  0  1  0  0  0  0  0  0  0  0  0
   34.3158   -5.1391   19.6027 O   0  0  0  0  0  0  0  0  0  0  0  0
   33.7430   -5.0295   18.3505 C   0  0  0  0  0  0  0  0  0  0  0  0
   32.9009   -6.0663   17.9509 C   0  0  0  0  0  0  0  0  0  0  0  0
   32.3032   -6.0222   16.6925 C   0  0  0  0  0  0  0  0  0  0  0  0
   31.4698   -7.0329   16.2940 O   0  0  0  0  0  0  0  0  0  0  0  0
   32.5496   -4.9444   15.8424 C   0  0  0  0  0  0  0  0  0  0  0  0
   33.3994   -3.9125   16.2441 C   0  0  0  0  0  0  0  0  0  0  0  0
   34.0278   -3.9518   17.4987 C   0  0  0  0  0  0  0  0  0  0  0  0
   34.9023   -2.8717   18.0122 C   0  0  0  0  0  0  0  0  0  0  0  0
   35.2206   -2.8419   19.3288 C   0  0  0  0  0  0  0  0  0  0  0  0
   35.9579   -1.6875   19.9203 C   0  0  0  0  0  0  0  0  0  0  0  0
   36.9861   -1.9124   20.8461 C   0  0  0  0  0  0  0  0  0  0  0  0
   37.6878   -0.8495   21.4113 C   0  0  0  0  0  0  0  0  0  0  0  0
   37.3728    0.4594   21.0557 C   0  0  0  0  0  0  0  0  0  0  0  0
   38.0543    1.5059   21.6171 O   0  0  0  0  0  0  0  0  0  0  0  0
   36.3614    0.7016   20.1290 C   0  0  0  0  0  0  0  0  0  0  0  0
   35.6585   -0.3569   19.5493 C   0  0  0  0  0  0  0  0  0  0  0  0
   34.6408   -0.0726   18.6651 O   0  0  0  0  0  0  0  0  0  0  0  0
   34.8349   -0.4248   17.2920 C   0  0  0  0  0  0  0  0  0  0  0  0
   35.4493   -1.8167   17.0505 C   0  0  0  0  0  0  0  0  0  0  0  0
   30.5952   -1.2434   28.0878 C   0  0  0  0  0  0  0  0  0  0  0  0
   31.8748   -1.9323   27.5834 C   0  0  0  0  0  0  0  0  0  0  0  0
   29.4555   -2.2428   28.3899 C   0  0  0  0  0  0  0  0  0  0  0  0
   35.4816   -4.2350   20.9340 H   0  0  0  0  0  0  0  0  0  0  0  0
   29.3452    2.5057   29.1520 H   0  0  0  0  0  0  0  0  0  0  0  0
   30.9264    1.9021   28.6853 H   0  0  0  0  0  0  0  0  0  0  0  0
   29.8713    0.9304   29.7094 H   0  0  0  0  0  0  0  0  0  0  0  0
   29.2992    1.7542   26.8181 H   0  0  0  0  0  0  0  0  0  0  0  0
   27.1727    1.3707   28.0440 H   0  0  0  0  0  0  0  0  0  0  0  0
   27.7168   -0.2047   28.5849 H   0  0  0  0  0  0  0  0  0  0  0  0
   27.4009    0.0880   26.8714 H   0  0  0  0  0  0  0  0  0  0  0  0
   29.1552   -1.5772   25.8597 H   0  0  0  0  0  0  0  0  0  0  0  0
   29.1666    0.0611   25.1758 H   0  0  0  0  0  0  0  0  0  0  0  0
   31.5015   -0.2384   24.4440 H   0  0  0  0  0  0  0  0  0  0  0  0
   31.7200   -1.6506   25.4569 H   0  0  0  0  0  0  0  0  0  0  0  0
   33.0641   -2.1642   24.3081 H   0  0  0  0  0  0  0  0  0  0  0  0
   34.8520   -3.0106   22.8605 H   0  0  0  0  0  0  0  0  0  0  0  0
   31.9825   -3.6880   19.7296 H   0  0  0  0  0  0  0  0  0  0  0  0
   30.2058   -2.8669   21.1664 H   0  0  0  0  0  0  0  0  0  0  0  0
   32.7117   -6.8955   18.6172 H   0  0  0  0  0  0  0  0  0  0  0  0
   31.9438   -7.7886   15.9399 H   0  0  0  0  0  0  0  0  0  0  0  0
   32.0784   -4.9015   14.8711 H   0  0  0  0  0  0  0  0  0  0  0  0
   33.5420   -3.0848   15.5672 H   0  0  0  0  0  0  0  0  0  0  0  0
   37.2572   -2.9173   21.1342 H   0  0  0  0  0  0  0  0  0  0  0  0
   38.4745   -1.0479   22.1247 H   0  0  0  0  0  0  0  0  0  0  0  0
   38.9795    1.3060   21.7757 H   0  0  0  0  0  0  0  0  0  0  0  0
   36.1146    1.7174   19.8561 H   0  0  0  0  0  0  0  0  0  0  0  0
   33.8600   -0.3721   16.8065 H   0  0  0  0  0  0  0  0  0  0  0  0
   35.4662    0.3292   16.8202 H   0  0  0  0  0  0  0  0  0  0  0  0
   36.5239   -1.7497   17.2291 H   0  0  0  0  0  0  0  0  0  0  0  0
   35.3817   -2.1093   16.0043 H   0  0  0  0  0  0  0  0  0  0  0  0
   30.8440   -0.6995   28.9978 H   0  0  0  0  0  0  0  0  0  0  0  0
   32.2504   -2.6419   28.3217 H   0  0  0  0  0  0  0  0  0  0  0  0
   32.6687   -1.2073   27.3986 H   0  0  0  0  0  0  0  0  0  0  0  0
   31.7072   -2.4836   26.6577 H   0  0  0  0  0  0  0  0  0  0  0  0
   29.7439   -2.9141   29.1994 H   0  0  0  0  0  0  0  0  0  0  0  0
   29.2177   -2.8701   27.5307 H   0  0  0  0  0  0  0  0  0  0  0  0
   28.5367   -1.7487   28.7008 H   0  0  0  0  0  0  0  0  0  0  0  0
   31.0555    0.3269   26.8643 H   0  0  0  0  0  0  0  0  0  0  0  0
  1  2  1  0  0  0  0
  1 39  1  0  0  0  0
  1 40  1  0  0  0  0
  1 41  1  0  0  0  0
  2  3  1  0  0  0  0
  2  4  1  0  0  0  0
  2 42  1  0  0  0  0
  3 43  1  0  0  0  0
  3 44  1  0  0  0  0
  3 45  1  0  0  0  0
  4  5  1  0  0  0  0
  4 35  1  0  0  0  0
  4 73  1  0  0  0  0
  5  6  1  0  0  0  0
  5 46  1  0  0  0  0
  5 47  1  0  0  0  0
  6  7  1  0  0  0  0
  6 48  1  0  0  0  0
  6 49  1  0  0  0  0
  7  8  1  0  0  0  0
  8 13  2  0  0  0  0
  8  9  1  0  0  0  0
  9 10  2  0  0  0  0
  9 50  1  0  0  0  0
 10 11  1  0  0  0  0
 10 51  1  0  0  0  0
 11 12  2  0  0  0  0
 11 14  1  0  0  0  0
 12 13  1  0  0  0  0
 12 52  1  0  0  0  0
 13 53  1  0  0  0  0
 14 38  1  1  0  0  0
 14 24  1  0  0  0  0
 14 15  1  0  0  0  0
 15 16  1  0  0  0  0
 16 22  2  0  0  0  0
 16 17  1  0  0  0  0
 17 18  2  0  0  0  0
 17 54  1  0  0  0  0
 18 19  1  0  0  0  0
 18 20  1  0  0  0  0
 19 55  1  0  0  0  0
 20 21  2  0  0  0  0
 20 56  1  0  0  0  0
 21 22  1  0  0  0  0
 21 57  1  0  0  0  0
 22 23  1  0  0  0  0
 23 34  1  0  0  0  0
 23 24  2  0  0  0  0
 24 25  1  0  0  0  0
 25 31  2  0  0  0  0
 25 26  1  0  0  0  0
 26 27  2  0  0  0  0
 26 58  1  0  0  0  0
 27 28  1  0  0  0  0
 27 59  1  0  0  0  0
 28 29  1  0  0  0  0
 28 30  2  0  0  0  0
 29 60  1  0  0  0  0
 30 31  1  0  0  0  0
 30 61  1  0  0  0  0
 31 32  1  0  0  0  0
 32 33  1  0  0  0  0
 33 34  1  0  0  0  0
 33 62  1  0  0  0  0
 33 63  1  0  0  0  0
 34 64  1  0  0  0  0
 34 65  1  0  0  0  0
 35 36  1  0  0  0  0
 35 37  1  0  0  0  0
 35 66  1  0  0  0  0
 36 67  1  0  0  0  0
 36 68  1  0  0  0  0
 36 69  1  0  0  0  0
 37 70  1  0  0  0  0
 37 71  1  0  0  0  0
 37 72  1  0  0  0  0
M  CHG  1   4   1
M  END
>  <OLD_LIGAND_DESCRIPTION>
CHEMBL1085669

>  <SCORE_NORM_WEIGHT>
-0.1134

>  <SCORE_RB_PEN>
-38.9882

>  <TOTAL_SCORE>
-56.9882

>  <STANDARD_VALUE>
220

>  <SCORE_RB_PEN_NORM_CRT_HEVATOMS>
-11.7003

>  <SCORE_NORM_CRT_WEIGHT>
-7.1676

>  <SCORE_NORM_CRT_HEVATOMS>
-17.1021

>  <EVAL>
3565324

>  <TIME>
15.3788

>  <SCORE_NORM_CONTACT>
-1.4997

>  <SCORE_NORM_HEVATOMS>
-1.5402

>  <glutadist>
45:4.7546, 46:5.1461, 71:5.2942, 72:5.4697, 44:5.4859, 3:5.6231, 47:5.9151
 , 37:5.9508, 43:5.9949, 5:6.0468, 70:6.5342, 7:6.6669, 4:6.8204, 2:6.8476
 , 35:7.0662, 6:7.0709, 42:7.2003, 53:7.3829, 69:7.5172, 49:7.5904,
8:7.7452, 73:7.7594, 66:7.8113, 48:7.8958, 36:7.94, 13:8.0047, 41:8.1061,
1:8.1115, 67:8.4221, 39:8.4635, 68:8.8021, 9:8.849, 50:8.9188, 40:8.9619,
12:9.2893, 52:9.6628, 10:10.0248, 11:10.2296, 51:10.8932, 54:11.4982,
14:11.6559, 15:11.8061, 17:11.8265, 16:12.0174, 38:12.1399, 18:12.2687,
19:12.3162, 24:12.5875, 22:12.6627, 32:12.8465, 20:12.8703, 23:13.0305,
21:13.0518, 25:13.0532, 55:13.101, 31:13.1864, 62:13.2991, 56:13.3357,
26:13.6046, 57:13.6282, 58:13.6976, 33:13.7055, 30:13.82, 61:14.0464,
34:14.113, 27:14.2261, 28:14.3267, 63:14.6448, 65:14.6923, 59:14.7536,
64:14.8814, 29:15.0894, 60:15.8388

$$$$
CHEMBL1085669
OpenBabel09101914563D_sdfconf

 73 77  0  0  1  0  0  0  0  0999 V2000
   35.3796    2.1885   28.0929 C   0  0  0  0  0  0  0  0  0  0  0  0
   34.7552    1.1638   29.0586 C   0  0  0  0  0  0  0  0  0  0  0  0
   35.3751   -0.2425   28.9532 C   0  0  0  0  0  0  0  0  0  0  0  0
   33.2075    1.1434   28.8789 N   0  3  0  0  0  0  0  0  0  0  0  0
   32.7028    1.8264   27.5772 C   0  0  0  0  0  0  0  0  0  0  0  0
   33.1890    1.0891   26.3151 C   0  0  0  0  0  0  0  0  0  0  0  0
   32.6196   -0.2181   26.2794 O   0  0  0  0  0  0  0  0  0  0  0  0
   32.8966   -1.0544   25.2159 C   0  0  0  0  0  0  0  0  0  0  0  0
   32.2604   -0.7555   24.0111 C   0  0  0  0  0  0  0  0  0  0  0  0
   32.4701   -1.5454   22.8849 C   0  0  0  0  0  0  0  0  0  0  0  0
   33.3195   -2.6526   22.9530 C   0  0  0  0  0  0  0  0  0  0  0  0
   33.9630   -2.9551   24.1562 C   0  0  0  0  0  0  0  0  0  0  0  0
   33.7574   -2.1607   25.2804 C   0  0  0  0  0  0  0  0  0  0  0  0
   33.5237   -3.5345   21.7194 C   0  0  1  0  0  0  0  0  0  0  0  0
   32.2976   -4.1625   21.2878 O   0  0  0  0  0  0  0  0  0  0  0  0
   31.5455   -3.5031   20.3351 C   0  0  0  0  0  0  0  0  0  0  0  0
   30.1734   -3.7500   20.3352 C   0  0  0  0  0  0  0  0  0  0  0  0
   29.3612   -3.1263   19.3895 C   0  0  0  0  0  0  0  0  0  0  0  0
   28.0117   -3.3578   19.3860 O   0  0  0  0  0  0  0  0  0  0  0  0
   29.9235   -2.2611   18.4513 C   0  0  0  0  0  0  0  0  0  0  0  0
   31.2989   -2.0230   18.4506 C   0  0  0  0  0  0  0  0  0  0  0  0
   32.1349   -2.6601   19.3810 C   0  0  0  0  0  0  0  0  0  0  0  0
   33.5940   -2.4198   19.4721 C   0  0  0  0  0  0  0  0  0  0  0  0
   34.2696   -2.8324   20.5716 C   0  0  0  0  0  0  0  0  0  0  0  0
   35.7009   -2.4678   20.7819 C   0  0  0  0  0  0  0  0  0  0  0  0
   36.6035   -3.4234   21.2690 C   0  0  0  0  0  0  0  0  0  0  0  0
   37.9446   -3.1050   21.4732 C   0  0  0  0  0  0  0  0  0  0  0  0
[truncated: 5,456,734 more chars]
