# Supplementary material for: Sdfconf: A Novel, Flexible, and Robust Molecular Data Management Tool
Source: J Chem Inf Model. 2021 Dec 21;62(1):9–15. doi: 10.1021/acs.jcim.1c01051 (PMC8757437; doi:10.1021/acs.jcim.1c01051)
Supplement: Supplementary file 1 — ci1c01051_si_001.zip [file ci1c01051_si_001.zip › result8.sdf]

CHEMBL100231
OpenBabel09101914563D_sdfconf

 77 81  0  0  1  0  0  0  0  0999 V2000
   36.2224    2.3841   28.3828 C   0  0  0  0  0  0  0  0  0  0  0  0
   36.2101    0.8869   28.7460 C   0  0  0  0  0  0  0  0  0  0  0  0
   37.2906    0.1060   27.9733 C   0  0  0  0  0  0  0  0  0  0  0  0
   34.8226    0.2666   28.5694 C   0  0  0  0  0  0  0  0  0  0  0  0
   34.3797   -0.7175   29.4557 C   0  0  0  0  0  0  0  0  0  0  0  0
   33.1202   -1.2877   29.2956 C   0  0  0  0  0  0  0  0  0  0  0  0
   32.2719   -0.8739   28.2623 C   0  0  0  0  0  0  0  0  0  0  0  0
   32.7338    0.0988   27.3637 C   0  0  0  0  0  0  0  0  0  0  0  0
   33.9927    0.6707   27.5200 C   0  0  0  0  0  0  0  0  0  0  0  0
   31.0431   -1.5098   28.0696 N   0  0  0  0  0  0  0  0  0  0  0  0
   30.1775   -1.6337   29.2526 C   0  0  0  0  0  0  0  0  0  0  0  0
   29.2855   -2.8736   29.1348 C   0  0  0  0  0  0  0  0  0  0  0  0
   28.4580   -2.8281   27.8664 C   0  0  0  0  0  0  0  0  0  0  0  0
   27.2463   -3.5238   27.7882 C   0  0  0  0  0  0  0  0  0  0  0  0
   26.4808   -3.5056   26.6266 C   0  0  0  0  0  0  0  0  0  0  0  0
   25.3018   -4.2003   26.5684 O   0  0  0  0  0  0  0  0  0  0  0  0
   26.9206   -2.7798   25.5264 C   0  0  0  0  0  0  0  0  0  0  0  0
   28.1197   -2.0767   25.5998 C   0  0  0  0  0  0  0  0  0  0  0  0
   28.9159   -2.0816   26.7601 C   0  0  0  0  0  0  0  0  0  0  0  0
   30.2391   -1.2560   26.8287 C   0  0  1  0  0  0  0  0  0  0  0  0
   29.8025    0.2439   26.7792 C   0  0  0  0  0  0  0  0  0  0  0  0
   31.0867   -1.6527   25.5831 C   0  0  0  0  0  0  0  0  0  0  0  0
   30.9909   -0.9781   24.3559 C   0  0  0  0  0  0  0  0  0  0  0  0
   31.7765   -1.3611   23.2729 C   0  0  0  0  0  0  0  0  0  0  0  0
   32.6735   -2.4216   23.3837 C   0  0  0  0  0  0  0  0  0  0  0  0
   33.4081   -2.7280   22.2550 O   0  0  0  0  0  0  0  0  0  0  0  0
   33.9824   -4.0268   22.1221 C   0  0  0  0  0  0  0  0  0  0  0  0
   34.5423   -4.2017   20.6981 C   0  0  0  0  0  0  0  0  0  0  0  0
   35.4847   -3.0364   20.3029 N   0  3  0  0  0  0  0  0  0  0  0  0
   36.4990   -2.7843   21.4432 C   0  0  0  0  0  0  0  0  0  0  0  0
   37.4788   -1.6829   21.0028 C   0  0  0  0  0  0  0  0  0  0  0  0
   36.7460   -0.3900   20.6074 C   0  0  0  0  0  0  0  0  0  0  0  0
   35.6759   -0.6523   19.5346 C   0  0  0  0  0  0  0  0  0  0  0  0
   34.6885   -1.7532   19.9602 C   0  0  0  0  0  0  0  0  0  0  0  0
   32.7791   -3.1005   24.6053 C   0  0  0  0  0  0  0  0  0  0  0  0
   31.9977   -2.7146   25.6894 C   0  0  0  0  0  0  0  0  0  0  0  0
   35.4675    2.9338   28.9466 H   0  0  0  0  0  0  0  0  0  0  0  0
   36.0261    2.5450   27.3221 H   0  0  0  0  0  0  0  0  0  0  0  0
   37.1893    2.8354   28.6086 H   0  0  0  0  0  0  0  0  0  0  0  0
   36.4743    0.8209   29.8034 H   0  0  0  0  0  0  0  0  0  0  0  0
   37.2912   -0.9485   28.2519 H   0  0  0  0  0  0  0  0  0  0  0  0
   38.2859    0.4986   28.1842 H   0  0  0  0  0  0  0  0  0  0  0  0
   37.1382    0.1638   26.8951 H   0  0  0  0  0  0  0  0  0  0  0  0
   35.0094   -1.0481   30.2689 H   0  0  0  0  0  0  0  0  0  0  0  0
   32.8017   -2.0465   29.9947 H   0  0  0  0  0  0  0  0  0  0  0  0
   32.1209    0.4124   26.5311 H   0  0  0  0  0  0  0  0  0  0  0  0
   34.3235    1.4214   26.8176 H   0  0  0  0  0  0  0  0  0  0  0  0
   30.8040   -1.7777   30.1349 H   0  0  0  0  0  0  0  0  0  0  0  0
   29.5980   -0.7303   29.4458 H   0  0  0  0  0  0  0  0  0  0  0  0
   29.9046   -3.7719   29.1321 H   0  0  0  0  0  0  0  0  0  0  0  0
   28.6404   -2.9488   30.0111 H   0  0  0  0  0  0  0  0  0  0  0  0
   26.9023   -4.0921   28.6406 H   0  0  0  0  0  0  0  0  0  0  0  0
   24.5615   -3.6589   26.2862 H   0  0  0  0  0  0  0  0  0  0  0  0
   26.3373   -2.7539   24.6175 H   0  0  0  0  0  0  0  0  0  0  0  0
   28.4368   -1.5123   24.7351 H   0  0  0  0  0  0  0  0  0  0  0  0
   29.2692    0.4866   25.8590 H   0  0  0  0  0  0  0  0  0  0  0  0
   30.6490    0.9277   26.8430 H   0  0  0  0  0  0  0  0  0  0  0  0
   29.1333    0.4986   27.6017 H   0  0  0  0  0  0  0  0  0  0  0  0
   30.3175   -0.1473   24.2169 H   0  0  0  0  0  0  0  0  0  0  0  0
   31.6866   -0.8278   22.3378 H   0  0  0  0  0  0  0  0  0  0  0  0
   34.7760   -4.1804   22.8546 H   0  0  0  0  0  0  0  0  0  0  0  0
   33.2239   -4.7892   22.3077 H   0  0  0  0  0  0  0  0  0  0  0  0
   35.1068   -5.1272   20.5729 H   0  0  0  0  0  0  0  0  0  0  0  0
   33.7281   -4.1784   19.9716 H   0  0  0  0  0  0  0  0  0  0  0  0
   35.9329   -2.5184   22.3380 H   0  0  0  0  0  0  0  0  0  0  0  0
   37.0356   -3.7208   21.6033 H   0  0  0  0  0  0  0  0  0  0  0  0
   38.1834   -1.4752   21.8090 H   0  0  0  0  0  0  0  0  0  0  0  0
   38.0764   -2.0400   20.1625 H   0  0  0  0  0  0  0  0  0  0  0  0
   36.2790    0.0505   21.4900 H   0  0  0  0  0  0  0  0  0  0  0  0
   37.4633    0.3471   20.2438 H   0  0  0  0  0  0  0  0  0  0  0  0
   35.1292    0.2683   19.3269 H   0  0  0  0  0  0  0  0  0  0  0  0
   36.1557   -0.9374   18.5969 H   0  0  0  0  0  0  0  0  0  0  0  0
   34.0295   -1.9907   19.1255 H   0  0  0  0  0  0  0  0  0  0  0  0
   34.1009   -1.4833   20.8394 H   0  0  0  0  0  0  0  0  0  0  0  0
   33.4604   -3.9273   24.7353 H   0  0  0  0  0  0  0  0  0  0  0  0
   32.1033   -3.2459   26.6244 H   0  0  0  0  0  0  0  0  0  0  0  0
   36.0012   -3.3224   19.4824 H   0  0  0  0  0  0  0  0  0  0  0  0
  1  2  1  0  0  0  0
  1 37  1  0  0  0  0
  1 38  1  0  0  0  0
  1 39  1  0  0  0  0
  2  3  1  0  0  0  0
  2  4  1  0  0  0  0
  2 40  1  0  0  0  0
  3 41  1  0  0  0  0
  3 42  1  0  0  0  0
  3 43  1  0  0  0  0
  4  9  2  0  0  0  0
  4  5  1  0  0  0  0
  5  6  2  0  0  0  0
  5 44  1  0  0  0  0
  6  7  1  0  0  0  0
  6 45  1  0  0  0  0
  7  8  2  0  0  0  0
  7 10  1  0  0  0  0
  8  9  1  0  0  0  0
  8 46  1  0  0  0  0
  9 47  1  0  0  0  0
 10 20  1  0  0  0  0
 10 11  1  0  0  0  0
 11 12  1  0  0  0  0
 11 48  1  0  0  0  0
 11 49  1  0  0  0  0
 12 13  1  0  0  0  0
 12 50  1  0  0  0  0
 12 51  1  0  0  0  0
 13 19  2  0  0  0  0
 13 14  1  0  0  0  0
 14 15  2  0  0  0  0
 14 52  1  0  0  0  0
 15 16  1  0  0  0  0
 15 17  1  0  0  0  0
 16 53  1  0  0  0  0
 17 18  2  0  0  0  0
 17 54  1  0  0  0  0
 18 19  1  0  0  0  0
 18 55  1  0  0  0  0
 19 20  1  0  0  0  0
 20 21  1  6  0  0  0
 20 22  1  0  0  0  0
 21 56  1  0  0  0  0
 21 57  1  0  0  0  0
 21 58  1  0  0  0  0
 22 36  2  0  0  0  0
 22 23  1  0  0  0  0
 23 24  2  0  0  0  0
 23 59  1  0  0  0  0
 24 25  1  0  0  0  0
 24 60  1  0  0  0  0
 25 26  1  0  0  0  0
 25 35  2  0  0  0  0
 26 27  1  0  0  0  0
 27 28  1  0  0  0  0
 27 61  1  0  0  0  0
 27 62  1  0  0  0  0
 28 29  1  0  0  0  0
 28 63  1  0  0  0  0
 28 64  1  0  0  0  0
 29 34  1  0  0  0  0
 29 30  1  0  0  0  0
 29 77  1  0  0  0  0
 30 31  1  0  0  0  0
 30 65  1  0  0  0  0
 30 66  1  0  0  0  0
 31 32  1  0  0  0  0
 31 67  1  0  0  0  0
 31 68  1  0  0  0  0
 32 33  1  0  0  0  0
 32 69  1  0  0  0  0
 32 70  1  0  0  0  0
 33 34  1  0  0  0  0
 33 71  1  0  0  0  0
 33 72  1  0  0  0  0
 34 73  1  0  0  0  0
 34 74  1  0  0  0  0
 35 36  1  0  0  0  0
 35 75  1  0  0  0  0
 36 76  1  0  0  0  0
M  CHG  1  29   1
M  END
>  <OLD_LIGAND_DESCRIPTION>
CHEMBL100231

>  <SCORE_NORM_WEIGHT>
-0.0895

>  <close_atoms>
53:0.8271, 16:1.6642, 54:2.3115, 15:2.4152

>  <SCORE_RB_PEN>
-27.491

>  <sybyl>
1:C.3, 2:C.3, 3:C.3, 4:C.ar, 5:C.ar, 6:C.ar, 7:C.ar, 8:C.ar, 9:C.ar, 
10:N.pl3, 11:C.3, 12:C.3, 13:C.ar, 14:C.ar, 15:C.ar, 16:O.3, 17:C.ar, 
18:C.ar, 19:C.ar, 20:C.3, 21:C.3, 22:C.ar, 23:C.ar, 24:C.ar, 25:C.ar, 
26:O.3, 27:C.3, 28:C.3, 29:N.4, 30:C.3, 31:C.3, 32:C.3, 33:C.3, 34:C.3, 
35:C.ar, 36:C.ar, 37:H, 38:H, 39:H, 40:H, 41:H, 42:H, 43:H, 44:H, 45:H, 
46:H, 47:H, 48:H, 49:H, 50:H, 51:H, 52:H, 53:H, 54:H, 55:H, 56:H, 57:H, 
58:H, 59:H, 60:H, 61:H, 62:H, 63:H, 64:H, 65:H, 66:H, 67:H, 68:H, 69:H, 
70:H, 71:H, 72:H, 73:H, 74:H, 75:H, 76:H, 77:H

>  <TOTAL_SCORE>
-43.491

>  <STANDARD_VALUE>
71

>  <atom_types>
1:C, 2:C, 3:C, 4:C, 5:C, 6:C, 7:C, 8:C, 9:C, 10:N, 11:C, 12:C, 13:C, 14:C
, 15:C, 16:O, 17:C, 18:C, 19:C, 20:C, 21:C, 22:C, 23:C, 24:C, 25:C, 26:O,
27:C, 28:C, 29:N, 30:C, 31:C, 32:C, 33:C, 34:C, 35:C, 36:C, 37:H, 38:H,
39:H, 40:H, 41:H, 42:H, 43:H, 44:H, 45:H, 46:H, 47:H, 48:H, 49:H, 50:H,
51:H, 52:H, 53:H, 54:H, 55:H, 56:H, 57:H, 58:H, 59:H, 60:H, 61:H, 62:H,
63:H, 64:H, 65:H, 66:H, 67:H, 68:H, 69:H, 70:H, 71:H, 72:H, 73:H, 74:H,
75:H, 76:H, 77:H

>  <hydtest>
53:H, 54:H

>  <close_types>
53:H, 16:O, 54:H, 15:C

>  <SCORE_RB_PEN_NORM_CRT_HEVATOMS>
-8.3257

>  <SCORE_NORM_CRT_WEIGHT>
-5.5329

>  <SCORE_NORM_CRT_HEVATOMS>
-13.1714

>  <EVAL>
3290678

>  <TIME>
13.8456

>  <SCORE_NORM_CONTACT>
-1.1445

>  <SCORE_NORM_HEVATOMS>
-1.2081

>  <close_atom_nums>
53, 16, 54, 15

>  <oxytest>
16:O.3

>  <glutadist>
53:0.8271, 16:1.6642, 54:2.3115, 15:2.4152, 17:2.6607, 14:3.6754,18:3.9983
, 52:4.0828, 55:4.574, 13:4.7541, 19:4.9034, 12:6.1233, 51:6.198 ,
56:6.2393, 20:6.3895, 58:6.4548, 21:6.6385, 50:6.6391, 59:6.9175,22:6.9717
, 49:7.0272, 11:7.1124, 23:7.1765, 10:7.3927, 36:7.7098,57:7.7163,
76:7.8618, 24:8.0522, 48:8.0694, 60:8.4293, 35:8.5283,25:8.6931, 46:8.695
, 7:8.739, 75:9.2123, 8:9.2515, 62:9.6166, 45:9.6466,26:9.7064, 6:9.7653,
27:10.3017, 9:10.638, 61:10.8541, 64:11.0026,74:11.0315, 5:11.0887,
47:11.1344, 28:11.3781, 4:11.4909, 73:11.7451,44:11.891, 34:11.9067,
63:12.0465, 65:12.0939, 29:12.3649, 30:12.885,71:12.9978, 2:13.0007,
69:13.0853, 33:13.1457, 77:13.1905, 38:13.2028,37:13.2096, 66:13.3424,
43:13.349, 41:13.4566, 1:13.487, 40:13.5138,3:13.6275, 32:13.7073,
72:13.9556, 31:14.0372, 67:14.4935, 39:14.5777,70:14.6567, 42:14.7109,
68:14.8504

$$$$
CHEMBL1082864
OpenBabel09101914563D_sdfconf

 71 76  0  0  1  0  0  0  0  0999 V2000
   25.4521   -3.9103   27.6291 C   0  0  0  0  0  0  0  0  0  0  0  0
   25.4818   -2.5707   27.1484 O   0  0  0  0  0  0  0  0  0  0  0  0
   26.5623   -1.7686   27.4612 C   0  0  0  0  0  0  0  0  0  0  0  0
   26.5004   -0.3738   27.6160 C   0  0  0  0  0  0  0  0  0  0  0  0
   27.6429    0.3610   27.9371 C   0  0  0  0  0  0  0  0  0  0  0  0
   28.8764   -0.2789   28.1250 C   0  0  0  0  0  0  0  0  0  0  0  0
   30.1490    0.4278   28.4220 C   0  0  0  0  0  0  0  0  0  0  0  0
   31.3226   -0.2193   28.2101 C   0  0  0  0  0  0  0  0  0  0  0  0
   31.3168   -1.6743   27.7024 C   0  0  1  0  0  0  0  0  0  0  0  0
   30.1135   -2.3661   28.0922 O   0  0  0  0  0  0  0  0  0  0  0  0
   28.9325   -1.6672   27.9355 C   0  0  0  0  0  0  0  0  0  0  0  0
   27.7926   -2.4057   27.6246 C   0  0  0  0  0  0  0  0  0  0  0  0
   31.5920   -1.8592   26.2069 C   0  0  0  0  0  0  0  0  0  0  0  0
   32.3754   -2.9317   25.7737 C   0  0  0  0  0  0  0  0  0  0  0  0
   32.6221   -3.1141   24.4161 C   0  0  0  0  0  0  0  0  0  0  0  0
   32.0889   -2.2352   23.4732 C   0  0  0  0  0  0  0  0  0  0  0  0
   32.3843   -2.4986   22.1495 O   0  0  0  0  0  0  0  0  0  0  0  0
   33.0792   -3.6977   21.8116 C   0  0  0  0  0  0  0  0  0  0  0  0
   34.6001   -3.4632   21.8854 C   0  0  0  0  0  0  0  0  0  0  0  0
   35.0517   -2.2880   20.9815 N   0  3  0  0  0  0  0  0  0  0  0  0
   34.7321   -2.6241   19.5054 C   0  0  0  0  0  0  0  0  0  0  0  0
   35.1105   -1.4199   18.6258 C   0  0  0  0  0  0  0  0  0  0  0  0
   36.5848   -1.0212   18.8056 C   0  0  0  0  0  0  0  0  0  0  0  0
   36.9246   -0.7664   20.2835 C   0  0  0  0  0  0  0  0  0  0  0  0
   36.5534   -1.9638   21.1759 C   0  0  0  0  0  0  0  0  0  0  0  0
   31.3003   -1.1594   23.9092 C   0  0  0  0  0  0  0  0  0  0  0  0
   31.0528   -0.9763   25.2664 C   0  0  0  0  0  0  0  0  0  0  0  0
   32.6290    0.3918   28.5835 C   0  0  0  0  0  0  0  0  0  0  0  0
   33.7068    0.3444   27.6886 C   0  0  0  0  0  0  0  0  0  0  0  0
   34.9323    0.9239   28.0114 C   0  0  0  0  0  0  0  0  0  0  0  0
   35.0990    1.5616   29.2379 C   0  0  0  0  0  0  0  0  0  0  0  0
   36.3048    2.1260   29.5586 O   0  0  0  0  0  0  0  0  0  0  0  0
   34.0373    1.6202   30.1384 C   0  0  0  0  0  0  0  0  0  0  0  0
   32.8028    1.0497   29.8199 C   0  0  0  0  0  0  0  0  0  0  0  0
   31.7905    1.0864   30.7512 O   0  0  0  0  0  0  0  0  0  0  0  0
   30.6511    1.8986   30.4627 C   0  0  0  0  0  0  0  0  0  0  0  0
   30.1209    1.8387   29.0161 C   0  0  0  0  0  0  0  0  0  0  0  0
   32.1111   -2.1983   28.2375 H   0  0  0  0  0  0  0  0  0  0  0  0
   24.5381   -4.3960   27.2873 H   0  0  0  0  0  0  0  0  0  0  0  0
   25.4557   -3.9440   28.7197 H   0  0  0  0  0  0  0  0  0  0  0  0
   26.2950   -4.4902   27.2500 H   0  0  0  0  0  0  0  0  0  0  0  0
   25.5724    0.1614   27.4844 H   0  0  0  0  0  0  0  0  0  0  0  0
   27.5380    1.4308   28.0174 H   0  0  0  0  0  0  0  0  0  0  0  0
   27.8639   -3.4768   27.5039 H   0  0  0  0  0  0  0  0  0  0  0  0
   32.7955   -3.6271   26.4860 H   0  0  0  0  0  0  0  0  0  0  0  0
   33.2304   -3.9470   24.0940 H   0  0  0  0  0  0  0  0  0  0  0  0
   32.7987   -4.5122   22.4811 H   0  0  0  0  0  0  0  0  0  0  0  0
   32.8119   -4.0092   20.8005 H   0  0  0  0  0  0  0  0  0  0  0  0
   34.9450   -3.2388   22.8964 H   0  0  0  0  0  0  0  0  0  0  0  0
   35.1332   -4.3387   21.5108 H   0  0  0  0  0  0  0  0  0  0  0  0
   35.2822   -3.5302   19.2453 H   0  0  0  0  0  0  0  0  0  0  0  0
   33.6584   -2.8076   19.4474 H   0  0  0  0  0  0  0  0  0  0  0  0
   34.9184   -1.6566   17.5785 H   0  0  0  0  0  0  0  0  0  0  0  0
   34.4664   -0.5732   18.8685 H   0  0  0  0  0  0  0  0  0  0  0  0
   37.2277   -1.8110   18.4136 H   0  0  0  0  0  0  0  0  0  0  0  0
   36.8038   -0.1306   18.2149 H   0  0  0  0  0  0  0  0  0  0  0  0
   37.9890   -0.5508   20.3849 H   0  0  0  0  0  0  0  0  0  0  0  0
   36.4006    0.1245   20.6339 H   0  0  0  0  0  0  0  0  0  0  0  0
   36.6956   -1.6929   22.2219 H   0  0  0  0  0  0  0  0  0  0  0  0
   37.1206   -2.8657   20.9392 H   0  0  0  0  0  0  0  0  0  0  0  0
   30.8706   -0.4560   23.2128 H   0  0  0  0  0  0  0  0  0  0  0  0
   30.4396   -0.1451   25.5814 H   0  0  0  0  0  0  0  0  0  0  0  0
   33.6026   -0.1357   26.7273 H   0  0  0  0  0  0  0  0  0  0  0  0
   35.7500    0.8758   27.3068 H   0  0  0  0  0  0  0  0  0  0  0  0
   36.4689    2.9494   29.0933 H   0  0  0  0  0  0  0  0  0  0  0  0
   34.1661    2.1078   31.0938 H   0  0  0  0  0  0  0  0  0  0  0  0
   29.8606    1.5871   31.1462 H   0  0  0  0  0  0  0  0  0  0  0  0
   30.8890    2.9348   30.7077 H   0  0  0  0  0  0  0  0  0  0  0  0
   30.7524    2.4648   28.3835 H   0  0  0  0  0  0  0  0  0  0  0  0
   29.1437    2.3118   28.9761 H   0  0  0  0  0  0  0  0  0  0  0  0
   34.5119   -1.4736   21.2399 H   0  0  0  0  0  0  0  0  0  0  0  0
  1  2  1  0  0  0  0
  1 39  1  0  0  0  0
  1 40  1  0  0  0  0
  1 41  1  0  0  0  0
  2  3  1  0  0  0  0
  3 12  2  0  0  0  0
  3  4  1  0  0  0  0
  4  5  2  0  0  0  0
  4 42  1  0  0  0  0
  5  6  1  0  0  0  0
  5 43  1  0  0  0  0
  6 11  2  0  0  0  0
  6  7  1  0  0  0  0
  7 37  1  0  0  0  0
  7  8  2  0  0  0  0
  8  9  1  0  0  0  0
  8 28  1  0  0  0  0
  9 38  1  1  0  0  0
  9 10  1  0  0  0  0
  9 13  1  0  0  0  0
 10 11  1  0  0  0  0
 11 12  1  0  0  0  0
 12 44  1  0  0  0  0
 13 27  2  0  0  0  0
 13 14  1  0  0  0  0
 14 15  2  0  0  0  0
 14 45  1  0  0  0  0
 15 16  1  0  0  0  0
 15 46  1  0  0  0  0
 16 17  1  0  0  0  0
 16 26  2  0  0  0  0
 17 18  1  0  0  0  0
 18 19  1  0  0  0  0
 18 47  1  0  0  0  0
 18 48  1  0  0  0  0
 19 20  1  0  0  0  0
 19 49  1  0  0  0  0
 19 50  1  0  0  0  0
 20 25  1  0  0  0  0
 20 21  1  0  0  0  0
 20 71  1  0  0  0  0
 21 22  1  0  0  0  0
 21 51  1  0  0  0  0
 21 52  1  0  0  0  0
 22 23  1  0  0  0  0
 22 53  1  0  0  0  0
 22 54  1  0  0  0  0
 23 24  1  0  0  0  0
 23 55  1  0  0  0  0
 23 56  1  0  0  0  0
 24 25  1  0  0  0  0
 24 57  1  0  0  0  0
 24 58  1  0  0  0  0
 25 59  1  0  0  0  0
 25 60  1  0  0  0  0
 26 27  1  0  0  0  0
 26 61  1  0  0  0  0
 27 62  1  0  0  0  0
 28 34  2  0  0  0  0
 28 29  1  0  0  0  0
 29 30  2  0  0  0  0
 29 63  1  0  0  0  0
 30 31  1  0  0  0  0
 30 64  1  0  0  0  0
 31 32  1  0  0  0  0
 31 33  2  0  0  0  0
 32 65  1  0  0  0  0
 33 34  1  0  0  0  0
 33 66  1  0  0  0  0
 34 35  1  0  0  0  0
 35 36  1  0  0  0  0
 36 37  1  0  0  0  0
 36 67  1  0  0  0  0
 36 68  1  0  0  0  0
 37 69  1  0  0  0  0
 37 70  1  0  0  0  0
M  CHG  1  20   1
M  END
>  <OLD_LIGAND_DESCRIPTION>
CHEMBL1082864

>  <SCORE_NORM_WEIGHT>
-0.1506

>  <close_atoms>
39:2.0386, 2:2.0782, 1:2.4181

>  <SCORE_RB_PEN>
-61.4079

>  <sybyl>
1:C.3, 2:O.3, 3:C.ar, 4:C.ar, 5:C.ar, 6:C.ar, 7:C.2, 8:C.2, 9:C.3, 10:O.3
, 11:C.ar, 12:C.ar, 13:C.ar, 14:C.ar, 15:C.ar, 16:C.ar, 17:O.3, 18:C.3, 
19:C.3, 20:N.4, 21:C.3, 22:C.3, 23:C.3, 24:C.3, 25:C.3, 26:C.ar, 27:C.ar, 
28:C.ar, 29:C.ar, 30:C.ar, 31:C.ar, 32:O.3, 33:C.ar, 34:C.ar, 35:O.3, 
36:C.3, 37:C.3, 38:H, 39:H, 40:H, 41:H, 42:H, 43:H, 44:H, 45:H, 46:H, 47:H
, 48:H, 49:H, 50:H, 51:H, 52:H, 53:H, 54:H, 55:H, 56:H, 57:H, 58:H, 59:H, 
60:H, 61:H, 62:H, 63:H, 64:H, 65:H, 66:H, 67:H, 68:H, 69:H, 70:H, 71:H

>  <TOTAL_SCORE>
-75.4079

>  <STANDARD_VALUE>
150

>  <atom_types>
1:C, 2:O, 3:C, 4:C, 5:C, 6:C, 7:C, 8:C, 9:C, 10:O, 11:C, 12:C, 13:C, 14:C
, 15:C, 16:C, 17:O, 18:C, 19:C, 20:N, 21:C, 22:C, 23:C, 24:C, 25:C, 26:C,
27:C, 28:C, 29:C, 30:C, 31:C, 32:O, 33:C, 34:C, 35:O, 36:C, 37:C, 38:H,
39:H, 40:H, 41:H, 42:H, 43:H, 44:H, 45:H, 46:H, 47:H, 48:H, 49:H, 50:H,
51:H, 52:H, 53:H, 54:H, 55:H, 56:H, 57:H, 58:H, 59:H, 60:H, 61:H, 62:H,
63:H, 64:H, 65:H, 66:H, 67:H, 68:H, 69:H, 70:H, 71:H

>  <hydtest>
39:H

>  <close_types>
39:H, 2:O, 1:C

>  <SCORE_RB_PEN_NORM_CRT_HEVATOMS>
-18.4285

>  <SCORE_NORM_CRT_WEIGHT>
-9.497

>  <SCORE_NORM_CRT_HEVATOMS>
-22.6299

>  <EVAL>
2630952

>  <TIME>
10.5424

>  <SCORE_NORM_CONTACT>
-2.0381

>  <SCORE_NORM_HEVATOMS>
-2.0381

>  <close_atom_nums>
39, 2, 1

>  <oxytest>
2:O.3

>  <glutadist>
39:2.0386, 2:2.0782, 1:2.4181, 41:2.8524, 3:3.2998, 40:3.3964, 44:4.0408,
12:4.1292, 42:4.1346, 4:4.1721, 11:5.4316, 5:5.4724, 6:6.0287, 43:6.2127,
10:6.3871, 62:6.8893, 27:7.1361, 13:7.4468, 7:7.479, 9:7.4945, 26:7.4986,
61:7.5315, 14:8.0754, 8:8.0914, 16:8.1305, 70:8.137, 38:8.3101, 15:8.3964
, 37:8.474, 45:8.5393, 17:8.8124, 46:9.0688, 69:9.0789, 47:9.1223,
67:9.2448, 36:9.5328, 18:9.5573, 28:9.5772, 48:9.7846, 63:9.879,35:10.0871
, 29:10.2914, 68:10.403, 34:10.4332, 19:10.938, 49:10.9709,52:11.1963,
71:11.2384, 50:11.6138, 30:11.6813, 20:11.7314, 33:11.8076,21:12.0866,
64:12.2953, 31:12.3793, 54:12.4785, 66:12.5128, 51:12.6768,59:12.9344,
22:12.9865, 25:13.0822, 53:13.3937, 58:13.5057, 60:13.6353,32:13.7462,
24:13.916, 65:14.1082, 23:14.2073, 56:14.8482, 55:14.8511,57:14.89

$$$$
CHEMBL1083881
OpenBabel09101914563D_sdfconf

 27 29  0  0  0  0  0  0  0  0999 V2000
   25.2837   -2.4685   27.7342 O   0  0  0  0  0  0  0  0  0  0  0  0
   26.5899   -2.1099   27.9369 C   0  0  0  0  0  0  0  0  0  0  0  0
   26.9103   -0.7750   28.1836 C   0  0  0  0  0  0  0  0  0  0  0  0
   28.2379   -0.4095   28.3897 C   0  0  0  0  0  0  0  0  0  0  0  0
   29.2388   -1.3860   28.3471 C   0  0  0  0  0  0  0  0  0  0  0  0
   28.9154   -2.7242   28.0995 C   0  0  0  0  0  0  0  0  0  0  0  0
   27.5864   -3.0843   27.8941 C   0  0  0  0  0  0  0  0  0  0  0  0
   30.5786   -1.0203   28.5541 N   0  0  0  0  0  0  0  0  0  0  0  0
   30.9526    0.1027   29.2299 C   0  0  0  0  0  0  0  0  0  0  0  0
   30.2135    0.9425   29.7465 O   0  0  0  0  0  0  0  0  0  0  0  0
   32.4367    0.1000   29.2122 C   0  0  0  0  0  0  0  0  0  0  0  0
   33.3603    0.9995   29.7465 C   0  0  0  0  0  0  0  0  0  0  0  0
   34.7242    0.7397   29.5740 C   0  0  0  0  0  0  0  0  0  0  0  0
   35.1438   -0.4021   28.8784 C   0  0  0  0  0  0  0  0  0  0  0  0
   37.0020   -0.7442   28.6502 Br  0  0  0  0  0  0  0  0  0  0  0  0
   34.2013   -1.2920   28.3506 C   0  0  0  0  0  0  0  0  0  0  0  0
   32.8457   -1.0146   28.5332 C   0  0  0  0  0  0  0  0  0  0  0  0
   31.6338   -1.7532   28.0993 C   0  0  0  0  0  0  0  0  0  0  0  0
   31.5898   -2.8071   27.4623 O   0  0  0  0  0  0  0  0  0  0  0  0
   25.1071   -2.7467   26.8328 H   0  0  0  0  0  0  0  0  0  0  0  0
   26.1361   -0.0225   28.2161 H   0  0  0  0  0  0  0  0  0  0  0  0
   28.4859    0.6248   28.5808 H   0  0  0  0  0  0  0  0  0  0  0  0
   29.6873   -3.4798   28.0662 H   0  0  0  0  0  0  0  0  0  0  0  0
   27.3331   -4.1169   27.7026 H   0  0  0  0  0  0  0  0  0  0  0  0
   33.0432    1.8815   30.2836 H   0  0  0  0  0  0  0  0  0  0  0  0
   35.4552    1.4237   29.9794 H   0  0  0  0  0  0  0  0  0  0  0  0
   34.5281   -2.1714   27.8148 H   0  0  0  0  0  0  0  0  0  0  0  0
  1  2  1  0  0  0  0
  1 20  1  0  0  0  0
  2  7  2  0  0  0  0
  2  3  1  0  0  0  0
  3  4  2  0  0  0  0
  3 21  1  0  0  0  0
  4  5  1  0  0  0  0
  4 22  1  0  0  0  0
  5  6  2  0  0  0  0
  5  8  1  0  0  0  0
  6  7  1  0  0  0  0
  6 23  1  0  0  0  0
  7 24  1  0  0  0  0
  8 18  1  0  0  0  0
  8  9  1  0  0  0  0
  9 10  2  0  0  0  0
  9 11  1  0  0  0  0
 11 17  2  0  0  0  0
 11 12  1  0  0  0  0
 12 13  2  0  0  0  0
 12 25  1  0  0  0  0
 13 14  1  0  0  0  0
 13 26  1  0  0  0  0
 14 15  1  0  0  0  0
 14 16  2  0  0  0  0
 16 17  1  0  0  0  0
 16 27  1  0  0  0  0
 17 18  1  0  0  0  0
 18 19  2  0  0  0  0
M  END
>  <OLD_LIGAND_DESCRIPTION>
CHEMBL1083881

>  <SCORE_NORM_WEIGHT>
-0.2124

>  <close_atoms>
20:1.5732, 1:2.4941

>  <SCORE_RB_PEN>
-63.5674

>  <sybyl>
1:O.3, 2:C.ar, 3:C.ar, 4:C.ar, 5:C.ar, 6:C.ar, 7:C.ar, 8:N.am, 9:C.2, 
10:O.2, 11:C.ar, 12:C.ar, 13:C.ar, 14:C.ar, 15:Br, 16:C.ar, 17:C.ar, 
18:C.2, 19:O.2, 20:H, 21:H, 22:H, 23:H, 24:H, 25:H, 26:H, 27:H

>  <TOTAL_SCORE>
-67.5674

>  <STANDARD_VALUE>
7980

>  <atom_types>
1:O, 2:C, 3:C, 4:C, 5:C, 6:C, 7:C, 8:N, 9:C, 10:O, 11:C, 12:C, 13:C, 14:C
, 15:Br, 16:C, 17:C, 18:C, 19:O, 20:H, 21:H, 22:H, 23:H, 24:H, 25:H, 26:H
, 27:H

>  <hydtest>
20:H

>  <close_types>
20:H, 1:O

>  <SCORE_RB_PEN_NORM_CRT_HEVATOMS>
-23.8223

>  <SCORE_NORM_CRT_WEIGHT>
-9.8979

>  <SCORE_NORM_CRT_HEVATOMS>
-25.3213

>  <EVAL>
826780

>  <TIME>
1.4281

>  <SCORE_NORM_CONTACT>
-3.3784

>  <SCORE_NORM_HEVATOMS>
-3.5562

>  <close_atom_nums>
20, 1

>  <oxytest>
1:O.3

>  <glutadist>
20:1.5732, 1:2.4941, 2:3.4783, 24:3.7797, 7:4.0107, 3:4.4512, 21:4.5725,
6:5.2752, 4:5.6182, 23:5.9231, 5:5.9599, 22:6.4582, 8:7.2961, 19:7.5322,
18:7.8928, 9:8.2996, 10:8.3691, 17:9.3112, 11:9.5213, 16:10.4619,
27:10.5172, 12:10.8436, 25:11.1823, 14:11.6844, 13:11.8561, 26:12.8725,
15:13.3016

$$$$
CHEMBL1085668
OpenBabel09101914563D_sdfconf

 61 65  0  0  1  0  0  0  0  0999 V2000
   31.8337   -3.2473   17.9378 C   0  0  0  0  0  0  0  0  0  0  0  0
   31.8610   -3.7073   19.4082 N   0  3  0  0  0  0  0  0  0  0  0  0
   30.6761   -3.1093   20.1940 C   0  0  0  0  0  0  0  0  0  0  0  0
   33.2364   -3.4276   20.0609 C   0  0  0  0  0  0  0  0  0  0  0  0
   33.1879   -3.5824   21.5925 C   0  0  0  0  0  0  0  0  0  0  0  0
   32.4925   -2.4784   22.1687 O   0  0  0  0  0  0  0  0  0  0  0  0
   32.2215   -2.4786   23.5234 C   0  0  0  0  0  0  0  0  0  0  0  0
   31.5356   -1.3701   24.0203 C   0  0  0  0  0  0  0  0  0  0  0  0
   31.2334   -1.2738   25.3753 C   0  0  0  0  0  0  0  0  0  0  0  0
   31.6147   -2.2918   26.2535 C   0  0  0  0  0  0  0  0  0  0  0  0
   32.2887   -3.4118   25.7597 C   0  0  0  0  0  0  0  0  0  0  0  0
   32.5917   -3.5065   24.4043 C   0  0  0  0  0  0  0  0  0  0  0  0
   31.3089   -2.1797   27.7487 C   0  0  2  0  0  0  0  0  0  0  0  0
   30.1246   -2.9205   28.1118 O   0  0  0  0  0  0  0  0  0  0  0  0
   28.9211   -2.2423   28.0901 C   0  0  0  0  0  0  0  0  0  0  0  0
   27.7741   -2.9982   27.8510 C   0  0  0  0  0  0  0  0  0  0  0  0
   26.5282   -2.3733   27.8339 C   0  0  0  0  0  0  0  0  0  0  0  0
   25.3967   -3.1066   27.5945 O   0  0  0  0  0  0  0  0  0  0  0  0
   26.4355   -0.9990   28.0539 C   0  0  0  0  0  0  0  0  0  0  0  0
   27.5857   -0.2483   28.3023 C   0  0  0  0  0  0  0  0  0  0  0  0
   28.8454   -0.8655   28.3479 C   0  0  0  0  0  0  0  0  0  0  0  0
   30.1122   -0.1270   28.5570 C   0  0  0  0  0  0  0  0  0  0  0  0
   31.2910   -0.7348   28.2800 C   0  0  0  0  0  0  0  0  0  0  0  0
   32.5753    0.0237   28.3074 C   0  0  0  0  0  0  0  0  0  0  0  0
   33.7180   -0.5515   28.8801 C   0  0  0  0  0  0  0  0  0  0  0  0
   34.9255    0.1430   28.9227 C   0  0  0  0  0  0  0  0  0  0  0  0
   35.0087    1.4285   28.3941 C   0  0  0  0  0  0  0  0  0  0  0  0
   36.1960    2.1097   28.4308 O   0  0  0  0  0  0  0  0  0  0  0  0
   33.8811    2.0189   27.8277 C   0  0  0  0  0  0  0  0  0  0  0  0
   32.6638    1.3356   27.7887 C   0  0  0  0  0  0  0  0  0  0  0  0
   31.5813    1.9427   27.1901 O   0  0  0  0  0  0  0  0  0  0  0  0
   30.4924    2.3381   28.0307 C   0  0  0  0  0  0  0  0  0  0  0  0
   30.0749    1.3041   29.0929 C   0  0  0  0  0  0  0  0  0  0  0  0
   32.0987   -2.7161   28.2743 H   0  0  0  0  0  0  0  0  0  0  0  0
   31.9700   -2.1648   17.9239 H   0  0  0  0  0  0  0  0  0  0  0  0
   30.8665   -3.5372   17.5250 H   0  0  0  0  0  0  0  0  0  0  0  0
   32.6437   -3.7627   17.4201 H   0  0  0  0  0  0  0  0  0  0  0  0
   30.8325   -2.0318   20.2652 H   0  0  0  0  0  0  0  0  0  0  0  0
   30.6556   -3.5817   21.1761 H   0  0  0  0  0  0  0  0  0  0  0  0
   29.7658   -3.3466   19.6418 H   0  0  0  0  0  0  0  0  0  0  0  0
   33.9163   -4.1607   19.6238 H   0  0  0  0  0  0  0  0  0  0  0  0
   33.5347   -2.4262   19.7453 H   0  0  0  0  0  0  0  0  0  0  0  0
   32.6821   -4.5153   21.8474 H   0  0  0  0  0  0  0  0  0  0  0  0
   34.2038   -3.6489   21.9856 H   0  0  0  0  0  0  0  0  0  0  0  0
   31.2417   -0.5732   23.3529 H   0  0  0  0  0  0  0  0  0  0  0  0
   30.7118   -0.4010   25.7398 H   0  0  0  0  0  0  0  0  0  0  0  0
   32.5881   -4.2093   26.4240 H   0  0  0  0  0  0  0  0  0  0  0  0
   33.1158   -4.3842   24.0581 H   0  0  0  0  0  0  0  0  0  0  0  0
   27.8529   -4.0616   27.6763 H   0  0  0  0  0  0  0  0  0  0  0  0
   25.1895   -3.1795   26.6602 H   0  0  0  0  0  0  0  0  0  0  0  0
   25.4742   -0.5067   28.0271 H   0  0  0  0  0  0  0  0  0  0  0  0
   27.4740    0.8158   28.4407 H   0  0  0  0  0  0  0  0  0  0  0  0
   33.6801   -1.5426   29.3071 H   0  0  0  0  0  0  0  0  0  0  0  0
   35.7945   -0.3198   29.3678 H   0  0  0  0  0  0  0  0  0  0  0  0
   36.9363    1.5585   28.6943 H   0  0  0  0  0  0  0  0  0  0  0  0
   33.9438    3.0143   27.4127 H   0  0  0  0  0  0  0  0  0  0  0  0
   30.7500    3.2743   28.5280 H   0  0  0  0  0  0  0  0  0  0  0  0
   29.6433    2.5476   27.3795 H   0  0  0  0  0  0  0  0  0  0  0  0
   29.1265    1.5658   29.5589 H   0  0  0  0  0  0  0  0  0  0  0  0
   30.7886    1.3558   29.9171 H   0  0  0  0  0  0  0  0  0  0  0  0
   31.7395   -4.7110   19.4035 H   0  0  0  0  0  0  0  0  0  0  0  0
  1  2  1  0  0  0  0
  1 35  1  0  0  0  0
  1 36  1  0  0  0  0
  1 37  1  0  0  0  0
  2  3  1  0  0  0  0
  2  4  1  0  0  0  0
  2 61  1  0  0  0  0
  3 38  1  0  0  0  0
  3 39  1  0  0  0  0
  3 40  1  0  0  0  0
  4  5  1  0  0  0  0
  4 41  1  0  0  0  0
  4 42  1  0  0  0  0
  5  6  1  0  0  0  0
  5 43  1  0  0  0  0
  5 44  1  0  0  0  0
  6  7  1  0  0  0  0
  7 12  2  0  0  0  0
  7  8  1  0  0  0  0
  8  9  2  0  0  0  0
  8 45  1  0  0  0  0
  9 10  1  0  0  0  0
  9 46  1  0  0  0  0
 10 11  2  0  0  0  0
 10 13  1  0  0  0  0
 11 12  1  0  0  0  0
 11 47  1  0  0  0  0
 12 48  1  0  0  0  0
 13 34  1  1  0  0  0
 13 23  1  0  0  0  0
 13 14  1  0  0  0  0
 14 15  1  0  0  0  0
 15 21  2  0  0  0  0
 15 16  1  0  0  0  0
 16 17  2  0  0  0  0
 16 49  1  0  0  0  0
 17 18  1  0  0  0  0
 17 19  1  0  0  0  0
 18 50  1  0  0  0  0
 19 20  2  0  0  0  0
 19 51  1  0  0  0  0
 20 21  1  0  0  0  0
 20 52  1  0  0  0  0
 21 22  1  0  0  0  0
 22 33  1  0  0  0  0
 22 23  2  0  0  0  0
 23 24  1  0  0  0  0
 24 30  2  0  0  0  0
 24 25  1  0  0  0  0
 25 26  2  0  0  0  0
 25 53  1  0  0  0  0
 26 27  1  0  0  0  0
 26 54  1  0  0  0  0
 27 28  1  0  0  0  0
 27 29  2  0  0  0  0
 28 55  1  0  0  0  0
 29 30  1  0  0  0  0
 29 56  1  0  0  0  0
 30 31  1  0  0  0  0
 31 32  1  0  0  0  0
 32 33  1  0  0  0  0
 32 57  1  0  0  0  0
 32 58  1  0  0  0  0
 33 59  1  0  0  0  0
 33 60  1  0  0  0  0
M  CHG  1   2   1
M  END
>  <OLD_LIGAND_DESCRIPTION>
CHEMBL1085668

>  <SCORE_NORM_WEIGHT>
-0.2563

>  <close_atoms>
50:1.3896, 18:2.2875

>  <SCORE_RB_PEN>
-100.423

>  <sybyl>
1:C.3, 2:N.4, 3:C.3, 4:C.3, 5:C.3, 6:O.3, 7:C.ar, 8:C.ar, 9:C.ar, 10:C.ar
, 11:C.ar, 12:C.ar, 13:C.3, 14:O.3, 15:C.ar, 16:C.ar, 17:C.ar, 18:O.3, 
19:C.ar, 20:C.ar, 21:C.ar, 22:C.2, 23:C.2, 24:C.ar, 25:C.ar, 26:C.ar, 
27:C.ar, 28:O.3, 29:C.ar, 30:C.ar, 31:O.3, 32:C.3, 33:C.3, 34:H, 35:H, 
36:H, 37:H, 38:H, 39:H, 40:H, 41:H, 42:H, 43:H, 44:H, 45:H, 46:H, 47:H, 
48:H, 49:H, 50:H, 51:H, 52:H, 53:H, 54:H, 55:H, 56:H, 57:H, 58:H, 59:H, 
60:H, 61:H

>  <TOTAL_SCORE>
-114.423

>  <STANDARD_VALUE>
687

>  <atom_types>
1:C, 2:N, 3:C, 4:C, 5:C, 6:O, 7:C, 8:C, 9:C, 10:C, 11:C, 12:C, 13:C, 14:O
, 15:C, 16:C, 17:C, 18:O, 19:C, 20:C, 21:C, 22:C, 23:C, 24:C, 25:C, 26:C,
27:C, 28:O, 29:C, 30:C, 31:O, 32:C, 33:C, 34:H, 35:H, 36:H, 37:H, 38:H,
39:H, 40:H, 41:H, 42:H, 43:H, 44:H, 45:H, 46:H, 47:H, 48:H, 49:H, 50:H,
51:H, 52:H, 53:H, 54:H, 55:H, 56:H, 57:H, 58:H, 59:H, 60:H, 61:H

>  <hydtest>
50:H

>  <close_types>
50:H, 18:O

>  <SCORE_RB_PEN_NORM_CRT_HEVATOMS>
-31.3084

>  <SCORE_NORM_CRT_WEIGHT>
-14.9706

>  <SCORE_NORM_CRT_HEVATOMS>
-35.6732

>  <EVAL>
2837723

>  <TIME>
10.4116

>  <SCORE_NORM_CONTACT>
-3.1784

>  <SCORE_NORM_HEVATOMS>
-3.4674

>  <close_atom_nums>
50, 18

>  <oxytest>
18:O.3

>  <glutadist>
50:1.3896, 18:2.2875, 17:3.2857, 51:3.8783, 19:3.9796, 16:4.147, 49:4.1833
, 20:5.2286, 15:5.3489, 21:5.8356, 52:5.9157, 14:6.3487, 46:7.0251,
9:7.2142, 22:7.2438, 10:7.4024, 13:7.4079, 8:7.6393, 39:7.7353, 45:7.7739
, 23:7.9057, 59:7.9076, 11:7.9814, 40:8.0716, 58:8.107, 33:8.1615,
7:8.2171, 34:8.2582, 3:8.3473, 12:8.3689, 47:8.3706, 38:8.5135, 32:8.7095
, 6:8.906, 48:9.0048, 60:9.0708, 31:9.1002, 43:9.2521, 24:9.3102,
57:9.6538, 5:9.7408, 2:9.7676, 61:9.7719, 30:9.7988, 53:10.2308,25:10.3361
, 36:10.3968, 4:10.501, 44:10.536, 1:10.7315, 35:10.8954,42:10.9545,
29:11.1713, 41:11.3417, 26:11.6439, 56:11.6566, 37:11.68,27:12.0245,
54:12.4494, 28:13.3605, 55:13.8769

$$$$
CHEMBL1085668
OpenBabel09101914563D_sdfconf

 61 65  0  0  1  0  0  0  0  0999 V2000
   32.3483   -3.0634   18.7765 C   0  0  0  0  0  0  0  0  0  0  0  0
   31.2087   -3.7044   19.5920 N   0  3  0  0  0  0  0  0  0  0  0  0
   29.8348   -3.1890   19.1168 C   0  0  0  0  0  0  0  0  0  0  0  0
   31.4383   -3.5326   21.1131 C   0  0  0  0  0  0  0  0  0  0  0  0
   32.8615   -3.9481   21.5301 C   0  0  0  0  0  0  0  0  0  0  0  0
   32.9633   -3.9649   22.9528 O   0  0  0  0  0  0  0  0  0  0  0  0
   32.5812   -2.8503   23.6742 C   0  0  0  0  0  0  0  0  0  0  0  0
   32.3055   -3.0501   25.0271 C   0  0  0  0  0  0  0  0  0  0  0  0
   31.8968   -1.9896   25.8301 C   0  0  0  0  0  0  0  0  0  0  0  0
   31.7599   -0.7095   25.2862 C   0  0  0  0  0  0  0  0  0  0  0  0
   32.0491   -0.4998   23.9354 C   0  0  0  0  0  0  0  0  0  0  0  0
   32.4565   -1.5616   23.1326 C   0  0  0  0  0  0  0  0  0  0  0  0
   31.2854    0.4555   26.1576 C   0  0  2  0  0  0  0  0  0  0  0  0
   32.2954    1.4789   26.2828 O   0  0  0  0  0  0  0  0  0  0  0  0
   33.1636    1.3851   27.3534 C   0  0  0  0  0  0  0  0  0  0  0  0
   34.4304    1.9445   27.1905 C   0  0  0  0  0  0  0  0  0  0  0  0
   35.3452    1.8964   28.2413 C   0  0  0  0  0  0  0  0  0  0  0  0
   36.5936    2.4383   28.0887 O   0  0  0  0  0  0  0  0  0  0  0  0
   34.9904    1.2896   29.4461 C   0  0  0  0  0  0  0  0  0  0  0  0
   33.7177    0.7397   29.6075 C   0  0  0  0  0  0  0  0  0  0  0  0
   32.7760    0.8015   28.5687 C   0  0  0  0  0  0  0  0  0  0  0  0
   31.4260    0.1975   28.6502 C   0  0  0  0  0  0  0  0  0  0  0  0
   30.7031    0.0273   27.5170 C   0  0  0  0  0  0  0  0  0  0  0  0
   29.4193   -0.7326   27.5276 C   0  0  0  0  0  0  0  0  0  0  0  0
   28.3174   -0.2592   26.8022 C   0  0  0  0  0  0  0  0  0  0  0  0
   27.1070   -0.9498   26.8050 C   0  0  0  0  0  0  0  0  0  0  0  0
   26.9783   -2.1267   27.5378 C   0  0  0  0  0  0  0  0  0  0  0  0
   25.7909   -2.8089   27.5370 O   0  0  0  0  0  0  0  0  0  0  0  0
   28.0607   -2.6083   28.2708 C   0  0  0  0  0  0  0  0  0  0  0  0
   29.2751   -1.9188   28.2828 C   0  0  0  0  0  0  0  0  0  0  0  0
   30.3306   -2.4466   28.9942 O   0  0  0  0  0  0  0  0  0  0  0  0
   30.7616   -1.7431   30.1637 C   0  0  0  0  0  0  0  0  0  0  0  0
   30.8612   -0.2140   30.0096 C   0  0  0  0  0  0  0  0  0  0  0  0
   30.4957    0.9634   25.6042 H   0  0  0  0  0  0  0  0  0  0  0  0
   32.3371   -1.9902   18.9733 H   0  0  0  0  0  0  0  0  0  0  0  0
   32.1579   -3.2824   17.7250 H   0  0  0  0  0  0  0  0  0  0  0  0
   33.2815   -3.5238   19.1032 H   0  0  0  0  0  0  0  0  0  0  0  0
   29.7662   -2.1319   19.3779 H   0  0  0  0  0  0  0  0  0  0  0  0
   29.0668   -3.7803   19.6155 H   0  0  0  0  0  0  0  0  0  0  0  0
   29.7856   -3.3394   18.0376 H   0  0  0  0  0  0  0  0  0  0  0  0
   31.2765   -2.4715   21.3101 H   0  0  0  0  0  0  0  0  0  0  0  0
   30.6627   -4.1145   21.6143 H   0  0  0  0  0  0  0  0  0  0  0  0
   33.0827   -4.9388   21.1292 H   0  0  0  0  0  0  0  0  0  0  0  0
   33.5860   -3.2563   21.0974 H   0  0  0  0  0  0  0  0  0  0  0  0
   32.4006   -4.0361   25.4577 H   0  0  0  0  0  0  0  0  0  0  0  0
   31.6775   -2.1697   26.8723 H   0  0  0  0  0  0  0  0  0  0  0  0
   31.9515    0.4837   23.4994 H   0  0  0  0  0  0  0  0  0  0  0  0
   32.6686   -1.3641   22.0930 H   0  0  0  0  0  0  0  0  0  0  0  0
   34.7011    2.4087   26.2530 H   0  0  0  0  0  0  0  0  0  0  0  0
   37.2969    1.8256   28.3147 H   0  0  0  0  0  0  0  0  0  0  0  0
   35.7002    1.2363   30.2588 H   0  0  0  0  0  0  0  0  0  0  0  0
   33.4920    0.2558   30.5450 H   0  0  0  0  0  0  0  0  0  0  0  0
   28.3852    0.6563   26.2336 H   0  0  0  0  0  0  0  0  0  0  0  0
   26.2706   -0.5676   26.2377 H   0  0  0  0  0  0  0  0  0  0  0  0
   25.4227   -2.9194   26.6575 H   0  0  0  0  0  0  0  0  0  0  0  0
   27.9653   -3.5236   28.8365 H   0  0  0  0  0  0  0  0  0  0  0  0
   30.0837   -1.9740   30.9866 H   0  0  0  0  0  0  0  0  0  0  0  0
   31.7393   -2.1414   30.4363 H   0  0  0  0  0  0  0  0  0  0  0  0
   31.3823    0.2424   30.8495 H   0  0  0  0  0  0  0  0  0  0  0  0
   29.8539    0.2010   30.0766 H   0  0  0  0  0  0  0  0  0  0  0  0
   31.2362   -4.6973   19.4035 H   0  0  0  0  0  0  0  0  0  0  0  0
  1  2  1  0  0  0  0
  1 35  1  0  0  0  0
  1 36  1  0  0  0  0
  1 37  1  0  0  0  0
  2  3  1  0  0  0  0
  2  4  1  0  0  0  0
  2 61  1  0  0  0  0
  3 38  1  0  0  0  0
  3 39  1  0  0  0  0
  3 40  1  0  0  0  0
  4  5  1  0  0  0  0
  4 41  1  0  0  0  0
  4 42  1  0  0  0  0
  5  6  1  0  0  0  0
  5 43  1  0  0  0  0
  5 44  1  0  0  0  0
  6  7  1  0  0  0  0
  7 12  2  0  0  0  0
  7  8  1  0  0  0  0
  8  9  2  0  0  0  0
  8 45  1  0  0  0  0
  9 10  1  0  0  0  0
  9 46  1  0  0  0  0
 10 11  2  0  0  0  0
 10 13  1  0  0  0  0
 11 12  1  0  0  0  0
 11 47  1  0  0  0  0
 12 48  1  0  0  0  0
 13 34  1  6  0  0  0
 13 23  1  0  0  0  0
 13 14  1  0  0  0  0
 14 15  1  0  0  0  0
 15 21  2  0  0  0  0
 15 16  1  0  0  0  0
 16 17  2  0  0  0  0
 16 49  1  0  0  0  0
 17 18  1  0  0  0  0
 17 19  1  0  0  0  0
 18 50  1  0  0  0  0
 19 20  2  0  0  0  0
 19 51  1  0  0  0  0
 20 21  1  0  0  0  0
 20 52  1  0  0  0  0
 21 22  1  0  0  0  0
 22 33  1  0  0  0  0
 22 23  2  0  0  0  0
 23 24  1  0  0  0  0
 24 30  2  0  0  0  0
 24 25  1  0  0  0  0
 25 26  2  0  0  0  0
 25 53  1  0  0  0  0
 26 27  1  0  0  0  0
 26 54  1  0  0  0  0
 27 28  1  0  0  0  0
 27 29  2  0  0  0  0
 28 55  1  0  0  0  0
 29 30  1  0  0  0  0
 29 56  1  0  0  0  0
 30 31  1  0  0  0  0
 31 32  1  0  0  0  0
 32 33  1  0  0  0  0
 32 57  1  0  0  0  0
 32 58  1  0  0  0  0
 33 59  1  0  0  0  0
 33 60  1  0  0  0  0
M  CHG  1   2   1
M  END
>  <OLD_LIGAND_DESCRIPTION>
CHEMBL1085668

>  <SCORE_NORM_WEIGHT>
-0.226

>  <close_atoms>
55:1.5859, 28:2.4931

>  <SCORE_RB_PEN>
-86.8963

>  <sybyl>
1:C.3, 2:N.4, 3:C.3, 4:C.3, 5:C.3, 6:O.3, 7:C.ar, 8:C.ar, 9:C.ar, 10:C.ar
, 11:C.ar, 12:C.ar, 13:C.3, 14:O.3, 15:C.ar, 16:C.ar, 17:C.ar, 18:O.3, 
19:C.ar, 20:C.ar, 21:C.ar, 22:C.2, 23:C.2, 24:C.ar, 25:C.ar, 26:C.ar, 
27:C.ar, 28:O.3, 29:C.ar, 30:C.ar, 31:O.3, 32:C.3, 33:C.3, 34:H, 35:H, 
36:H, 37:H, 38:H, 39:H, 40:H, 41:H, 42:H, 43:H, 44:H, 45:H, 46:H, 47:H, 
48:H, 49:H, 50:H, 51:H, 52:H, 53:H, 54:H, 55:H, 56:H, 57:H, 58:H, 59:H, 
60:H, 61:H

>  <TOTAL_SCORE>
-100.896

>  <STANDARD_VALUE>
687

>  <atom_types>
1:C, 2:N, 3:C, 4:C, 5:C, 6:O, 7:C, 8:C, 9:C, 10:C, 11:C, 12:C, 13:C, 14:O
, 15:C, 16:C, 17:C, 18:O, 19:C, 20:C, 21:C, 22:C, 23:C, 24:C, 25:C, 26:C,
27:C, 28:O, 29:C, 30:C, 31:O, 32:C, 33:C, 34:H, 35:H, 36:H, 37:H, 38:H,
39:H, 40:H, 41:H, 42:H, 43:H, 44:H, 45:H, 46:H, 47:H, 48:H, 49:H, 50:H,
51:H, 52:H, 53:H, 54:H, 55:H, 56:H, 57:H, 58:H, 59:H, 60:H, 61:H

>  <hydtest>
55:H

>  <close_types>
55:H, 28:O

>  <SCORE_RB_PEN_NORM_CRT_HEVATOMS>
-27.0913

>  <SCORE_NORM_CRT_WEIGHT>
-13.2008

>  <SCORE_NORM_CRT_HEVATOMS>
-31.456

>  <EVAL>
2837723

>  <TIME>
10.4116

>  <SCORE_NORM_CONTACT>
-2.8027

>  <SCORE_NORM_HEVATOMS>
-3.0575

>  <close_atom_nums>
55, 28

>  <oxytest>
28:O.3

>  <glutadist>
55:1.5859, 28:2.4931, 54:3.4169, 27:3.5024, 26:3.844, 29:4.6604, 56:4.8944
, 25:5.1686, 53:5.7092, 30:5.8124, 24:6.0332, 31:6.9676, 23:7.4558,
34:7.507, 42:7.5394, 46:7.5617, 39:7.6526, 9:7.7012, 10:7.89, 13:7.9377,
60:7.9405, 57:8.0119, 8:8.0189, 32:8.0582, 45:8.126, 41:8.217, 38:8.3487,
11:8.3915, 4:8.4211, 33:8.4801, 22:8.495, 7:8.5016, 3:8.5109, 12:8.6828,
47:8.7752, 58:8.9443, 6:9.0714, 2:9.1509, 48:9.2631, 14:9.3268, 40:9.3286
, 61:9.3928, 5:9.4892, 59:9.4951, 21:9.8634, 43:9.9789, 15:10.1662,
44:10.3067, 35:10.4835, 1:10.5399, 20:10.9947, 52:11.0197, 37:11.0734,
36:11.1107, 16:11.5058, 49:11.8697, 19:12.2439, 17:12.4781, 51:13.1157,
18:13.782, 50:14.2216

$$$$
CHEMBL1085669
OpenBabel09101914563D_sdfconf

 73 77  0  0  1  0  0  0  0  0999 V2000
   31.0929   -1.9611   17.8719 C   0  0  0  0  0  0  0  0  0  0  0  0
   30.9093   -3.2788   18.6481 C   0  0  0  0  0  0  0  0  0  0  0  0
   30.1631   -3.1099   19.9851 C   0  0  0  0  0  0  0  0  0  0  0  0
   32.2874   -3.9845   18.8242 N   0  3  0  0  0  0  0  0  0  0  0  0
   33.2954   -3.2113   19.7196 C   0  0  0  0  0  0  0  0  0  0  0  0
   33.1782   -3.6175   21.2009 C   0  0  0  0  0  0  0  0  0  0  0  0
   32.1798   -2.8200   21.8346 O   0  0  0  0  0  0  0  0  0  0  0  0
   32.1792   -2.6930   23.2098 C   0  0  0  0  0  0  0  0  0  0  0  0
   31.5827   -1.5423   23.7251 C   0  0  0  0  0  0  0  0  0  0  0  0
   31.5404   -1.3210   25.0982 C   0  0  0  0  0  0  0  0  0  0  0  0
   32.1022   -2.2515   25.9763 C   0  0  0  0  0  0  0  0  0  0  0  0
   32.6979   -3.4084   25.4664 C   0  0  0  0  0  0  0  0  0  0  0  0
   32.7341   -3.6317   24.0930 C   0  0  0  0  0  0  0  0  0  0  0  0
   32.0785   -1.9890   27.4834 C   0  0  1  0  0  0  0  0  0  0  0  0
   33.3612   -1.5535   27.9824 O   0  0  0  0  0  0  0  0  0  0  0  0
   33.5930   -0.1930   28.0411 C   0  0  0  0  0  0  0  0  0  0  0  0
   34.9201    0.2238   27.9480 C   0  0  0  0  0  0  0  0  0  0  0  0
   35.2216    1.5830   28.0150 C   0  0  0  0  0  0  0  0  0  0  0  0
   36.5216    2.0021   27.9181 O   0  0  0  0  0  0  0  0  0  0  0  0
   34.1974    2.5161   28.1743 C   0  0  0  0  0  0  0  0  0  0  0  0
   32.8709    2.0932   28.2747 C   0  0  0  0  0  0  0  0  0  0  0  0
   32.5512    0.7271   28.2321 C   0  0  0  0  0  0  0  0  0  0  0  0
   31.1649    0.2071   28.2833 C   0  0  0  0  0  0  0  0  0  0  0  0
   30.9231   -1.0801   27.9367 C   0  0  0  0  0  0  0  0  0  0  0  0
   29.5298   -1.5993   27.8137 C   0  0  0  0  0  0  0  0  0  0  0  0
   29.2083   -2.8693   28.3125 C   0  0  0  0  0  0  0  0  0  0  0  0
   27.9137   -3.3743   28.2083 C   0  0  0  0  0  0  0  0  0  0  0  0
   26.9166   -2.6131   27.6042 C   0  0  0  0  0  0  0  0  0  0  0  0
   25.6462   -3.1112   27.4918 O   0  0  0  0  0  0  0  0  0  0  0  0
   27.2151   -1.3445   27.1125 C   0  0  0  0  0  0  0  0  0  0  0  0
   28.5070   -0.8249   27.2205 C   0  0  0  0  0  0  0  0  0  0  0  0
   28.7690    0.4188   26.6883 O   0  0  0  0  0  0  0  0  0  0  0  0
   29.0640    1.4828   27.5980 C   0  0  0  0  0  0  0  0  0  0  0  0
   30.0285    1.1206   28.7433 C   0  0  0  0  0  0  0  0  0  0  0  0
   32.9097   -4.6027   17.5354 C   0  0  0  0  0  0  0  0  0  0  0  0
   33.4771   -3.4608   16.6748 C   0  0  0  0  0  0  0  0  0  0  0  0
   31.9188   -5.5014   16.7609 C   0  0  0  0  0  0  0  0  0  0  0  0
   31.9542   -2.9567   27.9694 H   0  0  0  0  0  0  0  0  0  0  0  0
   30.1251   -1.5364   17.6030 H   0  0  0  0  0  0  0  0  0  0  0  0
   31.6434   -2.1213   16.9437 H   0  0  0  0  0  0  0  0  0  0  0  0
   31.6229   -1.2037   18.4483 H   0  0  0  0  0  0  0  0  0  0  0  0
   30.3393   -3.9460   18.0046 H   0  0  0  0  0  0  0  0  0  0  0  0
   29.1582   -2.7221   19.8153 H   0  0  0  0  0  0  0  0  0  0  0  0
   30.6676   -2.4062   20.6473 H   0  0  0  0  0  0  0  0  0  0  0  0
   30.0542   -4.0576   20.5124 H   0  0  0  0  0  0  0  0  0  0  0  0
   34.2853   -3.4803   19.3510 H   0  0  0  0  0  0  0  0  0  0  0  0
   33.1298   -2.1471   19.5490 H   0  0  0  0  0  0  0  0  0  0  0  0
   32.9024   -4.6716   21.2656 H   0  0  0  0  0  0  0  0  0  0  0  0
   34.1433   -3.5132   21.6976 H   0  0  0  0  0  0  0  0  0  0  0  0
   31.1519   -0.8119   23.0560 H   0  0  0  0  0  0  0  0  0  0  0  0
   31.0788   -0.4195   25.4745 H   0  0  0  0  0  0  0  0  0  0  0  0
   33.1419   -4.1357   26.1296 H   0  0  0  0  0  0  0  0  0  0  0  0
   33.2007   -4.5367   23.7357 H   0  0  0  0  0  0  0  0  0  0  0  0
   35.7073   -0.5051   27.8202 H   0  0  0  0  0  0  0  0  0  0  0  0
   37.0913    1.6049   28.5806 H   0  0  0  0  0  0  0  0  0  0  0  0
   34.4268    3.5711   28.2148 H   0  0  0  0  0  0  0  0  0  0  0  0
   32.1071    2.8488   28.3704 H   0  0  0  0  0  0  0  0  0  0  0  0
   29.9596   -3.4783   28.7931 H   0  0  0  0  0  0  0  0  0  0  0  0
   27.6908   -4.3570   28.5980 H   0  0  0  0  0  0  0  0  0  0  0  0
   25.3539   -3.1849   26.5806 H   0  0  0  0  0  0  0  0  0  0  0  0
   26.4423   -0.7555   26.6404 H   0  0  0  0  0  0  0  0  0  0  0  0
   29.4907    2.2971   27.0116 H   0  0  0  0  0  0  0  0  0  0  0  0
   28.1302    1.8527   28.0233 H   0  0  0  0  0  0  0  0  0  0  0  0
   29.4661    0.5722   29.5010 H   0  0  0  0  0  0  0  0  0  0  0  0
   30.3739    2.0067   29.2727 H   0  0  0  0  0  0  0  0  0  0  0  0
   33.7457   -5.2084   17.8818 H   0  0  0  0  0  0  0  0  0  0  0  0
   34.0053   -3.8552   15.8059 H   0  0  0  0  0  0  0  0  0  0  0  0
   34.1886   -2.8557   17.2385 H   0  0  0  0  0  0  0  0  0  0  0  0
   32.6952   -2.7959   16.3066 H   0  0  0  0  0  0  0  0  0  0  0  0
   32.4265   -6.0039   15.9370 H   0  0  0  0  0  0  0  0  0  0  0  0
   31.0987   -4.9314   16.3243 H   0  0  0  0  0  0  0  0  0  0  0  0
   31.4830   -6.2792   17.3855 H   0  0  0  0  0  0  0  0  0  0  0  0
   32.0596   -4.7952   19.3834 H   0  0  0  0  0  0  0  0  0  0  0  0
  1  2  1  0  0  0  0
  1 39  1  0  0  0  0
  1 40  1  0  0  0  0
  1 41  1  0  0  0  0
  2  3  1  0  0  0  0
  2  4  1  0  0  0  0
  2 42  1  0  0  0  0
  3 43  1  0  0  0  0
  3 44  1  0  0  0  0
  3 45  1  0  0  0  0
  4  5  1  0  0  0  0
  4 35  1  0  0  0  0
  4 73  1  0  0  0  0
  5  6  1  0  0  0  0
  5 46  1  0  0  0  0
  5 47  1  0  0  0  0
  6  7  1  0  0  0  0
  6 48  1  0  0  0  0
  6 49  1  0  0  0  0
  7  8  1  0  0  0  0
  8 13  2  0  0  0  0
  8  9  1  0  0  0  0
  9 10  2  0  0  0  0
  9 50  1  0  0  0  0
 10 11  1  0  0  0  0
 10 51  1  0  0  0  0
 11 12  2  0  0  0  0
 11 14  1  0  0  0  0
 12 13  1  0  0  0  0
 12 52  1  0  0  0  0
 13 53  1  0  0  0  0
 14 38  1  1  0  0  0
 14 24  1  0  0  0  0
 14 15  1  0  0  0  0
 15 16  1  0  0  0  0
 16 22  2  0  0  0  0
 16 17  1  0  0  0  0
 17 18  2  0  0  0  0
 17 54  1  0  0  0  0
 18 19  1  0  0  0  0
 18 20  1  0  0  0  0
 19 55  1  0  0  0  0
 20 21  2  0  0  0  0
 20 56  1  0  0  0  0
 21 22  1  0  0  0  0
 21 57  1  0  0  0  0
 22 23  1  0  0  0  0
 23 34  1  0  0  0  0
 23 24  2  0  0  0  0
 24 25  1  0  0  0  0
 25 31  2  0  0  0  0
 25 26  1  0  0  0  0
 26 27  2  0  0  0  0
 26 58  1  0  0  0  0
 27 28  1  0  0  0  0
 27 59  1  0  0  0  0
 28 29  1  0  0  0  0
 28 30  2  0  0  0  0
 29 60  1  0  0  0  0
 30 31  1  0  0  0  0
 30 61  1  0  0  0  0
 31 32  1  0  0  0  0
 32 33  1  0  0  0  0
 33 34  1  0  0  0  0
 33 62  1  0  0  0  0
 33 63  1  0  0  0  0
 34 64  1  0  0  0  0
 34 65  1  0  0  0  0
 35 36  1  0  0  0  0
 35 37  1  0  0  0  0
 35 66  1  0  0  0  0
 36 67  1  0  0  0  0
 36 68  1  0  0  0  0
 36 69  1  0  0  0  0
 37 70  1  0  0  0  0
 37 71  1  0  0  0  0
 37 72  1  0  0  0  0
M  CHG  1   4   1
M  END
>  <OLD_LIGAND_DESCRIPTION>
CHEMBL1085669

>  <SCORE_NORM_WEIGHT>
-0.2532

>  <close_atoms>
60:1.4429, 29:2.3311

>  <SCORE_RB_PEN>
-109.246

>  <sybyl>
1:C.3, 2:C.3, 3:C.3, 4:N.4, 5:C.3, 6:C.3, 7:O.3, 8:C.ar, 9:C.ar, 10:C.ar, 
11:C.ar, 12:C.ar, 13:C.ar, 14:C.3, 15:O.3, 16:C.ar, 17:C.ar, 18:C.ar, 
19:O.3, 20:C.ar, 21:C.ar, 22:C.ar, 23:C.2, 24:C.2, 25:C.ar, 26:C.ar, 
27:C.ar, 28:C.ar, 29:O.3, 30:C.ar, 31:C.ar, 32:O.3, 33:C.3, 34:C.3, 35:C.3
, 36:C.3, 37:C.3, 38:H, 39:H, 40:H, 41:H, 42:H, 43:H, 44:H, 45:H, 46:H, 
47:H, 48:H, 49:H, 50:H, 51:H, 52:H, 53:H, 54:H, 55:H, 56:H, 57:H, 58:H, 
59:H, 60:H, 61:H, 62:H, 63:H, 64:H, 65:H, 66:H, 67:H, 68:H, 69:H, 70:H, 
71:H, 72:H, 73:H

>  <TOTAL_SCORE>
-127.246

>  <STANDARD_VALUE>
220

>  <atom_types>
1:C, 2:C, 3:C, 4:N, 5:C, 6:C, 7:O, 8:C, 9:C, 10:C, 11:C, 12:C, 13:C, 14:C
, 15:O, 16:C, 17:C, 18:C, 19:O, 20:C, 21:C, 22:C, 23:C, 24:C, 25:C, 26:C,
27:C, 28:C, 29:O, 30:C, 31:C, 32:O, 33:C, 34:C, 35:C, 36:C, 37:C, 38:H,
39:H, 40:H, 41:H, 42:H, 43:H, 44:H, 45:H, 46:H, 47:H, 48:H, 49:H, 50:H,
51:H, 52:H, 53:H, 54:H, 55:H, 56:H, 57:H, 58:H, 59:H, 60:H, 61:H, 62:H,
63:H, 64:H, 65:H, 66:H, 67:H, 68:H, 69:H, 70:H, 71:H, 72:H, 73:H

>  <hydtest>
60:H

>  <close_types>
60:H, 29:O

>  <SCORE_RB_PEN_NORM_CRT_HEVATOMS>
-32.7848

>  <SCORE_NORM_CRT_WEIGHT>
-16.0042

>  <SCORE_NORM_CRT_HEVATOMS>
-38.1866

>  <EVAL>
3565324

>  <TIME>
15.3788

>  <SCORE_NORM_CONTACT>
-3.1812

>  <SCORE_NORM_HEVATOMS>
-3.4391

>  <close_atom_nums>
60, 29

>  <oxytest>
29:O.3

>  <glutadist>
60:1.4429, 29:2.3311, 28:3.363, 61:3.4747, 30:3.8135, 27:4.4553, 59:4.6493
, 31:5.1332, 26:5.6198, 32:5.9029, 25:5.9203, 58:6.4972, 63:6.8529,
33:7.0294, 51:7.3532, 24:7.3569, 10:7.5098, 64:7.5364, 43:7.5614, 45:7.705
, 50:7.7054, 9:7.7087, 62:7.7509, 11:7.8706, 34:7.8802, 38:8.0129,
14:8.1011, 44:8.1013, 3:8.1059, 23:8.1531, 8:8.2429, 12:8.3896, 13:8.5629
, 7:8.7326, 65:8.8537, 52:8.8887, 53:9.1672, 15:9.5217, 22:9.5412,
2:9.5781, 42:9.7119, 48:9.718, 6:9.9003, 39:10.0341, 73:10.0421,16:10.0883
, 57:10.3058, 1:10.3606, 41:10.4324, 21:10.4631, 4:10.4832,49:10.578,
5:10.7334, 47:10.7512, 72:11.3005, 40:11.3975, 17:11.4228,71:11.6032,
20:11.7537, 46:11.7672, 35:11.8556, 37:11.8633, 54:11.9427,18:12.1938,
66:12.3341, 56:12.5026, 69:12.5195, 36:12.7885, 70:12.9005,68:12.9431,
19:13.5111, 67:13.7858, 55:14.0095

$$$$
CHEMBL1085669
OpenBabel09101914563D_sdfconf

 73 77  0  0  1  0  0  0  0  0999 V2000
   33.6763   -2.7923   18.0000 C   0  0  0  0  0  0  0  0  0  0  0  0
   34.7801   -1.7466   18.2459 C   0  0  0  0  0  0  0  0  0  0  0  0
   35.6088   -1.4154   16.9903 C   0  0  0  0  0  0  0  0  0  0  0  0
   35.6721   -2.1916   19.4436 N   0  3  0  0  0  0  0  0  0  0  0  0
   34.9376   -3.0578   20.5047 C   0  0  0  0  0  0  0  0  0  0  0  0
   34.0202   -2.2091   21.4052 C   0  0  0  0  0  0  0  0  0  0  0  0
   33.1393   -3.0665   22.1285 O   0  0  0  0  0  0  0  0  0  0  0  0
   32.9128   -2.8363   23.4713 C   0  0  0  0  0  0  0  0  0  0  0  0
   33.0238   -1.5137   23.9002 C   0  0  0  0  0  0  0  0  0  0  0  0
   32.8217   -1.1837   25.2368 C   0  0  0  0  0  0  0  0  0  0  0  0
   32.5094   -2.1795   26.1657 C   0  0  0  0  0  0  0  0  0  0  0  0
   32.3929   -3.5061   25.7415 C   0  0  0  0  0  0  0  0  0  0  0  0
   32.5892   -3.8343   24.4032 C   0  0  0  0  0  0  0  0  0  0  0  0
   32.3169   -1.8149   27.6391 C   0  0  1  0  0  0  0  0  0  0  0  0
   33.5159   -1.2673   28.2277 O   0  0  0  0  0  0  0  0  0  0  0  0
   33.6658    0.1057   28.2063 C   0  0  0  0  0  0  0  0  0  0  0  0
   34.9708    0.5963   28.2131 C   0  0  0  0  0  0  0  0  0  0  0  0
   35.1893    1.9729   28.2069 C   0  0  0  0  0  0  0  0  0  0  0  0
   36.4676    2.4638   28.2071 O   0  0  0  0  0  0  0  0  0  0  0  0
   34.1048    2.8497   28.1938 C   0  0  0  0  0  0  0  0  0  0  0  0
   32.8001    2.3536   28.1947 C   0  0  0  0  0  0  0  0  0  0  0  0
   32.5614    0.9707   28.2239 C   0  0  0  0  0  0  0  0  0  0  0  0
   31.2075    0.3708   28.1774 C   0  0  0  0  0  0  0  0  0  0  0  0
   31.0732   -0.9499   27.9067 C   0  0  0  0  0  0  0  0  0  0  0  0
   29.7302   -1.5616   27.6865 C   0  0  0  0  0  0  0  0  0  0  0  0
   29.4289   -2.8112   28.2455 C   0  0  0  0  0  0  0  0  0  0  0  0
   28.1814   -3.4014   28.0528 C   0  0  0  0  0  0  0  0  0  0  0  0
   27.2116   -2.7471   27.2978 C   0  0  0  0  0  0  0  0  0  0  0  0
   25.9885   -3.3294   27.0988 O   0  0  0  0  0  0  0  0  0  0  0  0
   27.4894   -1.4997   26.7437 C   0  0  0  0  0  0  0  0  0  0  0  0
   28.7331   -0.8949   26.9388 C   0  0  0  0  0  0  0  0  0  0  0  0
   28.9802    0.3225   26.3428 O   0  0  0  0  0  0  0  0  0  0  0  0
   29.1218    1.4634   27.1945 C   0  0  0  0  0  0  0  0  0  0  0  0
   29.9819    1.2420   28.4531 C   0  0  0  0  0  0  0  0  0  0  0  0
   36.6130   -1.1003   20.0390 C   0  0  0  0  0  0  0  0  0  0  0  0
   37.4832   -1.7514   21.1277 C   0  0  0  0  0  0  0  0  0  0  0  0
   35.8465    0.1419   20.5475 C   0  0  0  0  0  0  0  0  0  0  0  0
   32.1963   -2.7523   28.1821 H   0  0  0  0  0  0  0  0  0  0  0  0
   32.9519   -2.4218   17.2737 H   0  0  0  0  0  0  0  0  0  0  0  0
   33.1284   -3.0134   18.9172 H   0  0  0  0  0  0  0  0  0  0  0  0
   34.0661   -3.7314   17.6090 H   0  0  0  0  0  0  0  0  0  0  0  0
   34.2847   -0.8422   18.5936 H   0  0  0  0  0  0  0  0  0  0  0  0
   34.9709   -0.9972   16.2110 H   0  0  0  0  0  0  0  0  0  0  0  0
   36.0840   -2.3019   16.5702 H   0  0  0  0  0  0  0  0  0  0  0  0
   36.3840   -0.6778   17.1977 H   0  0  0  0  0  0  0  0  0  0  0  0
   34.3309   -3.7658   19.9401 H   0  0  0  0  0  0  0  0  0  0  0  0
   35.7000   -3.6061   21.0590 H   0  0  0  0  0  0  0  0  0  0  0  0
   34.6310   -1.6353   22.1044 H   0  0  0  0  0  0  0  0  0  0  0  0
   33.4662   -1.4869   20.8046 H   0  0  0  0  0  0  0  0  0  0  0  0
   33.2724   -0.7361   23.1929 H   0  0  0  0  0  0  0  0  0  0  0  0
   32.9192   -0.1534   25.5475 H   0  0  0  0  0  0  0  0  0  0  0  0
   32.1577   -4.2896   26.4463 H   0  0  0  0  0  0  0  0  0  0  0  0
   32.4893   -4.8685   24.1118 H   0  0  0  0  0  0  0  0  0  0  0  0
   35.8055   -0.0897   28.2187 H   0  0  0  0  0  0  0  0  0  0  0  0
   37.0486    1.9892   28.8058 H   0  0  0  0  0  0  0  0  0  0  0  0
   34.2710    3.9171   28.1771 H   0  0  0  0  0  0  0  0  0  0  0  0
   31.9904    3.0653   28.1575 H   0  0  0  0  0  0  0  0  0  0  0  0
   30.1590   -3.3377   28.8423 H   0  0  0  0  0  0  0  0  0  0  0  0
   27.9736   -4.3665   28.4915 H   0  0  0  0  0  0  0  0  0  0  0  0
   25.6765   -3.2418   26.1954 H   0  0  0  0  0  0  0  0  0  0  0  0
   26.7381   -0.9938   26.1547 H   0  0  0  0  0  0  0  0  0  0  0  0
   29.5614    2.2598   26.5932 H   0  0  0  0  0  0  0  0  0  0  0  0
   28.1304    1.8035   27.4966 H   0  0  0  0  0  0  0  0  0  0  0  0
   29.3753    0.7139   29.1909 H   0  0  0  0  0  0  0  0  0  0  0  0
   30.2222    2.1824   28.9457 H   0  0  0  0  0  0  0  0  0  0  0  0
   37.2666   -0.8060   19.2192 H   0  0  0  0  0  0  0  0  0  0  0  0
   38.2222   -1.0451   21.5078 H   0  0  0  0  0  0  0  0  0  0  0  0
   38.0287   -2.6115   20.7371 H   0  0  0  0  0  0  0  0  0  0  0  0
   36.8912   -2.0924   21.9776 H   0  0  0  0  0  0  0  0  0  0  0  0
   36.5458    0.9239   20.8450 H   0  0  0  0  0  0  0  0  0  0  0  0
   35.2329   -0.0802   21.4206 H   0  0  0  0  0  0  0  0  0  0  0  0
   35.1953    0.5718   19.7884 H   0  0  0  0  0  0  0  0  0  0  0  0
   36.3153   -2.8458   19.0194 H   0  0  0  0  0  0  0  0  0  0  0  0
  1  2  1  0  0  0  0
  1 39  1  0  0  0  0
  1 40  1  0  0  0  0
  1 41  1  0  0  0  0
  2  3  1  0  0  0  0
  2  4  1  0  0  0  0
  2 42  1  0  0  0  0
  3 43  1  0  0  0  0
  3 44  1  0  0  0  0
  3 45  1  0  0  0  0
  4  5  1  0  0  0  0
  4 35  1  0  0  0  0
  4 73  1  0  0  0  0
  5  6  1  0  0  0  0
  5 46  1  0  0  0  0
  5 47  1  0  0  0  0
  6  7  1  0  0  0  0
  6 48  1  0  0  0  0
  6 49  1  0  0  0  0
  7  8  1  0  0  0  0
  8 13  2  0  0  0  0
  8  9  1  0  0  0  0
  9 10  2  0  0  0  0
  9 50  1  0  0  0  0
 10 11  1  0  0  0  0
 10 51  1  0  0  0  0
 11 12  2  0  0  0  0
 11 14  1  0  0  0  0
 12 13  1  0  0  0  0
 12 52  1  0  0  0  0
 13 53  1  0  0  0  0
 14 38  1  1  0  0  0
 14 24  1  0  0  0  0
 14 15  1  0  0  0  0
 15 16  1  0  0  0  0
 16 22  2  0  0  0  0
 16 17  1  0  0  0  0
 17 18  2  0  0  0  0
 17 54  1  0  0  0  0
 18 19  1  0  0  0  0
 18 20  1  0  0  0  0
 19 55  1  0  0  0  0
 20 21  2  0  0  0  0
 20 56  1  0  0  0  0
 21 22  1  0  0  0  0
 21 57  1  0  0  0  0
 22 23  1  0  0  0  0
 23 34  1  0  0  0  0
 23 24  2  0  0  0  0
 24 25  1  0  0  0  0
 25 31  2  0  0  0  0
 25 26  1  0  0  0  0
 26 27  2  0  0  0  0
 26 58  1  0  0  0  0
 27 28  1  0  0  0  0
 27 59  1  0  0  0  0
 28 29  1  0  0  0  0
 28 30  2  0  0  0  0
 29 60  1  0  0  0  0
 30 31  1  0  0  0  0
 30 61  1  0  0  0  0
 31 32  1  0  0  0  0
 32 33  1  0  0  0  0
 33 34  1  0  0  0  0
 33 62  1  0  0  0  0
 33 63  1  0  0  0  0
 34 64  1  0  0  0  0
 34 65  1  0  0  0  0
 35 36  1  0  0  0  0
 35 37  1  0  0  0  0
 35 66  1  0  0  0  0
 36 67  1  0  0  0  0
 36 68  1  0  0  0  0
 36 69  1  0  0  0  0
 37 70  1  0  0  0  0
 37 71  1  0  0  0  0
 37 72  1  0  0  0  0
M  CHG  1   4   1
M  END
>  <OLD_LIGAND_DESCRIPTION>
CHEMBL1085669

>  <SCORE_NORM_WEIGHT>
-0.2179

>  <close_atoms>
60:1.4954, 29:2.2573

>  <SCORE_RB_PEN>
-91.5136

>  <sybyl>
1:C.3, 2:C.3, 3:C.3, 4:N.4, 5:C.3, 6:C.3, 7:O.3, 8:C.ar, 9:C.ar, 10:C.ar, 
11:C.ar, 12:C.ar, 13:C.ar, 14:C.3, 15:O.3, 16:C.ar, 17:C.ar, 18:C.ar, 
19:O.3, 20:C.ar, 21:C.ar, 22:C.ar, 23:C.2, 24:C.2, 25:C.ar, 26:C.ar, 
27:C.ar, 28:C.ar, 29:O.3, 30:C.ar, 31:C.ar, 32:O.3, 33:C.3, 34:C.3, 35:C.3
, 36:C.3, 37:C.3, 38:H, 39:H, 40:H, 41:H, 42:H, 43:H, 44:H, 45:H, 46:H, 
47:H, 48:H, 49:H, 50:H, 51:H, 52:H, 53:H, 54:H, 55:H, 56:H, 57:H, 58:H, 
59:H, 60:H, 61:H, 62:H, 63:H, 64:H, 65:H, 66:H, 67:H, 68:H, 69:H, 70:H, 
71:H, 72:H, 73:H

>  <TOTAL_SCORE>
-109.514

>  <STANDARD_VALUE>
220

>  <atom_types>
1:C, 2:C, 3:C, 4:N, 5:C, 6:C, 7:O, 8:C, 9:C, 10:C, 11:C, 12:C, 13:C, 14:C
, 15:O, 16:C, 17:C, 18:C, 19:O, 20:C, 21:C, 22:C, 23:C, 24:C, 25:C, 26:C,
27:C, 28:C, 29:O, 30:C, 31:C, 32:O, 33:C, 34:C, 35:C, 36:C, 37:C, 38:H,
39:H, 40:H, 41:H, 42:H, 43:H, 44:H, 45:H, 46:H, 47:H, 48:H, 49:H, 50:H,
51:H, 52:H, 53:H, 54:H, 55:H, 56:H, 57:H, 58:H, 59:H, 60:H, 61:H, 62:H,
63:H, 64:H, 65:H, 66:H, 67:H, 68:H, 69:H, 70:H, 71:H, 72:H, 73:H

>  <hydtest>
60:H

>  <close_types>
60:H, 29:O

>  <SCORE_RB_PEN_NORM_CRT_HEVATOMS>
-27.4632

>  <SCORE_NORM_CRT_WEIGHT>
-13.7739

>  <SCORE_NORM_CRT_HEVATOMS>
-32.865

>  <EVAL>
3565324

>  <TIME>
15.3788

>  <SCORE_NORM_CONTACT>
-2.7378

>  <SCORE_NORM_HEVATOMS>
-2.9598

>  <close_atom_nums>
60, 29

>  <oxytest>
29:O.3

>  <glutadist>
60:1.4954, 29:2.2573, 61:3.3893, 28:3.4104, 30:3.8269, 27:4.5897,59:4.7958
, 31:5.2076, 26:5.7865, 32:5.9521, 25:6.0631, 63:6.6464,58:6.6926,
33:6.9514, 64:7.3929, 24:7.5222, 62:7.7061, 34:7.8043,52:7.9573, 12:8.0872
, 23:8.2263, 11:8.2943, 38:8.3188, 13:8.3815,14:8.3955, 53:8.4604,
65:8.7271, 10:8.7756, 8:8.8715, 9:9.0521, 51:9.1629 , 7:9.4862, 50:9.6225
, 22:9.6528, 15:9.7876, 16:10.2911, 57:10.2942,49:10.4875, 21:10.5222,
6:10.6287, 48:11.0186, 40:11.062, 46:11.5137,17:11.6463, 5:11.7839,
20:11.8496, 39:12.0249, 1:12.0658, 71:12.1242,54:12.2188, 47:12.2622,
18:12.3655, 42:12.4272, 56:12.5641, 41:12.6124,2:12.8818, 72:12.9252,
4:12.9646, 37:13.0497, 69:13.1442, 35:13.6738,73:13.693, 19:13.7027,
70:13.7836, 36:13.9933, 55:14.1592, 3:14.3224,43:14.3832, 68:14.5676,
66:14.6503, 67:14.6715, 44:14.8647, 45:14.9344

$$$$
CHEMBL1085669
OpenBabel09101914563D_sdfconf

 73 77  0  0  1  0  0  0  0  0999 V2000
   31.2709   -1.9157   17.8110 C   0  0  0  0  0  0  0  0  0  0  0  0
   30.9194   -3.2514   18.4927 C   0  0  0  0  0  0  0  0  0  0  0  0
   29.8906   -3.1128   19.6308 C   0  0  0  0  0  0  0  0  0  0  0  0
   32.2236   -3.9666   18.9574 N   0  3  0  0  0  0  0  0  0  0  0  0
   32.9252   -3.2976   20.1723 C   0  0  0  0  0  0  0  0  0  0  0  0
   33.2138   -4.3084   21.2982 C   0  0  0  0  0  0  0  0  0  0  0  0
   33.8229   -3.6340   22.3976 O   0  0  0  0  0  0  0  0  0  0  0  0
   33.0647   -2.7910   23.1860 C   0  0  0  0  0  0  0  0  0  0  0  0
   33.4434   -2.6878   24.5245 C   0  0  0  0  0  0  0  0  0  0  0  0
   32.7355   -1.8695   25.3994 C   0  0  0  0  0  0  0  0  0  0  0  0
   31.6312   -1.1448   24.9437 C   0  0  0  0  0  0  0  0  0  0  0  0
   31.2491   -1.2409   23.6027 C   0  0  0  0  0  0  0  0  0  0  0  0
   31.9616   -2.0549   22.7270 C   0  0  0  0  0  0  0  0  0  0  0  0
   30.8391   -0.2692   25.9167 C   0  0  1  0  0  0  0  0  0  0  0  0
   29.4274   -0.5705   25.8976 O   0  0  0  0  0  0  0  0  0  0  0  0
   28.9624   -1.4998   26.8077 C   0  0  0  0  0  0  0  0  0  0  0  0
   27.8174   -2.2111   26.4514 C   0  0  0  0  0  0  0  0  0  0  0  0
   27.2895   -3.1532   27.3327 C   0  0  0  0  0  0  0  0  0  0  0  0
   26.1691   -3.8610   26.9886 O   0  0  0  0  0  0  0  0  0  0  0  0
   27.9076   -3.3790   28.5623 C   0  0  0  0  0  0  0  0  0  0  0  0
   29.0494   -2.6590   28.9176 C   0  0  0  0  0  0  0  0  0  0  0  0
   29.5814   -1.6902   28.0522 C   0  0  0  0  0  0  0  0  0  0  0  0
   30.8158   -0.9229   28.3395 C   0  0  0  0  0  0  0  0  0  0  0  0
   31.4226   -0.2388   27.3397 C   0  0  0  0  0  0  0  0  0  0  0  0
   32.7513    0.4092   27.5415 C   0  0  0  0  0  0  0  0  0  0  0  0
   32.9927    1.6894   27.0240 C   0  0  0  0  0  0  0  0  0  0  0  0
   34.2260    2.3136   27.2003 C   0  0  0  0  0  0  0  0  0  0  0  0
   35.2394    1.6660   27.9018 C   0  0  0  0  0  0  0  0  0  0  0  0
   36.4554    2.2733   28.0678 O   0  0  0  0  0  0  0  0  0  0  0  0
   35.0140    0.3980   28.4326 C   0  0  0  0  0  0  0  0  0  0  0  0
   33.7785   -0.2325   28.2701 C   0  0  0  0  0  0  0  0  0  0  0  0
   33.6088   -1.5017   28.7789 O   0  0  0  0  0  0  0  0  0  0  0  0
   32.7103   -1.6620   29.8806 C   0  0  0  0  0  0  0  0  0  0  0  0
   31.3791   -0.8962   29.7605 C   0  0  0  0  0  0  0  0  0  0  0  0
   33.1914   -4.4286   17.8259 C   0  0  0  0  0  0  0  0  0  0  0  0
   33.9452   -3.1956   17.2987 C   0  0  0  0  0  0  0  0  0  0  0  0
   32.4743   -5.2168   16.7062 C   0  0  0  0  0  0  0  0  0  0  0  0
   30.8674    0.7460   25.5211 H   0  0  0  0  0  0  0  0  0  0  0  0
   30.3878   -1.4807   17.3415 H   0  0  0  0  0  0  0  0  0  0  0  0
   32.0168   -2.0550   17.0272 H   0  0  0  0  0  0  0  0  0  0  0  0
   31.6558   -1.1748   18.5108 H   0  0  0  0  0  0  0  0  0  0  0  0
   30.5104   -3.9004   17.7209 H   0  0  0  0  0  0  0  0  0  0  0  0
   28.9491   -2.7170   19.2486 H   0  0  0  0  0  0  0  0  0  0  0  0
   30.2315   -2.4276   20.4071 H   0  0  0  0  0  0  0  0  0  0  0  0
   29.6673   -4.0728   20.0962 H   0  0  0  0  0  0  0  0  0  0  0  0
   33.8684   -2.9065   19.7907 H   0  0  0  0  0  0  0  0  0  0  0  0
   32.2976   -2.4644   20.4901 H   0  0  0  0  0  0  0  0  0  0  0  0
   32.2771   -4.7664   21.6213 H   0  0  0  0  0  0  0  0  0  0  0  0
   33.8473   -5.1148   20.9274 H   0  0  0  0  0  0  0  0  0  0  0  0
   34.2906   -3.2491   24.8904 H   0  0  0  0  0  0  0  0  0  0  0  0
   33.0431   -1.8099   26.4334 H   0  0  0  0  0  0  0  0  0  0  0  0
   30.3950   -0.6925   23.2342 H   0  0  0  0  0  0  0  0  0  0  0  0
   31.6387   -2.1031   21.6985 H   0  0  0  0  0  0  0  0  0  0  0  0
   27.3472   -2.0334   25.4950 H   0  0  0  0  0  0  0  0  0  0  0  0
   25.5921   -3.3782   26.3924 H   0  0  0  0  0  0  0  0  0  0  0  0
   27.5078   -4.1170   29.2425 H   0  0  0  0  0  0  0  0  0  0  0  0
   29.5116   -2.8831   29.8661 H   0  0  0  0  0  0  0  0  0  0  0  0
   32.2224    2.2185   26.4827 H   0  0  0  0  0  0  0  0  0  0  0  0
   34.3891    3.2996   26.7898 H   0  0  0  0  0  0  0  0  0  0  0  0
   37.0761    1.7351   28.5640 H   0  0  0  0  0  0  0  0  0  0  0  0
   35.8017   -0.1059   28.9737 H   0  0  0  0  0  0  0  0  0  0  0  0
   32.5050   -2.7288   29.9744 H   0  0  0  0  0  0  0  0  0  0  0  0
   33.2163   -1.3539   30.7964 H   0  0  0  0  0  0  0  0  0  0  0  0
   31.5649    0.1500   30.0097 H   0  0  0  0  0  0  0  0  0  0  0  0
   30.6627   -1.2155   30.5152 H   0  0  0  0  0  0  0  0  0  0  0  0
   33.9146   -5.0799   18.3144 H   0  0  0  0  0  0  0  0  0  0  0  0
   34.7015   -3.4859   16.5685 H   0  0  0  0  0  0  0  0  0  0  0  0
   34.4590   -2.6705   18.1052 H   0  0  0  0  0  0  0  0  0  0  0  0
   33.2784   -2.4835   16.8115 H   0  0  0  0  0  0  0  0  0  0  0  0
   33.2012   -5.6197   16.0003 H   0  0  0  0  0  0  0  0  0  0  0  0
   31.7920   -4.5900   16.1318 H   0  0  0  0  0  0  0  0  0  0  0  0
   31.9029   -6.0608   17.0884 H   0  0  0  0  0  0  0  0  0  0  0  0
   31.8829   -4.8375   19.3409 H   0  0  0  0  0  0  0  0  0  0  0  0
  1  2  1  0  0  0  0
  1 39  1  0  0  0  0
  1 40  1  0  0  0  0
  1 41  1  0  0  0  0
  2  3  1  0  0  0  0
  2  4  1  0  0  0  0
  2 42  1  0  0  0  0
  3 43  1  0  0  0  0
  3 44  1  0  0  0  0
  3 45  1  0  0  0  0
  4  5  1  0  0  0  0
  4 35  1  0  0  0  0
  4 73  1  0  0  0  0
  5  6  1  0  0  0  0
  5 46  1  0  0  0  0
  5 47  1  0  0  0  0
  6  7  1  0  0  0  0
  6 48  1  0  0  0  0
  6 49  1  0  0  0  0
  7  8  1  0  0  0  0
  8 13  2  0  0  0  0
  8  9  1  0  0  0  0
  9 10  2  0  0  0  0
  9 50  1  0  0  0  0
 10 11  1  0  0  0  0
 10 51  1  0  0  0  0
 11 12  2  0  0  0  0
 11 14  1  0  0  0  0
 12 13  1  0  0  0  0
 12 52  1  0  0  0  0
 13 53  1  0  0  0  0
 14 38  1  6  0  0  0
 14 24  1  0  0  0  0
 14 15  1  0  0  0  0
 15 16  1  0  0  0  0
 16 22  2  0  0  0  0
 16 17  1  0  0  0  0
 17 18  2  0  0  0  0
 17 54  1  0  0  0  0
 18 19  1  0  0  0  0
 18 20  1  0  0  0  0
 19 55  1  0  0  0  0
 20 21  2  0  0  0  0
 20 56  1  0  0  0  0
 21 22  1  0  0  0  0
 21 57  1  0  0  0  0
 22 23  1  0  0  0  0
 23 34  1  0  0  0  0
 23 24  2  0  0  0  0
 24 25  1  0  0  0  0
 25 31  2  0  0  0  0
 25 26  1  0  0  0  0
 26 27  2  0  0  0  0
 26 58  1  0  0  0  0
 27 28  1  0  0  0  0
 27 59  1  0  0  0  0
 28 29  1  0  0  0  0
 28 30  2  0  0  0  0
 29 60  1  0  0  0  0
 30 31  1  0  0  0  0
 30 61  1  0  0  0  0
 31 32  1  0  0  0  0
 32 33  1  0  0  0  0
 33 34  1  0  0  0  0
 33 62  1  0  0  0  0
 33 63  1  0  0  0  0
 34 64  1  0  0  0  0
 34 65  1  0  0  0  0
 35 36  1  0  0  0  0
 35 37  1  0  0  0  0
 35 66  1  0  0  0  0
 36 67  1  0  0  0  0
 36 68  1  0  0  0  0
 36 69  1  0  0  0  0
 37 70  1  0  0  0  0
 37 71  1  0  0  0  0
 37 72  1  0  0  0  0
M  CHG  1   4   1
M  END
>  <OLD_LIGAND_DESCRIPTION>
CHEMBL1085669

>  <SCORE_NORM_WEIGHT>
-0.2165

>  <close_atoms>
55:1.5151, 19:2.3955

>  <SCORE_RB_PEN>
-90.8161

>  <sybyl>
1:C.3, 2:C.3, 3:C.3, 4:N.4, 5:C.3, 6:C.3, 7:O.3, 8:C.ar, 9:C.ar, 10:C.ar, 
11:C.ar, 12:C.ar, 13:C.ar, 14:C.3, 15:O.3, 16:C.ar, 17:C.ar, 18:C.ar, 
19:O.3, 20:C.ar, 21:C.ar, 22:C.ar, 23:C.2, 24:C.2, 25:C.ar, 26:C.ar, 
27:C.ar, 28:C.ar, 29:O.3, 30:C.ar, 31:C.ar, 32:O.3, 33:C.3, 34:C.3, 35:C.3
, 36:C.3, 37:C.3, 38:H, 39:H, 40:H, 41:H, 42:H, 43:H, 44:H, 45:H, 46:H, 
47:H, 48:H, 49:H, 50:H, 51:H, 52:H, 53:H, 54:H, 55:H, 56:H, 57:H, 58:H, 
59:H, 60:H, 61:H, 62:H, 63:H, 64:H, 65:H, 66:H, 67:H, 68:H, 69:H, 70:H, 
71:H, 72:H, 73:H

>  <TOTAL_SCORE>
-108.816

>  <STANDARD_VALUE>
220

>  <atom_types>
1:C, 2:C, 3:C, 4:N, 5:C, 6:C, 7:O, 8:C, 9:C, 10:C, 11:C, 12:C, 13:C, 14:C
, 15:O, 16:C, 17:C, 18:C, 19:O, 20:C, 21:C, 22:C, 23:C, 24:C, 25:C, 26:C,
27:C, 28:C, 29:O, 30:C, 31:C, 32:O, 33:C, 34:C, 35:C, 36:C, 37:C, 38:H,
39:H, 40:H, 41:H, 42:H, 43:H, 44:H, 45:H, 46:H, 47:H, 48:H, 49:H, 50:H,
51:H, 52:H, 53:H, 54:H, 55:H, 56:H, 57:H, 58:H, 59:H, 60:H, 61:H, 62:H,
63:H, 64:H, 65:H, 66:H, 67:H, 68:H, 69:H, 70:H, 71:H, 72:H, 73:H

>  <hydtest>
55:H

>  <close_types>
55:H, 19:O

>  <SCORE_RB_PEN_NORM_CRT_HEVATOMS>
-27.2539

>  <SCORE_NORM_CRT_WEIGHT>
-13.6862

>  <SCORE_NORM_CRT_HEVATOMS>
-32.6557

>  <EVAL>
3565324

>  <TIME>
15.3788

>  <SCORE_NORM_CONTACT>
-2.7204

>  <SCORE_NORM_HEVATOMS>
-2.941

>  <close_atom_nums>
55, 19

>  <oxytest>
19:O.3

>  <glutadist>
55:1.5151, 19:2.3955, 54:3.2883, 18:3.4544, 17:3.7693, 20:4.6675,56:4.9245
, 16:5.1315, 15:5.8033, 21:5.8252, 22:6.034, 57:6.7459, 52:7.0231 ,
14:7.2015, 23:7.4491, 12:7.5033, 11:7.6563, 38:7.7002, 45:7.7133,43:7.878
, 44:7.9165, 24:7.9348, 3:8.1662, 13:8.2625, 65:8.3017, 53:8.3823 ,
10:8.5465, 34:8.5496, 51:8.8977, 48:9.0225, 8:9.0925, 64:9.1652, 9:9.215
, 62:9.3111, 25:9.4206, 47:9.5127, 33:9.5721, 58:9.6823, 2:9.6983,
6:9.9365, 73:9.9396, 32:9.9917, 50:10.0052, 42:10.0369, 7:10.0402,
26:10.1114, 5:10.1771, 31:10.3045, 4:10.3477, 39:10.4044, 41:10.4187,
63:10.4965, 1:10.5288, 49:10.7717, 46:11.1867, 27:11.5031, 40:11.5863,
30:11.6729, 72:11.7306, 35:11.8515, 59:12.1017, 71:12.1296, 66:12.1814,
37:12.2184, 28:12.2212, 61:12.3954, 69:12.5756, 68:12.6257, 36:12.7119,
70:13.2832, 29:13.5868, 67:13.7626, 60:14.0381

$$$$
CHEMBL1086389
OpenBabel09101914563D_sdfconf

 60 64  0  0  1  0  0  0  0  0999 V2000
   31.3690   -3.1822   17.8985 C   0  0  0  0  0  0  0  0  0  0  0  0
   31.5771   -3.6733   19.3456 N   0  3  0  0  0  0  0  0  0  0  0  0
   30.4879   -3.1091   20.2788 C   0  0  0  0  0  0  0  0  0  0  0  0
   32.9940   -3.3814   19.8960 C   0  0  0  0  0  0  0  0  0  0  0  0
   33.0740   -3.5770   21.4218 C   0  0  0  0  0  0  0  0  0  0  0  0
   32.4600   -2.4761   22.0897 O   0  0  0  0  0  0  0  0  0  0  0  0
   32.3552   -2.4913   23.4675 C   0  0  0  0  0  0  0  0  0  0  0  0
   32.8939   -3.4919   24.2913 C   0  0  0  0  0  0  0  0  0  0  0  0
   32.7406   -3.4212   25.6732 C   0  0  0  0  0  0  0  0  0  0  0  0
   32.0474   -2.3550   26.2514 C   0  0  0  0  0  0  0  0  0  0  0  0
   31.5128   -1.3561   25.4324 C   0  0  0  0  0  0  0  0  0  0  0  0
   31.6657   -1.4281   24.0509 C   0  0  0  0  0  0  0  0  0  0  0  0
   31.8971   -2.2798   27.7735 C   0  0  1  0  0  0  0  0  0  0  0  0
   33.1795   -2.1381   28.4188 O   0  0  0  0  0  0  0  0  0  0  0  0
   33.6407   -0.8508   28.6145 C   0  0  0  0  0  0  0  0  0  0  0  0
   35.0227   -0.6663   28.6311 C   0  0  0  0  0  0  0  0  0  0  0  0
   35.5446    0.6080   28.8454 C   0  0  0  0  0  0  0  0  0  0  0  0
   34.6853    1.6893   29.0391 C   0  0  0  0  0  0  0  0  0  0  0  0
   33.3023    1.4984   29.0300 C   0  0  0  0  0  0  0  0  0  0  0  0
   32.7601    0.2176   28.8412 C   0  0  0  0  0  0  0  0  0  0  0  0
   31.3055   -0.0568   28.7736 C   0  0  0  0  0  0  0  0  0  0  0  0
   30.8750   -1.2419   28.2759 C   0  0  0  0  0  0  0  0  0  0  0  0
   29.4240   -1.5027   28.0482 C   0  0  0  0  0  0  0  0  0  0  0  0
   28.8714   -2.7414   28.4018 C   0  0  0  0  0  0  0  0  0  0  0  0
   27.5147   -3.0007   28.2174 C   0  0  0  0  0  0  0  0  0  0  0  0
   26.6862   -2.0204   27.6772 C   0  0  0  0  0  0  0  0  0  0  0  0
   25.3527   -2.2728   27.4949 O   0  0  0  0  0  0  0  0  0  0  0  0
   27.2169   -0.7816   27.3247 C   0  0  0  0  0  0  0  0  0  0  0  0
   28.5732   -0.5082   27.5143 C   0  0  0  0  0  0  0  0  0  0  0  0
   29.0648    0.7184   27.1242 O   0  0  0  0  0  0  0  0  0  0  0  0
   29.4900    1.6215   28.1494 C   0  0  0  0  0  0  0  0  0  0  0  0
   30.3136    0.9869   29.2859 C   0  0  0  0  0  0  0  0  0  0  0  0
   31.5608   -3.2622   28.1040 H   0  0  0  0  0  0  0  0  0  0  0  0
   31.5514   -2.1067   17.8820 H   0  0  0  0  0  0  0  0  0  0  0  0
   30.3419   -3.4193   17.6182 H   0  0  0  0  0  0  0  0  0  0  0  0
   32.0686   -3.7219   17.2604 H   0  0  0  0  0  0  0  0  0  0  0  0
   30.5906   -2.0229   20.2942 H   0  0  0  0  0  0  0  0  0  0  0  0
   30.6479   -3.5424   21.2668 H   0  0  0  0  0  0  0  0  0  0  0  0
   29.5224   -3.4163   19.8749 H   0  0  0  0  0  0  0  0  0  0  0  0
   33.6821   -4.0292   19.3501 H   0  0  0  0  0  0  0  0  0  0  0  0
   33.1951   -2.3415   19.6333 H   0  0  0  0  0  0  0  0  0  0  0  0
   32.5904   -4.5137   21.7038 H   0  0  0  0  0  0  0  0  0  0  0  0
   34.1227   -3.6549   21.7138 H   0  0  0  0  0  0  0  0  0  0  0  0
   33.4362   -4.3295   23.8801 H   0  0  0  0  0  0  0  0  0  0  0  0
   33.1657   -4.1982   26.2919 H   0  0  0  0  0  0  0  0  0  0  0  0
   30.9784   -0.5211   25.8613 H   0  0  0  0  0  0  0  0  0  0  0  0
   31.2470   -0.6502   23.4291 H   0  0  0  0  0  0  0  0  0  0  0  0
   35.6867   -1.5042   28.4762 H   0  0  0  0  0  0  0  0  0  0  0  0
   36.6142    0.7583   28.8553 H   0  0  0  0  0  0  0  0  0  0  0  0
   35.0911    2.6786   29.1915 H   0  0  0  0  0  0  0  0  0  0  0  0
   32.6708    2.3636   29.1584 H   0  0  0  0  0  0  0  0  0  0  0  0
   29.4869   -3.5147   28.8366 H   0  0  0  0  0  0  0  0  0  0  0  0
   27.1116   -3.9630   28.4982 H   0  0  0  0  0  0  0  0  0  0  0  0
   25.1660   -2.7088   26.6604 H   0  0  0  0  0  0  0  0  0  0  0  0
   26.5747   -0.0227   26.9018 H   0  0  0  0  0  0  0  0  0  0  0  0
   30.0833    2.3983   27.6661 H   0  0  0  0  0  0  0  0  0  0  0  0
   28.6133    2.1101   28.5767 H   0  0  0  0  0  0  0  0  0  0  0  0
   29.6268    0.4711   29.9592 H   0  0  0  0  0  0  0  0  0  0  0  0
   30.7738    1.7444   29.9179 H   0  0  0  0  0  0  0  0  0  0  0  0
   31.4673   -4.6784   19.3388 H   0  0  0  0  0  0  0  0  0  0  0  0
  1  2  1  0  0  0  0
  1 34  1  0  0  0  0
  1 35  1  0  0  0  0
  1 36  1  0  0  0  0
  2  3  1  0  0  0  0
  2  4  1  0  0  0  0
  2 60  1  0  0  0  0
  3 37  1  0  0  0  0
  3 38  1  0  0  0  0
  3 39  1  0  0  0  0
  4  5  1  0  0  0  0
  4 40  1  0  0  0  0
  4 41  1  0  0  0  0
  5  6  1  0  0  0  0
  5 42  1  0  0  0  0
  5 43  1  0  0  0  0
  6  7  1  0  0  0  0
  7 12  2  0  0  0  0
  7  8  1  0  0  0  0
  8  9  2  0  0  0  0
  8 44  1  0  0  0  0
  9 10  1  0  0  0  0
  9 45  1  0  0  0  0
 10 11  2  0  0  0  0
 10 13  1  0  0  0  0
 11 12  1  0  0  0  0
 11 46  1  0  0  0  0
 12 47  1  0  0  0  0
 13 33  1  1  0  0  0
 13 22  1  0  0  0  0
 13 14  1  0  0  0  0
 14 15  1  0  0  0  0
 15 20  2  0  0  0  0
 15 16  1  0  0  0  0
 16 17  2  0  0  0  0
 16 48  1  0  0  0  0
 17 18  1  0  0  0  0
 17 49  1  0  0  0  0
 18 19  2  0  0  0  0
 18 50  1  0  0  0  0
 19 20  1  0  0  0  0
 19 51  1  0  0  0  0
 20 21  1  0  0  0  0
 21 32  1  0  0  0  0
 21 22  2  0  0  0  0
 22 23  1  0  0  0  0
 23 29  2  0  0  0  0
 23 24  1  0  0  0  0
 24 25  2  0  0  0  0
 24 52  1  0  0  0  0
 25 26  1  0  0  0  0
 25 53  1  0  0  0  0
 26 27  1  0  0  0  0
 26 28  2  0  0  0  0
 27 54  1  0  0  0  0
 28 29  1  0  0  0  0
 28 55  1  0  0  0  0
 29 30  1  0  0  0  0
 30 31  1  0  0  0  0
 31 32  1  0  0  0  0
 31 56  1  0  0  0  0
 31 57  1  0  0  0  0
 32 58  1  0  0  0  0
 32 59  1  0  0  0  0
M  CHG  1   2   1
M  END
>  <OLD_LIGAND_DESCRIPTION>
CHEMBL1086389

>  <SCORE_NORM_WEIGHT>
-0.2801

>  <close_atoms>
54:1.4887, 27:2.398

>  <SCORE_RB_PEN>
-108.568

>  <sybyl>
1:C.3, 2:N.4, 3:C.3, 4:C.3, 5:C.3, 6:O.3, 7:C.ar, 8:C.ar, 9:C.ar, 10:C.ar
, 11:C.ar, 12:C.ar, 13:C.3, 14:O.3, 15:C.ar, 16:C.ar, 17:C.ar, 18:C.ar, 
19:C.ar, 20:C.ar, 21:C.2, 22:C.2, 23:C.ar, 24:C.ar, 25:C.ar, 26:C.ar, 
27:O.3, 28:C.ar, 29:C.ar, 30:O.3, 31:C.3, 32:C.3, 33:H, 34:H, 35:H, 36:H, 
37:H, 38:H, 39:H, 40:H, 41:H, 42:H, 43:H, 44:H, 45:H, 46:H, 47:H, 48:H, 
49:H, 50:H, 51:H, 52:H, 53:H, 54:H, 55:H, 56:H, 57:H, 58:H, 59:H, 60:H

>  <TOTAL_SCORE>
-120.568

>  <STANDARD_VALUE>
134

>  <atom_types>
1:C, 2:N, 3:C, 4:C, 5:C, 6:O, 7:C, 8:C, 9:C, 10:C, 11:C, 12:C, 13:C, 14:O
, 15:C, 16:C, 17:C, 18:C, 19:C, 20:C, 21:C, 22:C, 23:C, 24:C, 25:C, 26:C,
27:O, 28:C, 29:C, 30:O, 31:C, 32:C, 33:H, 34:H, 35:H, 36:H, 37:H, 38:H,
39:H, 40:H, 41:H, 42:H, 43:H, 44:H, 45:H, 46:H, 47:H, 48:H, 49:H, 50:H,
51:H, 52:H, 53:H, 54:H, 55:H, 56:H, 57:H, 58:H, 59:H, 60:H

>  <hydtest>
54:H

>  <close_types>
54:H, 27:O

>  <SCORE_RB_PEN_NORM_CRT_HEVATOMS>
-34.1969

>  <SCORE_NORM_CRT_WEIGHT>
-15.9676

>  <SCORE_NORM_CRT_HEVATOMS>
-37.9766

>  <EVAL>
2444869

>  <TIME>
7.9475

>  <SCORE_NORM_CONTACT>
-3.5461

>  <SCORE_NORM_HEVATOMS>
-3.7678

>  <close_atom_nums>
54, 27

>  <oxytest>
27:O.3

>  <glutadist>
54:1.4887, 27:2.398, 26:3.408, 53:4.0938, 25:4.1542, 55:4.1863, 28:4.2132
, 24:5.3864, 29:5.4421, 23:5.949, 52:6.1148, 30:6.4054, 46:7.2255,
22:7.383, 11:7.4596, 57:7.5233, 31:7.5833, 33:7.6743, 38:7.6761, 47:7.7305
, 39:7.7361, 12:7.7422, 10:7.8217, 58:7.8425, 13:7.9594, 3:8.1491,
32:8.2459, 37:8.3125, 21:8.3382, 7:8.3587, 56:8.3665, 9:8.432, 8:8.6839,
6:8.9071, 45:8.9298, 42:9.2285, 59:9.2659, 44:9.343, 14:9.3807, 2:9.5891,
60:9.6038, 5:9.709, 20:9.7097, 35:9.9975, 15:10.1074, 4:10.3847, 1:10.4403
, 43:10.5569, 34:10.642, 51:10.7051, 41:10.739, 19:10.7529, 40:11.2836,
36:11.3914, 16:11.4409, 48:11.8722, 18:12.014, 17:12.3292, 50:12.8385,
49:13.3583

$$$$
CHEMBL1087557
OpenBabel09101914563D_sdfconf

 65 70  0  0  1  0  0  0  0  0999 V2000
   25.7392   -3.1272   27.4085 O   0  0  0  0  0  0  0  0  0  0  0  0
   27.0050   -2.6169   27.5204 C   0  0  0  0  0  0  0  0  0  0  0  0
   28.0012   -3.3551   28.1538 C   0  0  0  0  0  0  0  0  0  0  0  0
   29.2903   -2.8373   28.2603 C   0  0  0  0  0  0  0  0  0  0  0  0
   29.6071   -1.5773   27.7339 C   0  0  0  0  0  0  0  0  0  0  0  0
   30.9932   -1.0423   27.8641 C   0  0  0  0  0  0  0  0  0  0  0  0
   31.2180    0.2540   28.1873 C   0  0  0  0  0  0  0  0  0  0  0  0
   30.0657    1.1668   28.6073 C   0  0  0  0  0  0  0  0  0  0  0  0
   29.1213    1.4952   27.4357 C   0  0  0  0  0  0  0  0  0  0  0  0
   28.8440    0.4061   26.5500 O   0  0  0  0  0  0  0  0  0  0  0  0
   28.5857   -0.8264   27.1092 C   0  0  0  0  0  0  0  0  0  0  0  0
   27.2991   -1.3586   26.9998 C   0  0  0  0  0  0  0  0  0  0  0  0
   32.6003    0.7859   28.1465 C   0  0  0  0  0  0  0  0  0  0  0  0
   32.9070    2.1555   28.1716 C   0  0  0  0  0  0  0  0  0  0  0  0
   34.2310    2.5893   28.0884 C   0  0  0  0  0  0  0  0  0  0  0  0
   35.2665    1.6631   27.9624 C   0  0  0  0  0  0  0  0  0  0  0  0
   36.5646    2.0925   27.8859 O   0  0  0  0  0  0  0  0  0  0  0  0
   34.9780    0.3005   27.9097 C   0  0  0  0  0  0  0  0  0  0  0  0
   33.6532   -0.1275   27.9869 C   0  0  0  0  0  0  0  0  0  0  0  0
   33.4353   -1.4912   27.9527 O   0  0  0  0  0  0  0  0  0  0  0  0
   32.1636   -1.9498   27.4466 C   0  0  2  0  0  0  0  0  0  0  0  0
   32.2153   -2.2463   25.9465 C   0  0  0  0  0  0  0  0  0  0  0  0
   32.8302   -3.4092   25.4749 C   0  0  0  0  0  0  0  0  0  0  0  0
   32.8880   -3.6638   24.1079 C   0  0  0  0  0  0  0  0  0  0  0  0
   32.3377   -2.7647   23.1941 C   0  0  0  0  0  0  0  0  0  0  0  0
   32.4500   -3.0973   21.8576 O   0  0  0  0  0  0  0  0  0  0  0  0
   33.4894   -3.9801   21.4410 C   0  0  0  0  0  0  0  0  0  0  0  0
   33.4915   -4.0851   19.9088 C   0  0  0  0  0  0  0  0  0  0  0  0
   33.9028   -2.7719   19.2133 C   0  0  0  0  0  0  0  0  0  0  0  0
   34.3243   -2.9590   17.8181 N   0  0  0  0  0  0  0  0  0  0  0  0
   33.7891   -3.9127   17.0171 C   0  0  0  0  0  0  0  0  0  0  0  0
   32.9095   -4.7278   17.2973 O   0  0  0  0  0  0  0  0  0  0  0  0
   34.4699   -3.8106   15.6647 C   0  0  0  0  0  0  0  0  0  0  0  0
   35.4558   -2.6824   15.8118 C   0  0  0  0  0  0  0  0  0  0  0  0
   35.2876   -2.2002   17.2407 C   0  0  0  0  0  0  0  0  0  0  0  0
   35.9283   -1.2788   17.7476 O   0  0  0  0  0  0  0  0  0  0  0  0
   31.7172   -1.5990   23.6699 C   0  0  0  0  0  0  0  0  0  0  0  0
   31.6570   -1.3444   25.0369 C   0  0  0  0  0  0  0  0  0  0  0  0
   32.0388   -2.9068   27.9531 H   0  0  0  0  0  0  0  0  0  0  0  0
   25.3817   -3.0433   26.5217 H   0  0  0  0  0  0  0  0  0  0  0  0
   27.7799   -4.3296   28.5643 H   0  0  0  0  0  0  0  0  0  0  0  0
   30.0406   -3.4269   28.7654 H   0  0  0  0  0  0  0  0  0  0  0  0
   29.4935    0.6308   29.3665 H   0  0  0  0  0  0  0  0  0  0  0  0
   30.3928    2.0676   29.1233 H   0  0  0  0  0  0  0  0  0  0  0  0
   28.1795    1.8750   27.8341 H   0  0  0  0  0  0  0  0  0  0  0  0
   29.5576    2.2936   26.8347 H   0  0  0  0  0  0  0  0  0  0  0  0
   26.5283   -0.7857   26.5051 H   0  0  0  0  0  0  0  0  0  0  0  0
   32.1351    2.9056   28.2419 H   0  0  0  0  0  0  0  0  0  0  0  0
   34.4470    3.6475   28.1163 H   0  0  0  0  0  0  0  0  0  0  0  0
   37.1531    1.6062   28.4676 H   0  0  0  0  0  0  0  0  0  0  0  0
   35.7752   -0.4215   27.8080 H   0  0  0  0  0  0  0  0  0  0  0  0
   33.2721   -4.1149   26.1626 H   0  0  0  0  0  0  0  0  0  0  0  0
   33.3685   -4.5646   23.7549 H   0  0  0  0  0  0  0  0  0  0  0  0
   34.4599   -3.6218   21.7895 H   0  0  0  0  0  0  0  0  0  0  0  0
   33.3286   -4.9725   21.8666 H   0  0  0  0  0  0  0  0  0  0  0  0
   34.1769   -4.8816   19.6158 H   0  0  0  0  0  0  0  0  0  0  0  0
   32.4977   -4.3867   19.5739 H   0  0  0  0  0  0  0  0  0  0  0  0
   33.0741   -2.0632   19.2591 H   0  0  0  0  0  0  0  0  0  0  0  0
   34.7023   -2.2977   19.7852 H   0  0  0  0  0  0  0  0  0  0  0  0
   34.9601   -4.7621   15.4530 H   0  0  0  0  0  0  0  0  0  0  0  0
   33.7101   -3.5983   14.9110 H   0  0  0  0  0  0  0  0  0  0  0  0
   36.4865   -3.0148   15.6797 H   0  0  0  0  0  0  0  0  0  0  0  0
   35.2343   -1.8517   15.1401 H   0  0  0  0  0  0  0  0  0  0  0  0
   31.2790   -0.8790   22.9958 H   0  0  0  0  0  0  0  0  0  0  0  0
   31.1810   -0.4387   25.3838 H   0  0  0  0  0  0  0  0  0  0  0  0
  1  2  1  0  0  0  0
  1 40  1  0  0  0  0
  2 12  2  0  0  0  0
  2  3  1  0  0  0  0
  3  4  2  0  0  0  0
  3 41  1  0  0  0  0
  4  5  1  0  0  0  0
  4 42  1  0  0  0  0
  5 11  2  0  0  0  0
  5  6  1  0  0  0  0
  6 21  1  0  0  0  0
  6  7  2  0  0  0  0
  7  8  1  0  0  0  0
  7 13  1  0  0  0  0
  8  9  1  0  0  0  0
  8 43  1  0  0  0  0
  8 44  1  0  0  0  0
  9 10  1  0  0  0  0
  9 45  1  0  0  0  0
  9 46  1  0  0  0  0
 10 11  1  0  0  0  0
 11 12  1  0  0  0  0
 12 47  1  0  0  0  0
 13 19  2  0  0  0  0
 13 14  1  0  0  0  0
 14 15  2  0  0  0  0
 14 48  1  0  0  0  0
 15 16  1  0  0  0  0
 15 49  1  0  0  0  0
 16 17  1  0  0  0  0
 16 18  2  0  0  0  0
 17 50  1  0  0  0  0
 18 19  1  0  0  0  0
 18 51  1  0  0  0  0
 19 20  1  0  0  0  0
 20 21  1  0  0  0  0
 21 39  1  1  0  0  0
 21 22  1  0  0  0  0
 22 38  2  0  0  0  0
 22 23  1  0  0  0  0
 23 24  2  0  0  0  0
 23 52  1  0  0  0  0
 24 25  1  0  0  0  0
 24 53  1  0  0  0  0
 25 26  1  0  0  0  0
 25 37  2  0  0  0  0
 26 27  1  0  0  0  0
 27 28  1  0  0  0  0
 27 54  1  0  0  0  0
 27 55  1  0  0  0  0
 28 29  1  0  0  0  0
 28 56  1  0  0  0  0
 28 57  1  0  0  0  0
 29 30  1  0  0  0  0
 29 58  1  0  0  0  0
 29 59  1  0  0  0  0
 30 35  1  0  0  0  0
 30 31  1  0  0  0  0
 31 32  2  0  0  0  0
 31 33  1  0  0  0  0
 33 34  1  0  0  0  0
 33 60  1  0  0  0  0
 33 61  1  0  0  0  0
 34 35  1  0  0  0  0
 34 62  1  0  0  0  0
 34 63  1  0  0  0  0
 35 36  2  0  0  0  0
 37 38  1  0  0  0  0
 37 64  1  0  0  0  0
 38 65  1  0  0  0  0
M  END
>  <OLD_LIGAND_DESCRIPTION>
CHEMBL1087557

>  <SCORE_NORM_WEIGHT>
-0.2352

>  <close_atoms>
40:1.4413, 1:2.3186

>  <SCORE_RB_PEN>
-104.792

>  <sybyl>
1:O.3, 2:C.ar, 3:C.ar, 4:C.ar, 5:C.ar, 6:C.2, 7:C.2, 8:C.3, 9:C.3, 10:O.3
, 11:C.ar, 12:C.ar, 13:C.ar, 14:C.ar, 15:C.ar, 16:C.ar, 17:O.3, 18:C.ar, 
19:C.ar, 20:O.3, 21:C.3, 22:C.ar, 23:C.ar, 24:C.ar, 25:C.ar, 26:O.3, 
27:C.3, 28:C.3, 29:C.3, 30:N.am, 31:C.2, 32:O.2, 33:C.3, 34:C.3, 35:C.2, 
36:O.2, 37:C.ar, 38:C.ar, 39:H, 40:H, 41:H, 42:H, 43:H, 44:H, 45:H, 46:H, 
47:H, 48:H, 49:H, 50:H, 51:H, 52:H, 53:H, 54:H, 55:H, 56:H, 57:H, 58:H, 
59:H, 60:H, 61:H, 62:H, 63:H, 64:H, 65:H

>  <TOTAL_SCORE>
-120.792

>  <STANDARD_VALUE>
2.63

>  <atom_types>
1:O, 2:C, 3:C, 4:C, 5:C, 6:C, 7:C, 8:C, 9:C, 10:O, 11:C, 12:C, 13:C, 14:C
, 15:C, 16:C, 17:O, 18:C, 19:C, 20:O, 21:C, 22:C, 23:C, 24:C, 25:C, 26:O,
27:C, 28:C, 29:C, 30:N, 31:C, 32:O, 33:C, 34:C, 35:C, 36:O, 37:C, 38:C,
39:H, 40:H, 41:H, 42:H, 43:H, 44:H, 45:H, 46:H, 47:H, 48:H, 49:H, 50:H,
51:H, 52:H, 53:H, 54:H, 55:H, 56:H, 57:H, 58:H, 59:H, 60:H, 61:H, 62:H,
63:H, 64:H, 65:H

>  <hydtest>
40:H

>  <close_types>
40:H, 1:O

>  <SCORE_RB_PEN_NORM_CRT_HEVATOMS>
-31.1699

>  <SCORE_NORM_CRT_WEIGHT>
-15.0841

>  <SCORE_NORM_CRT_HEVATOMS>
-35.929

>  <EVAL>
3307698

>  <TIME>
13.9571

>  <SCORE_NORM_CONTACT>
-3.0198

>  <SCORE_NORM_HEVATOMS>
-3.1787

>  <close_atom_nums>
40, 1

>  <oxytest>
1:O.3

>  <glutadist>
40:1.4413, 1:2.3186, 2:3.3827, 47:3.4684, 12:3.8279, 3:4.4947, 41:4.6869,
11:5.1632, 4:5.6691, 10:5.9279, 5:5.9656, 42:6.553, 45:6.8327, 9:7.0323,
6:7.4087, 65:7.442, 43:7.5169, 38:7.6203, 46:7.7629, 64:7.8173, 37:7.8366
, 8:7.8801, 22:7.9819, 39:8.0911, 21:8.1806, 7:8.187, 25:8.3941,
23:8.5218 , 24:8.7131, 44:8.8424, 26:8.957, 52:9.0182, 53:9.33, 13:9.5853
, 20:9.5963 , 55:9.901, 27:10.0971, 19:10.151, 57:10.2193, 48:10.3272,
14:10.4989,28:10.8263, 54:10.8432, 58:10.8809, 18:11.4926, 29:11.5305,
56:11.6439,15:11.7998, 59:11.9449, 51:12.0249, 32:12.0328, 16:12.2559,
49:12.5407,30:12.6806, 31:12.7959, 17:13.58, 35:13.835, 50:14.0427,
36:14.161,33:14.2129, 61:14.2302, 60:14.7767, 34:14.8395, 63:15.1858,
62:15.7021

$$$$
CHEMBL1087557
OpenBabel09101914563D_sdfconf

 65 70  0  0  1  0  0  0  0  0999 V2000
   36.4749    2.0170   28.3818 O   0  0  0  0  0  0  0  0  0  0  0  0
   35.1596    1.7037   28.1658 C   0  0  0  0  0  0  0  0  0  0  0  0
   34.4127    2.4287   27.2410 C   0  0  0  0  0  0  0  0  0  0  0  0
   33.0764    2.1038   27.0173 C   0  0  0  0  0  0  0  0  0  0  0  0
   32.4651    1.0489   27.7092 C   0  0  0  0  0  0  0  0  0  0  0  0
   31.0319    0.7229   27.4557 C   0  0  0  0  0  0  0  0  0  0  0  0
   30.1892    0.4243   28.4736 C   0  0  0  0  0  0  0  0  0  0  0  0
   30.6302    0.5882   29.9282 C   0  0  0  0  0  0  0  0  0  0  0  0
   31.6910   -0.4501   30.3395 C   0  0  0  0  0  0  0  0  0  0  0  0
   32.6855   -0.7330   29.3504 O   0  0  0  0  0  0  0  0  0  0  0  0
   33.2248    0.3302   28.6597 C   0  0  0  0  0  0  0  0  0  0  0  0
   34.5660    0.6583   28.8698 C   0  0  0  0  0  0  0  0  0  0  0  0
   28.8196   -0.0524   28.1695 C   0  0  0  0  0  0  0  0  0  0  0  0
   27.9804   -0.6606   29.1162 C   0  0  0  0  0  0  0  0  0  0  0  0
   26.7155   -1.1243   28.7513 C   0  0  0  0  0  0  0  0  0  0  0  0
   26.2766   -1.0024   27.4328 C   0  0  0  0  0  0  0  0  0  0  0  0
   25.0330   -1.4541   27.0798 O   0  0  0  0  0  0  0  0  0  0  0  0
   27.1071   -0.4245   26.4742 C   0  0  0  0  0  0  0  0  0  0  0  0
   28.3723    0.0314   26.8424 C   0  0  0  0  0  0  0  0  0  0  0  0
   29.1376    0.6154   25.8515 O   0  0  0  0  0  0  0  0  0  0  0  0
   30.5726    0.5562   25.9966 C   0  0  2  0  0  0  0  0  0  0  0  0
   31.1715   -0.6630   25.2923 C   0  0  0  0  0  0  0  0  0  0  0  0
   31.8836   -1.6216   26.0182 C   0  0  0  0  0  0  0  0  0  0  0  0
   32.4397   -2.7193   25.3680 C   0  0  0  0  0  0  0  0  0  0  0  0
   32.2965   -2.8755   23.9891 C   0  0  0  0  0  0  0  0  0  0  0  0
   32.8895   -3.9914   23.4300 O   0  0  0  0  0  0  0  0  0  0  0  0
   32.4680   -4.4371   22.1427 C   0  0  0  0  0  0  0  0  0  0  0  0
   32.9440   -3.4432   21.0731 C   0  0  0  0  0  0  0  0  0  0  0  0
   34.4774   -3.4140   20.9143 C   0  0  0  0  0  0  0  0  0  0  0  0
   34.9444   -2.4042   19.9544 N   0  0  0  0  0  0  0  0  0  0  0  0
   36.0194   -1.6138   20.1938 C   0  0  0  0  0  0  0  0  0  0  0  0
   36.7480   -1.6103   21.1865 O   0  0  0  0  0  0  0  0  0  0  0  0
   36.1922   -0.6995   18.9950 C   0  0  0  0  0  0  0  0  0  0  0  0
   35.0763   -1.0756   18.0572 C   0  0  0  0  0  0  0  0  0  0  0  0
   34.3236   -2.1839   18.7698 C   0  0  0  0  0  0  0  0  0  0  0  0
   33.3322   -2.7581   18.3184 O   0  0  0  0  0  0  0  0  0  0  0  0
   31.5777   -1.9136   23.2623 C   0  0  0  0  0  0  0  0  0  0  0  0
   31.0193   -0.8165   23.9119 C   0  0  0  0  0  0  0  0  0  0  0  0
   30.9028    1.4345   25.4421 H   0  0  0  0  0  0  0  0  0  0  0  0
   36.9355    1.3518   28.8982 H   0  0  0  0  0  0  0  0  0  0  0  0
   34.8644    3.2438   26.6946 H   0  0  0  0  0  0  0  0  0  0  0  0
   32.5182    2.6891   26.3021 H   0  0  0  0  0  0  0  0  0  0  0  0
   31.0728    1.5818   30.0182 H   0  0  0  0  0  0  0  0  0  0  0  0
   29.8003    0.6140   30.6320 H   0  0  0  0  0  0  0  0  0  0  0  0
   32.1856   -0.1110   31.2508 H   0  0  0  0  0  0  0  0  0  0  0  0
   31.1981   -1.3933   30.5772 H   0  0  0  0  0  0  0  0  0  0  0  0
   35.1448    0.0925   29.5854 H   0  0  0  0  0  0  0  0  0  0  0  0
   28.2908   -0.7981   30.1401 H   0  0  0  0  0  0  0  0  0  0  0  0
   26.0818   -1.5834   29.4962 H   0  0  0  0  0  0  0  0  0  0  0  0
   25.0643   -2.1919   26.4668 H   0  0  0  0  0  0  0  0  0  0  0  0
   26.7746   -0.3310   25.4505 H   0  0  0  0  0  0  0  0  0  0  0  0
   32.0162   -1.5167   27.0848 H   0  0  0  0  0  0  0  0  0  0  0  0
   32.9906   -3.4522   25.9390 H   0  0  0  0  0  0  0  0  0  0  0  0
   32.8685   -5.4303   21.9305 H   0  0  0  0  0  0  0  0  0  0  0  0
   31.3789   -4.5032   22.1092 H   0  0  0  0  0  0  0  0  0  0  0  0
   32.4851   -3.7113   20.1204 H   0  0  0  0  0  0  0  0  0  0  0  0
   32.5787   -2.4472   21.3287 H   0  0  0  0  0  0  0  0  0  0  0  0
   34.9390   -3.2422   21.8883 H   0  0  0  0  0  0  0  0  0  0  0  0
   34.8264   -4.4040   20.6152 H   0  0  0  0  0  0  0  0  0  0  0  0
   36.1142    0.3340   19.3359 H   0  0  0  0  0  0  0  0  0  0  0  0
   37.1758   -0.8831   18.5599 H   0  0  0  0  0  0  0  0  0  0  0  0
   34.3869   -0.2482   17.8827 H   0  0  0  0  0  0  0  0  0  0  0  0
   35.4491   -1.4673   17.1095 H   0  0  0  0  0  0  0  0  0  0  0  0
   31.4438   -1.9984   22.1948 H   0  0  0  0  0  0  0  0  0  0  0  0
   30.4750   -0.0832   23.3347 H   0  0  0  0  0  0  0  0  0  0  0  0
  1  2  1  0  0  0  0
  1 40  1  0  0  0  0
  2 12  2  0  0  0  0
  2  3  1  0  0  0  0
  3  4  2  0  0  0  0
  3 41  1  0  0  0  0
  4  5  1  0  0  0  0
  4 42  1  0  0  0  0
  5 11  2  0  0  0  0
  5  6  1  0  0  0  0
  6 21  1  0  0  0  0
  6  7  2  0  0  0  0
  7  8  1  0  0  0  0
  7 13  1  0  0  0  0
  8  9  1  0  0  0  0
  8 43  1  0  0  0  0
  8 44  1  0  0  0  0
  9 10  1  0  0  0  0
  9 45  1  0  0  0  0
  9 46  1  0  0  0  0
 10 11  1  0  0  0  0
 11 12  1  0  0  0  0
 12 47  1  0  0  0  0
 13 19  2  0  0  0  0
 13 14  1  0  0  0  0
 14 15  2  0  0  0  0
 14 48  1  0  0  0  0
 15 16  1  0  0  0  0
 15 49  1  0  0  0  0
 16 17  1  0  0  0  0
 16 18  2  0  0  0  0
 17 50  1  0  0  0  0
 18 19  1  0  0  0  0
 18 51  1  0  0  0  0
 19 20  1  0  0  0  0
 20 21  1  0  0  0  0
 21 39  1  6  0  0  0
 21 22  1  0  0  0  0
 22 38  2  0  0  0  0
 22 23  1  0  0  0  0
 23 24  2  0  0  0  0
 23 52  1  0  0  0  0
 24 25  1  0  0  0  0
 24 53  1  0  0  0  0
 25 26  1  0  0  0  0
 25 37  2  0  0  0  0
 26 27  1  0  0  0  0
 27 28  1  0  0  0  0
 27 54  1  0  0  0  0
 27 55  1  0  0  0  0
 28 29  1  0  0  0  0
 28 56  1  0  0  0  0
 28 57  1  0  0  0  0
 29 30  1  0  0  0  0
 29 58  1  0  0  0  0
 29 59  1  0  0  0  0
 30 35  1  0  0  0  0
 30 31  1  0  0  0  0
 31 32  2  0  0  0  0
 31 33  1  0  0  0  0
 33 34  1  0  0  0  0
 33 60  1  0  0  0  0
 33 61  1  0  0  0  0
 34 35  1  0  0  0  0
 34 62  1  0  0  0  0
 34 63  1  0  0  0  0
 35 36  2  0  0  0  0
 37 38  1  0  0  0  0
 37 64  1  0  0  0  0
 38 65  1  0  0  0  0
M  END
>  <OLD_LIGAND_DESCRIPTION>
CHEMBL1087557

>  <SCORE_NORM_WEIGHT>
-0.1975

>  <close_atoms>
50:1.5949, 17:2.4724

>  <SCORE_RB_PEN>
-85.4038

>  <sybyl>
1:O.3, 2:C.ar, 3:C.ar, 4:C.ar, 5:C.ar, 6:C.2, 7:C.2, 8:C.3, 9:C.3, 10:O.3
, 11:C.ar, 12:C.ar, 13:C.ar, 14:C.ar, 15:C.ar, 16:C.ar, 17:O.3, 18:C.ar, 
19:C.ar, 20:O.3, 21:C.3, 22:C.ar, 23:C.ar, 24:C.ar, 25:C.ar, 26:O.3, 
27:C.3, 28:C.3, 29:C.3, 30:N.am, 31:C.2, 32:O.2, 33:C.3, 34:C.3, 35:C.2, 
36:O.2, 37:C.ar, 38:C.ar, 39:H, 40:H, 41:H, 42:H, 43:H, 44:H, 45:H, 46:H, 
47:H, 48:H, 49:H, 50:H, 51:H, 52:H, 53:H, 54:H, 55:H, 56:H, 57:H, 58:H, 
59:H, 60:H, 61:H, 62:H, 63:H, 64:H, 65:H

>  <TOTAL_SCORE>
-101.404

>  <STANDARD_VALUE>
2.63

>  <atom_types>
1:O, 2:C, 3:C, 4:C, 5:C, 6:C, 7:C, 8:C, 9:C, 10:O, 11:C, 12:C, 13:C, 14:C
, 15:C, 16:C, 17:O, 18:C, 19:C, 20:O, 21:C, 22:C, 23:C, 24:C, 25:C, 26:O,
27:C, 28:C, 29:C, 30:N, 31:C, 32:O, 33:C, 34:C, 35:C, 36:O, 37:C, 38:C,
39:H, 40:H, 41:H, 42:H, 43:H, 44:H, 45:H, 46:H, 47:H, 48:H, 49:H, 50:H,
51:H, 52:H, 53:H, 54:H, 55:H, 56:H, 57:H, 58:H, 59:H, 60:H, 61:H, 62:H,
63:H, 64:H, 65:H

>  <hydtest>
50:H

>  <close_types>
50:H, 17:O

>  <SCORE_RB_PEN_NORM_CRT_HEVATOMS>
-25.4029

>  <SCORE_NORM_CRT_WEIGHT>
-12.6629

>  <SCORE_NORM_CRT_HEVATOMS>
-30.162

>  <EVAL>
3307698

>  <TIME>
13.9571

>  <SCORE_NORM_CONTACT>
-2.5351

>  <SCORE_NORM_HEVATOMS>
-2.6685

>  <close_atom_nums>
50, 17

>  <oxytest>
17:O.3

>  <glutadist>
50:1.5949, 17:2.4724, 16:3.535, 51:3.8535, 18:4.1008, 15:4.5244, 49:4.6163
, 19:5.3947, 14:5.7288, 13:6.1215, 20:6.215, 48:6.5391, 65:7.306,
38:7.345 , 22:7.3532, 21:7.3606, 7:7.5284, 37:7.7545, 23:7.767, 55:7.9723,
64:8.0054, 52:8.0476, 6:8.0479, 39:8.1122, 24:8.1527, 25:8.1559, 44:8.4147
, 8:8.591, 53:8.6891, 46:8.713, 26:8.875, 27:8.9304, 9:9.2251, 57:9.3403,
43:9.4382, 5:9.4775, 10:9.5304, 54:9.551, 28:9.7453, 56:9.8451, 11:10.0996
, 42:10.1799, 45:10.2067, 4:10.3913, 29:11.1917, 58:11.2552, 12:11.4687,
36:11.6, 59:11.6869, 3:11.7258, 47:12.0332, 30:12.0679, 35:12.166,
2:12.2182, 41:12.4622, 31:13.0015, 62:13.046, 32:13.301, 34:13.3252,
1:13.5626, 33:13.8344, 60:13.8415, 40:13.8526, 63:14.1181, 61:14.8575

$$$$
CHEMBL1087557
OpenBabel09101914563D_sdfconf

 65 70  0  0  1  0  0  0  0  0999 V2000
   25.1876   -1.4356   26.7272 O   0  0  0  0  0  0  0  0  0  0  0  0
   26.4949   -1.3635   27.1280 C   0  0  0  0  0  0  0  0  0  0  0  0
   27.1355   -2.4953   27.6253 C   0  0  0  0  0  0  0  0  0  0  0  0
   28.4679   -2.4216   28.0259 C   0  0  0  0  0  0  0  0  0  0  0  0
   29.1834   -1.2197   27.9335 C   0  0  0  0  0  0  0  0  0  0  0  0
   30.6077   -1.1647   28.3728 C   0  0  0  0  0  0  0  0  0  0  0  0
   31.0821   -0.1157   29.0868 C   0  0  0  0  0  0  0  0  0  0  0  0
   30.1352    0.9583   29.6228 C   0  0  0  0  0  0  0  0  0  0  0  0
   29.5447    1.8321   28.5001 C   0  0  0  0  0  0  0  0  0  0  0  0
   29.1797    1.1309   27.3073 O   0  0  0  0  0  0  0  0  0  0  0  0
   28.5204   -0.0710   27.4455 C   0  0  0  0  0  0  0  0  0  0  0  0
   27.1873   -0.1579   27.0382 C   0  0  0  0  0  0  0  0  0  0  0  0
   32.5348   -0.0193   29.3624 C   0  0  0  0  0  0  0  0  0  0  0  0
   33.1624    1.1481   29.8246 C   0  0  0  0  0  0  0  0  0  0  0  0
   34.5434    1.1817   30.0244 C   0  0  0  0  0  0  0  0  0  0  0  0
   35.3198    0.0557   29.7501 C   0  0  0  0  0  0  0  0  0  0  0  0
   36.6737    0.0910   29.9521 O   0  0  0  0  0  0  0  0  0  0  0  0
   34.7165   -1.1038   29.2659 C   0  0  0  0  0  0  0  0  0  0  0  0
   33.3374   -1.1302   29.0621 C   0  0  0  0  0  0  0  0  0  0  0  0
   32.7973   -2.3160   28.6031 O   0  0  0  0  0  0  0  0  0  0  0  0
   31.5726   -2.2397   27.8429 C   0  0  2  0  0  0  0  0  0  0  0  0
   31.8351   -2.1515   26.3381 C   0  0  0  0  0  0  0  0  0  0  0  0
   32.8087   -2.9564   25.7404 C   0  0  0  0  0  0  0  0  0  0  0  0
   33.0532   -2.8586   24.3738 C   0  0  0  0  0  0  0  0  0  0  0  0
   32.3350   -1.9584   23.5863 C   0  0  0  0  0  0  0  0  0  0  0  0
   32.6524   -1.9256   22.2419 O   0  0  0  0  0  0  0  0  0  0  0  0
   33.9169   -2.4224   21.8088 C   0  0  0  0  0  0  0  0  0  0  0  0
   33.9822   -2.3947   20.2747 C   0  0  0  0  0  0  0  0  0  0  0  0
   33.1492   -3.5112   19.6137 C   0  0  0  0  0  0  0  0  0  0  0  0
   31.7795   -3.0963   19.2804 N   0  0  0  0  0  0  0  0  0  0  0  0
   31.4545   -2.5519   18.0823 C   0  0  0  0  0  0  0  0  0  0  0  0
   32.1984   -2.3329   17.1257 O   0  0  0  0  0  0  0  0  0  0  0  0
   29.9683   -2.2460   18.1057 C   0  0  0  0  0  0  0  0  0  0  0  0
   29.5043   -2.6843   19.4691 C   0  0  0  0  0  0  0  0  0  0  0  0
   30.7498   -3.2162   20.1536 C   0  0  0  0  0  0  0  0  0  0  0  0
   30.7787   -3.6705   21.2978 O   0  0  0  0  0  0  0  0  0  0  0  0
   31.3549   -1.1536   24.1878 C   0  0  0  0  0  0  0  0  0  0  0  0
   31.1080   -1.2520   25.5541 C   0  0  0  0  0  0  0  0  0  0  0  0
   31.1188   -3.2133   28.0273 H   0  0  0  0  0  0  0  0  0  0  0  0
   25.0597   -1.1437   25.8219 H   0  0  0  0  0  0  0  0  0  0  0  0
   26.6040   -3.4327   27.7025 H   0  0  0  0  0  0  0  0  0  0  0  0
   28.9367   -3.3122   28.4170 H   0  0  0  0  0  0  0  0  0  0  0  0
   29.3131    0.4406   30.1200 H   0  0  0  0  0  0  0  0  0  0  0  0
   30.5714    1.5640   30.4149 H   0  0  0  0  0  0  0  0  0  0  0  0
   28.6690    2.3581   28.8826 H   0  0  0  0  0  0  0  0  0  0  0  0
   30.2729    2.5920   28.2148 H   0  0  0  0  0  0  0  0  0  0  0  0
   26.6929    0.7206   26.6496 H   0  0  0  0  0  0  0  0  0  0  0  0
   32.6029    2.0485   30.0241 H   0  0  0  0  0  0  0  0  0  0  0  0
   35.0066    2.0877   30.3871 H   0  0  0  0  0  0  0  0  0  0  0  0
   36.9568   -0.4664   30.6803 H   0  0  0  0  0  0  0  0  0  0  0  0
   35.3129   -1.9778   29.0478 H   0  0  0  0  0  0  0  0  0  0  0  0
   33.3843   -3.6532   26.3313 H   0  0  0  0  0  0  0  0  0  0  0  0
   33.8104   -3.4837   23.9234 H   0  0  0  0  0  0  0  0  0  0  0  0
   34.7281   -1.8222   22.2254 H   0  0  0  0  0  0  0  0  0  0  0  0
   34.0518   -3.4494   22.1534 H   0  0  0  0  0  0  0  0  0  0  0  0
   33.6268   -1.4230   19.9289 H   0  0  0  0  0  0  0  0  0  0  0  0
   35.0250   -2.4767   19.9639 H   0  0  0  0  0  0  0  0  0  0  0  0
   33.6606   -3.8606   18.7151 H   0  0  0  0  0  0  0  0  0  0  0  0
   33.1266   -4.3807   20.2731 H   0  0  0  0  0  0  0  0  0  0  0  0
   29.8346   -1.1745   17.9489 H   0  0  0  0  0  0  0  0  0  0  0  0
   29.4872   -2.8103   17.3055 H   0  0  0  0  0  0  0  0  0  0  0  0
   29.1150   -1.8537   20.0598 H   0  0  0  0  0  0  0  0  0  0  0  0
   28.7708   -3.4902   19.4152 H   0  0  0  0  0  0  0  0  0  0  0  0
   30.7774   -0.4455   23.6135 H   0  0  0  0  0  0  0  0  0  0  0  0
   30.3542   -0.6197   26.0003 H   0  0  0  0  0  0  0  0  0  0  0  0
  1  2  1  0  0  0  0
  1 40  1  0  0  0  0
  2 12  2  0  0  0  0
  2  3  1  0  0  0  0
  3  4  2  0  0  0  0
  3 41  1  0  0  0  0
  4  5  1  0  0  0  0
  4 42  1  0  0  0  0
  5 11  2  0  0  0  0
  5  6  1  0  0  0  0
  6 21  1  0  0  0  0
  6  7  2  0  0  0  0
  7  8  1  0  0  0  0
  7 13  1  0  0  0  0
  8  9  1  0  0  0  0
  8 43  1  0  0  0  0
  8 44  1  0  0  0  0
  9 10  1  0  0  0  0
  9 45  1  0  0  0  0
  9 46  1  0  0  0  0
 10 11  1  0  0  0  0
 11 12  1  0  0  0  0
 12 47  1  0  0  0  0
 13 19  2  0  0  0  0
 13 14  1  0  0  0  0
 14 15  2  0  0  0  0
 14 48  1  0  0  0  0
 15 16  1  0  0  0  0
 15 49  1  0  0  0  0
 16 17  1  0  0  0  0
 16 18  2  0  0  0  0
 17 50  1  0  0  0  0
 18 19  1  0  0  0  0
 18 51  1  0  0  0  0
 19 20  1  0  0  0  0
 20 21  1  0  0  0  0
 21 39  1  1  0  0  0
 21 22  1  0  0  0  0
 22 38  2  0  0  0  0
 22 23  1  0  0  0  0
 23 24  2  0  0  0  0
 23 52  1  0  0  0  0
 24 25  1  0  0  0  0
 24 53  1  0  0  0  0
 25 26  1  0  0  0  0
 25 37  2  0  0  0  0
 26 27  1  0  0  0  0
 27 28  1  0  0  0  0
 27 54  1  0  0  0  0
 27 55  1  0  0  0  0
 28 29  1  0  0  0  0
 28 56  1  0  0  0  0
 28 57  1  0  0  0  0
 29 30  1  0  0  0  0
 29 58  1  0  0  0  0
 29 59  1  0  0  0  0
 30 35  1  0  0  0  0
 30 31  1  0  0  0  0
 31 32  2  0  0  0  0
 31 33  1  0  0  0  0
 33 34  1  0  0  0  0
 33 60  1  0  0  0  0
 33 61  1  0  0  0  0
 34 35  1  0  0  0  0
 34 62  1  0  0  0  0
 34 63  1  0  0  0  0
 35 36  2  0  0  0  0
 37 38  1  0  0  0  0
 37 64  1  0  0  0  0
 38 65  1  0  0  0  0
M  END
>  <OLD_LIGAND_DESCRIPTION>
CHEMBL1087557

>  <SCORE_NORM_WEIGHT>
-0.1974

>  <close_atoms>
40:2.2853, 1:2.3457

>  <SCORE_RB_PEN>
-85.3902

>  <sybyl>
1:O.3, 2:C.ar, 3:C.ar, 4:C.ar, 5:C.ar, 6:C.2, 7:C.2, 8:C.3, 9:C.3, 10:O.3
, 11:C.ar, 12:C.ar, 13:C.ar, 14:C.ar, 15:C.ar, 16:C.ar, 17:O.3, 18:C.ar, 
19:C.ar, 20:O.3, 21:C.3, 22:C.ar, 23:C.ar, 24:C.ar, 25:C.ar, 26:O.3, 
27:C.3, 28:C.3, 29:C.3, 30:N.am, 31:C.2, 32:O.2, 33:C.3, 34:C.3, 35:C.2, 
36:O.2, 37:C.ar, 38:C.ar, 39:H, 40:H, 41:H, 42:H, 43:H, 44:H, 45:H, 46:H, 
47:H, 48:H, 49:H, 50:H, 51:H, 52:H, 53:H, 54:H, 55:H, 56:H, 57:H, 58:H, 
59:H, 60:H, 61:H, 62:H, 63:H, 64:H, 65:H

>  <TOTAL_SCORE>
-101.39

>  <STANDARD_VALUE>
2.63

>  <atom_types>
1:O, 2:C, 3:C, 4:C, 5:C, 6:C, 7:C, 8:C, 9:C, 10:O, 11:C, 12:C, 13:C, 14:C
, 15:C, 16:C, 17:O, 18:C, 19:C, 20:O, 21:C, 22:C, 23:C, 24:C, 25:C, 26:O,
27:C, 28:C, 29:C, 30:N, 31:C, 32:O, 33:C, 34:C, 35:C, 36:O, 37:C, 38:C,
39:H, 40:H, 41:H, 42:H, 43:H, 44:H, 45:H, 46:H, 47:H, 48:H, 49:H, 50:H,
51:H, 52:H, 53:H, 54:H, 55:H, 56:H, 57:H, 58:H, 59:H, 60:H, 61:H, 62:H,
63:H, 64:H, 65:H

>  <hydtest>
40:H

>  <close_types>
40:H, 1:O

>  <SCORE_RB_PEN_NORM_CRT_HEVATOMS>
-25.3988

>  <SCORE_NORM_CRT_WEIGHT>
-12.6612

>  <SCORE_NORM_CRT_HEVATOMS>
-30.1579

>  <EVAL>
3307698

>  <TIME>
13.9571

>  <SCORE_NORM_CONTACT>
-2.6682

>  <SCORE_NORM_HEVATOMS>
-2.6682

>  <close_atom_nums>
40, 1

>  <oxytest>
1:O.3

>  <glutadist>
40:2.2853, 1:2.3457, 41:3.1218, 2:3.294, 3:3.5718, 12:4.4929, 47:4.7839,
4:4.8965, 42:5.4221, 11:5.6154, 5:5.7904, 65:6.6205, 10:6.7976, 38:7.097,
6:7.2057, 39:7.2323, 64:7.3366, 62:7.4655, 37:7.4941, 63:7.6202, 22:7.6474
, 21:7.6762, 43:7.7116, 36:7.7725, 45:7.8577, 9:7.8808, 34:8.0507,
7:8.2562, 8:8.261, 25:8.3779, 35:8.428, 23:8.5066, 46:8.7775, 24:8.8379,
20:9.0588, 26:9.0921, 52:9.1118, 44:9.2761, 33:9.4404, 13:9.6216,53:9.6474
, 60:9.6635, 30:9.7797, 61:9.7809, 19:9.9103, 55:10.3314,59:10.3533,
27:10.3606, 31:10.3901, 29:10.6722, 14:10.77, 48:10.8136,54:11.0459,
56:11.0606, 28:11.0727, 18:11.2511, 51:11.6078, 32:11.6098,58:11.62,
15:12.0159, 57:12.1295, 16:12.2358, 49:12.8976, 17:13.5396,50:13.9221

$$$$
CHEMBL1087557
OpenBabel09101914563D_sdfconf

 65 70  0  0  1  0  0  0  0  0999 V2000
   36.4674    2.2924   28.1796 O   0  0  0  0  0  0  0  0  0  0  0  0
   35.2707    1.6643   27.9600 C   0  0  0  0  0  0  0  0  0  0  0  0
   34.2243    2.3507   27.3498 C   0  0  0  0  0  0  0  0  0  0  0  0
   33.0096    1.7077   27.1207 C   0  0  0  0  0  0  0  0  0  0  0  0
   32.8206    0.3695   27.4930 C   0  0  0  0  0  0  0  0  0  0  0  0
   31.5097   -0.2959   27.2412 C   0  0  0  0  0  0  0  0  0  0  0  0
   30.9431   -1.1043   28.1690 C   0  0  0  0  0  0  0  0  0  0  0  0
   31.5356   -1.2186   29.5738 C   0  0  0  0  0  0  0  0  0  0  0  0
   32.8888   -1.9544   29.5810 C   0  0  0  0  0  0  0  0  0  0  0  0
   33.7627   -1.6379   28.4930 O   0  0  0  0  0  0  0  0  0  0  0  0
   33.8813   -0.3143   28.1289 C   0  0  0  0  0  0  0  0  0  0  0  0
   35.0977    0.3368   28.3457 C   0  0  0  0  0  0  0  0  0  0  0  0
   29.7263   -1.8739   27.8192 C   0  0  0  0  0  0  0  0  0  0  0  0
   29.2368   -2.9441   28.5844 C   0  0  0  0  0  0  0  0  0  0  0  0
   28.1068   -3.6533   28.1743 C   0  0  0  0  0  0  0  0  0  0  0  0
   27.4587   -3.3149   26.9863 C   0  0  0  0  0  0  0  0  0  0  0  0
   26.3474   -4.0099   26.5898 O   0  0  0  0  0  0  0  0  0  0  0  0
   27.9463   -2.2718   26.2009 C   0  0  0  0  0  0  0  0  0  0  0  0
   29.0793   -1.5705   26.6118 C   0  0  0  0  0  0  0  0  0  0  0  0
   29.4985   -0.5329   25.8018 O   0  0  0  0  0  0  0  0  0  0  0  0
   30.9000   -0.1886   25.8325 C   0  0  2  0  0  0  0  0  0  0  0  0
   31.6963   -0.9247   24.7532 C   0  0  0  0  0  0  0  0  0  0  0  0
   32.6356   -0.2416   23.9761 C   0  0  0  0  0  0  0  0  0  0  0  0
   33.3442   -0.9144   22.9850 C   0  0  0  0  0  0  0  0  0  0  0  0
   33.1256   -2.2726   22.7533 C   0  0  0  0  0  0  0  0  0  0  0  0
   33.8689   -2.8534   21.7436 O   0  0  0  0  0  0  0  0  0  0  0  0
   34.4067   -2.0323   20.7092 C   0  0  0  0  0  0  0  0  0  0  0  0
   34.5992   -2.8693   19.4361 C   0  0  0  0  0  0  0  0  0  0  0  0
   34.8629   -2.0113   18.1824 C   0  0  0  0  0  0  0  0  0  0  0  0
   34.9903   -2.8029   16.9511 N   0  0  0  0  0  0  0  0  0  0  0  0
   34.2056   -3.8773   16.6913 C   0  0  0  0  0  0  0  0  0  0  0  0
   33.3041   -4.3407   17.3906 O   0  0  0  0  0  0  0  0  0  0  0  0
   34.6281   -4.4392   15.3464 C   0  0  0  0  0  0  0  0  0  0  0  0
   35.7503   -3.5461   14.8889 C   0  0  0  0  0  0  0  0  0  0  0  0
   35.9111   -2.5217   15.9970 C   0  0  0  0  0  0  0  0  0  0  0  0
   36.7398   -1.6109   15.9921 O   0  0  0  0  0  0  0  0  0  0  0  0
   32.1845   -2.9578   23.5374 C   0  0  0  0  0  0  0  0  0  0  0  0
   31.4768   -2.2865   24.5303 C   0  0  0  0  0  0  0  0  0  0  0  0
   30.8907    0.8652   25.5541 H   0  0  0  0  0  0  0  0  0  0  0  0
   37.1421    1.6991   28.5172 H   0  0  0  0  0  0  0  0  0  0  0  0
   34.3490    3.3818   27.0521 H   0  0  0  0  0  0  0  0  0  0  0  0
   32.2121    2.2671   26.6549 H   0  0  0  0  0  0  0  0  0  0  0  0
   31.6984   -0.2020   29.9359 H   0  0  0  0  0  0  0  0  0  0  0  0
   30.8455   -1.6412   30.3017 H   0  0  0  0  0  0  0  0  0  0  0  0
   33.4028   -1.7437   30.5198 H   0  0  0  0  0  0  0  0  0  0  0  0
   32.7137   -3.0302   29.5486 H   0  0  0  0  0  0  0  0  0  0  0  0
   35.9095   -0.1985   28.8164 H   0  0  0  0  0  0  0  0  0  0  0  0
   29.7229   -3.2551   29.4958 H   0  0  0  0  0  0  0  0  0  0  0  0
   27.7417   -4.4695   28.7807 H   0  0  0  0  0  0  0  0  0  0  0  0
   25.6766   -3.4475   26.1961 H   0  0  0  0  0  0  0  0  0  0  0  0
   27.4513   -2.0076   25.2777 H   0  0  0  0  0  0  0  0  0  0  0  0
   32.8146    0.8121   24.1302 H   0  0  0  0  0  0  0  0  0  0  0  0
   34.0655   -0.3752   22.3885 H   0  0  0  0  0  0  0  0  0  0  0  0
   33.7426   -1.1909   20.5030 H   0  0  0  0  0  0  0  0  0  0  0  0
   35.3717   -1.6267   21.0190 H   0  0  0  0  0  0  0  0  0  0  0  0
   35.4358   -3.5519   19.5918 H   0  0  0  0  0  0  0  0  0  0  0  0
   33.7134   -3.4878   19.2825 H   0  0  0  0  0  0  0  0  0  0  0  0
   34.0627   -1.2775   18.0712 H   0  0  0  0  0  0  0  0  0  0  0  0
   35.7635   -1.4147   18.3384 H   0  0  0  0  0  0  0  0  0  0  0  0
   34.9539   -5.4704   15.4909 H   0  0  0  0  0  0  0  0  0  0  0  0
   33.7710   -4.4021   14.6723 H   0  0  0  0  0  0  0  0  0  0  0  0
   36.6914   -4.0875   14.7814 H   0  0  0  0  0  0  0  0  0  0  0  0
   35.5066   -3.0184   13.9656 H   0  0  0  0  0  0  0  0  0  0  0  0
   31.9868   -4.0085   23.3901 H   0  0  0  0  0  0  0  0  0  0  0  0
   30.7519   -2.8293   25.1194 H   0  0  0  0  0  0  0  0  0  0  0  0
  1  2  1  0  0  0  0
  1 40  1  0  0  0  0
  2 12  2  0  0  0  0
  2  3  1  0  0  0  0
  3  4  2  0  0  0  0
  3 41  1  0  0  0  0
  4  5  1  0  0  0  0
  4 42  1  0  0  0  0
  5 11  2  0  0  0  0
  5  6  1  0  0  0  0
  6 21  1  0  0  0  0
  6  7  2  0  0  0  0
  7  8  1  0  0  0  0
  7 13  1  0  0  0  0
  8  9  1  0  0  0  0
  8 43  1  0  0  0  0
  8 44  1  0  0  0  0
  9 10  1  0  0  0  0
  9 45  1  0  0  0  0
  9 46  1  0  0  0  0
 10 11  1  0  0  0  0
 11 12  1  0  0  0  0
 12 47  1  0  0  0  0
 13 19  2  0  0  0  0
 13 14  1  0  0  0  0
 14 15  2  0  0  0  0
 14 48  1  0  0  0  0
 15 16  1  0  0  0  0
 15 49  1  0  0  0  0
 16 17  1  0  0  0  0
 16 18  2  0  0  0  0
 17 50  1  0  0  0  0
 18 19  1  0  0  0  0
 18 51  1  0  0  0  0
 19 20  1  0  0  0  0
 20 21  1  0  0  0  0
 21 39  1  6  0  0  0
 21 22  1  0  0  0  0
 22 38  2  0  0  0  0
 22 23  1  0  0  0  0
 23 24  2  0  0  0  0
 23 52  1  0  0  0  0
 24 25  1  0  0  0  0
 24 53  1  0  0  0  0
 25 26  1  0  0  0  0
 25 37  2  0  0  0  0
 26 27  1  0  0  0  0
 27 28  1  0  0  0  0
 27 54  1  0  0  0  0
 27 55  1  0  0  0  0
 28 29  1  0  0  0  0
 28 56  1  0  0  0  0
 28 57  1  0  0  0  0
 29 30  1  0  0  0  0
 29 58  1  0  0  0  0
 29 59  1  0  0  0  0
 30 35  1  0  0  0  0
 30 31  1  0  0  0  0
 31 32  2  0  0  0  0
 31 33  1  0  0  0  0
 33 34  1  0  0  0  0
 33 60  1  0  0  0  0
 33 61  1  0  0  0  0
 34 35  1  0  0  0  0
 34 62  1  0  0  0  0
 34 63  1  0  0  0  0
 35 36  2  0  0  0  0
 37 38  1  0  0  0  0
 37 64  1  0  0  0  0
 38 65  1  0  0  0  0
M  END
>  <OLD_LIGAND_DESCRIPTION>
CHEMBL1087557

>  <SCORE_NORM_WEIGHT>
-0.1942

>  <close_atoms>
50:1.5032, 17:2.3809

>  <SCORE_RB_PEN>
-83.741

>  <sybyl>
1:O.3, 2:C.ar, 3:C.ar, 4:C.ar, 5:C.ar, 6:C.2, 7:C.2, 8:C.3, 9:C.3, 10:O.3
, 11:C.ar, 12:C.ar, 13:C.ar, 14:C.ar, 15:C.ar, 16:C.ar, 17:O.3, 18:C.ar, 
19:C.ar, 20:O.3, 21:C.3, 22:C.ar, 23:C.ar, 24:C.ar, 25:C.ar, 26:O.3, 
27:C.3, 28:C.3, 29:C.3, 30:N.am, 31:C.2, 32:O.2, 33:C.3, 34:C.3, 35:C.2, 
36:O.2, 37:C.ar, 38:C.ar, 39:H, 40:H, 41:H, 42:H, 43:H, 44:H, 45:H, 46:H, 
47:H, 48:H, 49:H, 50:H, 51:H, 52:H, 53:H, 54:H, 55:H, 56:H, 57:H, 58:H, 
59:H, 60:H, 61:H, 62:H, 63:H, 64:H, 65:H

>  <TOTAL_SCORE>
-99.741

>  <STANDARD_VALUE>
2.63

>  <atom_types>
1:O, 2:C, 3:C, 4:C, 5:C, 6:C, 7:C, 8:C, 9:C, 10:O, 11:C, 12:C, 13:C, 14:C
, 15:C, 16:C, 17:O, 18:C, 19:C, 20:O, 21:C, 22:C, 23:C, 24:C, 25:C, 26:O,
27:C, 28:C, 29:C, 30:N, 31:C, 32:O, 33:C, 34:C, 35:C, 36:O, 37:C, 38:C,
39:H, 40:H, 41:H, 42:H, 43:H, 44:H, 45:H, 46:H, 47:H, 48:H, 49:H, 50:H,
51:H, 52:H, 53:H, 54:H, 55:H, 56:H, 57:H, 58:H, 59:H, 60:H, 61:H, 62:H,
63:H, 64:H, 65:H

>  <hydtest>
50:H

>  <close_types>
50:H, 17:O

>  <SCORE_RB_PEN_NORM_CRT_HEVATOMS>
-24.9083

>  <SCORE_NORM_CRT_WEIGHT>
-12.4553

>  <SCORE_NORM_CRT_HEVATOMS>
-29.6674

>  <EVAL>
3307698

>  <TIME>
13.9571

>  <SCORE_NORM_CONTACT>
-2.4935

>  <SCORE_NORM_HEVATOMS>
-2.6248

>  <close_atom_nums>
50, 17

>  <oxytest>
17:O.3

>  <glutadist>
50:1.5032, 17:2.3809, 51:3.4073, 16:3.4445, 18:3.8253, 15:4.6072, 49:4.832
, 19:5.1717, 14:5.7758, 20:5.8794, 13:6.0259, 65:6.4755, 48:6.675,
21:7.2874, 38:7.3139, 7:7.4449, 39:7.7828, 22:7.8008, 6:7.9704, 64:8.018,
37:8.1444, 44:8.2238, 8:8.5071, 23:9.0118, 43:9.111, 46:9.293, 25:9.3165,
5:9.4575, 52:9.5544, 9:9.5555, 24:9.6977, 42:9.719, 10:10.0255, 4:10.149,
26:10.313, 11:10.3398, 45:10.4582, 53:10.6731, 54:10.9205, 27:11.2848,
57:11.3246, 3:11.5416, 12:11.7099, 28:11.9965, 55:12.0839, 41:12.1422,
32:12.2159, 2:12.2596, 47:12.4304, 58:12.4779, 56:12.6424, 29:12.9565,
31:13.3212, 1:13.6261, 59:13.6852, 30:13.7454, 40:14.0756, 61:14.4894,
33:14.5848, 60:14.8337, 35:15.0732, 34:15.6672, 36:15.7936, 63:16.142,
62:16.4548

$$$$
CHEMBL1087557
OpenBabel09101914563D_sdfconf

 65 70  0  0  1  0  0  0  0  0999 V2000
   36.4730    2.2924   28.2164 O   0  0  0  0  0  0  0  0  0  0  0  0
   35.2742    1.6773   27.9728 C   0  0  0  0  0  0  0  0  0  0  0  0
   34.2934    2.3298   27.2306 C   0  0  0  0  0  0  0  0  0  0  0  0
   33.0769    1.6994   26.9778 C   0  0  0  0  0  0  0  0  0  0  0  0
   32.8207    0.4075   27.4577 C   0  0  0  0  0  0  0  0  0  0  0  0
   31.5090   -0.2449   27.1777 C   0  0  0  0  0  0  0  0  0  0  0  0
   30.8561   -0.9477   28.1343 C   0  0  0  0  0  0  0  0  0  0  0  0
   31.3493   -0.9445   29.5815 C   0  0  0  0  0  0  0  0  0  0  0  0
   32.6748   -1.7107   29.7505 C   0  0  0  0  0  0  0  0  0  0  0  0
   33.6292   -1.5204   28.7015 O   0  0  0  0  0  0  0  0  0  0  0  0
   33.8141   -0.2405   28.2261 C   0  0  0  0  0  0  0  0  0  0  0  0
   35.0334    0.3969   28.4661 C   0  0  0  0  0  0  0  0  0  0  0  0
   29.6414   -1.7154   27.7731 C   0  0  0  0  0  0  0  0  0  0  0  0
   29.0679   -2.6960   28.5977 C   0  0  0  0  0  0  0  0  0  0  0  0
   27.9457   -3.4114   28.1770 C   0  0  0  0  0  0  0  0  0  0  0  0
   27.3897   -3.1699   26.9207 C   0  0  0  0  0  0  0  0  0  0  0  0
   26.2857   -3.8704   26.5135 O   0  0  0  0  0  0  0  0  0  0  0  0
   27.9618   -2.2181   26.0784 C   0  0  0  0  0  0  0  0  0  0  0  0
   29.0866   -1.5105   26.5008 C   0  0  0  0  0  0  0  0  0  0  0  0
   29.5920   -0.5648   25.6298 O   0  0  0  0  0  0  0  0  0  0  0  0
   30.9986   -0.2550   25.7261 C   0  0  2  0  0  0  0  0  0  0  0  0
   31.8414   -1.1096   24.7772 C   0  0  0  0  0  0  0  0  0  0  0  0
   32.7823   -2.0110   25.2824 C   0  0  0  0  0  0  0  0  0  0  0  0
   33.5569   -2.7728   24.4126 C   0  0  0  0  0  0  0  0  0  0  0  0
   33.4071   -2.6458   23.0314 C   0  0  0  0  0  0  0  0  0  0  0  0
   34.2250   -3.4365   22.2471 O   0  0  0  0  0  0  0  0  0  0  0  0
   34.3758   -3.1305   20.8626 C   0  0  0  0  0  0  0  0  0  0  0  0
   34.0153   -4.3636   20.0211 C   0  0  0  0  0  0  0  0  0  0  0  0
   33.1424   -4.0254   18.7959 C   0  0  0  0  0  0  0  0  0  0  0  0
   31.8283   -3.4725   19.1516 N   0  0  0  0  0  0  0  0  0  0  0  0
   31.1881   -2.5611   18.3789 C   0  0  0  0  0  0  0  0  0  0  0  0
   31.5665   -2.0768   17.3119 O   0  0  0  0  0  0  0  0  0  0  0  0
   29.8767   -2.2209   19.0625 C   0  0  0  0  0  0  0  0  0  0  0  0
   29.8661   -3.0539   20.3164 C   0  0  0  0  0  0  0  0  0  0  0  0
   31.1726   -3.8252   20.2843 C   0  0  0  0  0  0  0  0  0  0  0  0
   31.5354   -4.6224   21.1499 O   0  0  0  0  0  0  0  0  0  0  0  0
   32.4590   -1.7426   22.5260 C   0  0  0  0  0  0  0  0  0  0  0  0
   31.6822   -0.9817   23.3949 C   0  0  0  0  0  0  0  0  0  0  0  0
   31.0416    0.7677   25.3519 H   0  0  0  0  0  0  0  0  0  0  0  0
   37.0505    2.2978   27.4498 H   0  0  0  0  0  0  0  0  0  0  0  0
   34.4706    3.3248   26.8487 H   0  0  0  0  0  0  0  0  0  0  0  0
   32.3306    2.2327   26.4081 H   0  0  0  0  0  0  0  0  0  0  0  0
   31.5199    0.0972   29.8589 H   0  0  0  0  0  0  0  0  0  0  0  0
   30.5989   -1.2789   30.2954 H   0  0  0  0  0  0  0  0  0  0  0  0
   33.1314   -1.4258   30.6994 H   0  0  0  0  0  0  0  0  0  0  0  0
   32.4679   -2.7799   29.8053 H   0  0  0  0  0  0  0  0  0  0  0  0
   35.7944   -0.1124   29.0395 H   0  0  0  0  0  0  0  0  0  0  0  0
   29.4817   -2.9323   29.5654 H   0  0  0  0  0  0  0  0  0  0  0  0
   27.5150   -4.1574   28.8291 H   0  0  0  0  0  0  0  0  0  0  0  0
   25.7558   -4.1906   27.2469 H   0  0  0  0  0  0  0  0  0  0  0  0
   27.5383   -2.0293   25.1026 H   0  0  0  0  0  0  0  0  0  0  0  0
   32.9231   -2.1192   26.3475 H   0  0  0  0  0  0  0  0  0  0  0  0
   34.2831   -3.4641   24.8146 H   0  0  0  0  0  0  0  0  0  0  0  0
   33.7363   -2.2910   20.5833 H   0  0  0  0  0  0  0  0  0  0  0  0
   35.4088   -2.8457   20.6541 H   0  0  0  0  0  0  0  0  0  0  0  0
   34.9387   -4.8401   19.6890 H   0  0  0  0  0  0  0  0  0  0  0  0
   33.4995   -5.0860   20.6558 H   0  0  0  0  0  0  0  0  0  0  0  0
   33.6780   -3.3256   18.1520 H   0  0  0  0  0  0  0  0  0  0  0  0
   33.0183   -4.9214   18.1851 H   0  0  0  0  0  0  0  0  0  0  0  0
   29.8675   -1.1513   19.2775 H   0  0  0  0  0  0  0  0  0  0  0  0
   29.0588   -2.4803   18.3885 H   0  0  0  0  0  0  0  0  0  0  0  0
   29.8501   -2.4414   21.2191 H   0  0  0  0  0  0  0  0  0  0  0  0
   29.0438   -3.7709   20.3278 H   0  0  0  0  0  0  0  0  0  0  0  0
   32.3122   -1.6155   21.4644 H   0  0  0  0  0  0  0  0  0  0  0  0
   30.9621   -0.2872   22.9872 H   0  0  0  0  0  0  0  0  0  0  0  0
  1  2  1  0  0  0  0
  1 40  1  0  0  0  0
  2 12  2  0  0  0  0
  2  3  1  0  0  0  0
  3  4  2  0  0  0  0
  3 41  1  0  0  0  0
  4  5  1  0  0  0  0
  4 42  1  0  0  0  0
  5 11  2  0  0  0  0
  5  6  1  0  0  0  0
  6 21  1  0  0  0  0
  6  7  2  0  0  0  0
  7  8  1  0  0  0  0
  7 13  1  0  0  0  0
  8  9  1  0  0  0  0
  8 43  1  0  0  0  0
  8 44  1  0  0  0  0
  9 10  1  0  0  0  0
  9 45  1  0  0  0  0
  9 46  1  0  0  0  0
 10 11  1  0  0  0  0
 11 12  1  0  0  0  0
 12 47  1  0  0  0  0
 13 19  2  0  0  0  0
 13 14  1  0  0  0  0
 14 15  2  0  0  0  0
 14 48  1  0  0  0  0
 15 16  1  0  0  0  0
 15 49  1  0  0  0  0
 16 17  1  0  0  0  0
 16 18  2  0  0  0  0
 17 50  1  0  0  0  0
 18 19  1  0  0  0  0
 18 51  1  0  0  0  0
 19 20  1  0  0  0  0
 20 21  1  0  0  0  0
 21 39  1  6  0  0  0
 21 22  1  0  0  0  0
 22 38  2  0  0  0  0
 22 23  1  0  0  0  0
 23 24  2  0  0  0  0
 23 52  1  0  0  0  0
 24 25  1  0  0  0  0
 24 53  1  0  0  0  0
 25 26  1  0  0  0  0
 25 37  2  0  0  0  0
 26 27  1  0  0  0  0
 27 28  1  0  0  0  0
 27 54  1  0  0  0  0
 27 55  1  0  0  0  0
 28 29  1  0  0  0  0
 28 56  1  0  0  0  0
 28 57  1  0  0  0  0
 29 30  1  0  0  0  0
 29 58  1  0  0  0  0
 29 59  1  0  0  0  0
 30 35  1  0  0  0  0
 30 31  1  0  0  0  0
 31 32  2  0  0  0  0
 31 33  1  0  0  0  0
 33 34  1  0  0  0  0
 33 60  1  0  0  0  0
 33 61  1  0  0  0  0
 34 35  1  0  0  0  0
 34 62  1  0  0  0  0
 34 63  1  0  0  0  0
 35 36  2  0  0  0  0
 37 38  1  0  0  0  0
 37 64  1  0  0  0  0
 38 65  1  0  0  0  0
M  END
>  <OLD_LIGAND_DESCRIPTION>
CHEMBL1087557

>  <SCORE_NORM_WEIGHT>
-0.1338

>  <close_atoms>
17:2.2568, 50:2.3763

>  <SCORE_RB_PEN>
-52.7184

>  <sybyl>
1:O.3, 2:C.ar, 3:C.ar, 4:C.ar, 5:C.ar, 6:C.2, 7:C.2, 8:C.3, 9:C.3, 10:O.3
, 11:C.ar, 12:C.ar, 13:C.ar, 14:C.ar, 15:C.ar, 16:C.ar, 17:O.3, 18:C.ar, 
19:C.ar, 20:O.3, 21:C.3, 22:C.ar, 23:C.ar, 24:C.ar, 25:C.ar, 26:O.3, 
27:C.3, 28:C.3, 29:C.3, 30:N.am, 31:C.2, 32:O.2, 33:C.3, 34:C.3, 35:C.2, 
36:O.2, 37:C.ar, 38:C.ar, 39:H, 40:H, 41:H, 42:H, 43:H, 44:H, 45:H, 46:H, 
47:H, 48:H, 49:H, 50:H, 51:H, 52:H, 53:H, 54:H, 55:H, 56:H, 57:H, 58:H, 
59:H, 60:H, 61:H, 62:H, 63:H, 64:H, 65:H

>  <TOTAL_SCORE>
-68.7184

>  <STANDARD_VALUE>
2.63

>  <atom_types>
1:O, 2:C, 3:C, 4:C, 5:C, 6:C, 7:C, 8:C, 9:C, 10:O, 11:C, 12:C, 13:C, 14:C
, 15:C, 16:C, 17:O, 18:C, 19:C, 20:O, 21:C, 22:C, 23:C, 24:C, 25:C, 26:O,
27:C, 28:C, 29:C, 30:N, 31:C, 32:O, 33:C, 34:C, 35:C, 36:O, 37:C, 38:C,
39:H, 40:H, 41:H, 42:H, 43:H, 44:H, 45:H, 46:H, 47:H, 48:H, 49:H, 50:H,
51:H, 52:H, 53:H, 54:H, 55:H, 56:H, 57:H, 58:H, 59:H, 60:H, 61:H, 62:H,
63:H, 64:H, 65:H

>  <hydtest>
50:H

>  <close_types>
17:O, 50:H

>  <SCORE_RB_PEN_NORM_CRT_HEVATOMS>
-15.6808

>  <SCORE_NORM_CRT_WEIGHT>
-8.5813

>  <SCORE_NORM_CRT_HEVATOMS>
-20.4399

>  <EVAL>
3307698

>  <TIME>
13.9571

>  <SCORE_NORM_CONTACT>
-1.8084

>  <SCORE_NORM_HEVATOMS>
-1.8084

>  <close_atom_nums>
17, 50

>  <oxytest>
17:O.3

>  <glutadist>
17:2.2568, 50:2.3763, 16:3.357, 51:3.4998, 18:3.8371, 15:4.4638, 49:4.6386
, 19:5.178, 14:5.6601, 20:5.9437, 13:5.9724, 48:6.5329, 63:7.0944,
62:7.1076, 21:7.3462, 7:7.4035, 34:7.664, 65:7.7487, 39:7.8636, 22:7.8827
, 6:7.9762, 38:8.0309, 44:8.1077, 8:8.4253, 23:8.5738, 36:8.5846,
33:8.6452, 61:8.6642, 60:8.678, 35:8.6909, 52:8.7253, 37:8.8424, 43:9.0377
, 64:9.1575, 46:9.1968, 24:9.3359, 5:9.4653, 25:9.472, 9:9.4749,
42:9.7724 , 30:9.9001, 10:9.983, 31:9.992, 53:10.0047, 4:10.1823,
11:10.3236,45:10.3633, 26:10.4644, 57:10.5839, 54:10.7201, 32:11.075,
27:11.1218,29:11.1674, 28:11.2409, 59:11.5468, 3:11.5733, 12:11.6986,
58:11.9618,55:12.155, 41:12.1892, 56:12.2554, 2:12.2705, 47:12.4051,
1:13.6382,40:14.0358

$$$$
CHEMBL135
OpenBabel09101914563D_sdfconf

 44 47  0  0  1  0  0  0  0  0999 V2000
   28.6446   -2.7146   28.3797 C   0  0  0  0  0  0  0  0  0  0  0  0
   28.6341   -1.9647   27.0094 C   0  0  2  0  0  0  0  0  0  0  0  0
   29.8029   -2.4383   26.1050 C   0  0  0  0  0  0  0  0  0  0  0  0
   31.1822   -2.0999   26.7297 C   0  0  0  0  0  0  0  0  0  0  0  0
   31.3303   -0.5814   27.0649 C   0  0  1  0  0  0  0  0  0  0  0  0
   30.0786    0.0227   27.7823 C   0  0  1  0  0  0  0  0  0  0  0  0
   30.1760    1.5414   28.0969 C   0  0  0  0  0  0  0  0  0  0  0  0
   31.5849    2.1458   27.8778 C   0  0  0  0  0  0  0  0  0  0  0  0
   32.6927    1.1704   28.2647 C   0  0  0  0  0  0  0  0  0  0  0  0
   33.8031    1.5780   29.0121 C   0  0  0  0  0  0  0  0  0  0  0  0
   34.8232    0.6822   29.3234 C   0  0  0  0  0  0  0  0  0  0  0  0
   35.9048    1.0977   30.0535 O   0  0  0  0  0  0  0  0  0  0  0  0
   34.7414   -0.6361   28.8859 C   0  0  0  0  0  0  0  0  0  0  0  0
   33.6367   -1.0549   28.1478 C   0  0  0  0  0  0  0  0  0  0  0  0
   32.5956   -0.1688   27.8332 C   0  0  0  0  0  0  0  0  0  0  0  0
   28.7538   -0.4248   27.1191 C   0  0  2  0  0  0  0  0  0  0  0  0
   27.4010    0.0413   27.6680 C   0  0  0  0  0  0  0  0  0  0  0  0
   26.3907   -0.9515   27.0557 C   0  0  0  0  0  0  0  0  0  0  0  0
   27.2240   -2.0626   26.3718 C   0  0  2  0  0  0  0  0  0  0  0  0
   26.5915   -3.3283   26.3543 O   0  0  0  0  0  0  0  0  0  0  0  0
   31.4169   -0.0892   26.0941 H   0  0  0  0  0  0  0  0  0  0  0  0
   30.0845   -0.4361   28.7714 H   0  0  0  0  0  0  0  0  0  0  0  0
   28.7973   -0.0361   26.0971 H   0  0  0  0  0  0  0  0  0  0  0  0
   27.3177   -1.7706   25.3235 H   0  0  0  0  0  0  0  0  0  0  0  0
   28.5529   -3.7911   28.2329 H   0  0  0  0  0  0  0  0  0  0  0  0
   27.8168   -2.4134   29.0217 H   0  0  0  0  0  0  0  0  0  0  0  0
   29.5559   -2.5584   28.9536 H   0  0  0  0  0  0  0  0  0  0  0  0
   29.7273   -3.5123   25.9294 H   0  0  0  0  0  0  0  0  0  0  0  0
   29.7334   -1.9759   25.1186 H   0  0  0  0  0  0  0  0  0  0  0  0
   31.3432   -2.7110   27.6176 H   0  0  0  0  0  0  0  0  0  0  0  0
   31.9415   -2.3837   25.9997 H   0  0  0  0  0  0  0  0  0  0  0  0
   29.5684    2.0850   27.3716 H   0  0  0  0  0  0  0  0  0  0  0  0
   29.7796    1.7694   29.0876 H   0  0  0  0  0  0  0  0  0  0  0  0
   31.7151    2.3824   26.8202 H   0  0  0  0  0  0  0  0  0  0  0  0
   31.6774    3.0933   28.4104 H   0  0  0  0  0  0  0  0  0  0  0  0
   33.8774    2.6035   29.3445 H   0  0  0  0  0  0  0  0  0  0  0  0
   36.7079    1.1510   29.5305 H   0  0  0  0  0  0  0  0  0  0  0  0
   35.5278   -1.3395   29.1183 H   0  0  0  0  0  0  0  0  0  0  0  0
   33.5971   -2.0852   27.8283 H   0  0  0  0  0  0  0  0  0  0  0  0
   27.3860   -0.0631   28.7540 H   0  0  0  0  0  0  0  0  0  0  0  0
   27.1892    1.0874   27.4439 H   0  0  0  0  0  0  0  0  0  0  0  0
   25.7664   -1.3650   27.8498 H   0  0  0  0  0  0  0  0  0  0  0  0
   25.7181   -0.4693   26.3452 H   0  0  0  0  0  0  0  0  0  0  0  0
   25.6760   -3.2068   26.0918 H   0  0  0  0  0  0  0  0  0  0  0  0
  1 25  1  0  0  0  0
  1 26  1  0  0  0  0
  1 27  1  0  0  0  0
  2  1  1  1  0  0  0
  2 16  1  0  0  0  0
  2 19  1  0  0  0  0
  2  3  1  0  0  0  0
  3  4  1  0  0  0  0
  3 28  1  0  0  0  0
  3 29  1  0  0  0  0
  4  5  1  0  0  0  0
  4 30  1  0  0  0  0
  4 31  1  0  0  0  0
  5 21  1  6  0  0  0
  5 15  1  0  0  0  0
  5  6  1  0  0  0  0
  6 22  1  1  0  0  0
  6  7  1  0  0  0  0
  6 16  1  0  0  0  0
  7  8  1  0  0  0  0
  7 32  1  0  0  0  0
  7 33  1  0  0  0  0
  8  9  1  0  0  0  0
  8 34  1  0  0  0  0
  8 35  1  0  0  0  0
  9 15  2  0  0  0  0
  9 10  1  0  0  0  0
 10 11  2  0  0  0  0
 10 36  1  0  0  0  0
 11 12  1  0  0  0  0
 11 13  1  0  0  0  0
 12 37  1  0  0  0  0
 13 14  2  0  0  0  0
 13 38  1  0  0  0  0
 14 15  1  0  0  0  0
 14 39  1  0  0  0  0
 16 23  1  6  0  0  0
 16 17  1  0  0  0  0
 17 18  1  0  0  0  0
 17 40  1  0  0  0  0
 17 41  1  0  0  0  0
 18 19  1  0  0  0  0
 18 42  1  0  0  0  0
 18 43  1  0  0  0  0
 19 24  1  6  0  0  0
 19 20  1  0  0  0  0
 20 44  1  0  0  0  0
M  END
>  <OLD_LIGAND_DESCRIPTION>
CHEMBL135

>  <SCORE_NORM_WEIGHT>
-0.2623

>  <close_atoms>
44:1.4576, 20:2.4064

>  <SCORE_RB_PEN>
-67.4564

>  <sybyl>
1:C.3, 2:C.3, 3:C.3, 4:C.3, 5:C.3, 6:C.3, 7:C.3, 8:C.3, 9:C.ar, 10:C.ar, 
11:C.ar, 12:O.3, 13:C.ar, 14:C.ar, 15:C.ar, 16:C.3, 17:C.3, 18:C.3, 19:C.3
, 20:O.3, 21:H, 22:H, 23:H, 24:H, 25:H, 26:H, 27:H, 28:H, 29:H, 30:H, 31:H
, 32:H, 33:H, 34:H, 35:H, 36:H, 37:H, 38:H, 39:H, 40:H, 41:H, 42:H, 43:H, 
44:H

>  <TOTAL_SCORE>
-71.4564

>  <STANDARD_VALUE>
10.12

>  <atom_types>
1:C, 2:C, 3:C, 4:C, 5:C, 6:C, 7:C, 8:C, 9:C, 10:C, 11:C, 12:O, 13:C, 14:C
, 15:C, 16:C, 17:C, 18:C, 19:C, 20:O, 21:H, 22:H, 23:H, 24:H, 25:H, 26:H,
27:H, 28:H, 29:H, 30:H, 31:H, 32:H, 33:H, 34:H, 35:H, 36:H, 37:H, 38:H,
39:H, 40:H, 41:H, 42:H, 43:H, 44:H

>  <hydtest>
44:H

>  <close_types>
44:H, 20:O

>  <SCORE_RB_PEN_NORM_CRT_HEVATOMS>
-24.8512

>  <SCORE_NORM_CRT_WEIGHT>
-11.0235

>  <SCORE_NORM_CRT_HEVATOMS>
-26.3248

>  <EVAL>
794133

>  <TIME>
1.2911

>  <SCORE_NORM_CONTACT>
-3.248

>  <SCORE_NORM_HEVATOMS>
-3.5728

>  <close_atom_nums>
44, 20

>  <oxytest>
20:O.3

>  <glutadist>
44:1.4576, 20:2.4064, 43:3.2418, 19:3.2572, 42:3.3066, 24:3.3802,18:3.4563
, 2:4.7401, 26:4.9842, 17:4.997, 25:5.0238, 1:5.1867, 28:5.4325,40:5.4668
, 16:5.5041, 41:5.5577, 23:5.566, 3:5.5823, 29:5.6002, 27:6.2744 ,
6:7.0041, 4:7.067, 22:7.1841, 30:7.3425, 5:7.6679, 31:7.696, 32:7.7276,
21:7.8107, 7:8.0023, 33:8.2309, 15:9.1337, 8:9.3652, 34:9.4088, 39:9.6287
, 9:9.865, 14:9.926, 35:10.1479, 10:11.2039, 13:11.257, 11:11.8425,
36:11.8476, 38:11.9203, 12:13.1763, 37:13.7462

$$$$
CHEMBL135
OpenBabel09101914563D_sdfconf

 44 47  0  0  1  0  0  0  0  0999 V2000
   28.7063   -2.6076   28.3847 C   0  0  0  0  0  0  0  0  0  0  0  0
   28.6452   -1.8181   27.0382 C   0  0  2  0  0  0  0  0  0  0  0  0
   29.7857   -2.2568   26.0817 C   0  0  0  0  0  0  0  0  0  0  0  0
   31.1831   -1.9271   26.6696 C   0  0  0  0  0  0  0  0  0  0  0  0
   31.3332   -0.4180   27.0443 C   0  0  1  0  0  0  0  0  0  0  0  0
   30.1027    0.1560   27.8206 C   0  0  1  0  0  0  0  0  0  0  0  0
   30.2015    1.6655   28.1764 C   0  0  0  0  0  0  0  0  0  0  0  0
   31.5986    2.2859   27.9282 C   0  0  0  0  0  0  0  0  0  0  0  0
   32.7246    1.3075   28.2489 C   0  0  0  0  0  0  0  0  0  0  0  0
   33.8570    1.7009   28.9704 C   0  0  0  0  0  0  0  0  0  0  0  0
   34.8924    0.8035   29.2209 C   0  0  0  0  0  0  0  0  0  0  0  0
   35.9954    1.2051   29.9263 O   0  0  0  0  0  0  0  0  0  0  0  0
   34.8039   -0.5019   28.7477 C   0  0  0  0  0  0  0  0  0  0  0  0
   33.6777   -0.9067   28.0349 C   0  0  0  0  0  0  0  0  0  0  0  0
   32.6212   -0.0192   27.7816 C   0  0  0  0  0  0  0  0  0  0  0  0
   28.7591   -0.2813   27.1892 C   0  0  2  0  0  0  0  0  0  0  0  0
   27.4227    0.1590   27.7965 C   0  0  0  0  0  0  0  0  0  0  0  0
   26.3984   -0.8225   27.1893 C   0  0  0  0  0  0  0  0  0  0  0  0
   27.2150   -1.9073   26.4455 C   0  0  2  0  0  0  0  0  0  0  0  0
   26.5899   -3.1763   26.4119 O   0  0  0  0  0  0  0  0  0  0  0  0
   31.3841    0.1030   26.0860 H   0  0  0  0  0  0  0  0  0  0  0  0
   30.1448   -0.3315   28.7950 H   0  0  0  0  0  0  0  0  0  0  0  0
   28.7658    0.1375   26.1782 H   0  0  0  0  0  0  0  0  0  0  0  0
   27.2716   -1.5841   25.4038 H   0  0  0  0  0  0  0  0  0  0  0  0
   28.6163   -3.6801   28.2094 H   0  0  0  0  0  0  0  0  0  0  0  0
   27.8988   -2.3312   29.0627 H   0  0  0  0  0  0  0  0  0  0  0  0
   29.6354   -2.4619   28.9321 H   0  0  0  0  0  0  0  0  0  0  0  0
   29.7107   -3.3257   25.8771 H   0  0  0  0  0  0  0  0  0  0  0  0
   29.6803   -1.7662   25.1121 H   0  0  0  0  0  0  0  0  0  0  0  0
   31.3777   -2.5627   27.5332 H   0  0  0  0  0  0  0  0  0  0  0  0
   31.9192   -2.1840   25.9065 H   0  0  0  0  0  0  0  0  0  0  0  0
   29.5665    2.2258   27.4882 H   0  0  0  0  0  0  0  0  0  0  0  0
   29.8372    1.8616   29.1860 H   0  0  0  0  0  0  0  0  0  0  0  0
   31.6917    2.5543   26.8742 H   0  0  0  0  0  0  0  0  0  0  0  0
   31.7032    3.2181   28.4851 H   0  0  0  0  0  0  0  0  0  0  0  0
   33.9362    2.7167   29.3302 H   0  0  0  0  0  0  0  0  0  0  0  0
   36.8072    1.1342   29.4189 H   0  0  0  0  0  0  0  0  0  0  0  0
   35.6020   -1.2062   28.9328 H   0  0  0  0  0  0  0  0  0  0  0  0
   33.6336   -1.9275   27.6867 H   0  0  0  0  0  0  0  0  0  0  0  0
   27.4450    0.0229   28.8789 H   0  0  0  0  0  0  0  0  0  0  0  0
   27.1972    1.2097   27.6106 H   0  0  0  0  0  0  0  0  0  0  0  0
   25.8037   -1.2635   27.9914 H   0  0  0  0  0  0  0  0  0  0  0  0
   25.6995   -0.3245   26.5163 H   0  0  0  0  0  0  0  0  0  0  0  0
   25.7928   -3.1083   25.8811 H   0  0  0  0  0  0  0  0  0  0  0  0
  1 25  1  0  0  0  0
  1 26  1  0  0  0  0
  1 27  1  0  0  0  0
  2  1  1  1  0  0  0
  2 16  1  0  0  0  0
  2 19  1  0  0  0  0
  2  3  1  0  0  0  0
  3  4  1  0  0  0  0
  3 28  1  0  0  0  0
  3 29  1  0  0  0  0
  4  5  1  0  0  0  0
  4 30  1  0  0  0  0
  4 31  1  0  0  0  0
  5 21  1  6  0  0  0
  5 15  1  0  0  0  0
  5  6  1  0  0  0  0
  6 22  1  1  0  0  0
  6  7  1  0  0  0  0
  6 16  1  0  0  0  0
  7  8  1  0  0  0  0
  7 32  1  0  0  0  0
  7 33  1  0  0  0  0
  8  9  1  0  0  0  0
  8 34  1  0  0  0  0
  8 35  1  0  0  0  0
  9 15  2  0  0  0  0
  9 10  1  0  0  0  0
 10 11  2  0  0  0  0
 10 36  1  0  0  0  0
 11 12  1  0  0  0  0
 11 13  1  0  0  0  0
 12 37  1  0  0  0  0
 13 14  2  0  0  0  0
 13 38  1  0  0  0  0
 14 15  1  0  0  0  0
 14 39  1  0  0  0  0
 16 23  1  6  0  0  0
 16 17  1  0  0  0  0
 17 18  1  0  0  0  0
 17 40  1  0  0  0  0
 17 41  1  0  0  0  0
 18 19  1  0  0  0  0
 18 42  1  0  0  0  0
 18 43  1  0  0  0  0
 19 24  1  6  0  0  0
 19 20  1  0  0  0  0
 20 44  1  0  0  0  0
M  END
>  <OLD_LIGAND_DESCRIPTION>
CHEMBL135

>  <SCORE_NORM_WEIGHT>
-0.2654

>  <close_atoms>
44:1.522, 20:2.4262

>  <SCORE_RB_PEN>
-68.289

>  <sybyl>
1:C.3, 2:C.3, 3:C.3, 4:C.3, 5:C.3, 6:C.3, 7:C.3, 8:C.3, 9:C.ar, 10:C.ar, 
11:C.ar, 12:O.3, 13:C.ar, 14:C.ar, 15:C.ar, 16:C.3, 17:C.3, 18:C.3, 19:C.3
, 20:O.3, 21:H, 22:H, 23:H, 24:H, 25:H, 26:H, 27:H, 28:H, 29:H, 30:H, 31:H
, 32:H, 33:H, 34:H, 35:H, 36:H, 37:H, 38:H, 39:H, 40:H, 41:H, 42:H, 43:H, 
44:H

>  <TOTAL_SCORE>
-72.289

>  <STANDARD_VALUE>
10.12

>  <atom_types>
1:C, 2:C, 3:C, 4:C, 5:C, 6:C, 7:C, 8:C, 9:C, 10:C, 11:C, 12:O, 13:C, 14:C
, 15:C, 16:C, 17:C, 18:C, 19:C, 20:O, 21:H, 22:H, 23:H, 24:H, 25:H, 26:H,
27:H, 28:H, 29:H, 30:H, 31:H, 32:H, 33:H, 34:H, 35:H, 36:H, 37:H, 38:H,
39:H, 40:H, 41:H, 42:H, 43:H, 44:H

>  <hydtest>
44:H

>  <close_types>
44:H, 20:O

>  <SCORE_RB_PEN_NORM_CRT_HEVATOMS>
-25.1579

>  <SCORE_NORM_CRT_WEIGHT>
-11.152

>  <SCORE_NORM_CRT_HEVATOMS>
-26.6315

>  <EVAL>
779390

>  <TIME>
1.2733

>  <SCORE_NORM_CONTACT>
-3.2859

>  <SCORE_NORM_HEVATOMS>
-3.6145

>  <close_atom_nums>
44, 20

>  <oxytest>
20:O.3

>  <glutadist>
44:1.522, 20:2.4262, 19:3.3291, 43:3.4034, 24:3.4228, 42:3.4792, 18:3.6066
, 2:4.8018, 25:5.0555, 26:5.0851, 17:5.1433, 1:5.2539, 28:5.4084, 3:5.594
, 29:5.6027, 16:5.6039, 40:5.6232, 23:5.6522, 41:5.7154, 27:6.3416,
4:7.0896, 6:7.0997, 22:7.2849, 30:7.366, 31:7.6957, 5:7.7258, 32:7.8523,
21:7.8614, 7:8.1213, 33:8.3678, 15:9.1966, 8:9.47, 34:9.5023, 39:9.6531,
9:9.9505, 14:9.9705, 35:10.2663, 10:11.2908, 13:11.3078, 11:11.9133,
36:11.9471, 38:11.9593, 12:13.2498, 37:13.7991

$$$$
CHEMBL184448
OpenBabel09101914563D_sdfconf

 27 29  0  0  0  0  0  0  0  0999 V2000
   26.5418   -3.4448   26.5236 O   0  0  0  0  0  0  0  0  0  0  0  0
   27.6875   -2.8298   26.9533 C   0  0  0  0  0  0  0  0  0  0  0  0
   28.1427   -1.6834   26.3052 C   0  0  0  0  0  0  0  0  0  0  0  0
   29.3078   -1.0590   26.7432 C   0  0  0  0  0  0  0  0  0  0  0  0
   30.0210   -1.5779   27.8292 C   0  0  0  0  0  0  0  0  0  0  0  0
   29.5543   -2.7303   28.4730 C   0  0  0  0  0  0  0  0  0  0  0  0
   28.3895   -3.3553   28.0358 C   0  0  0  0  0  0  0  0  0  0  0  0
   31.2690   -0.8955   28.2861 C   0  0  0  0  0  0  0  0  0  0  0  0
   31.7963    0.0537   27.4549 O   0  0  0  0  0  0  0  0  0  0  0  0
   32.9171    0.5366   28.0664 C   0  0  0  0  0  0  0  0  0  0  0  0
   33.7713    1.5276   27.5672 C   0  0  0  0  0  0  0  0  0  0  0  0
   33.4904    2.2904   26.0441 Cl  0  0  0  0  0  0  0  0  0  0  0  0
   34.8678    1.8765   28.3570 C   0  0  0  0  0  0  0  0  0  0  0  0
   35.0988    1.2617   29.5902 C   0  0  0  0  0  0  0  0  0  0  0  0
   36.1872    1.6350   30.3323 O   0  0  0  0  0  0  0  0  0  0  0  0
   34.2403    0.2727   30.0812 C   0  0  0  0  0  0  0  0  0  0  0  0
   33.1281   -0.0998   29.3087 C   0  0  0  0  0  0  0  0  0  0  0  0
   32.0480   -1.0259   29.4335 C   0  0  0  0  0  0  0  0  0  0  0  0
   25.8894   -2.8261   26.1876 H   0  0  0  0  0  0  0  0  0  0  0  0
   27.5990   -1.2753   25.4658 H   0  0  0  0  0  0  0  0  0  0  0  0
   29.6499   -0.1711   26.2322 H   0  0  0  0  0  0  0  0  0  0  0  0
   30.0881   -3.1493   29.3137 H   0  0  0  0  0  0  0  0  0  0  0  0
   28.0353   -4.2443   28.5374 H   0  0  0  0  0  0  0  0  0  0  0  0
   35.5504    2.6373   28.0061 H   0  0  0  0  0  0  0  0  0  0  0  0
   36.9837    1.7378   29.8070 H   0  0  0  0  0  0  0  0  0  0  0  0
   34.4288   -0.1958   31.0360 H   0  0  0  0  0  0  0  0  0  0  0  0
   31.8539   -1.7048   30.2502 H   0  0  0  0  0  0  0  0  0  0  0  0
  1  2  1  0  0  0  0
  1 19  1  0  0  0  0
  2  7  2  0  0  0  0
  2  3  1  0  0  0  0
  3  4  2  0  0  0  0
  3 20  1  0  0  0  0
  4  5  1  0  0  0  0
  4 21  1  0  0  0  0
  5  6  2  0  0  0  0
  5  8  1  0  0  0  0
  6  7  1  0  0  0  0
  6 22  1  0  0  0  0
  7 23  1  0  0  0  0
  8 18  2  0  0  0  0
  8  9  1  0  0  0  0
  9 10  1  0  0  0  0
 10 17  2  0  0  0  0
 10 11  1  0  0  0  0
 11 12  1  0  0  0  0
 11 13  2  0  0  0  0
 13 14  1  0  0  0  0
 13 24  1  0  0  0  0
 14 15  1  0  0  0  0
 14 16  2  0  0  0  0
 15 25  1  0  0  0  0
 16 17  1  0  0  0  0
 16 26  1  0  0  0  0
 17 18  1  0  0  0  0
 18 27  1  0  0  0  0
M  END
>  <OLD_LIGAND_DESCRIPTION>
CHEMBL184448

>  <SCORE_NORM_WEIGHT>
-0.269

>  <close_atoms>
19:1.7512, 1:2.4242

>  <SCORE_RB_PEN>
-64.1112

>  <sybyl>
1:O.3, 2:C.ar, 3:C.ar, 4:C.ar, 5:C.ar, 6:C.ar, 7:C.ar, 8:C.ar, 9:O.2, 
10:C.ar, 11:C.ar, 12:Cl, 13:C.ar, 14:C.ar, 15:O.3, 16:C.ar, 17:C.ar, 
18:C.ar, 19:H, 20:H, 21:H, 22:H, 23:H, 24:H, 25:H, 26:H, 27:H

>  <TOTAL_SCORE>
-70.1112

>  <STANDARD_VALUE>
6.8

>  <atom_types>
1:O, 2:C, 3:C, 4:C, 5:C, 6:C, 7:C, 8:C, 9:O, 10:C, 11:C, 12:Cl, 13:C, 14:C
, 15:O, 16:C, 17:C, 18:C, 19:H, 20:H, 21:H, 22:H, 23:H, 24:H, 25:H, 26:H,
27:H

>  <hydtest>
19:H

>  <close_types>
19:H, 1:O

>  <SCORE_RB_PEN_NORM_CRT_HEVATOMS>
-24.463

>  <SCORE_NORM_CRT_WEIGHT>
-10.9756

>  <SCORE_NORM_CRT_HEVATOMS>
-26.7524

>  <EVAL>
993377

>  <TIME>
1.8805

>  <SCORE_NORM_CONTACT>
-3.5056

>  <SCORE_NORM_HEVATOMS>
-3.8951

>  <close_atom_nums>
19, 1

>  <oxytest>
1:O.3

>  <glutadist>
19:1.7512, 1:2.4242, 2:3.6712, 20:3.859, 3:4.2169, 7:4.7569, 23:4.8452,
4:5.5933, 6:6.0106, 21:6.2173, 5:6.3687, 22:6.8755, 8:7.8377, 9:8.4085,
18:8.9317, 27:9.0078, 10:9.7395, 17:10.0879, 12:10.753, 11:10.7998,
16:11.4662, 26:11.9006, 13:12.0754, 14:12.3741, 24:12.9351, 15:13.7045,
25:14.2718

$$$$
CHEMBL191300
OpenBabel09101914563D_sdfconf

 33 35  0  0  0  0  0  0  0  0999 V2000
   32.6044   -0.3723   30.2272 C   0  0  0  0  0  0  0  0  0  0  0  0
   33.1069    0.4712   29.0625 C   0  0  0  0  0  0  0  0  0  0  0  0
   34.4162    0.9648   29.0961 C   0  0  0  0  0  0  0  0  0  0  0  0
   34.9073    1.7390   28.0454 C   0  0  0  0  0  0  0  0  0  0  0  0
   36.1896    2.2188   28.0861 O   0  0  0  0  0  0  0  0  0  0  0  0
   34.0912    2.0242   26.9530 C   0  0  0  0  0  0  0  0  0  0  0  0
   32.7861    1.5365   26.9134 C   0  0  0  0  0  0  0  0  0  0  0  0
   32.2789    0.7588   27.9607 C   0  0  0  0  0  0  0  0  0  0  0  0
   30.8841    0.2620   27.8794 C   0  0  0  0  0  0  0  0  0  0  0  0
   29.8431    1.1362   27.5742 C   0  0  0  0  0  0  0  0  0  0  0  0
   28.5285    0.6879   27.4901 C   0  0  0  0  0  0  0  0  0  0  0  0
   28.2096   -0.6795   27.7134 C   0  0  0  0  0  0  0  0  0  0  0  0
   26.8763   -1.1878   27.6354 C   0  0  0  0  0  0  0  0  0  0  0  0
   25.5456   -0.1373   27.2595 Cl  0  0  0  0  0  0  0  0  0  0  0  0
   26.6376   -2.5482   27.8636 C   0  0  0  0  0  0  0  0  0  0  0  0
   25.3674   -3.0618   27.7911 O   0  0  0  0  0  0  0  0  0  0  0  0
   27.6846   -3.4116   28.1686 C   0  0  0  0  0  0  0  0  0  0  0  0
   28.9901   -2.9441   28.2535 C   0  0  0  0  0  0  0  0  0  0  0  0
   29.2772   -1.5776   28.0282 C   0  0  0  0  0  0  0  0  0  0  0  0
   30.6033   -1.0850   28.1075 C   0  0  0  0  0  0  0  0  0  0  0  0
   33.3625   -0.5087   30.9997 H   0  0  0  0  0  0  0  0  0  0  0  0
   32.2972   -1.3575   29.8748 H   0  0  0  0  0  0  0  0  0  0  0  0
   31.7327    0.0968   30.6843 H   0  0  0  0  0  0  0  0  0  0  0  0
   35.0546    0.7466   29.9402 H   0  0  0  0  0  0  0  0  0  0  0  0
   36.7677    1.6962   28.6461 H   0  0  0  0  0  0  0  0  0  0  0  0
   34.4652    2.6231   26.1353 H   0  0  0  0  0  0  0  0  0  0  0  0
   32.1642    1.7663   26.0601 H   0  0  0  0  0  0  0  0  0  0  0  0
   30.0546    2.1808   27.3963 H   0  0  0  0  0  0  0  0  0  0  0  0
   27.7483    1.3944   27.2498 H   0  0  0  0  0  0  0  0  0  0  0  0
   25.0378   -3.1212   26.8917 H   0  0  0  0  0  0  0  0  0  0  0  0
   27.4878   -4.4597   28.3426 H   0  0  0  0  0  0  0  0  0  0  0  0
   29.7941   -3.6261   28.4915 H   0  0  0  0  0  0  0  0  0  0  0  0
   31.4052   -1.7701   28.3451 H   0  0  0  0  0  0  0  0  0  0  0  0
  1  2  1  0  0  0  0
  1 21  1  0  0  0  0
  1 22  1  0  0  0  0
  1 23  1  0  0  0  0
  2  8  2  0  0  0  0
  2  3  1  0  0  0  0
  3  4  2  0  0  0  0
  3 24  1  0  0  0  0
  4  5  1  0  0  0  0
  4  6  1  0  0  0  0
  5 25  1  0  0  0  0
  6  7  2  0  0  0  0
  6 26  1  0  0  0  0
  7  8  1  0  0  0  0
  7 27  1  0  0  0  0
  8  9  1  0  0  0  0
  9 20  2  0  0  0  0
  9 10  1  0  0  0  0
 10 11  2  0  0  0  0
 10 28  1  0  0  0  0
 11 12  1  0  0  0  0
 11 29  1  0  0  0  0
 12 19  2  0  0  0  0
 12 13  1  0  0  0  0
 13 14  1  0  0  0  0
 13 15  2  0  0  0  0
 15 16  1  0  0  0  0
 15 17  1  0  0  0  0
 16 30  1  0  0  0  0
 17 18  2  0  0  0  0
 17 31  1  0  0  0  0
 18 19  1  0  0  0  0
 18 32  1  0  0  0  0
 19 20  1  0  0  0  0
 20 33  1  0  0  0  0
M  END
>  <OLD_LIGAND_DESCRIPTION>
CHEMBL191300

>  <SCORE_NORM_WEIGHT>
-0.3048

>  <close_atoms>
30:1.5009, 16:2.4526

>  <SCORE_RB_PEN>
-80.7702

>  <sybyl>
1:C.3, 2:C.ar, 3:C.ar, 4:C.ar, 5:O.3, 6:C.ar, 7:C.ar, 8:C.ar, 9:C.ar, 
10:C.ar, 11:C.ar, 12:C.ar, 13:C.ar, 14:Cl, 15:C.ar, 16:O.3, 17:C.ar, 
18:C.ar, 19:C.ar, 20:C.ar, 21:H, 22:H, 23:H, 24:H, 25:H, 26:H, 27:H, 28:H
, 29:H, 30:H, 31:H, 32:H, 33:H

>  <TOTAL_SCORE>
-86.7702

>  <STANDARD_VALUE>
40

>  <atom_types>
1:C, 2:C, 3:C, 4:C, 5:O, 6:C, 7:C, 8:C, 9:C, 10:C, 11:C, 12:C, 13:C, 14:Cl
, 15:C, 16:O, 17:C, 18:C, 19:C, 20:C, 21:H, 22:H, 23:H, 24:H, 25:H, 26:H,
27:H, 28:H, 29:H, 30:H, 31:H, 32:H, 33:H

>  <hydtest>
30:H

>  <close_types>
30:H, 16:O

>  <SCORE_RB_PEN_NORM_CRT_HEVATOMS>
-29.756

>  <SCORE_NORM_CRT_WEIGHT>
-13.1895

>  <SCORE_NORM_CRT_HEVATOMS>
-31.9664

>  <EVAL>
1087470

>  <TIME>
2.1241

>  <SCORE_NORM_CONTACT>
-3.9441

>  <SCORE_NORM_HEVATOMS>
-4.3385

>  <close_atom_nums>
30, 16

>  <oxytest>
16:O.3

>  <glutadist>
30:1.5009, 16:2.4526, 15:3.3373, 14:3.7754, 13:3.8973, 17:4.2488,31:4.3639
, 12:5.1508, 18:5.396, 19:5.7923, 29:6.0432, 11:6.1016, 32:6.2135 ,
20:7.1278, 10:7.3582, 33:7.7616, 9:7.8152, 28:8.1359, 8:9.2475,22:9.2677,
27:9.3528, 23:9.6187, 7:9.8433, 1:9.9405, 2:10.1779, 21:10.9063 ,
6:11.2147, 3:11.5122, 26:11.7639, 4:11.9843, 24:12.2746, 5:13.3305,
25:13.7621

$$$$
CHEMBL191300
OpenBabel09101914563D_sdfconf

 33 35  0  0  0  0  0  0  0  0999 V2000
   28.1969    1.2332   28.1377 C   0  0  0  0  0  0  0  0  0  0  0  0
   27.9526   -0.2687   28.0652 C   0  0  0  0  0  0  0  0  0  0  0  0
   26.6383   -0.7392   27.9644 C   0  0  0  0  0  0  0  0  0  0  0  0
   26.3805   -2.1078   27.8948 C   0  0  0  0  0  0  0  0  0  0  0  0
   25.0914   -2.5604   27.7969 O   0  0  0  0  0  0  0  0  0  0  0  0
   27.4369   -3.0155   27.9251 C   0  0  0  0  0  0  0  0  0  0  0  0
   28.7482   -2.5538   28.0261 C   0  0  0  0  0  0  0  0  0  0  0  0
   29.0226   -1.1832   28.0976 C   0  0  0  0  0  0  0  0  0  0  0  0
   30.4319   -0.7352   28.2067 C   0  0  0  0  0  0  0  0  0  0  0  0
   31.2773   -1.2996   29.1595 C   0  0  0  0  0  0  0  0  0  0  0  0
   32.6036   -0.8945   29.2745 C   0  0  0  0  0  0  0  0  0  0  0  0
   33.1352    0.1096   28.4199 C   0  0  0  0  0  0  0  0  0  0  0  0
   34.4903    0.5565   28.4976 C   0  0  0  0  0  0  0  0  0  0  0  0
   35.5818   -0.1157   29.6692 Cl  0  0  0  0  0  0  0  0  0  0  0  0
   34.9459    1.5472   27.6196 C   0  0  0  0  0  0  0  0  0  0  0  0
   36.2432    1.9909   27.6712 O   0  0  0  0  0  0  0  0  0  0  0  0
   34.0927    2.1043   26.6729 C   0  0  0  0  0  0  0  0  0  0  0  0
   32.7698    1.6906   26.5769 C   0  0  0  0  0  0  0  0  0  0  0  0
   32.2680    0.6907   27.4423 C   0  0  0  0  0  0  0  0  0  0  0  0
   30.9225    0.2549   27.3557 C   0  0  0  0  0  0  0  0  0  0  0  0
   27.2706    1.8079   28.0979 H   0  0  0  0  0  0  0  0  0  0  0  0
   28.8311    1.5528   27.3101 H   0  0  0  0  0  0  0  0  0  0  0  0
   28.7158    1.4868   29.0627 H   0  0  0  0  0  0  0  0  0  0  0  0
   25.8145   -0.0404   27.9397 H   0  0  0  0  0  0  0  0  0  0  0  0
   24.8532   -2.8232   26.9051 H   0  0  0  0  0  0  0  0  0  0  0  0
   27.2446   -4.0772   27.8713 H   0  0  0  0  0  0  0  0  0  0  0  0
   29.5576   -3.2694   28.0493 H   0  0  0  0  0  0  0  0  0  0  0  0
   30.9028   -2.0671   29.8214 H   0  0  0  0  0  0  0  0  0  0  0  0
   33.2292   -1.3557   30.0240 H   0  0  0  0  0  0  0  0  0  0  0  0
   36.7628    1.5521   28.3483 H   0  0  0  0  0  0  0  0  0  0  0  0
   34.4560    2.8682   26.0007 H   0  0  0  0  0  0  0  0  0  0  0  0
   32.1178    2.1321   25.8367 H   0  0  0  0  0  0  0  0  0  0  0  0
   30.2732    0.6982   26.6136 H   0  0  0  0  0  0  0  0  0  0  0  0
  1  2  1  0  0  0  0
  1 21  1  0  0  0  0
  1 22  1  0  0  0  0
  1 23  1  0  0  0  0
  2  8  2  0  0  0  0
  2  3  1  0  0  0  0
  3  4  2  0  0  0  0
  3 24  1  0  0  0  0
  4  5  1  0  0  0  0
  4  6  1  0  0  0  0
  5 25  1  0  0  0  0
  6  7  2  0  0  0  0
  6 26  1  0  0  0  0
  7  8  1  0  0  0  0
  7 27  1  0  0  0  0
  8  9  1  0  0  0  0
  9 20  2  0  0  0  0
  9 10  1  0  0  0  0
 10 11  2  0  0  0  0
 10 28  1  0  0  0  0
 11 12  1  0  0  0  0
 11 29  1  0  0  0  0
 12 19  2  0  0  0  0
 12 13  1  0  0  0  0
 13 14  1  0  0  0  0
 13 15  2  0  0  0  0
 15 16  1  0  0  0  0
 15 17  1  0  0  0  0
 16 30  1  0  0  0  0
 17 18  2  0  0  0  0
 17 31  1  0  0  0  0
 18 19  1  0  0  0  0
 18 32  1  0  0  0  0
 19 20  1  0  0  0  0
 20 33  1  0  0  0  0
M  END
>  <OLD_LIGAND_DESCRIPTION>
CHEMBL191300

>  <SCORE_NORM_WEIGHT>
-0.3004

>  <close_atoms>
25:1.4975, 5:2.4522

>  <SCORE_RB_PEN>
-79.5189

>  <sybyl>
1:C.3, 2:C.ar, 3:C.ar, 4:C.ar, 5:O.3, 6:C.ar, 7:C.ar, 8:C.ar, 9:C.ar, 
10:C.ar, 11:C.ar, 12:C.ar, 13:C.ar, 14:Cl, 15:C.ar, 16:O.3, 17:C.ar, 
18:C.ar, 19:C.ar, 20:C.ar, 21:H, 22:H, 23:H, 24:H, 25:H, 26:H, 27:H, 28:H
, 29:H, 30:H, 31:H, 32:H, 33:H

>  <TOTAL_SCORE>
-85.5189

>  <STANDARD_VALUE>
40

>  <atom_types>
1:C, 2:C, 3:C, 4:C, 5:O, 6:C, 7:C, 8:C, 9:C, 10:C, 11:C, 12:C, 13:C, 14:Cl
, 15:C, 16:O, 17:C, 18:C, 19:C, 20:C, 21:H, 22:H, 23:H, 24:H, 25:H, 26:H,
27:H, 28:H, 29:H, 30:H, 31:H, 32:H, 33:H

>  <hydtest>
25:H

>  <close_types>
25:H, 5:O

>  <SCORE_RB_PEN_NORM_CRT_HEVATOMS>
-29.295

>  <SCORE_NORM_CRT_WEIGHT>
-12.9993

>  <SCORE_NORM_CRT_HEVATOMS>
-31.5054

>  <EVAL>
1087470

>  <TIME>
2.1241

>  <SCORE_NORM_CONTACT>
-3.8872

>  <SCORE_NORM_HEVATOMS>
-4.2759

>  <close_atom_nums>
25, 5

>  <oxytest>
5:O.3

>  <glutadist>
25:1.4975, 5:2.4522, 4:3.3161, 26:3.7995, 6:3.9122, 3:4.1911, 24:4.283,
7:5.1161, 2:5.3407, 8:5.7389, 27:5.7953, 21:6.4065, 1:6.4852, 22:6.8448,
9:7.131, 33:7.2466, 23:7.3681, 20:7.7077, 28:7.9288, 10:8.0775, 19:9.0888
, 11:9.386, 32:9.509, 18:9.8665, 12:9.8717, 29:10.1466, 17:11.2237,
13:11.2645, 15:11.8592, 31:11.8757, 14:12.4004, 16:13.2144, 30:13.6428

$$$$
CHEMBL195216
OpenBabel09101914563D_sdfconf

 66 70  0  0  1  0  0  0  0  0999 V2000
   35.9162   -2.3825   16.7880 C   0  0  0  0  0  0  0  0  0  0  0  0
   34.8655   -3.2952   17.4461 C   0  0  0  0  0  0  0  0  0  0  0  0
   34.1530   -2.6176   18.6507 N   0  3  2  0  0  0  0  0  0  0  0  0
   35.1460   -2.3453   19.8018 C   0  0  0  0  0  0  0  0  0  0  0  0
   34.4338   -1.6616   20.9821 C   0  0  0  0  0  0  0  0  0  0  0  0
   33.2599   -2.3841   21.4915 N   0  0  0  0  0  0  0  0  0  0  0  0
   32.3339   -2.7675   20.4147 C   0  0  0  0  0  0  0  0  0  0  0  0
   32.9654   -3.4637   19.1845 C   0  0  1  0  0  0  0  0  0  0  0  0
   31.9120   -3.6465   18.0699 C   0  0  0  0  0  0  0  0  0  0  0  0
   32.8103   -2.1286   22.7847 C   0  0  0  0  0  0  0  0  0  0  0  0
   32.3567   -3.1579   23.6226 C   0  0  0  0  0  0  0  0  0  0  0  0
   31.8961   -2.8784   24.9059 C   0  0  0  0  0  0  0  0  0  0  0  0
   31.8804   -1.5631   25.3748 C   0  0  0  0  0  0  0  0  0  0  0  0
   32.3271   -0.5304   24.5463 C   0  0  0  0  0  0  0  0  0  0  0  0
   32.7867   -0.8124   23.2635 C   0  0  0  0  0  0  0  0  0  0  0  0
   31.3532   -1.2516   26.7843 C   0  0  2  0  0  0  0  0  0  0  0  0
   32.2460   -1.7784   27.8521 N   0  0  0  0  0  0  0  0  0  0  0  0
   31.5548   -1.8251   29.1481 C   0  0  0  0  0  0  0  0  0  0  0  0
   30.3538   -2.7811   29.0888 C   0  0  0  0  0  0  0  0  0  0  0  0
   29.3820   -2.3602   28.0034 C   0  0  0  0  0  0  0  0  0  0  0  0
   28.0199   -2.6653   28.1023 C   0  0  0  0  0  0  0  0  0  0  0  0
   27.1234   -2.2737   27.1119 C   0  0  0  0  0  0  0  0  0  0  0  0
   25.7946   -2.5849   27.2249 O   0  0  0  0  0  0  0  0  0  0  0  0
   27.5844   -1.5614   26.0103 C   0  0  0  0  0  0  0  0  0  0  0  0
   28.9370   -1.2468   25.9088 C   0  0  0  0  0  0  0  0  0  0  0  0
   29.8602   -1.6406   26.8906 C   0  0  0  0  0  0  0  0  0  0  0  0
   33.6167   -1.5201   27.8817 C   0  0  0  0  0  0  0  0  0  0  0  0
   34.1939   -0.6528   28.8222 C   0  0  0  0  0  0  0  0  0  0  0  0
   35.5656   -0.4146   28.8196 C   0  0  0  0  0  0  0  0  0  0  0  0
   36.3735   -1.0429   27.8767 C   0  0  0  0  0  0  0  0  0  0  0  0
   35.8203   -1.9081   26.9375 C   0  0  0  0  0  0  0  0  0  0  0  0
   34.4483   -2.1447   26.9422 C   0  0  0  0  0  0  0  0  0  0  0  0
   36.2643   -2.8189   15.8515 H   0  0  0  0  0  0  0  0  0  0  0  0
   36.7971   -2.2481   17.4160 H   0  0  0  0  0  0  0  0  0  0  0  0
   35.5047   -1.3991   16.5570 H   0  0  0  0  0  0  0  0  0  0  0  0
   34.0834   -3.5048   16.7187 H   0  0  0  0  0  0  0  0  0  0  0  0
   35.2910   -4.2311   17.8131 H   0  0  0  0  0  0  0  0  0  0  0  0
   35.6184   -3.2908   20.0738 H   0  0  0  0  0  0  0  0  0  0  0  0
   35.8854   -1.6481   19.4100 H   0  0  0  0  0  0  0  0  0  0  0  0
   35.1498   -1.4371   21.7729 H   0  0  0  0  0  0  0  0  0  0  0  0
   34.0429   -0.7077   20.6233 H   0  0  0  0  0  0  0  0  0  0  0  0
   31.5218   -3.3818   20.8069 H   0  0  0  0  0  0  0  0  0  0  0  0
   31.8789   -1.8393   20.0636 H   0  0  0  0  0  0  0  0  0  0  0  0
   33.3934   -4.4250   19.4769 H   0  0  0  0  0  0  0  0  0  0  0  0
   31.0061   -4.1060   18.4672 H   0  0  0  0  0  0  0  0  0  0  0  0
   32.2573   -4.3065   17.2749 H   0  0  0  0  0  0  0  0  0  0  0  0
   31.6235   -2.6935   17.6239 H   0  0  0  0  0  0  0  0  0  0  0  0
   32.3464   -4.1842   23.2862 H   0  0  0  0  0  0  0  0  0  0  0  0
   31.5484   -3.6867   25.5324 H   0  0  0  0  0  0  0  0  0  0  0  0
   32.3173    0.4912   24.8977 H   0  0  0  0  0  0  0  0  0  0  0  0
   33.1335    0.0035   22.6462 H   0  0  0  0  0  0  0  0  0  0  0  0
   31.3694   -0.1656   26.8904 H   0  0  0  0  0  0  0  0  0  0  0  0
   32.2264   -2.2023   29.9205 H   0  0  0  0  0  0  0  0  0  0  0  0
   31.2628   -0.8256   29.4745 H   0  0  0  0  0  0  0  0  0  0  0  0
   30.7010   -3.7971   28.8946 H   0  0  0  0  0  0  0  0  0  0  0  0
   29.8545   -2.8075   30.0583 H   0  0  0  0  0  0  0  0  0  0  0  0
   27.6572   -3.2155   28.9590 H   0  0  0  0  0  0  0  0  0  0  0  0
   25.5629   -3.4056   26.7845 H   0  0  0  0  0  0  0  0  0  0  0  0
   26.9005   -1.2454   25.2362 H   0  0  0  0  0  0  0  0  0  0  0  0
   29.2707   -0.6805   25.0519 H   0  0  0  0  0  0  0  0  0  0  0  0
   33.5901   -0.1630   29.5709 H   0  0  0  0  0  0  0  0  0  0  0  0
   36.0011    0.2527   29.5487 H   0  0  0  0  0  0  0  0  0  0  0  0
   37.4379   -0.8590   27.8748 H   0  0  0  0  0  0  0  0  0  0  0  0
   36.4515   -2.3925   26.2071 H   0  0  0  0  0  0  0  0  0  0  0  0
   34.0307   -2.8123   26.2019 H   0  0  0  0  0  0  0  0  0  0  0  0
   33.7762   -1.7292   18.3517 H   0  0  0  0  0  0  0  0  0  0  0  0
  1  2  1  0  0  0  0
  1 33  1  0  0  0  0
  1 34  1  0  0  0  0
  1 35  1  0  0  0  0
  2  3  1  0  0  0  0
  2 36  1  0  0  0  0
  2 37  1  0  0  0  0
  3  8  1  0  0  0  0
  3  4  1  0  0  0  0
  3 66  1  6  0  0  0
  4  5  1  0  0  0  0
  4 38  1  0  0  0  0
  4 39  1  0  0  0  0
  5  6  1  0  0  0  0
  5 40  1  0  0  0  0
  5 41  1  0  0  0  0
  6  7  1  0  0  0  0
  6 10  1  0  0  0  0
  7  8  1  0  0  0  0
  7 42  1  0  0  0  0
  7 43  1  0  0  0  0
  8  9  1  0  0  0  0
  8 44  1  1  0  0  0
  9 45  1  0  0  0  0
  9 46  1  0  0  0  0
  9 47  1  0  0  0  0
 10 15  2  0  0  0  0
 10 11  1  0  0  0  0
 11 12  2  0  0  0  0
 11 48  1  0  0  0  0
 12 13  1  0  0  0  0
 12 49  1  0  0  0  0
 13 14  2  0  0  0  0
 13 16  1  0  0  0  0
 14 15  1  0  0  0  0
 14 50  1  0  0  0  0
 15 51  1  0  0  0  0
 16 26  1  0  0  0  0
 16 17  1  0  0  0  0
 16 52  1  1  0  0  0
 17 18  1  0  0  0  0
 17 27  1  0  0  0  0
 18 19  1  0  0  0  0
 18 53  1  0  0  0  0
 18 54  1  0  0  0  0
 19 20  1  0  0  0  0
 19 55  1  0  0  0  0
 19 56  1  0  0  0  0
 20 26  2  0  0  0  0
 20 21  1  0  0  0  0
 21 22  2  0  0  0  0
 21 57  1  0  0  0  0
 22 23  1  0  0  0  0
 22 24  1  0  0  0  0
 23 58  1  0  0  0  0
 24 25  2  0  0  0  0
 24 59  1  0  0  0  0
 25 26  1  0  0  0  0
 25 60  1  0  0  0  0
 27 32  2  0  0  0  0
 27 28  1  0  0  0  0
 28 29  2  0  0  0  0
 28 61  1  0  0  0  0
 29 30  1  0  0  0  0
 29 62  1  0  0  0  0
 30 31  2  0  0  0  0
 30 63  1  0  0  0  0
 31 32  1  0  0  0  0
 31 64  1  0  0  0  0
 32 65  1  0  0  0  0
M  CHG  1   3   1
M  END
>  <OLD_LIGAND_DESCRIPTION>
CHEMBL195216

>  <SCORE_NORM_WEIGHT>
-0.1044

>  <close_atoms>
58:1.7349, 23:2.3182

>  <SCORE_RB_PEN>
-34.7395

>  <sybyl>
1:C.3, 2:C.3, 3:N.4, 4:C.3, 5:C.3, 6:N.pl3, 7:C.3, 8:C.3, 9:C.3, 10:C.ar, 
11:C.ar, 12:C.ar, 13:C.ar, 14:C.ar, 15:C.ar, 16:C.3, 17:N.pl3, 18:C.3, 
19:C.3, 20:C.ar, 21:C.ar, 22:C.ar, 23:O.3, 24:C.ar, 25:C.ar, 26:C.ar, 
27:C.ar, 28:C.ar, 29:C.ar, 30:C.ar, 31:C.ar, 32:C.ar, 33:H, 34:H, 35:H, 
36:H, 37:H, 38:H, 39:H, 40:H, 41:H, 42:H, 43:H, 44:H, 45:H, 46:H, 47:H, 
48:H, 49:H, 50:H, 51:H, 52:H, 53:H, 54:H, 55:H, 56:H, 57:H, 58:H, 59:H, 
60:H, 61:H, 62:H, 63:H, 64:H, 65:H, 66:H

>  <TOTAL_SCORE>
-44.7395

>  <STANDARD_VALUE>
38

>  <atom_types>
1:C, 2:C, 3:N, 4:C, 5:C, 6:N, 7:C, 8:C, 9:C, 10:C, 11:C, 12:C, 13:C, 14:C
, 15:C, 16:C, 17:N, 18:C, 19:C, 20:C, 21:C, 22:C, 23:O, 24:C, 25:C, 26:C,
27:C, 28:C, 29:C, 30:C, 31:C, 32:C, 33:H, 34:H, 35:H, 36:H, 37:H, 38:H,
39:H, 40:H, 41:H, 42:H, 43:H, 44:H, 45:H, 46:H, 47:H, 48:H, 49:H, 50:H,
51:H, 52:H, 53:H, 54:H, 55:H, 56:H, 57:H, 58:H, 59:H, 60:H, 61:H, 62:H,
63:H, 64:H, 65:H, 66:H

>  <hydtest>
58:H

>  <close_types>
58:H, 23:O

>  <SCORE_RB_PEN_NORM_CRT_HEVATOMS>
-10.9423

>  <SCORE_NORM_CRT_WEIGHT>
-5.934

>  <SCORE_NORM_CRT_HEVATOMS>
-14.0921

>  <EVAL>
1744146

>  <TIME>
6.1565

>  <SCORE_NORM_CONTACT>
-1.3557

>  <SCORE_NORM_HEVATOMS>
-1.3981

>  <close_atom_nums>
58, 23

>  <oxytest>
23:O.3

>  <glutadist>
58:1.7349, 23:2.3182, 59:3.3191, 22:3.3562, 24:3.7264, 21:4.5239,57:4.7497
, 25:5.0681, 60:5.6309, 20:5.6933, 26:5.9344, 19:7.002, 56:7.1372 ,
55:7.2127, 49:7.2495, 16:7.4289, 12:7.628, 13:7.7678, 52:7.8287,18:8.2032
, 11:8.2848, 54:8.3369, 17:8.3894, 48:8.4078, 14:8.5428,42:8.6543,
50:8.8822, 10:9.0263, 53:9.0888, 15:9.1327, 43:9.4833, 7:9.5624 ,
27:9.7467, 65:9.7516, 45:9.8101, 51:9.8675, 6:9.8853, 32:10.292,61:10.571
, 9:10.699, 28:10.7282, 8:10.7692, 47:10.8306, 44:11.0076,41:11.2279,
5:11.2417, 46:11.547, 40:11.6407, 31:11.671, 66:12.0182,29:12.0576,
3:12.062, 64:12.1903, 4:12.3213, 30:12.4822, 38:12.5821,62:12.8415,
36:13.201, 39:13.2241, 2:13.332, 37:13.4888, 63:13.5452,35:14.5083,
1:14.5946, 34:14.9609, 33:15.4261

$$$$
CHEMBL323119
OpenBabel09101914563D_sdfconf

 73 77  0  0  1  0  0  0  0  0999 V2000
   34.0690    2.8871   26.8899 C   0  0  0  0  0  0  0  0  0  0  0  0
   34.9789    1.9794   27.5903 N   0  0  0  0  0  0  0  0  0  0  0  0
   36.2215    2.5636   28.0953 C   0  0  0  0  0  0  0  0  0  0  0  0
   34.4730    0.7775   28.1615 C   0  0  0  0  0  0  0  0  0  0  0  0
   35.2946   -0.0854   28.9086 C   0  0  0  0  0  0  0  0  0  0  0  0
   34.7864   -1.2461   29.4875 C   0  0  0  0  0  0  0  0  0  0  0  0
   33.4439   -1.5748   29.3294 C   0  0  0  0  0  0  0  0  0  0  0  0
   32.5990   -0.7619   28.5707 C   0  0  0  0  0  0  0  0  0  0  0  0
   33.1254    0.4078   28.0026 C   0  0  0  0  0  0  0  0  0  0  0  0
   31.2405   -1.0602   28.4805 N   0  0  0  0  0  0  0  0  0  0  0  0
   30.8343   -2.3677   29.0133 C   0  0  0  0  0  0  0  0  0  0  0  0
   29.3843   -2.3093   29.5042 C   0  0  0  0  0  0  0  0  0  0  0  0
   28.4555   -1.8902   28.3832 C   0  0  0  0  0  0  0  0  0  0  0  0
   27.1157   -2.2949   28.3875 C   0  0  0  0  0  0  0  0  0  0  0  0
   26.2522   -1.9322   27.3588 C   0  0  0  0  0  0  0  0  0  0  0  0
   24.9441   -2.3372   27.3829 O   0  0  0  0  0  0  0  0  0  0  0  0
   26.7270   -1.1617   26.3048 C   0  0  0  0  0  0  0  0  0  0  0  0
   28.0600   -0.7617   26.2895 C   0  0  0  0  0  0  0  0  0  0  0  0
   28.9536   -1.1050   27.3212 C   0  0  0  0  0  0  0  0  0  0  0  0
   30.4556   -0.6755   27.2614 C   0  0  1  0  0  0  0  0  0  0  0  0
   30.4186    0.8860   27.1777 C   0  0  0  0  0  0  0  0  0  0  0  0
   31.1090   -1.2972   25.9865 C   0  0  0  0  0  0  0  0  0  0  0  0
   32.0100   -2.3672   26.1020 C   0  0  0  0  0  0  0  0  0  0  0  0
   32.6413   -2.8974   24.9813 C   0  0  0  0  0  0  0  0  0  0  0  0
   32.3948   -2.3726   23.7147 C   0  0  0  0  0  0  0  0  0  0  0  0
   33.0810   -2.9475   22.6620 O   0  0  0  0  0  0  0  0  0  0  0  0
   32.4258   -3.1087   21.4050 C   0  0  0  0  0  0  0  0  0  0  0  0
   33.3983   -3.7118   20.3753 C   0  0  0  0  0  0  0  0  0  0  0  0
   32.6917   -4.0042   19.0307 N   0  3  0  0  0  0  0  0  0  0  0  0
   32.0784   -2.7720   18.3390 C   0  0  0  0  0  0  0  0  0  0  0  0
   33.1791   -2.2293   17.4212 C   0  0  0  0  0  0  0  0  0  0  0  0
   34.1945   -3.3592   17.2277 C   0  0  0  0  0  0  0  0  0  0  0  0
   33.6317   -4.5810   17.9576 C   0  0  0  0  0  0  0  0  0  0  0  0
   31.4895   -1.3109   23.5832 C   0  0  0  0  0  0  0  0  0  0  0  0
   30.8563   -0.7833   24.7045 C   0  0  0  0  0  0  0  0  0  0  0  0
   33.5875    2.3927   26.0461 H   0  0  0  0  0  0  0  0  0  0  0  0
   34.5833    3.7703   26.5090 H   0  0  0  0  0  0  0  0  0  0  0  0
   33.2831    3.2254   27.5667 H   0  0  0  0  0  0  0  0  0  0  0  0
   37.0325    1.8351   28.0853 H   0  0  0  0  0  0  0  0  0  0  0  0
   36.0892    2.8981   29.1250 H   0  0  0  0  0  0  0  0  0  0  0  0
   36.5397    3.4191   27.4988 H   0  0  0  0  0  0  0  0  0  0  0  0
   36.3393    0.1304   29.0710 H   0  0  0  0  0  0  0  0  0  0  0  0
   35.4331   -1.8868   30.0686 H   0  0  0  0  0  0  0  0  0  0  0  0
   33.0619   -2.4708   29.7973 H   0  0  0  0  0  0  0  0  0  0  0  0
   32.4500    1.0395   27.4466 H   0  0  0  0  0  0  0  0  0  0  0  0
   30.9987   -3.1794   28.3040 H   0  0  0  0  0  0  0  0  0  0  0  0
   31.4543   -2.6047   29.8801 H   0  0  0  0  0  0  0  0  0  0  0  0
   29.0908   -3.2821   29.9010 H   0  0  0  0  0  0  0  0  0  0  0  0
   29.3021   -1.6033   30.3319 H   0  0  0  0  0  0  0  0  0  0  0  0
   26.7435   -2.8990   29.2027 H   0  0  0  0  0  0  0  0  0  0  0  0
   24.7297   -2.9541   26.6795 H   0  0  0  0  0  0  0  0  0  0  0  0
   26.0718   -0.8774   25.4945 H   0  0  0  0  0  0  0  0  0  0  0  0
   28.4073   -0.1826   25.4469 H   0  0  0  0  0  0  0  0  0  0  0  0
   29.9263    1.2453   26.2740 H   0  0  0  0  0  0  0  0  0  0  0  0
   31.4047    1.3465   27.1803 H   0  0  0  0  0  0  0  0  0  0  0  0
   29.8810    1.3123   28.0264 H   0  0  0  0  0  0  0  0  0  0  0  0
   32.2404   -2.7904   27.0685 H   0  0  0  0  0  0  0  0  0  0  0  0
   33.3361   -3.7157   25.1011 H   0  0  0  0  0  0  0  0  0  0  0  0
   31.5470   -3.7455   21.5142 H   0  0  0  0  0  0  0  0  0  0  0  0
   32.0798   -2.1420   21.0346 H   0  0  0  0  0  0  0  0  0  0  0  0
   34.2463   -3.0618   20.1534 H   0  0  0  0  0  0  0  0  0  0  0  0
   33.7688   -4.6787   20.7186 H   0  0  0  0  0  0  0  0  0  0  0  0
   31.2297   -3.1778   17.7859 H   0  0  0  0  0  0  0  0  0  0  0  0
   31.6888   -2.0722   19.0779 H   0  0  0  0  0  0  0  0  0  0  0  0
   32.7568   -1.9121   16.4669 H   0  0  0  0  0  0  0  0  0  0  0  0
   33.6529   -1.3546   17.8687 H   0  0  0  0  0  0  0  0  0  0  0  0
   34.3526   -3.5767   16.1706 H   0  0  0  0  0  0  0  0  0  0  0  0
   35.1630   -3.0823   17.6470 H   0  0  0  0  0  0  0  0  0  0  0  0
   34.3672   -5.2417   18.4193 H   0  0  0  0  0  0  0  0  0  0  0  0
   32.9795   -5.1926   17.3321 H   0  0  0  0  0  0  0  0  0  0  0  0
   31.2700   -0.8736   22.6213 H   0  0  0  0  0  0  0  0  0  0  0  0
   30.1873    0.0487   24.5531 H   0  0  0  0  0  0  0  0  0  0  0  0
   31.9645   -4.6773   19.2316 H   0  0  0  0  0  0  0  0  0  0  0  0
  1  2  1  0  0  0  0
  1 36  1  0  0  0  0
  1 37  1  0  0  0  0
  1 38  1  0  0  0  0
  2  3  1  0  0  0  0
  2  4  1  0  0  0  0
  3 39  1  0  0  0  0
  3 40  1  0  0  0  0
  3 41  1  0  0  0  0
  4  9  2  0  0  0  0
  4  5  1  0  0  0  0
  5  6  2  0  0  0  0
  5 42  1  0  0  0  0
  6  7  1  0  0  0  0
  6 43  1  0  0  0  0
  7  8  2  0  0  0  0
  7 44  1  0  0  0  0
  8  9  1  0  0  0  0
  8 10  1  0  0  0  0
  9 45  1  0  0  0  0
 10 20  1  0  0  0  0
 10 11  1  0  0  0  0
 11 12  1  0  0  0  0
 11 46  1  0  0  0  0
 11 47  1  0  0  0  0
 12 13  1  0  0  0  0
 12 48  1  0  0  0  0
 12 49  1  0  0  0  0
 13 19  2  0  0  0  0
 13 14  1  0  0  0  0
 14 15  2  0  0  0  0
 14 50  1  0  0  0  0
 15 16  1  0  0  0  0
 15 17  1  0  0  0  0
 16 51  1  0  0  0  0
 17 18  2  0  0  0  0
 17 52  1  0  0  0  0
 18 19  1  0  0  0  0
 18 53  1  0  0  0  0
 19 20  1  0  0  0  0
 20 21  1  6  0  0  0
 20 22  1  0  0  0  0
 21 54  1  0  0  0  0
 21 55  1  0  0  0  0
 21 56  1  0  0  0  0
 22 35  2  0  0  0  0
 22 23  1  0  0  0  0
 23 24  2  0  0  0  0
 23 57  1  0  0  0  0
 24 25  1  0  0  0  0
 24 58  1  0  0  0  0
 25 26  1  0  0  0  0
 25 34  2  0  0  0  0
 26 27  1  0  0  0  0
 27 28  1  0  0  0  0
 27 59  1  0  0  0  0
 27 60  1  0  0  0  0
 28 29  1  0  0  0  0
 28 61  1  0  0  0  0
 28 62  1  0  0  0  0
 29 33  1  0  0  0  0
 29 30  1  0  0  0  0
 29 73  1  0  0  0  0
 30 31  1  0  0  0  0
 30 63  1  0  0  0  0
 30 64  1  0  0  0  0
 31 32  1  0  0  0  0
 31 65  1  0  0  0  0
 31 66  1  0  0  0  0
 32 33  1  0  0  0  0
 32 67  1  0  0  0  0
 32 68  1  0  0  0  0
 33 69  1  0  0  0  0
 33 70  1  0  0  0  0
 34 35  1  0  0  0  0
 34 71  1  0  0  0  0
 35 72  1  0  0  0  0
M  CHG  1  29   1
M  END
>  <OLD_LIGAND_DESCRIPTION>
CHEMBL323119

>  <SCORE_NORM_WEIGHT>
-0.1854

>  <close_atoms>
51:1.2149, 16:2.1271

>  <SCORE_RB_PEN>
-71.6265

>  <sybyl>
1:C.3, 2:N.pl3, 3:C.3, 4:C.ar, 5:C.ar, 6:C.ar, 7:C.ar, 8:C.ar, 9:C.ar, 
10:N.pl3, 11:C.3, 12:C.3, 13:C.ar, 14:C.ar, 15:C.ar, 16:O.3, 17:C.ar, 
18:C.ar, 19:C.ar, 20:C.3, 21:C.3, 22:C.ar, 23:C.ar, 24:C.ar, 25:C.ar, 
26:O.3, 27:C.3, 28:C.3, 29:N.4, 30:C.3, 31:C.3, 32:C.3, 33:C.3, 34:C.ar, 
35:C.ar, 36:H, 37:H, 38:H, 39:H, 40:H, 41:H, 42:H, 43:H, 44:H, 45:H, 46:H
, 47:H, 48:H, 49:H, 50:H, 51:H, 52:H, 53:H, 54:H, 55:H, 56:H, 57:H, 58:H, 
59:H, 60:H, 61:H, 62:H, 63:H, 64:H, 65:H, 66:H, 67:H, 68:H, 69:H, 70:H, 
71:H, 72:H, 73:H

>  <TOTAL_SCORE>
-87.6265

>  <STANDARD_VALUE>
19.01

>  <atom_types>
1:C, 2:N, 3:C, 4:C, 5:C, 6:C, 7:C, 8:C, 9:C, 10:N, 11:C, 12:C, 13:C, 14:C
, 15:C, 16:O, 17:C, 18:C, 19:C, 20:C, 21:C, 22:C, 23:C, 24:C, 25:C, 26:O,
27:C, 28:C, 29:N, 30:C, 31:C, 32:C, 33:C, 34:C, 35:C, 36:H, 37:H, 38:H,
39:H, 40:H, 41:H, 42:H, 43:H, 44:H, 45:H, 46:H, 47:H, 48:H, 49:H, 50:H,
51:H, 52:H, 53:H, 54:H, 55:H, 56:H, 57:H, 58:H, 59:H, 60:H, 61:H, 62:H,
63:H, 64:H, 65:H, 66:H, 67:H, 68:H, 69:H, 70:H, 71:H, 72:H, 73:H

>  <hydtest>
51:H

>  <close_types>
51:H, 16:O

>  <SCORE_RB_PEN_NORM_CRT_HEVATOMS>
-21.897

>  <SCORE_NORM_CRT_WEIGHT>
-11.2493

>  <SCORE_NORM_CRT_HEVATOMS>
-26.7884

>  <EVAL>
3306449

>  <TIME>
13.545

>  <SCORE_NORM_CONTACT>
-2.3683

>  <SCORE_NORM_HEVATOMS>
-2.5036

>  <close_atom_nums>
51, 16

>  <oxytest>
16:O.3

>  <glutadist>
51:1.2149, 16:2.1271, 15:2.9571, 52:2.9889, 17:3.2989, 14:4.0851,50:4.3734
, 18:4.5765, 53:5.1443, 13:5.191, 19:5.4161, 48:6.4375, 12:6.4832 ,
72:6.8385, 20:6.8846, 35:7.0655, 49:7.0888, 22:7.0961, 46:7.2192,54:7.2512
, 11:7.4254, 21:7.568, 56:7.6258, 34:7.7129, 23:7.772, 10:7.8332 ,
71:7.9432, 57:8.0825, 59:8.3183, 25:8.35, 47:8.3616, 24:8.3627,55:8.6233,
58:9.0493, 60:9.0796, 27:9.1331, 8:9.1642, 26:9.2532, 45:9.4048 ,
44:9.7452, 9:9.8593, 64:9.9165, 7:10.0176, 73:10.0471, 63:10.4307,
28:10.4866, 30:10.6392, 29:10.6671, 62:10.7298, 36:10.8891, 4:11.2447,
38:11.2638, 61:11.3287, 6:11.3632, 1:11.6226, 5:11.914, 2:12.0662,
43:12.0727, 31:12.1044, 33:12.1167, 70:12.1232, 66:12.2741, 37:12.4993,
69:12.505, 65:12.5091, 32:12.9474, 42:12.9815, 68:13.4507, 3:13.5065,
40:13.7673, 67:13.7718, 39:13.9411, 41:14.0791

$$$$
CHEMBL323119
OpenBabel09101914563D_sdfconf

 73 77  0  0  1  0  0  0  0  0999 V2000
   36.6851    2.3464   29.7722 C   0  0  0  0  0  0  0  0  0  0  0  0
   35.5451    1.4286   29.7908 N   0  0  0  0  0  0  0  0  0  0  0  0
   35.1160    0.9486   31.1044 C   0  0  0  0  0  0  0  0  0  0  0  0
   34.6370    1.4113   28.6944 C   0  0  0  0  0  0  0  0  0  0  0  0
   34.9712    1.9801   27.4525 C   0  0  0  0  0  0  0  0  0  0  0  0
   34.0882    1.9355   26.3759 C   0  0  0  0  0  0  0  0  0  0  0  0
   32.8465    1.3243   26.5167 C   0  0  0  0  0  0  0  0  0  0  0  0
   32.4618    0.7727   27.7406 C   0  0  0  0  0  0  0  0  0  0  0  0
   33.3670    0.8184   28.8114 C   0  0  0  0  0  0  0  0  0  0  0  0
   31.2473    0.0977   27.8503 N   0  0  0  0  0  0  0  0  0  0  0  0
   31.2357   -1.0580   28.7573 C   0  0  0  0  0  0  0  0  0  0  0  0
   29.8303   -1.2629   29.3316 C   0  0  0  0  0  0  0  0  0  0  0  0
   28.8206   -1.4608   28.2198 C   0  0  0  0  0  0  0  0  0  0  0  0
   27.6546   -2.2007   28.4478 C   0  0  0  0  0  0  0  0  0  0  0  0
   26.7237   -2.4055   27.4345 C   0  0  0  0  0  0  0  0  0  0  0  0
   25.5882   -3.1311   27.6790 O   0  0  0  0  0  0  0  0  0  0  0  0
   26.9564   -1.8739   26.1723 C   0  0  0  0  0  0  0  0  0  0  0  0
   28.1171   -1.1434   25.9354 C   0  0  0  0  0  0  0  0  0  0  0  0
   29.0713   -0.9117   26.9437 C   0  0  0  0  0  0  0  0  0  0  0  0
   30.3853   -0.1204   26.6421 C   0  0  1  0  0  0  0  0  0  0  0  0
   29.8992    1.2758   26.1313 C   0  0  0  0  0  0  0  0  0  0  0  0
   31.1910   -0.8791   25.5403 C   0  0  0  0  0  0  0  0  0  0  0  0
   30.9234   -0.6493   24.1817 C   0  0  0  0  0  0  0  0  0  0  0  0
   31.5948   -1.3557   23.1890 C   0  0  0  0  0  0  0  0  0  0  0  0
   32.5489   -2.3141   23.5233 C   0  0  0  0  0  0  0  0  0  0  0  0
   33.1509   -2.9811   22.4735 O   0  0  0  0  0  0  0  0  0  0  0  0
   34.0994   -2.2930   21.6598 C   0  0  0  0  0  0  0  0  0  0  0  0
   34.7837   -3.2796   20.6962 C   0  0  0  0  0  0  0  0  0  0  0  0
   35.8871   -2.5861   19.8629 N   0  3  0  0  0  0  0  0  0  0  0  0
   35.3884   -1.4646   18.9321 C   0  0  0  0  0  0  0  0  0  0  0  0
   35.4751   -0.1782   19.7604 C   0  0  0  0  0  0  0  0  0  0  0  0
   36.4224   -0.4643   20.9291 C   0  0  0  0  0  0  0  0  0  0  0  0
   36.9536   -1.8847   20.7221 C   0  0  0  0  0  0  0  0  0  0  0  0
   32.8338   -2.5465   24.8757 C   0  0  0  0  0  0  0  0  0  0  0  0
   32.1638   -1.8372   25.8678 C   0  0  0  0  0  0  0  0  0  0  0  0
   37.3317    2.1583   28.9149 H   0  0  0  0  0  0  0  0  0  0  0  0
   37.2940    2.2626   30.6731 H   0  0  0  0  0  0  0  0  0  0  0  0
   36.3350    3.3772   29.7016 H   0  0  0  0  0  0  0  0  0  0  0  0
   34.7053   -0.0593   31.0413 H   0  0  0  0  0  0  0  0  0  0  0  0
   34.3385    1.5987   31.5075 H   0  0  0  0  0  0  0  0  0  0  0  0
   35.9410    0.9241   31.8170 H   0  0  0  0  0  0  0  0  0  0  0  0
   35.9262    2.4548   27.2881 H   0  0  0  0  0  0  0  0  0  0  0  0
   34.3718    2.3671   25.4274 H   0  0  0  0  0  0  0  0  0  0  0  0
   32.1791    1.2848   25.6677 H   0  0  0  0  0  0  0  0  0  0  0  0
   33.0646    0.3590   29.7397 H   0  0  0  0  0  0  0  0  0  0  0  0
   31.6277   -1.9620   28.2903 H   0  0  0  0  0  0  0  0  0  0  0  0
   31.8972   -0.8524   29.6010 H   0  0  0  0  0  0  0  0  0  0  0  0
   29.8299   -2.1203   30.0060 H   0  0  0  0  0  0  0  0  0  0  0  0
   29.5474   -0.3988   29.9345 H   0  0  0  0  0  0  0  0  0  0  0  0
   27.4723   -2.6207   29.4268 H   0  0  0  0  0  0  0  0  0  0  0  0
   24.9167   -3.0156   27.0030 H   0  0  0  0  0  0  0  0  0  0  0  0
   26.2473   -2.0296   25.3723 H   0  0  0  0  0  0  0  0  0  0  0  0
   28.2829   -0.7613   24.9392 H   0  0  0  0  0  0  0  0  0  0  0  0
   29.3245    1.2068   25.2076 H   0  0  0  0  0  0  0  0  0  0  0  0
   30.7103    1.9711   25.9237 H   0  0  0  0  0  0  0  0  0  0  0  0
   29.2610    1.7639   26.8698 H   0  0  0  0  0  0  0  0  0  0  0  0
   30.1786    0.0732   23.8825 H   0  0  0  0  0  0  0  0  0  0  0  0
   31.3627   -1.1636   22.1517 H   0  0  0  0  0  0  0  0  0  0  0  0
   33.6106   -1.4946   21.1001 H   0  0  0  0  0  0  0  0  0  0  0  0
   34.8638   -1.8279   22.2848 H   0  0  0  0  0  0  0  0  0  0  0  0
   35.2536   -4.1221   21.2064 H   0  0  0  0  0  0  0  0  0  0  0  0
   34.0691   -3.6581   19.9640 H   0  0  0  0  0  0  0  0  0  0  0  0
   36.0958   -1.4801   18.1013 H   0  0  0  0  0  0  0  0  0  0  0  0
   34.4034   -1.7070   18.5338 H   0  0  0  0  0  0  0  0  0  0  0  0
   35.8440    0.6451   19.1473 H   0  0  0  0  0  0  0  0  0  0  0  0
   34.4876    0.1098   20.1234 H   0  0  0  0  0  0  0  0  0  0  0  0
   37.2412    0.2555   20.9643 H   0  0  0  0  0  0  0  0  0  0  0  0
   35.8924   -0.3947   21.8802 H   0  0  0  0  0  0  0  0  0  0  0  0
   37.1424   -2.4605   21.6295 H   0  0  0  0  0  0  0  0  0  0  0  0
   37.8561   -1.9211   20.1098 H   0  0  0  0  0  0  0  0  0  0  0  0
   33.5647   -3.2803   25.1794 H   0  0  0  0  0  0  0  0  0  0  0  0
   32.4017   -2.0704   26.8934 H   0  0  0  0  0  0  0  0  0  0  0  0
   36.3277   -3.3117   19.3137 H   0  0  0  0  0  0  0  0  0  0  0  0
  1  2  1  0  0  0  0
  1 36  1  0  0  0  0
  1 37  1  0  0  0  0
  1 38  1  0  0  0  0
  2  3  1  0  0  0  0
  2  4  1  0  0  0  0
  3 39  1  0  0  0  0
  3 40  1  0  0  0  0
  3 41  1  0  0  0  0
  4  9  2  0  0  0  0
  4  5  1  0  0  0  0
  5  6  2  0  0  0  0
  5 42  1  0  0  0  0
  6  7  1  0  0  0  0
  6 43  1  0  0  0  0
  7  8  2  0  0  0  0
  7 44  1  0  0  0  0
  8  9  1  0  0  0  0
  8 10  1  0  0  0  0
  9 45  1  0  0  0  0
 10 20  1  0  0  0  0
 10 11  1  0  0  0  0
 11 12  1  0  0  0  0
 11 46  1  0  0  0  0
 11 47  1  0  0  0  0
 12 13  1  0  0  0  0
 12 48  1  0  0  0  0
 12 49  1  0  0  0  0
 13 19  2  0  0  0  0
 13 14  1  0  0  0  0
 14 15  2  0  0  0  0
 14 50  1  0  0  0  0
 15 16  1  0  0  0  0
 15 17  1  0  0  0  0
 16 51  1  0  0  0  0
 17 18  2  0  0  0  0
 17 52  1  0  0  0  0
 18 19  1  0  0  0  0
 18 53  1  0  0  0  0
 19 20  1  0  0  0  0
 20 21  1  6  0  0  0
 20 22  1  0  0  0  0
 21 54  1  0  0  0  0
 21 55  1  0  0  0  0
 21 56  1  0  0  0  0
 22 35  2  0  0  0  0
 22 23  1  0  0  0  0
 23 24  2  0  0  0  0
 23 57  1  0  0  0  0
 24 25  1  0  0  0  0
 24 58  1  0  0  0  0
 25 26  1  0  0  0  0
 25 34  2  0  0  0  0
 26 27  1  0  0  0  0
 27 28  1  0  0  0  0
 27 59  1  0  0  0  0
 27 60  1  0  0  0  0
 28 29  1  0  0  0  0
 28 61  1  0  0  0  0
 28 62  1  0  0  0  0
 29 33  1  0  0  0  0
 29 30  1  0  0  0  0
 29 73  1  0  0  0  0
 30 31  1  0  0  0  0
 30 63  1  0  0  0  0
 30 64  1  0  0  0  0
 31 32  1  0  0  0  0
 31 65  1  0  0  0  0
 31 66  1  0  0  0  0
 32 33  1  0  0  0  0
 32 67  1  0  0  0  0
 32 68  1  0  0  0  0
 33 69  1  0  0  0  0
 33 70  1  0  0  0  0
 34 35  1  0  0  0  0
 34 71  1  0  0  0  0
 35 72  1  0  0  0  0
M  CHG  1  29   1
M  END
>  <OLD_LIGAND_DESCRIPTION>
CHEMBL323119

>  <SCORE_NORM_WEIGHT>
-0.1408

>  <close_atoms>
51:1.562, 52:2.3215, 16:2.4542

>  <SCORE_RB_PEN>
-50.5517

>  <sybyl>
1:C.3, 2:N.pl3, 3:C.3, 4:C.ar, 5:C.ar, 6:C.ar, 7:C.ar, 8:C.ar, 9:C.ar, 
10:N.pl3, 11:C.3, 12:C.3, 13:C.ar, 14:C.ar, 15:C.ar, 16:O.3, 17:C.ar, 
18:C.ar, 19:C.ar, 20:C.3, 21:C.3, 22:C.ar, 23:C.ar, 24:C.ar, 25:C.ar, 
26:O.3, 27:C.3, 28:C.3, 29:N.4, 30:C.3, 31:C.3, 32:C.3, 33:C.3, 34:C.ar, 
35:C.ar, 36:H, 37:H, 38:H, 39:H, 40:H, 41:H, 42:H, 43:H, 44:H, 45:H, 46:H
, 47:H, 48:H, 49:H, 50:H, 51:H, 52:H, 53:H, 54:H, 55:H, 56:H, 57:H, 58:H, 
59:H, 60:H, 61:H, 62:H, 63:H, 64:H, 65:H, 66:H, 67:H, 68:H, 69:H, 70:H, 
71:H, 72:H, 73:H

>  <TOTAL_SCORE>
-66.5517

>  <STANDARD_VALUE>
19.01

>  <atom_types>
1:C, 2:N, 3:C, 4:C, 5:C, 6:C, 7:C, 8:C, 9:C, 10:N, 11:C, 12:C, 13:C, 14:C
, 15:C, 16:O, 17:C, 18:C, 19:C, 20:C, 21:C, 22:C, 23:C, 24:C, 25:C, 26:O,
27:C, 28:C, 29:N, 30:C, 31:C, 32:C, 33:C, 34:C, 35:C, 36:H, 37:H, 38:H,
39:H, 40:H, 41:H, 42:H, 43:H, 44:H, 45:H, 46:H, 47:H, 48:H, 49:H, 50:H,
51:H, 52:H, 53:H, 54:H, 55:H, 56:H, 57:H, 58:H, 59:H, 60:H, 61:H, 62:H,
63:H, 64:H, 65:H, 66:H, 67:H, 68:H, 69:H, 70:H, 71:H, 72:H, 73:H

>  <hydtest>
51:H, 52:H

>  <close_types>
51:H, 52:H, 16:O

>  <SCORE_RB_PEN_NORM_CRT_HEVATOMS>
-15.4542

>  <SCORE_NORM_CRT_WEIGHT>
-8.5438

>  <SCORE_NORM_CRT_HEVATOMS>
-20.3456

>  <EVAL>
3306449

>  <TIME>
13.545

>  <SCORE_NORM_CONTACT>
-1.7987

>  <SCORE_NORM_HEVATOMS>
-1.9015

>  <close_atom_nums>
51, 52, 16

>  <oxytest>
16:O.3

>  <glutadist>
51:1.562, 52:2.3215, 16:2.4542, 17:3.0574, 15:3.1639, 18:4.3842, 14:4.5321
, 53:4.7541, 50:5.0169, 19:5.4917, 13:5.5324, 54:6.7463, 20:6.9327,
12:6.9701, 57:6.9762, 48:7.1651, 56:7.1897, 21:7.2373, 23:7.259, 22:7.2913
, 49:7.3935, 24:7.9104, 46:7.9123, 11:7.9359, 35:7.9919, 10:8.0444,
58:8.1292, 72:8.2862, 55:8.2918, 25:8.55, 34:8.5859, 47:8.9216, 44:9.1026
, 71:9.2638, 8:9.3585, 26:9.3792, 7:9.7479, 45:10.3527, 9:10.454,
59:10.4825, 27:10.5959, 6:11.1147, 60:11.1555, 62:11.2706, 43:11.5442,
28:11.5606, 4:11.7638, 61:11.8182, 5:12.0376, 66:12.0427, 39:12.1744,
64:12.4166, 68:12.5019, 40:12.6288, 3:12.8508, 2:12.8895, 29:12.9354,
31:12.9741, 30:13.0534, 42:13.0699, 32:13.2823, 69:13.4553, 73:13.5579,
33:13.621, 65:13.785, 41:13.8497, 63:14.0805, 67:14.1839, 1:14.2268,
38:14.3512, 36:14.5018, 70:14.6766, 37:15.0084

$$$$
CHEMBL360338
OpenBabel09101914563D_sdfconf

 35 37  0  0  0  0  0  0  0  0999 V2000
   30.4322    1.9268   29.9713 C   0  0  0  0  0  0  0  0  0  0  0  0
   31.1320    1.3386   31.2106 C   0  0  0  0  0  0  0  0  0  0  0  0
   32.6622    1.1882   31.0887 C   0  0  0  0  0  0  0  0  0  0  0  0
   33.3976    1.8167   31.8522 O   0  0  0  0  0  0  0  0  0  0  0  0
   33.2013    0.2711   30.0319 C   0  0  0  0  0  0  0  0  0  0  0  0
   34.5840    0.1871   29.7848 C   0  0  0  0  0  0  0  0  0  0  0  0
   35.1244   -0.6546   28.8099 C   0  0  0  0  0  0  0  0  0  0  0  0
   36.4805   -0.6852   28.6238 O   0  0  0  0  0  0  0  0  0  0  0  0
   34.3109   -1.4661   28.0203 C   0  0  0  0  0  0  0  0  0  0  0  0
   32.9260   -1.4229   28.2234 C   0  0  0  0  0  0  0  0  0  0  0  0
   31.7874   -2.0670   27.6522 C   0  0  0  0  0  0  0  0  0  0  0  0
   30.6701   -1.5723   28.3154 C   0  0  0  0  0  0  0  0  0  0  0  0
   31.0429   -0.6611   29.2629 O   0  0  0  0  0  0  0  0  0  0  0  0
   32.4059   -0.5616   29.2173 C   0  0  0  0  0  0  0  0  0  0  0  0
   29.2084   -1.8491   28.1797 C   0  0  0  0  0  0  0  0  0  0  0  0
   28.2627   -0.8385   28.3917 C   0  0  0  0  0  0  0  0  0  0  0  0
   26.9036   -1.1116   28.2615 C   0  0  0  0  0  0  0  0  0  0  0  0
   26.4859   -2.3959   27.9189 C   0  0  0  0  0  0  0  0  0  0  0  0
   25.1489   -2.6642   27.7909 O   0  0  0  0  0  0  0  0  0  0  0  0
   27.4187   -3.4089   27.7057 C   0  0  0  0  0  0  0  0  0  0  0  0
   28.7777   -3.1351   27.8361 C   0  0  0  0  0  0  0  0  0  0  0  0
   29.3575    1.9998   30.1383 H   0  0  0  0  0  0  0  0  0  0  0  0
   30.5850    1.3023   29.0899 H   0  0  0  0  0  0  0  0  0  0  0  0
   30.7969    2.9292   29.7425 H   0  0  0  0  0  0  0  0  0  0  0  0
   30.9173    1.9698   32.0732 H   0  0  0  0  0  0  0  0  0  0  0  0
   30.7073    0.3579   31.4267 H   0  0  0  0  0  0  0  0  0  0  0  0
   35.2812    0.7839   30.3544 H   0  0  0  0  0  0  0  0  0  0  0  0
   36.8912    0.1761   28.7281 H   0  0  0  0  0  0  0  0  0  0  0  0
   34.7382   -2.1138   27.2688 H   0  0  0  0  0  0  0  0  0  0  0  0
   31.7745   -2.7990   26.8588 H   0  0  0  0  0  0  0  0  0  0  0  0
   28.5718    0.1620   28.6578 H   0  0  0  0  0  0  0  0  0  0  0  0
   26.1795   -0.3269   28.4266 H   0  0  0  0  0  0  0  0  0  0  0  0
   24.9009   -2.9142   26.8980 H   0  0  0  0  0  0  0  0  0  0  0  0
   27.0956   -4.4050   27.4400 H   0  0  0  0  0  0  0  0  0  0  0  0
   29.4907   -3.9289   27.6682 H   0  0  0  0  0  0  0  0  0  0  0  0
  1  2  1  0  0  0  0
  1 22  1  0  0  0  0
  1 23  1  0  0  0  0
  1 24  1  0  0  0  0
  2  3  1  0  0  0  0
  2 25  1  0  0  0  0
  2 26  1  0  0  0  0
  3  4  2  0  0  0  0
  3  5  1  0  0  0  0
  5 14  2  0  0  0  0
  5  6  1  0  0  0  0
  6  7  2  0  0  0  0
  6 27  1  0  0  0  0
  7  8  1  0  0  0  0
  7  9  1  0  0  0  0
  8 28  1  0  0  0  0
  9 10  2  0  0  0  0
  9 29  1  0  0  0  0
 10 14  1  0  0  0  0
 10 11  1  0  0  0  0
 11 12  2  0  0  0  0
 11 30  1  0  0  0  0
 12 13  1  0  0  0  0
 12 15  1  0  0  0  0
 13 14  1  0  0  0  0
 15 21  2  0  0  0  0
 15 16  1  0  0  0  0
 16 17  2  0  0  0  0
 16 31  1  0  0  0  0
 17 18  1  0  0  0  0
 17 32  1  0  0  0  0
 18 19  1  0  0  0  0
 18 20  2  0  0  0  0
 19 33  1  0  0  0  0
 20 21  1  0  0  0  0
 20 34  1  0  0  0  0
 21 35  1  0  0  0  0
M  END
>  <OLD_LIGAND_DESCRIPTION>
CHEMBL360338

>  <SCORE_NORM_WEIGHT>
-0.2371

>  <close_atoms>
33:1.4837, 19:2.4371

>  <SCORE_RB_PEN>
-56.9364

>  <sybyl>
1:C.3, 2:C.3, 3:C.2, 4:O.2, 5:C.ar, 6:C.ar, 7:C.ar, 8:O.3, 9:C.ar, 10:C.ar
, 11:C.ar, 12:C.ar, 13:O.2, 14:C.ar, 15:C.ar, 16:C.ar, 17:C.ar, 18:C.ar, 
19:O.3, 20:C.ar, 21:C.ar, 22:H, 23:H, 24:H, 25:H, 26:H, 27:H, 28:H, 29:H, 
30:H, 31:H, 32:H, 33:H, 34:H, 35:H

>  <TOTAL_SCORE>
-66.9364

>  <STANDARD_VALUE>
49

>  <atom_types>
1:C, 2:C, 3:C, 4:O, 5:C, 6:C, 7:C, 8:O, 9:C, 10:C, 11:C, 12:C, 13:O, 14:C
, 15:C, 16:C, 17:C, 18:C, 19:O, 20:C, 21:C, 22:H, 23:H, 24:H, 25:H, 26:H,
27:H, 28:H, 29:H, 30:H, 31:H, 32:H, 33:H, 34:H, 35:H

>  <hydtest>
33:H

>  <close_types>
33:H, 19:O

>  <SCORE_RB_PEN_NORM_CRT_HEVATOMS>
-20.6372

>  <SCORE_NORM_CRT_WEIGHT>
-10.2039

>  <SCORE_NORM_CRT_HEVATOMS>
-24.2618

>  <EVAL>
1843332

>  <TIME>
4.2685

>  <SCORE_NORM_CONTACT>
-2.9103

>  <SCORE_NORM_HEVATOMS>
-3.1875

>  <close_atom_nums>
33, 19

>  <oxytest>
19:O.3

>  <glutadist>
33:1.4837, 19:2.4371, 18:3.3102, 34:3.525, 20:3.7622, 17:4.3138, 32:4.5079
, 21:5.0029, 16:5.4298, 35:5.6184, 15:5.7251, 31:6.2842, 12:7.1295,
30:7.5875, 11:7.8524, 13:8.1076, 23:8.5273, 22:8.6108, 1:9.1593, 10:9.2009
, 14:9.2814, 26:9.3968, 24:9.8996, 2:9.9777, 9:10.4523, 5:10.5578,
29:10.6278, 25:10.6468, 3:10.9567, 7:11.5872, 6:11.6293, 4:12.1605,
27:12.6358, 8:12.8105, 28:13.4219

$$$$
CHEMBL364502
OpenBabel09101914563D_sdfconf

 30 32  0  0  0  0  0  0  0  0999 V2000
   25.1014   -2.5512   27.8079 O   0  0  0  0  0  0  0  0  0  0  0  0
   26.4097   -2.1568   27.9002 C   0  0  0  0  0  0  0  0  0  0  0  0
   26.7308   -0.8029   27.8388 C   0  0  0  0  0  0  0  0  0  0  0  0
   28.0615   -0.4048   27.9343 C   0  0  0  0  0  0  0  0  0  0  0  0
   29.0818   -1.3520   28.0914 C   0  0  0  0  0  0  0  0  0  0  0  0
   28.7402   -2.7096   28.1501 C   0  0  0  0  0  0  0  0  0  0  0  0
   27.4107   -3.1122   28.0554 C   0  0  0  0  0  0  0  0  0  0  0  0
   30.5056   -0.9227   28.1963 C   0  0  0  0  0  0  0  0  0  0  0  0
   31.4187   -1.6566   28.9537 C   0  0  0  0  0  0  0  0  0  0  0  0
   32.7498   -1.2687   29.0637 C   0  0  0  0  0  0  0  0  0  0  0  0
   33.2389   -0.1003   28.4047 C   0  0  0  0  0  0  0  0  0  0  0  0
   34.6056    0.3506   28.4825 C   0  0  0  0  0  0  0  0  0  0  0  0
   35.5901   -0.4049   29.2717 C   0  0  0  0  0  0  0  0  0  0  0  0
   36.3633   -1.0003   29.8944 N   0  0  0  0  0  0  0  0  0  0  0  0
   34.9842    1.5237   27.7919 C   0  0  0  0  0  0  0  0  0  0  0  0
   36.1725    1.9893   27.8124 O   0  0  0  0  0  0  0  0  0  0  0  0
   34.0505    2.2346   27.0436 C   0  0  0  0  0  0  0  0  0  0  0  0
   32.7316    1.8160   26.9551 C   0  0  0  0  0  0  0  0  0  0  0  0
   32.3028    0.6519   27.6276 C   0  0  0  0  0  0  0  0  0  0  0  0
   30.9542    0.2251   27.5385 C   0  0  0  0  0  0  0  0  0  0  0  0
   24.9166   -3.0459   27.0066 H   0  0  0  0  0  0  0  0  0  0  0  0
   25.9561   -0.0598   27.7173 H   0  0  0  0  0  0  0  0  0  0  0  0
   28.2979    0.6481   27.8803 H   0  0  0  0  0  0  0  0  0  0  0  0
   29.5065   -3.4606   28.2774 H   0  0  0  0  0  0  0  0  0  0  0  0
   27.1622   -4.1624   28.1046 H   0  0  0  0  0  0  0  0  0  0  0  0
   31.0987   -2.5518   29.4673 H   0  0  0  0  0  0  0  0  0  0  0  0
   33.4132   -1.8745   29.6626 H   0  0  0  0  0  0  0  0  0  0  0  0
   34.3432    3.1318   26.5156 H   0  0  0  0  0  0  0  0  0  0  0  0
   32.0252    2.3845   26.3673 H   0  0  0  0  0  0  0  0  0  0  0  0
   30.2648    0.8143   26.9503 H   0  0  0  0  0  0  0  0  0  0  0  0
  1  2  1  0  0  0  0
  1 21  1  0  0  0  0
  2  7  2  0  0  0  0
  2  3  1  0  0  0  0
  3  4  2  0  0  0  0
  3 22  1  0  0  0  0
  4  5  1  0  0  0  0
  4 23  1  0  0  0  0
  5  6  2  0  0  0  0
  5  8  1  0  0  0  0
  6  7  1  0  0  0  0
  6 24  1  0  0  0  0
  7 25  1  0  0  0  0
  8 20  2  0  0  0  0
  8  9  1  0  0  0  0
  9 10  2  0  0  0  0
  9 26  1  0  0  0  0
 10 11  1  0  0  0  0
 10 27  1  0  0  0  0
 11 19  2  0  0  0  0
 11 12  1  0  0  0  0
 12 13  1  0  0  0  0
 12 15  2  0  0  0  0
 13 14  3  0  0  0  0
 15 16  1  0  0  0  0
 15 17  1  0  0  0  0
 17 18  2  0  0  0  0
 17 28  1  0  0  0  0
 18 19  1  0  0  0  0
 18 29  1  0  0  0  0
 19 20  1  0  0  0  0
 20 30  1  0  0  0  0
M  END
>  <OLD_LIGAND_DESCRIPTION>
CHEMBL364502

>  <SCORE_NORM_WEIGHT>
-0.3024

>  <close_atoms>
21:1.5602, 1:2.468

>  <SCORE_RB_PEN>
-72.6949

>  <sybyl>
1:O.3, 2:C.ar, 3:C.ar, 4:C.ar, 5:C.ar, 6:C.ar, 7:C.ar, 8:C.ar, 9:C.ar, 
10:C.ar, 11:C.ar, 12:C.ar, 13:C.1, 14:N.1, 15:C.ar, 16:O.3, 17:C.ar, 
18:C.ar, 19:C.ar, 20:C.ar, 21:H, 22:H, 23:H, 24:H, 25:H, 26:H, 27:H, 28:H
, 29:H, 30:H

>  <TOTAL_SCORE>
-78.6949

>  <STANDARD_VALUE>
1402

>  <atom_types>
1:O, 2:C, 3:C, 4:C, 5:C, 6:C, 7:C, 8:C, 9:C, 10:C, 11:C, 12:C, 13:C, 14:N
, 15:C, 16:O, 17:C, 18:C, 19:C, 20:C, 21:H, 22:H, 23:H, 24:H, 25:H, 26:H,
27:H, 28:H, 29:H, 30:H

>  <hydtest>
21:H

>  <close_types>
21:H, 1:O

>  <SCORE_RB_PEN_NORM_CRT_HEVATOMS>
-26.781

>  <SCORE_NORM_CRT_WEIGHT>
-12.3257

>  <SCORE_NORM_CRT_HEVATOMS>
-28.9915

>  <EVAL>
987456

>  <TIME>
1.8547

>  <SCORE_NORM_CONTACT>
-3.9348

>  <SCORE_NORM_HEVATOMS>
-3.9348

>  <close_atom_nums>
21, 1

>  <oxytest>
1:O.3

>  <glutadist>
21:1.5602, 1:2.468, 2:3.3211, 25:3.9012, 7:3.9654, 3:4.1356, 22:4.2035,
6:5.1495, 4:5.2815, 5:5.7256, 24:5.8528, 23:6.0545, 8:7.1262, 30:7.359,
20:7.7652, 26:7.8527, 9:8.0322, 19:9.1419, 10:9.3479, 29:9.6088, 11:9.8905
, 18:9.9427, 27:10.0726, 17:11.2921, 12:11.2969, 15:11.9146, 28:11.9483,
13:12.2114, 14:13.002, 16:13.173

$$$$
CHEMBL3657145
OpenBabel09101914563D_sdfconf

 72 75  0  0  1  0  0  0  0  0999 V2000
   35.3135   -2.8147   15.3424 C   0  0  0  0  0  0  0  0  0  0  0  0
   35.1494   -2.9751   16.8620 C   0  0  0  0  0  0  0  0  0  0  0  0
   35.6625   -1.7663   17.6691 C   0  0  0  0  0  0  0  0  0  0  0  0
   35.6467   -2.0691   19.1877 N   0  3  0  0  0  0  0  0  0  0  0  0
   36.2686   -0.9302   20.0315 C   0  0  0  0  0  0  0  0  0  0  0  0
   37.0563   -1.5095   21.2194 C   0  0  0  0  0  0  0  0  0  0  0  0
   38.4840   -1.9122   20.8305 C   0  0  0  0  0  0  0  0  0  0  0  0
   34.2433   -2.4773   19.7037 C   0  0  0  0  0  0  0  0  0  0  0  0
   34.2067   -2.4472   21.2420 C   0  0  0  0  0  0  0  0  0  0  0  0
   32.8537   -2.5774   21.6736 O   0  0  0  0  0  0  0  0  0  0  0  0
   32.5583   -2.5325   23.0215 C   0  0  0  0  0  0  0  0  0  0  0  0
   31.9890   -1.4269   23.6721 C   0  0  0  0  0  0  0  0  0  0  0  0
   31.7286   -1.4759   25.0390 C   0  0  0  0  0  0  0  0  0  0  0  0
   32.0323   -2.6267   25.7688 C   0  0  0  0  0  0  0  0  0  0  0  0
   31.7397   -2.6839   27.2642 C   0  0  0  0  0  0  0  0  0  0  0  0
   31.8143   -1.3777   27.9299 N   0  3  1  0  0  0  0  0  0  0  0  0
   30.7418   -0.5794   28.3023 C   0  0  2  0  0  0  0  0  0  0  0  0
   31.2127    0.5398   28.9800 C   0  0  1  0  0  0  0  0  0  0  0  0
   30.4120    1.6831   29.5674 C   0  0  0  0  0  0  0  0  0  0  0  0
   32.6403    0.4171   29.0285 C   0  0  1  0  0  0  0  0  0  0  0  0
   33.6625    1.2136   29.5717 C   0  0  0  0  0  0  0  0  0  0  0  0
   34.9865    0.7963   29.4541 C   0  0  1  0  0  0  0  0  0  0  0  0
   35.9870    1.5673   29.9828 O   0  0  0  0  0  0  0  0  0  0  0  0
   35.3060   -0.3938   28.8074 C   0  0  0  0  0  0  0  0  0  0  0  0
   34.3256   -1.2146   28.2516 C   0  0  0  0  0  0  0  0  0  0  0  0
   32.9924   -0.7947   28.3680 C   0  0  1  0  0  0  0  0  0  0  0  0
   29.3200   -0.9229   28.0089 C   0  0  2  0  0  0  0  0  0  0  0  0
   28.4091    0.0757   27.6527 C   0  0  0  0  0  0  0  0  0  0  0  0
   27.0827   -0.2548   27.3889 C   0  0  0  0  0  0  0  0  0  0  0  0
   26.6682   -1.5820   27.4880 C   0  0  2  0  0  0  0  0  0  0  0  0
   25.3636   -1.9065   27.2272 O   0  0  0  0  0  0  0  0  0  0  0  0
   27.5700   -2.5808   27.8524 C   0  0  0  0  0  0  0  0  0  0  0  0
   28.8963   -2.2498   28.1168 C   0  0  0  0  0  0  0  0  0  0  0  0
   32.5924   -3.7313   25.1229 C   0  0  0  0  0  0  0  0  0  0  0  0
   32.8569   -3.6791   23.7581 C   0  0  0  0  0  0  0  0  0  0  0  0
   34.8858   -3.6680   14.8151 H   0  0  0  0  0  0  0  0  0  0  0  0
   36.3630   -2.7476   15.0540 H   0  0  0  0  0  0  0  0  0  0  0  0
   34.8087   -1.9179   14.9815 H   0  0  0  0  0  0  0  0  0  0  0  0
   34.0916   -3.1151   17.0866 H   0  0  0  0  0  0  0  0  0  0  0  0
   35.6376   -3.8937   17.1858 H   0  0  0  0  0  0  0  0  0  0  0  0
   36.6938   -1.5464   17.3959 H   0  0  0  0  0  0  0  0  0  0  0  0
   35.0658   -0.8636   17.5273 H   0  0  0  0  0  0  0  0  0  0  0  0
   36.8731   -0.3278   19.3511 H   0  0  0  0  0  0  0  0  0  0  0  0
   35.4416   -0.3226   20.3978 H   0  0  0  0  0  0  0  0  0  0  0  0
   37.0976   -0.7710   22.0211 H   0  0  0  0  0  0  0  0  0  0  0  0
   36.5494   -2.3801   21.6335 H   0  0  0  0  0  0  0  0  0  0  0  0
   39.0229   -2.3153   21.6883 H   0  0  0  0  0  0  0  0  0  0  0  0
   39.0505   -1.0580   20.4579 H   0  0  0  0  0  0  0  0  0  0  0  0
   38.4817   -2.6769   20.0531 H   0  0  0  0  0  0  0  0  0  0  0  0
   33.5217   -1.8088   19.2314 H   0  0  0  0  0  0  0  0  0  0  0  0
   34.0542   -3.4910   19.3520 H   0  0  0  0  0  0  0  0  0  0  0  0
   34.8203   -3.2503   21.6521 H   0  0  0  0  0  0  0  0  0  0  0  0
   34.6243   -1.5031   21.5965 H   0  0  0  0  0  0  0  0  0  0  0  0
   31.7430   -0.5230   23.1361 H   0  0  0  0  0  0  0  0  0  0  0  0
   31.2914   -0.6171   25.5273 H   0  0  0  0  0  0  0  0  0  0  0  0
   30.7432   -3.0889   27.4486 H   0  0  0  0  0  0  0  0  0  0  0  0
   32.4336   -3.3855   27.7235 H   0  0  0  0  0  0  0  0  0  0  0  0
   30.7332    2.6435   29.1635 H   0  0  0  0  0  0  0  0  0  0  0  0
   30.5283    1.7356   30.6499 H   0  0  0  0  0  0  0  0  0  0  0  0
   29.3443    1.5974   29.3656 H   0  0  0  0  0  0  0  0  0  0  0  0
   33.4248    2.1377   30.0778 H   0  0  0  0  0  0  0  0  0  0  0  0
   36.8310    1.4370   29.5454 H   0  0  0  0  0  0  0  0  0  0  0  0
   36.3413   -0.6938   28.7308 H   0  0  0  0  0  0  0  0  0  0  0  0
   34.5953   -2.1339   27.7533 H   0  0  0  0  0  0  0  0  0  0  0  0
   28.7278    1.1055   27.5793 H   0  0  0  0  0  0  0  0  0  0  0  0
   26.3808    0.5179   27.1106 H   0  0  0  0  0  0  0  0  0  0  0  0
   25.2691   -2.5111   26.4879 H   0  0  0  0  0  0  0  0  0  0  0  0
   27.2474   -3.6085   27.9325 H   0  0  0  0  0  0  0  0  0  0  0  0
   29.5937   -3.0248   28.4013 H   0  0  0  0  0  0  0  0  0  0  0  0
   32.8259   -4.6288   25.6769 H   0  0  0  0  0  0  0  0  0  0  0  0
   33.2933   -4.5372   23.2678 H   0  0  0  0  0  0  0  0  0  0  0  0
   36.2381   -2.8777   19.3212 H   0  0  0  0  0  0  0  0  0  0  0  0
  1  2  1  0  0  0  0
  1 36  1  0  0  0  0
  1 37  1  0  0  0  0
  1 38  1  0  0  0  0
  2  3  1  0  0  0  0
  2 39  1  0  0  0  0
  2 40  1  0  0  0  0
  3  4  1  0  0  0  0
  3 41  1  0  0  0  0
  3 42  1  0  0  0  0
  4  5  1  0  0  0  0
  4  8  1  0  0  0  0
  4 72  1  0  0  0  0
  5  6  1  0  0  0  0
  5 43  1  0  0  0  0
  5 44  1  0  0  0  0
  6  7  1  0  0  0  0
  6 45  1  0  0  0  0
  6 46  1  0  0  0  0
  7 47  1  0  0  0  0
  7 48  1  0  0  0  0
  7 49  1  0  0  0  0
  8  9  1  0  0  0  0
  8 50  1  0  0  0  0
  8 51  1  0  0  0  0
  9 10  1  0  0  0  0
  9 52  1  0  0  0  0
  9 53  1  0  0  0  0
 10 11  1  0  0  0  0
 11 35  2  0  0  0  0
 11 12  1  0  0  0  0
 12 13  2  0  0  0  0
 12 54  1  0  0  0  0
 13 14  1  0  0  0  0
 13 55  1  0  0  0  0
 14 15  1  0  0  0  0
 14 34  2  0  0  0  0
 15 56  1  0  0  0  0
 15 57  1  0  0  0  0
 16 15  1  1  0  0  0
 16 26  1  0  0  0  0
 16 17  1  0  0  0  0
 17 18  1  0  0  0  0
 17 27  1  1  0  0  0
 18 19  1  1  0  0  0
 18 20  1  0  0  0  0
 19 58  1  0  0  0  0
 19 59  1  0  0  0  0
 19 60  1  0  0  0  0
 20 26  1  0  0  0  0
 20 21  1  1  0  0  0
 21 22  1  0  0  0  0
 21 61  1  0  0  0  0
 22 23  1  1  0  0  0
 22 24  1  0  0  0  0
 23 62  1  0  0  0  0
 24 25  1  0  0  0  0
 24 63  1  0  0  0  0
 25 64  1  0  0  0  0
 26 25  1  1  0  0  0
 27 33  1  1  0  0  0
 27 28  1  0  0  0  0
 28 29  1  0  0  0  0
 28 65  1  0  0  0  0
 29 30  1  0  0  0  0
 29 66  1  0  0  0  0
 30 31  1  1  0  0  0
 30 32  1  0  0  0  0
 31 67  1  0  0  0  0
 32 33  1  0  0  0  0
 32 68  1  0  0  0  0
 33 69  1  0  0  0  0
 34 35  1  0  0  0  0
 34 70  1  0  0  0  0
 35 71  1  0  0  0  0
M  CHG  2   4   1  16   1
M  END
>  <OLD_LIGAND_DESCRIPTION>
CHEMBL3657145

>  <SCORE_NORM_WEIGHT>
-0.2387

>  <close_atoms>
67:1.5273, 31:2.3884

>  <SCORE_RB_PEN>
-87.0304

>  <sybyl>
1:C.3, 2:C.3, 3:C.3, 4:N.4, 5:C.3, 6:C.3, 7:C.3, 8:C.3, 9:C.3, 10:O.3, 
11:C.ar, 12:C.ar, 13:C.ar, 14:C.ar, 15:C.3, 16:N.4, 17:C.3, 18:C.3, 19:C.3
, 20:C.3, 21:C.3, 22:C.3, 23:O.3, 24:C.3, 25:C.3, 26:C.3, 27:C.3, 28:C.3, 
29:C.3, 30:C.3, 31:O.3, 32:C.3, 33:C.3, 34:C.ar, 35:C.ar, 36:H, 37:H, 38:H
, 39:H, 40:H, 41:H, 42:H, 43:H, 44:H, 45:H, 46:H, 47:H, 48:H, 49:H, 50:H, 
51:H, 52:H, 53:H, 54:H, 55:H, 56:H, 57:H, 58:H, 59:H, 60:H, 61:H, 62:H, 
63:H, 64:H, 65:H, 66:H, 67:H, 68:H, 69:H, 70:H, 71:H, 72:H

>  <TOTAL_SCORE>
-113.03

>  <STANDARD_VALUE>
80

>  <atom_types>
1:C, 2:C, 3:C, 4:N, 5:C, 6:C, 7:C, 8:C, 9:C, 10:O, 11:C, 12:C, 13:C, 14:C
, 15:C, 16:N, 17:C, 18:C, 19:C, 20:C, 21:C, 22:C, 23:O, 24:C, 25:C, 26:C,
27:C, 28:C, 29:C, 30:C, 31:O, 32:C, 33:C, 34:C, 35:C, 36:H, 37:H, 38:H,
39:H, 40:H, 41:H, 42:H, 43:H, 44:H, 45:H, 46:H, 47:H, 48:H, 49:H, 50:H,
51:H, 52:H, 53:H, 54:H, 55:H, 56:H, 57:H, 58:H, 59:H, 60:H, 61:H, 62:H,
63:H, 64:H, 65:H, 66:H, 67:H, 68:H, 69:H, 70:H, 71:H, 72:H

>  <hydtest>
67:H

>  <close_types>
67:H, 31:O

>  <SCORE_RB_PEN_NORM_CRT_HEVATOMS>
-26.6061

>  <SCORE_NORM_CRT_WEIGHT>
-14.5006

>  <SCORE_NORM_CRT_HEVATOMS>
-34.5546

>  <EVAL>
5374775

>  <TIME>
25.3658

>  <SCORE_NORM_CONTACT>
-2.9745

>  <SCORE_NORM_HEVATOMS>
-3.2294

>  <close_atom_nums>
67, 31

>  <oxytest>
31:O.3

>  <glutadist>
67:1.5273, 31:2.3884, 30:3.4757, 68:3.7706, 32:4.031, 29:4.4874, 66:4.5935
, 33:5.3386, 28:5.6908, 69:5.9909, 27:6.046, 65:6.5418, 56:6.6993,
55:7.4758, 17:7.4881, 15:7.6401, 13:7.657, 14:7.7528, 60:7.9678, 16:8.0899
, 12:8.1312, 54:8.3023, 34:8.3073, 57:8.3996, 18:8.5911, 70:8.6209,
11:8.6721, 35:8.7497, 19:8.8196, 71:9.362, 10:9.4255, 58:9.4464, 26:9.4513
, 59:9.4618, 20:9.7447, 25:10.569, 64:10.5737, 9:10.8425, 21:11.1178,
53:11.2038, 52:11.2239, 50:11.2908, 61:11.5187, 51:11.5716, 8:11.5749,
24:11.8174, 22:12.0672, 44:12.6363, 63:12.7026, 46:12.8951, 39:12.9622,
4:13.0767, 23:13.3881, 5:13.3968, 72:13.4814, 45:13.5131, 6:13.5919,
42:13.6595, 2:13.9201, 3:13.9263, 62:13.9558, 40:14.1177, 43:14.3363,
41:14.9513, 38:14.9882, 7:15.0151, 1:15.0438, 36:15.1026, 49:15.2273,
47:15.2526, 48:15.7671, 37:16.018

$$$$
CHEMBL3657181
OpenBabel09101914563D_sdfconf

 68 73  0  0  1  0  0  0  0  0999 V2000
   30.1820    1.5925   29.7627 C   0  0  0  0  0  0  0  0  0  0  0  0
   30.9124    0.4633   29.0668 C   0  0  1  0  0  0  0  0  0  0  0  0
   30.3729   -0.5738   28.3139 C   0  0  2  0  0  0  0  0  0  0  0  0
   28.9303   -0.8265   28.0315 C   0  0  1  0  0  0  0  0  0  0  0  0
   28.0808    0.2525   27.7747 C   0  0  0  0  0  0  0  0  0  0  0  0
   26.7335    0.0279   27.5050 C   0  0  0  0  0  0  0  0  0  0  0  0
   26.2403   -1.2758   27.4854 C   0  0  1  0  0  0  0  0  0  0  0  0
   24.9143   -1.4952   27.2217 O   0  0  0  0  0  0  0  0  0  0  0  0
   27.0857   -2.3572   27.7300 C   0  0  0  0  0  0  0  0  0  0  0  0
   28.4331   -2.1323   28.0001 C   0  0  0  0  0  0  0  0  0  0  0  0
   31.3968   -1.3867   27.8482 N   0  3  2  0  0  0  0  0  0  0  0  0
   31.2435   -2.6224   27.0710 C   0  0  0  0  0  0  0  0  0  0  0  0
   31.8299   -2.5424   25.6657 C   0  0  1  0  0  0  0  0  0  0  0  0
   31.7930   -1.3386   24.9586 C   0  0  0  0  0  0  0  0  0  0  0  0
   32.3411   -1.2644   23.6815 C   0  0  0  0  0  0  0  0  0  0  0  0
   32.9370   -2.3837   23.0994 C   0  0  1  0  0  0  0  0  0  0  0  0
   33.4635   -2.2115   21.8338 O   0  0  0  0  0  0  0  0  0  0  0  0
   33.6537   -3.3454   20.9918 C   0  0  0  0  0  0  0  0  0  0  0  0
   34.2077   -2.9211   19.6193 C   0  0  0  0  0  0  0  0  0  0  0  0
   35.7193   -2.5904   19.6727 N   0  3  2  0  0  0  0  0  0  0  0  0
   36.2031   -2.1098   21.0640 C   0  0  0  0  0  0  0  0  0  0  0  0
   37.0078   -0.8436   20.7129 C   0  0  2  0  0  0  0  0  0  0  0  0
   36.0449    0.2963   20.3133 C   0  0  0  0  0  0  0  0  0  0  0  0
   35.5389   -0.1579   18.9303 C   0  0  0  0  0  0  0  0  0  0  0  0
   36.2820   -1.4983   18.7205 C   0  0  1  0  0  0  0  0  0  0  0  0
   37.6297   -1.2257   19.3759 C   0  0  0  0  0  0  0  0  0  0  0  0
   32.9717   -3.5920   23.8135 C   0  0  0  0  0  0  0  0  0  0  0  0
   32.4211   -3.6682   25.0899 C   0  0  0  0  0  0  0  0  0  0  0  0
   32.6111   -0.8982   28.3026 C   0  0  2  0  0  0  0  0  0  0  0  0
   33.9197   -1.3681   28.1175 C   0  0  0  0  0  0  0  0  0  0  0  0
   34.9511   -0.6418   28.7113 C   0  0  0  0  0  0  0  0  0  0  0  0
   34.7038    0.5055   29.4597 C   0  0  2  0  0  0  0  0  0  0  0  0
   35.7506    1.1854   30.0226 O   0  0  0  0  0  0  0  0  0  0  0  0
   33.4047    0.9721   29.6453 C   0  0  0  0  0  0  0  0  0  0  0  0
   32.3330    0.2706   29.0676 C   0  0  2  0  0  0  0  0  0  0  0  0
   29.1045    1.5596   29.6016 H   0  0  0  0  0  0  0  0  0  0  0  0
   30.5241    2.5651   29.4090 H   0  0  0  0  0  0  0  0  0  0  0  0
   30.3443    1.5678   30.8402 H   0  0  0  0  0  0  0  0  0  0  0  0
   28.4617    1.2636   27.7888 H   0  0  0  0  0  0  0  0  0  0  0  0
   26.0769    0.8639   27.3117 H   0  0  0  0  0  0  0  0  0  0  0  0
   24.7712   -2.0209   26.4316 H   0  0  0  0  0  0  0  0  0  0  0  0
   26.7040   -3.3676   27.7100 H   0  0  0  0  0  0  0  0  0  0  0  0
   29.0885   -2.9709   28.1864 H   0  0  0  0  0  0  0  0  0  0  0  0
   31.7084   -3.4585   27.5902 H   0  0  0  0  0  0  0  0  0  0  0  0
   30.1780   -2.8550   27.0326 H   0  0  0  0  0  0  0  0  0  0  0  0
   31.3412   -0.4603   25.3966 H   0  0  0  0  0  0  0  0  0  0  0  0
   32.3075   -0.3289   23.1422 H   0  0  0  0  0  0  0  0  0  0  0  0
   34.3609   -4.0347   21.4567 H   0  0  0  0  0  0  0  0  0  0  0  0
   32.7121   -3.8809   20.8570 H   0  0  0  0  0  0  0  0  0  0  0  0
   34.0600   -3.6759   18.8470 H   0  0  0  0  0  0  0  0  0  0  0  0
   33.7450   -1.9911   19.2860 H   0  0  0  0  0  0  0  0  0  0  0  0
   35.3518   -1.8988   21.7142 H   0  0  0  0  0  0  0  0  0  0  0  0
   36.8452   -2.9010   21.4540 H   0  0  0  0  0  0  0  0  0  0  0  0
   37.7232   -0.5564   21.4846 H   0  0  0  0  0  0  0  0  0  0  0  0
   35.2351    0.4297   21.0322 H   0  0  0  0  0  0  0  0  0  0  0  0
   36.5765    1.2467   20.2382 H   0  0  0  0  0  0  0  0  0  0  0  0
   34.4541   -0.2426   18.8763 H   0  0  0  0  0  0  0  0  0  0  0  0
   35.8352    0.5610   18.1650 H   0  0  0  0  0  0  0  0  0  0  0  0
   36.3190   -1.8774   17.6987 H   0  0  0  0  0  0  0  0  0  0  0  0
   38.1849   -0.4117   18.9042 H   0  0  0  0  0  0  0  0  0  0  0  0
   38.2803   -2.1020   19.4264 H   0  0  0  0  0  0  0  0  0  0  0  0
   33.4231   -4.4798   23.3979 H   0  0  0  0  0  0  0  0  0  0  0  0
   32.4580   -4.6041   25.6284 H   0  0  0  0  0  0  0  0  0  0  0  0
   34.1336   -2.2544   27.5390 H   0  0  0  0  0  0  0  0  0  0  0  0
   35.9679   -0.9837   28.5823 H   0  0  0  0  0  0  0  0  0  0  0  0
   36.5167    1.2352   29.4465 H   0  0  0  0  0  0  0  0  0  0  0  0
   33.2253    1.8626   30.2300 H   0  0  0  0  0  0  0  0  0  0  0  0
   36.2377   -3.4290   19.4519 H   0  0  0  0  0  0  0  0  0  0  0  0
  1 36  1  0  0  0  0
  1 37  1  0  0  0  0
  1 38  1  0  0  0  0
  2  1  1  6  0  0  0
  2 35  1  0  0  0  0
  2  3  1  0  0  0  0
  3  4  1  1  0  0  0
  3 11  1  0  0  0  0
  4 10  1  6  0  0  0
  4  5  1  0  0  0  0
  5  6  1  0  0  0  0
  5 39  1  0  0  0  0
  6  7  1  0  0  0  0
  6 40  1  0  0  0  0
  7  8  1  6  0  0  0
  7  9  1  0  0  0  0
  8 41  1  0  0  0  0
  9 10  1  0  0  0  0
  9 42  1  0  0  0  0
 10 43  1  0  0  0  0
 11 12  1  1  0  0  0
 11 29  1  0  0  0  0
 12 44  1  0  0  0  0
 12 45  1  0  0  0  0
 13 12  1  1  0  0  0
 13 28  1  0  0  0  0
 13 14  1  0  0  0  0
 14 15  1  0  0  0  0
 14 46  1  0  0  0  0
 15 16  1  0  0  0  0
 15 47  1  0  0  0  0
 16 17  1  1  0  0  0
 16 27  1  0  0  0  0
 17 18  1  0  0  0  0
 18 19  1  0  0  0  0
 18 48  1  0  0  0  0
 18 49  1  0  0  0  0
 19 20  1  0  0  0  0
 19 50  1  0  0  0  0
 19 51  1  0  0  0  0
 20 25  1  0  0  0  0
 20 21  1  0  0  0  0
 20 68  1  6  0  0  0
 21 22  1  0  0  0  0
 21 52  1  0  0  0  0
 21 53  1  0  0  0  0
 22 26  1  0  0  0  0
 22 23  1  0  0  0  0
 22 54  1  1  0  0  0
 23 24  1  0  0  0  0
 23 55  1  0  0  0  0
 23 56  1  0  0  0  0
 24 25  1  0  0  0  0
 24 57  1  0  0  0  0
 24 58  1  0  0  0  0
 25 26  1  0  0  0  0
 25 59  1  6  0  0  0
 26 60  1  0  0  0  0
 26 61  1  0  0  0  0
 27 28  1  0  0  0  0
 27 62  1  0  0  0  0
 28 63  1  0  0  0  0
 29 35  1  0  0  0  0
 29 30  1  1  0  0  0
 30 31  1  0  0  0  0
 30 64  1  0  0  0  0
 31 32  1  0  0  0  0
 31 65  1  0  0  0  0
 32 33  1  1  0  0  0
 32 34  1  0  0  0  0
 33 66  1  0  0  0  0
 34 67  1  0  0  0  0
 35 34  1  1  0  0  0
M  CHG  2  11   1  20   1
M  END
>  <OLD_LIGAND_DESCRIPTION>
CHEMBL3657181

>  <SCORE_NORM_WEIGHT>
-0.2386

>  <close_atoms>
41:1.5911, 8:2.4998

>  <SCORE_RB_PEN>
-94.0654

>  <sybyl>
1:C.3, 2:C.3, 3:C.3, 4:C.3, 5:C.3, 6:C.3, 7:C.3, 8:O.3, 9:C.3, 10:C.3, 
11:N.4, 12:C.3, 13:C.3, 14:C.3, 15:C.3, 16:C.3, 17:O.3, 18:C.3, 19:C.3, 
20:N.4, 21:C.3, 22:C.3, 23:C.3, 24:C.3, 25:C.3, 26:C.3, 27:C.3, 28:C.3, 
29:C.3, 30:C.3, 31:C.3, 32:C.3, 33:O.3, 34:C.3, 35:C.3, 36:H, 37:H, 38:H, 
39:H, 40:H, 41:H, 42:H, 43:H, 44:H, 45:H, 46:H, 47:H, 48:H, 49:H, 50:H, 
51:H, 52:H, 53:H, 54:H, 55:H, 56:H, 57:H, 58:H, 59:H, 60:H, 61:H, 62:H, 
63:H, 64:H, 65:H, 66:H, 67:H, 68:H

>  <TOTAL_SCORE>
-112.065

>  <STANDARD_VALUE>
1

>  <atom_types>
1:C, 2:C, 3:C, 4:C, 5:C, 6:C, 7:C, 8:O, 9:C, 10:C, 11:N, 12:C, 13:C, 14:C
, 15:C, 16:C, 17:O, 18:C, 19:C, 20:N, 21:C, 22:C, 23:C, 24:C, 25:C, 26:C,
27:C, 28:C, 29:C, 30:C, 31:C, 32:C, 33:O, 34:C, 35:C, 36:H, 37:H, 38:H,
39:H, 40:H, 41:H, 42:H, 43:H, 44:H, 45:H, 46:H, 47:H, 48:H, 49:H, 50:H,
51:H, 52:H, 53:H, 54:H, 55:H, 56:H, 57:H, 58:H, 59:H, 60:H, 61:H, 62:H,
63:H, 64:H, 65:H, 66:H, 67:H, 68:H

>  <hydtest>
41:H

>  <close_types>
41:H, 8:O

>  <SCORE_RB_PEN_NORM_CRT_HEVATOMS>
-28.7568

>  <SCORE_NORM_CRT_WEIGHT>
-14.4179

>  <SCORE_NORM_CRT_HEVATOMS>
-34.2596

>  <EVAL>
3812558

>  <TIME>
16.827

>  <SCORE_NORM_CONTACT>
-2.9491

>  <SCORE_NORM_HEVATOMS>
-3.2019

>  <close_atom_nums>
41, 8

>  <oxytest>
8:O.3

>  <glutadist>
41:1.5911, 8:2.4998, 42:3.1987, 7:3.3728, 9:3.6269, 6:4.5331, 40:4.8313,
10:4.9141, 43:5.4477, 5:5.6162, 4:5.7773, 45:6.0584, 39:6.5427, 12:7.1213
, 3:7.1803, 13:7.5573, 46:7.5817, 44:7.6659, 11:7.6775, 14:7.759,
36:7.9119, 28:8.1353, 63:8.2534, 2:8.3527, 15:8.4996, 1:8.7023, 27:8.8472
, 47:8.8724, 16:9.0249, 29:9.0547, 37:9.3532, 38:9.3582, 35:9.4414,
62:9.4483, 49:9.6616, 17:9.9528, 64:10.0685, 30:10.1207, 18:10.414,
34:10.8316, 48:10.8931, 67:11.2943, 31:11.4012, 51:11.4213, 19:11.565,
32:11.7223, 52:11.7847, 50:11.8608, 65:12.2548, 55:12.4084, 57:12.5405,
21:12.7798, 20:12.8715, 33:13.06, 53:13.2056, 23:13.3571, 68:13.4151,
24:13.4257, 66:13.5777, 22:13.8205, 25:13.9187, 56:14.1312, 58:14.2405,
54:14.2913, 59:14.439, 26:14.8422, 61:15.3157, 60:15.6684

$$$$
CHEMBL371624
OpenBabel09101914563D_sdfconf

 31 33  0  0  0  0  0  0  0  0999 V2000
   25.0230   -2.5091   27.8066 O   0  0  0  0  0  0  0  0  0  0  0  0
   26.3310   -2.1128   27.8912 C   0  0  0  0  0  0  0  0  0  0  0  0
   27.3383   -3.0681   28.0045 C   0  0  0  0  0  0  0  0  0  0  0  0
   28.6672   -2.6620   28.0915 C   0  0  0  0  0  0  0  0  0  0  0  0
   29.0022   -1.3017   28.0660 C   0  0  0  0  0  0  0  0  0  0  0  0
   27.9757   -0.3546   27.9518 C   0  0  0  0  0  0  0  0  0  0  0  0
   26.6456   -0.7565   27.8643 C   0  0  0  0  0  0  0  0  0  0  0  0
   30.4261   -0.8699   28.1585 C   0  0  0  0  0  0  0  0  0  0  0  0
   31.3467   -1.6072   28.9051 C   0  0  0  0  0  0  0  0  0  0  0  0
   32.6871   -1.2310   29.0120 C   0  0  0  0  0  0  0  0  0  0  0  0
   33.5689   -2.0732   29.8170 C   0  0  0  0  0  0  0  0  0  0  0  0
   34.2671   -2.7406   30.4542 N   0  0  0  0  0  0  0  0  0  0  0  0
   33.1494   -0.0519   28.3417 C   0  0  0  0  0  0  0  0  0  0  0  0
   34.4988    0.4127   28.3951 C   0  0  0  0  0  0  0  0  0  0  0  0
   34.8879    1.5666   27.7199 C   0  0  0  0  0  0  0  0  0  0  0  0
   36.1885    1.9905   27.7887 O   0  0  0  0  0  0  0  0  0  0  0  0
   33.9653    2.2917   26.9761 C   0  0  0  0  0  0  0  0  0  0  0  0
   32.6407    1.8763   26.8975 C   0  0  0  0  0  0  0  0  0  0  0  0
   32.2106    0.7072   27.5739 C   0  0  0  0  0  0  0  0  0  0  0  0
   30.8638    0.2802   27.4989 C   0  0  0  0  0  0  0  0  0  0  0  0
   24.7961   -2.8679   26.9459 H   0  0  0  0  0  0  0  0  0  0  0  0
   27.0964   -4.1209   28.0238 H   0  0  0  0  0  0  0  0  0  0  0  0
   29.4390   -3.4138   28.1724 H   0  0  0  0  0  0  0  0  0  0  0  0
   28.2046    0.7013   27.9366 H   0  0  0  0  0  0  0  0  0  0  0  0
   25.8640   -0.0156   27.7777 H   0  0  0  0  0  0  0  0  0  0  0  0
   31.0025   -2.4944   29.4203 H   0  0  0  0  0  0  0  0  0  0  0  0
   35.2338   -0.1353   28.9667 H   0  0  0  0  0  0  0  0  0  0  0  0
   36.6884    1.5569   28.4839 H   0  0  0  0  0  0  0  0  0  0  0  0
   34.2748    3.1855   26.4537 H   0  0  0  0  0  0  0  0  0  0  0  0
   31.9312    2.4483   26.3165 H   0  0  0  0  0  0  0  0  0  0  0  0
   30.1695    0.8626   26.9095 H   0  0  0  0  0  0  0  0  0  0  0  0
  1  2  1  0  0  0  0
  1 21  1  0  0  0  0
  2  7  2  0  0  0  0
  2  3  1  0  0  0  0
  3  4  2  0  0  0  0
  3 22  1  0  0  0  0
  4  5  1  0  0  0  0
  4 23  1  0  0  0  0
  5  6  2  0  0  0  0
  5  8  1  0  0  0  0
  6  7  1  0  0  0  0
  6 24  1  0  0  0  0
  7 25  1  0  0  0  0
  8 20  2  0  0  0  0
  8  9  1  0  0  0  0
  9 10  2  0  0  0  0
  9 26  1  0  0  0  0
 10 11  1  0  0  0  0
 10 13  1  0  0  0  0
 11 12  3  0  0  0  0
 13 19  2  0  0  0  0
 13 14  1  0  0  0  0
 14 15  2  0  0  0  0
 14 27  1  0  0  0  0
 15 16  1  0  0  0  0
 15 17  1  0  0  0  0
 16 28  1  0  0  0  0
 17 18  2  0  0  0  0
 17 29  1  0  0  0  0
 18 19  1  0  0  0  0
 18 30  1  0  0  0  0
 19 20  1  0  0  0  0
 20 31  1  0  0  0  0
M  END
>  <OLD_LIGAND_DESCRIPTION>
CHEMBL371624

>  <SCORE_NORM_WEIGHT>
-0.3046

>  <close_atoms>
21:1.501, 1:2.4559

>  <SCORE_RB_PEN>
-71.5801

>  <sybyl>
1:O.3, 2:C.ar, 3:C.ar, 4:C.ar, 5:C.ar, 6:C.ar, 7:C.ar, 8:C.ar, 9:C.ar, 
10:C.ar, 11:C.1, 12:N.1, 13:C.ar, 14:C.ar, 15:C.ar, 16:O.3, 17:C.ar, 
18:C.ar, 19:C.ar, 20:C.ar, 21:H, 22:H, 23:H, 24:H, 25:H, 26:H, 27:H, 28:H
, 29:H, 30:H, 31:H

>  <TOTAL_SCORE>
-79.5801

>  <STANDARD_VALUE>
105

>  <atom_types>
1:O, 2:C, 3:C, 4:C, 5:C, 6:C, 7:C, 8:C, 9:C, 10:C, 11:C, 12:N, 13:C, 14:C
, 15:C, 16:O, 17:C, 18:C, 19:C, 20:C, 21:H, 22:H, 23:H, 24:H, 25:H, 26:H,
27:H, 28:H, 29:H, 30:H, 31:H

>  <hydtest>
21:H

>  <close_types>
21:H, 1:O

>  <SCORE_RB_PEN_NORM_CRT_HEVATOMS>
-26.3703

>  <SCORE_NORM_CRT_WEIGHT>
-12.4483

>  <SCORE_NORM_CRT_HEVATOMS>
-29.3176

>  <EVAL>
1293206

>  <TIME>
2.6082

>  <SCORE_NORM_CONTACT>
-3.7895

>  <SCORE_NORM_HEVATOMS>
-3.979

>  <close_atom_nums>
21, 1

>  <oxytest>
1:O.3

>  <glutadist>
21:1.501, 1:2.4559, 2:3.2811, 22:3.7918, 3:3.8794, 7:4.1287, 25:4.2335,
4:5.0633, 6:5.2566, 5:5.6657, 23:5.7438, 24:6.0502, 8:7.0612, 31:7.302,
20:7.7034, 26:7.752, 9:7.9584, 19:9.0738, 10:9.2804, 30:9.5676, 13:9.8078
, 18:9.8894, 11:10.2506, 12:11.0953, 14:11.1978, 17:11.2384, 15:11.8328,
27:11.861, 29:11.9153, 16:13.184, 28:13.6048

$$$$
CHEMBL3735106
OpenBabel09101914563D_sdfconf

 79 82  0  0  1  0  0  0  0  0999 V2000
   27.3124   -1.7046   29.6200 C   0  0  0  0  0  0  0  0  0  0  0  0
   27.6250   -1.7508   28.0911 C   0  0  2  0  0  0  0  0  0  0  0  0
   28.7162   -2.8081   27.7837 C   0  0  0  0  0  0  0  0  0  0  0  0
   30.0918   -2.4264   28.3945 C   0  0  0  0  0  0  0  0  0  0  0  0
   30.5540   -0.9865   27.9979 C   0  0  1  0  0  0  0  0  0  0  0  0
   29.4292    0.0817   28.1742 C   0  0  1  0  0  0  0  0  0  0  0  0
   29.9081    1.4954   27.7522 C   0  0  2  0  0  0  0  0  0  0  0  0
   30.3180    1.6213   26.2582 C   0  0  0  0  0  0  0  0  0  0  0  0
   31.6794    0.9810   25.9108 C   0  0  0  0  0  0  0  0  0  0  0  0
   31.5721   -0.4005   25.2348 C   0  0  0  0  0  0  0  0  0  0  0  0
   32.8792   -0.8909   24.5810 C   0  0  0  0  0  0  0  0  0  0  0  0
   32.7755   -2.3290   24.0424 C   0  0  0  0  0  0  0  0  0  0  0  0
   32.0898   -2.4084   22.6663 C   0  0  0  0  0  0  0  0  0  0  0  0
   32.0786   -3.8332   22.0836 C   0  0  0  0  0  0  0  0  0  0  0  0
   33.4834   -4.3459   21.7178 C   0  0  0  0  0  0  0  0  0  0  0  0
   34.1795   -3.4757   20.6557 C   0  0  0  0  0  0  0  0  0  0  0  0
   34.7332   -2.1547   21.2339 C   0  0  0  0  0  0  0  0  0  0  0  0
   35.5758   -1.3463   20.2338 C   0  0  0  0  0  0  0  0  0  0  0  0
   35.5904   -0.1139   20.2874 O   0  0  0  0  0  0  0  0  0  0  0  0
   36.2789   -2.0658   19.3415 N   0  0  0  0  0  0  0  0  0  0  0  0
   37.0879   -1.3833   18.4268 O   0  0  0  0  0  0  0  0  0  0  0  0
   31.0355    1.9079   28.7262 C   0  0  0  0  0  0  0  0  0  0  0  0
   32.1363    0.8531   28.8717 C   0  0  0  0  0  0  0  0  0  0  0  0
   33.3995    1.2499   29.3280 C   0  0  0  0  0  0  0  0  0  0  0  0
   34.4159    0.3248   29.5451 C   0  0  0  0  0  0  0  0  0  0  0  0
   35.6406    0.7380   29.9984 O   0  0  0  0  0  0  0  0  0  0  0  0
   34.1791   -1.0223   29.3056 C   0  0  0  0  0  0  0  0  0  0  0  0
   32.9345   -1.4328   28.8384 C   0  0  0  0  0  0  0  0  0  0  0  0
   31.8952   -0.5188   28.6013 C   0  0  0  0  0  0  0  0  0  0  0  0
   28.1256   -0.4115   27.4935 C   0  0  2  0  0  0  0  0  0  0  0  0
   26.8864    0.4889   27.4413 C   0  0  0  0  0  0  0  0  0  0  0  0
   25.7238   -0.4854   27.1649 C   0  0  0  0  0  0  0  0  0  0  0  0
   26.3085   -1.9125   27.2869 C   0  0  2  0  0  0  0  0  0  0  0  0
   25.3750   -2.8789   27.7305 O   0  0  0  0  0  0  0  0  0  0  0  0
   30.7612   -1.0514   26.9284 H   0  0  0  0  0  0  0  0  0  0  0  0
   29.2135    0.1506   29.2408 H   0  0  0  0  0  0  0  0  0  0  0  0
   29.0815    2.1875   27.9216 H   0  0  0  0  0  0  0  0  0  0  0  0
   28.3775   -0.6135   26.4486 H   0  0  0  0  0  0  0  0  0  0  0  0
   26.5800   -2.2155   26.2731 H   0  0  0  0  0  0  0  0  0  0  0  0
   26.9123   -2.6589   29.9642 H   0  0  0  0  0  0  0  0  0  0  0  0
   26.5719   -0.9438   29.8669 H   0  0  0  0  0  0  0  0  0  0  0  0
   28.1883   -1.5039   30.2343 H   0  0  0  0  0  0  0  0  0  0  0  0
   28.4015   -3.7900   28.1400 H   0  0  0  0  0  0  0  0  0  0  0  0
   28.8362   -2.9173   26.7041 H   0  0  0  0  0  0  0  0  0  0  0  0
   30.0662   -2.5335   29.4792 H   0  0  0  0  0  0  0  0  0  0  0  0
   30.7983   -3.1618   28.0088 H   0  0  0  0  0  0  0  0  0  0  0  0
   29.5434    1.1887   25.6254 H   0  0  0  0  0  0  0  0  0  0  0  0
   30.3693    2.6761   25.9886 H   0  0  0  0  0  0  0  0  0  0  0  0
   32.2244    1.6490   25.2423 H   0  0  0  0  0  0  0  0  0  0  0  0
   32.2934    0.8879   26.8068 H   0  0  0  0  0  0  0  0  0  0  0  0
   31.2275   -1.1352   25.9640 H   0  0  0  0  0  0  0  0  0  0  0  0
   30.7931   -0.3512   24.4724 H   0  0  0  0  0  0  0  0  0  0  0  0
   33.1522   -0.2168   23.7675 H   0  0  0  0  0  0  0  0  0  0  0  0
   33.6932   -0.8431   25.3050 H   0  0  0  0  0  0  0  0  0  0  0  0
   33.7761   -2.7589   23.9731 H   0  0  0  0  0  0  0  0  0  0  0  0
   32.2266   -2.9460   24.7554 H   0  0  0  0  0  0  0  0  0  0  0  0
   31.0654   -2.0419   22.7494 H   0  0  0  0  0  0  0  0  0  0  0  0
   32.5985   -1.7392   21.9706 H   0  0  0  0  0  0  0  0  0  0  0  0
   31.6239   -4.5123   22.8064 H   0  0  0  0  0  0  0  0  0  0  0  0
   31.4415   -3.8591   21.1980 H   0  0  0  0  0  0  0  0  0  0  0  0
   34.1007   -4.3867   22.6167 H   0  0  0  0  0  0  0  0  0  0  0  0
   33.4089   -5.3710   21.3509 H   0  0  0  0  0  0  0  0  0  0  0  0
   34.9933   -4.0496   20.2083 H   0  0  0  0  0  0  0  0  0  0  0  0
   33.4727   -3.2605   19.8522 H   0  0  0  0  0  0  0  0  0  0  0  0
   33.9066   -1.5233   21.5629 H   0  0  0  0  0  0  0  0  0  0  0  0
   35.3341   -2.3708   22.1194 H   0  0  0  0  0  0  0  0  0  0  0  0
   36.3511   -3.0698   19.2620 H   0  0  0  0  0  0  0  0  0  0  0  0
   37.6711   -2.0695   18.0938 H   0  0  0  0  0  0  0  0  0  0  0  0
   31.4607    2.8727   28.4496 H   0  0  0  0  0  0  0  0  0  0  0  0
   30.5993    2.0673   29.7137 H   0  0  0  0  0  0  0  0  0  0  0  0
   33.5843    2.2944   29.5345 H   0  0  0  0  0  0  0  0  0  0  0  0
   36.2977    0.7958   29.3015 H   0  0  0  0  0  0  0  0  0  0  0  0
   34.9593   -1.7517   29.4701 H   0  0  0  0  0  0  0  0  0  0  0  0
   32.7969   -2.4838   28.6370 H   0  0  0  0  0  0  0  0  0  0  0  0
   26.7282    0.9555   28.4149 H   0  0  0  0  0  0  0  0  0  0  0  0
   26.9779    1.2946   26.7118 H   0  0  0  0  0  0  0  0  0  0  0  0
   24.9349   -0.3224   27.9015 H   0  0  0  0  0  0  0  0  0  0  0  0
   25.2769   -0.3247   26.1827 H   0  0  0  0  0  0  0  0  0  0  0  0
   24.8121   -3.1201   26.9914 H   0  0  0  0  0  0  0  0  0  0  0  0
  1 40  1  0  0  0  0
  1 41  1  0  0  0  0
  1 42  1  0  0  0  0
  2  1  1  1  0  0  0
  2 30  1  0  0  0  0
  2 33  1  0  0  0  0
  2  3  1  0  0  0  0
  3  4  1  0  0  0  0
  3 43  1  0  0  0  0
  3 44  1  0  0  0  0
  4  5  1  0  0  0  0
  4 45  1  0  0  0  0
  4 46  1  0  0  0  0
  5 35  1  6  0  0  0
  5 29  1  0  0  0  0
  5  6  1  0  0  0  0
  6 36  1  1  0  0  0
  6  7  1  0  0  0  0
  6 30  1  0  0  0  0
  7 37  1  1  0  0  0
  7  8  1  0  0  0  0
  7 22  1  0  0  0  0
  8  9  1  0  0  0  0
  8 47  1  0  0  0  0
  8 48  1  0  0  0  0
  9 10  1  0  0  0  0
  9 49  1  0  0  0  0
  9 50  1  0  0  0  0
 10 11  1  0  0  0  0
 10 51  1  0  0  0  0
 10 52  1  0  0  0  0
 11 12  1  0  0  0  0
 11 53  1  0  0  0  0
 11 54  1  0  0  0  0
 12 13  1  0  0  0  0
 12 55  1  0  0  0  0
 12 56  1  0  0  0  0
 13 14  1  0  0  0  0
 13 57  1  0  0  0  0
 13 58  1  0  0  0  0
 14 15  1  0  0  0  0
 14 59  1  0  0  0  0
 14 60  1  0  0  0  0
 15 16  1  0  0  0  0
 15 61  1  0  0  0  0
 15 62  1  0  0  0  0
 16 17  1  0  0  0  0
 16 63  1  0  0  0  0
 16 64  1  0  0  0  0
 17 18  1  0  0  0  0
 17 65  1  0  0  0  0
 17 66  1  0  0  0  0
 18 19  2  0  0  0  0
 18 20  1  0  0  0  0
 20 21  1  0  0  0  0
 20 67  1  0  0  0  0
 21 68  1  0  0  0  0
 22 23  1  0  0  0  0
 22 69  1  0  0  0  0
 22 70  1  0  0  0  0
 23 29  2  0  0  0  0
 23 24  1  0  0  0  0
 24 25  2  0  0  0  0
 24 71  1  0  0  0  0
 25 26  1  0  0  0  0
 25 27  1  0  0  0  0
 26 72  1  0  0  0  0
 27 28  2  0  0  0  0
 27 73  1  0  0  0  0
 28 29  1  0  0  0  0
 28 74  1  0  0  0  0
 30 38  1  6  0  0  0
 30 31  1  0  0  0  0
 31 32  1  0  0  0  0
 31 75  1  0  0  0  0
 31 76  1  0  0  0  0
 32 33  1  0  0  0  0
 32 77  1  0  0  0  0
 32 78  1  0  0  0  0
 33 39  1  6  0  0  0
 33 34  1  0  0  0  0
 34 79  1  0  0  0  0
M  END
>  <OLD_LIGAND_DESCRIPTION>
CHEMBL3735106

>  <SCORE_NORM_WEIGHT>
-0.183

>  <close_atoms>
79:1.4983, 34:2.4259

>  <SCORE_RB_PEN>
-58.3128

>  <sybyl>
1:C.3, 2:C.3, 3:C.3, 4:C.3, 5:C.3, 6:C.3, 7:C.3, 8:C.3, 9:C.3, 10:C.3, 
11:C.3, 12:C.3, 13:C.3, 14:C.3, 15:C.3, 16:C.3, 17:C.3, 18:C.2, 19:O.2, 
20:N.am, 21:O.3, 22:C.3, 23:C.ar, 24:C.ar, 25:C.ar, 26:O.3, 27:C.ar, 
28:C.ar, 29:C.ar, 30:C.3, 31:C.3, 32:C.3, 33:C.3, 34:O.3, 35:H, 36:H, 37:H
, 38:H, 39:H, 40:H, 41:H, 42:H, 43:H, 44:H, 45:H, 46:H, 47:H, 48:H, 49:H, 
50:H, 51:H, 52:H, 53:H, 54:H, 55:H, 56:H, 57:H, 58:H, 59:H, 60:H, 61:H, 
62:H, 63:H, 64:H, 65:H, 66:H, 67:H, 68:H, 69:H, 70:H, 71:H, 72:H, 73:H, 
74:H, 75:H, 76:H, 77:H, 78:H, 79:H

>  <TOTAL_SCORE>
-86.3128

>  <STANDARD_VALUE>
1060

>  <atom_types>
1:C, 2:C, 3:C, 4:C, 5:C, 6:C, 7:C, 8:C, 9:C, 10:C, 11:C, 12:C, 13:C, 14:C
, 15:C, 16:C, 17:C, 18:C, 19:O, 20:N, 21:O, 22:C, 23:C, 24:C, 25:C, 26:O,
27:C, 28:C, 29:C, 30:C, 31:C, 32:C, 33:C, 34:O, 35:H, 36:H, 37:H, 38:H,
39:H, 40:H, 41:H, 42:H, 43:H, 44:H, 45:H, 46:H, 47:H, 48:H, 49:H, 50:H,
51:H, 52:H, 53:H, 54:H, 55:H, 56:H, 57:H, 58:H, 59:H, 60:H, 61:H, 62:H,
63:H, 64:H, 65:H, 66:H, 67:H, 68:H, 69:H, 70:H, 71:H, 72:H, 73:H, 74:H,
75:H, 76:H, 77:H, 78:H, 79:H

>  <hydtest>
79:H

>  <close_types>
79:H, 34:O

>  <SCORE_RB_PEN_NORM_CRT_HEVATOMS>
-17.9999

>  <SCORE_NORM_CRT_WEIGHT>
-11.0883

>  <SCORE_NORM_CRT_HEVATOMS>
-26.6429

>  <EVAL>
8038257

>  <TIME>
37.1105

>  <SCORE_NORM_CONTACT>
-2.2714

>  <SCORE_NORM_HEVATOMS>
-2.5386

>  <close_atom_nums>
79, 34

>  <oxytest>
34:O.3

>  <glutadist>
79:1.4983, 34:2.4259, 39:2.6027, 33:2.9616, 78:3.1748, 32:3.5135,77:3.8132
, 2:4.4288, 44:4.6762, 43:4.8469, 31:4.9341, 38:4.9442, 3:4.9456 ,
40:5.1287, 30:5.1447, 1:5.2696, 41:5.3771, 76:5.4217, 75:5.6438,42:6.3088
, 4:6.4838, 6:6.6523, 47:6.8883, 46:6.9257, 35:6.9585, 45:6.988,36:7.015,
5:7.0775, 52:7.2053, 51:7.255, 57:7.4339, 37:7.6293, 7:7.6755,8:7.7887,
10:7.8239, 59:7.9206, 56:7.9679, 13:8.3577, 60:8.3948, 48:8.5128 ,
9:8.5236, 14:8.5406, 29:8.6187, 12:8.6593, 11:8.9557, 74:9.0533,22:9.0601
, 50:9.0923, 58:9.1763, 70:9.2337, 49:9.3355, 28:9.4012,23:9.4438,
53:9.5368, 55:9.6179, 54:9.7012, 69:9.8635, 15:10.013,62:10.2514,
61:10.2908, 65:10.5562, 27:10.7864, 64:10.811, 24:10.826,16:11.0358,
17:11.3537, 73:11.4381, 25:11.4385, 71:11.522, 66:11.594,63:11.9863,
18:12.6248, 26:12.8079, 19:12.8628, 72:13.1975, 20:13.5572,67:13.6044,
21:14.7723, 68:15.3689

$$$$
CHEMBL380876
OpenBabel09101914563D_sdfconf

 56 59  0  0  1  0  0  0  0  0999 V2000
   33.2568    1.3896   31.9391 C   0  0  0  0  0  0  0  0  0  0  0  0
   32.5081    0.9248   30.8253 O   0  0  0  0  0  0  0  0  0  0  0  0
   32.7973   -0.3332   30.4193 C   0  0  0  0  0  0  0  0  0  0  0  0
   32.3029   -0.9117   29.3090 C   0  0  0  0  0  0  0  0  0  0  0  0
   31.3370   -0.2888   28.2833 C   0  0  2  0  0  0  0  0  0  0  0  0
   31.8973   -0.5623   26.8467 C   0  0  0  0  0  0  0  0  0  0  0  0
   33.2386    0.1501   26.5487 C   0  0  0  0  0  0  0  0  0  0  0  0
   33.1544    1.6668   26.8126 C   0  0  2  0  0  0  0  0  0  0  0  0
   34.3979    2.2982   26.5878 O   0  0  0  0  0  0  0  0  0  0  0  0
   32.6117    1.9747   28.2253 C   0  0  0  0  0  0  0  0  0  0  0  0
   31.2700    1.2574   28.3948 C   0  0  0  0  0  0  0  0  0  0  0  0
   30.1162    1.9359   28.5506 C   0  0  0  0  0  0  0  0  0  0  0  0
   28.7318    1.3195   28.5611 C   0  0  0  0  0  0  0  0  0  0  0  0
   28.7349   -0.1143   27.9651 C   0  0  2  0  0  0  0  0  0  0  0  0
   27.3270   -0.7732   28.1960 C   0  0  1  0  0  0  0  0  0  0  0  0
   26.2716   -0.2430   27.1964 C   0  0  0  0  0  0  0  0  0  0  0  0
   26.1606   -1.2748   26.0641 C   0  0  0  0  0  0  0  0  0  0  0  0
   27.0431   -2.4619   26.4781 C   0  0  2  0  0  0  0  0  0  0  0  0
   26.5899   -3.7096   25.9885 O   0  0  0  0  0  0  0  0  0  0  0  0
   27.2539   -2.3239   28.0095 C   0  0  2  0  0  0  0  0  0  0  0  0
   26.0308   -2.8909   28.7877 C   0  0  0  0  0  0  0  0  0  0  0  0
   28.5196   -3.0543   28.5331 C   0  0  0  0  0  0  0  0  0  0  0  0
   29.8290   -2.4041   28.0782 C   0  0  0  0  0  0  0  0  0  0  0  0
   29.9182   -0.9349   28.5533 C   0  0  1  0  0  0  0  0  0  0  0  0
   32.4487    2.0979   26.0996 H   0  0  0  0  0  0  0  0  0  0  0  0
   28.0023   -2.2891   25.9899 H   0  0  0  0  0  0  0  0  0  0  0  0
   32.9603    2.4123   32.1712 H   0  0  0  0  0  0  0  0  0  0  0  0
   34.3278    1.3941   31.7282 H   0  0  0  0  0  0  0  0  0  0  0  0
   33.0735    0.7816   32.8267 H   0  0  0  0  0  0  0  0  0  0  0  0
   33.4675   -0.8683   31.0797 H   0  0  0  0  0  0  0  0  0  0  0  0
   32.5950   -1.9340   29.1163 H   0  0  0  0  0  0  0  0  0  0  0  0
   32.0429   -1.6307   26.6838 H   0  0  0  0  0  0  0  0  0  0  0  0
   31.1636   -0.2511   26.1013 H   0  0  0  0  0  0  0  0  0  0  0  0
   34.0070   -0.2842   27.1905 H   0  0  0  0  0  0  0  0  0  0  0  0
   33.5523   -0.0429   25.5218 H   0  0  0  0  0  0  0  0  0  0  0  0
   34.2340    3.1927   26.2804 H   0  0  0  0  0  0  0  0  0  0  0  0
   33.3189    1.6561   28.9914 H   0  0  0  0  0  0  0  0  0  0  0  0
   32.4962    3.0526   28.3512 H   0  0  0  0  0  0  0  0  0  0  0  0
   30.1759    3.0129   28.6135 H   0  0  0  0  0  0  0  0  0  0  0  0
   28.3424    1.3347   29.5799 H   0  0  0  0  0  0  0  0  0  0  0  0
   28.0763    1.9607   27.9720 H   0  0  0  0  0  0  0  0  0  0  0  0
   28.8855   -0.0274   26.8871 H   0  0  0  0  0  0  0  0  0  0  0  0
   27.0129   -0.5354   29.2145 H   0  0  0  0  0  0  0  0  0  0  0  0
   25.3073   -0.1618   27.7007 H   0  0  0  0  0  0  0  0  0  0  0  0
   26.4909    0.7580   26.8247 H   0  0  0  0  0  0  0  0  0  0  0  0
   25.1186   -1.5823   25.9598 H   0  0  0  0  0  0  0  0  0  0  0  0
   26.4675   -0.8668   25.1001 H   0  0  0  0  0  0  0  0  0  0  0  0
   25.6731   -3.6157   25.7202 H   0  0  0  0  0  0  0  0  0  0  0  0
   25.9526   -3.9732   28.6747 H   0  0  0  0  0  0  0  0  0  0  0  0
   25.0864   -2.4674   28.4449 H   0  0  0  0  0  0  0  0  0  0  0  0
   26.1054   -2.6848   29.8563 H   0  0  0  0  0  0  0  0  0  0  0  0
   28.5147   -3.0477   29.6249 H   0  0  0  0  0  0  0  0  0  0  0  0
   28.4944   -4.1083   28.2527 H   0  0  0  0  0  0  0  0  0  0  0  0
   30.6572   -2.9747   28.4996 H   0  0  0  0  0  0  0  0  0  0  0  0
   29.9652   -2.4856   27.0007 H   0  0  0  0  0  0  0  0  0  0  0  0
   29.7530   -0.9386   29.6341 H   0  0  0  0  0  0  0  0  0  0  0  0
  1  2  1  0  0  0  0
  1 27  1  0  0  0  0
  1 28  1  0  0  0  0
  1 29  1  0  0  0  0
  2  3  1  0  0  0  0
  3  4  2  0  0  0  0
  3 30  1  0  0  0  0
  4 31  1  0  0  0  0
  5  4  1  1  0  0  0
  5 11  1  0  0  0  0
  5 24  1  0  0  0  0
  5  6  1  0  0  0  0
  6  7  1  0  0  0  0
  6 32  1  0  0  0  0
  6 33  1  0  0  0  0
  7  8  1  0  0  0  0
  7 34  1  0  0  0  0
  7 35  1  0  0  0  0
  8 25  1  6  0  0  0
  8  9  1  0  0  0  0
  8 10  1  0  0  0  0
  9 36  1  0  0  0  0
 10 11  1  0  0  0  0
 10 37  1  0  0  0  0
 10 38  1  0  0  0  0
 11 12  2  0  0  0  0
 12 13  1  0  0  0  0
 12 39  1  0  0  0  0
 13 14  1  0  0  0  0
 13 40  1  0  0  0  0
 13 41  1  0  0  0  0
 14 24  1  0  0  0  0
 14 15  1  0  0  0  0
 14 42  1  6  0  0  0
 15 20  1  0  0  0  0
 15 16  1  0  0  0  0
 15 43  1  1  0  0  0
 16 17  1  0  0  0  0
 16 44  1  0  0  0  0
 16 45  1  0  0  0  0
 17 18  1  0  0  0  0
 17 46  1  0  0  0  0
 17 47  1  0  0  0  0
 18 26  1  6  0  0  0
 18 19  1  0  0  0  0
 18 20  1  0  0  0  0
 19 48  1  0  0  0  0
 20 21  1  1  0  0  0
 20 22  1  0  0  0  0
 21 49  1  0  0  0  0
 21 50  1  0  0  0  0
 21 51  1  0  0  0  0
 22 23  1  0  0  0  0
 22 52  1  0  0  0  0
 22 53  1  0  0  0  0
 23 24  1  0  0  0  0
 23 54  1  0  0  0  0
 23 55  1  0  0  0  0
 24 56  1  1  0  0  0
M  END
>  <OLD_LIGAND_DESCRIPTION>
CHEMBL380876

>  <SCORE_NORM_WEIGHT>
-0.2245

>  <close_atoms>
48:1.4075, 46:1.9253, 19:2.3522

>  <SCORE_RB_PEN>
-66.6529

>  <sybyl>
1:C.3, 2:O.2, 3:C.2, 4:C.2, 5:C.3, 6:C.3, 7:C.3, 8:C.3, 9:O.3, 10:C.3, 
11:C.2, 12:C.2, 13:C.3, 14:C.3, 15:C.3, 16:C.3, 17:C.3, 18:C.3, 19:O.3, 
20:C.3, 21:C.3, 22:C.3, 23:C.3, 24:C.3, 25:H, 26:H, 27:H, 28:H, 29:H, 30:H
, 31:H, 32:H, 33:H, 34:H, 35:H, 36:H, 37:H, 38:H, 39:H, 40:H, 41:H, 42:H, 
43:H, 44:H, 45:H, 46:H, 47:H, 48:H, 49:H, 50:H, 51:H, 52:H, 53:H, 54:H, 
55:H, 56:H

>  <TOTAL_SCORE>
-74.6529

>  <STANDARD_VALUE>
3349

>  <atom_types>
1:C, 2:O, 3:C, 4:C, 5:C, 6:C, 7:C, 8:C, 9:O, 10:C, 11:C, 12:C, 13:C, 14:C
, 15:C, 16:C, 17:C, 18:C, 19:O, 20:C, 21:C, 22:C, 23:C, 24:C, 25:H, 26:H,
27:H, 28:H, 29:H, 30:H, 31:H, 32:H, 33:H, 34:H, 35:H, 36:H, 37:H, 38:H,
39:H, 40:H, 41:H, 42:H, 43:H, 44:H, 45:H, 46:H, 47:H, 48:H, 49:H, 50:H,
51:H, 52:H, 53:H, 54:H, 55:H, 56:H

>  <hydtest>
48:H, 46:H

>  <close_types>
48:H, 46:H, 19:O

>  <SCORE_RB_PEN_NORM_CRT_HEVATOMS>
-23.1073

>  <SCORE_NORM_CRT_WEIGHT>
-10.7762

>  <SCORE_NORM_CRT_HEVATOMS>
-25.8807

>  <EVAL>
1511114

>  <TIME>
3.2411

>  <SCORE_NORM_CONTACT>
-2.9861

>  <SCORE_NORM_HEVATOMS>
-3.1105

>  <close_atom_nums>
48, 46, 19

>  <oxytest>
19:O.3

>  <glutadist>
48:1.4075, 46:1.9253, 19:2.3522, 17:2.7768, 18:2.9907, 50:3.0708,47:3.2813
, 49:3.5609, 21:3.6532, 26:3.8464, 44:3.9032, 20:3.9311,16:3.9639,
51:4.6681, 15:4.7146, 45:4.761, 53:5.0268, 22:5.1418, 43:5.2944 ,
42:5.7673, 52:5.8325, 55:5.8837, 14:5.9419, 23:6.1184, 24:6.7661,41:6.8869
, 54:6.9894, 13:7.0447, 56:7.1771, 40:7.319, 33:7.5145, 32:7.9842 ,
5:8.1018, 6:8.1601, 12:8.3539, 11:8.7742, 31:9.1058, 39:9.1256, 4:9.1309
, 7:9.6163, 25:9.7738, 35:9.7963, 10:10.1774, 3:10.2029, 8:10.2122,
34:10.2776, 2:10.601, 38:10.7176, 37:10.8256, 30:10.9481, 9:11.5754,
36:11.8738, 1:11.9271, 29:12.0726, 27:12.2742, 28:12.6481

$$$$
CHEMBL4065761
OpenBabel09101914563D_sdfconf

 59 62  0  0  1  0  0  0  0  0999 V2000
   31.1625   -1.8472   29.2633 C   0  0  0  0  0  0  0  0  0  0  0  0
   30.6445   -1.1526   27.9621 C   0  0  2  0  0  0  0  0  0  0  0  0
   30.9453    0.3166   28.0233 N   0  0  0  0  0  0  0  0  0  0  0  0
   29.9737    1.0263   28.8711 C   0  0  0  0  0  0  0  0  0  0  0  0
   28.5723    0.9576   28.2567 C   0  0  0  0  0  0  0  0  0  0  0  0
   28.1422   -0.4804   28.0522 C   0  0  0  0  0  0  0  0  0  0  0  0
   26.7838   -0.8164   28.0264 C   0  0  0  0  0  0  0  0  0  0  0  0
   26.3723   -2.1308   27.8288 C   0  0  0  0  0  0  0  0  0  0  0  0
   25.0378   -2.4380   27.8020 O   0  0  0  0  0  0  0  0  0  0  0  0
   27.3236   -3.1292   27.6588 C   0  0  0  0  0  0  0  0  0  0  0  0
   28.6764   -2.8042   27.6916 C   0  0  0  0  0  0  0  0  0  0  0  0
   29.1206   -1.4833   27.8877 C   0  0  0  0  0  0  0  0  0  0  0  0
   32.2689    0.7635   28.0760 C   0  0  0  0  0  0  0  0  0  0  0  0
   33.3398   -0.1403   28.1703 C   0  0  0  0  0  0  0  0  0  0  0  0
   34.6556    0.3141   28.1749 C   0  0  0  0  0  0  0  0  0  0  0  0
   34.9152    1.6778   28.0769 C   0  0  0  0  0  0  0  0  0  0  0  0
   36.1927    2.1207   28.0795 F   0  0  0  0  0  0  0  0  0  0  0  0
   33.8680    2.5885   27.9736 C   0  0  0  0  0  0  0  0  0  0  0  0
   32.5531    2.1312   27.9700 C   0  0  0  0  0  0  0  0  0  0  0  0
   31.2963   -1.7564   26.6826 C   0  0  0  0  0  0  0  0  0  0  0  0
   32.0553   -2.9368   26.7038 C   0  0  0  0  0  0  0  0  0  0  0  0
   32.6405   -3.4257   25.5393 C   0  0  0  0  0  0  0  0  0  0  0  0
   32.4885   -2.7483   24.3279 C   0  0  0  0  0  0  0  0  0  0  0  0
   33.1438   -3.2980   23.1225 C   0  0  0  0  0  0  0  0  0  0  0  0
   33.1736   -2.7248   21.8991 C   0  0  0  0  0  0  0  0  0  0  0  0
   33.8326   -3.3377   20.7685 C   0  0  0  0  0  0  0  0  0  0  0  0
   34.3702   -4.4469   20.8103 O   0  0  0  0  0  0  0  0  0  0  0  0
   33.8013   -2.5733   19.6621 N   0  0  0  0  0  0  0  0  0  0  0  0
   34.3859   -2.9369   18.3700 C   0  0  0  0  0  0  0  0  0  0  0  0
   34.6266   -1.7397   17.4317 C   0  0  0  0  0  0  0  0  0  0  0  0
   35.3192   -0.7556   18.0063 F   0  0  0  0  0  0  0  0  0  0  0  0
   35.2495   -2.0966   16.3091 F   0  0  0  0  0  0  0  0  0  0  0  0
   31.7394   -1.5675   24.2988 C   0  0  0  0  0  0  0  0  0  0  0  0
   31.1537   -1.0792   25.4621 C   0  0  0  0  0  0  0  0  0  0  0  0
   31.0271   -2.9292   29.2352 H   0  0  0  0  0  0  0  0  0  0  0  0
   30.6343   -1.4922   30.1489 H   0  0  0  0  0  0  0  0  0  0  0  0
   32.2229   -1.6653   29.4390 H   0  0  0  0  0  0  0  0  0  0  0  0
   29.9835    0.6749   29.9036 H   0  0  0  0  0  0  0  0  0  0  0  0
   30.2477    2.0820   28.9148 H   0  0  0  0  0  0  0  0  0  0  0  0
   27.8623    1.4822   28.8975 H   0  0  0  0  0  0  0  0  0  0  0  0
   28.5647    1.4798   27.2987 H   0  0  0  0  0  0  0  0  0  0  0  0
   26.0405   -0.0425   28.1548 H   0  0  0  0  0  0  0  0  0  0  0  0
   24.6805   -2.4748   26.9122 H   0  0  0  0  0  0  0  0  0  0  0  0
   27.0217   -4.1552   27.5062 H   0  0  0  0  0  0  0  0  0  0  0  0
   29.3974   -3.5989   27.5664 H   0  0  0  0  0  0  0  0  0  0  0  0
   33.1591   -1.2036   28.2288 H   0  0  0  0  0  0  0  0  0  0  0  0
   35.4715   -0.3899   28.2483 H   0  0  0  0  0  0  0  0  0  0  0  0
   34.0734    3.6459   27.8959 H   0  0  0  0  0  0  0  0  0  0  0  0
   31.7555    2.8547   27.8969 H   0  0  0  0  0  0  0  0  0  0  0  0
   32.2130   -3.4920   27.6152 H   0  0  0  0  0  0  0  0  0  0  0  0
   33.2211   -4.3359   25.5881 H   0  0  0  0  0  0  0  0  0  0  0  0
   33.6278   -4.2558   23.2629 H   0  0  0  0  0  0  0  0  0  0  0  0
   32.7012   -1.7688   21.7214 H   0  0  0  0  0  0  0  0  0  0  0  0
   33.3444   -1.6743   19.7099 H   0  0  0  0  0  0  0  0  0  0  0  0
   35.3380   -3.4291   18.5703 H   0  0  0  0  0  0  0  0  0  0  0  0
   33.7621   -3.6834   17.8746 H   0  0  0  0  0  0  0  0  0  0  0  0
   33.6777   -1.3020   17.1201 H   0  0  0  0  0  0  0  0  0  0  0  0
   31.5992   -1.0166   23.3810 H   0  0  0  0  0  0  0  0  0  0  0  0
   30.5883   -0.1598   25.4151 H   0  0  0  0  0  0  0  0  0  0  0  0
  1 35  1  0  0  0  0
  1 36  1  0  0  0  0
  1 37  1  0  0  0  0
  2  1  1  1  0  0  0
  2 12  1  0  0  0  0
  2  3  1  0  0  0  0
  2 20  1  0  0  0  0
  3  4  1  0  0  0  0
  3 13  1  0  0  0  0
  4  5  1  0  0  0  0
  4 38  1  0  0  0  0
  4 39  1  0  0  0  0
  5  6  1  0  0  0  0
  5 40  1  0  0  0  0
  5 41  1  0  0  0  0
  6 12  2  0  0  0  0
  6  7  1  0  0  0  0
  7  8  2  0  0  0  0
  7 42  1  0  0  0  0
  8  9  1  0  0  0  0
  8 10  1  0  0  0  0
  9 43  1  0  0  0  0
 10 11  2  0  0  0  0
 10 44  1  0  0  0  0
 11 12  1  0  0  0  0
 11 45  1  0  0  0  0
 13 19  2  0  0  0  0
 13 14  1  0  0  0  0
 14 15  2  0  0  0  0
 14 46  1  0  0  0  0
 15 16  1  0  0  0  0
 15 47  1  0  0  0  0
 16 17  1  0  0  0  0
 16 18  2  0  0  0  0
 18 19  1  0  0  0  0
 18 48  1  0  0  0  0
 19 49  1  0  0  0  0
 20 34  2  0  0  0  0
 20 21  1  0  0  0  0
 21 22  2  0  0  0  0
 21 50  1  0  0  0  0
 22 23  1  0  0  0  0
 22 51  1  0  0  0  0
 23 24  1  0  0  0  0
 23 33  2  0  0  0  0
 24 25  2  0  0  0  0
 24 52  1  0  0  0  0
 25 26  1  0  0  0  0
 25 53  1  0  0  0  0
 26 27  2  0  0  0  0
 26 28  1  0  0  0  0
 28 29  1  0  0  0  0
 28 54  1  0  0  0  0
 29 30  1  0  0  0  0
 29 55  1  0  0  0  0
 29 56  1  0  0  0  0
 30 31  1  0  0  0  0
 30 32  1  0  0  0  0
 30 57  1  0  0  0  0
 33 34  1  0  0  0  0
 33 58  1  0  0  0  0
 34 59  1  0  0  0  0
M  END
>  <OLD_LIGAND_DESCRIPTION>
CHEMBL4065761

>  <SCORE_NORM_WEIGHT>
-0.2452

>  <close_atoms>
43:1.5969, 9:2.4796

>  <SCORE_RB_PEN>
-100.363

>  <sybyl>
1:C.3, 2:C.3, 3:N.pl3, 4:C.3, 5:C.3, 6:C.ar, 7:C.ar, 8:C.ar, 9:O.3, 
10:C.ar, 11:C.ar, 12:C.ar, 13:C.ar, 14:C.ar, 15:C.ar, 16:C.ar, 17:F, 
18:C.ar, 19:C.ar, 20:C.ar, 21:C.ar, 22:C.ar, 23:C.ar, 24:C.2, 25:C.2, 
26:C.2, 27:O.2, 28:N.am, 29:C.3, 30:C.3, 31:F, 32:F, 33:C.ar, 34:C.ar, 
35:H, 36:H, 37:H, 38:H, 39:H, 40:H, 41:H, 42:H, 43:H, 44:H, 45:H, 46:H, 
47:H, 48:H, 49:H, 50:H, 51:H, 52:H, 53:H, 54:H, 55:H, 56:H, 57:H, 58:H, 
59:H

>  <TOTAL_SCORE>
-114.363

>  <STANDARD_VALUE>
1174

>  <atom_types>
1:C, 2:C, 3:N, 4:C, 5:C, 6:C, 7:C, 8:C, 9:O, 10:C, 11:C, 12:C, 13:C, 14:C
, 15:C, 16:C, 17:F, 18:C, 19:C, 20:C, 21:C, 22:C, 23:C, 24:C, 25:C, 26:C,
27:O, 28:N, 29:C, 30:C, 31:F, 32:F, 33:C, 34:C, 35:H, 36:H, 37:H, 38:H,
39:H, 40:H, 41:H, 42:H, 43:H, 44:H, 45:H, 46:H, 47:H, 48:H, 49:H, 50:H,
51:H, 52:H, 53:H, 54:H, 55:H, 56:H, 57:H, 58:H, 59:H

>  <hydtest>
43:H

>  <close_types>
43:H, 9:O

>  <SCORE_RB_PEN_NORM_CRT_HEVATOMS>
-30.9798

>  <SCORE_NORM_CRT_WEIGHT>
-14.7459

>  <SCORE_NORM_CRT_HEVATOMS>
-35.3013

>  <EVAL>
2485437

>  <TIME>
9.6542

>  <SCORE_NORM_CONTACT>
-3.2675

>  <SCORE_NORM_HEVATOMS>
-3.3636

>  <close_atom_nums>
43, 9

>  <oxytest>
9:O.3

>  <glutadist>
43:1.5969, 9:2.4796, 8:3.2572, 44:3.4313, 10:3.6589, 7:4.2631, 42:4.4854,
11:4.8701, 6:5.3518, 45:5.4666, 12:5.629, 5:6.5818, 41:6.6161, 40:6.8068,
59:7.0175, 2:7.0937, 34:7.1931, 20:7.2356, 35:7.651, 33:7.735, 21:7.8329,
4:7.8405, 1:7.9077, 3:7.9345, 58:7.9486, 36:8.0008, 38:8.1557, 50:8.1609,
23:8.293, 22:8.3318, 39:8.67, 37:8.9481, 51:8.9723, 24:9.1719, 13:9.2712,
53:9.3644, 46:9.4669, 25:9.618, 52:9.6524, 14:9.9053, 49:9.9255, 19:10.149
, 26:10.6738, 54:10.8998, 27:11.1978, 28:11.2133, 15:11.2562, 18:11.4714,
47:11.8345, 16:11.9722, 48:12.1962, 56:12.2076, 29:12.4007, 57:12.7846,
55:13.0733, 30:13.2436, 17:13.2918, 31:13.6065, 32:14.3956

$$$$
CHEMBL4069539
OpenBabel09101914563D_sdfconf

 60 63  0  0  1  0  0  0  0  0999 V2000
   36.3350    1.6992   27.5977 C   0  0  0  0  0  0  0  0  0  0  0  0
   35.4405    2.1379   28.7732 C   0  0  0  0  0  0  0  0  0  0  0  0
   36.0899    1.8330   30.1363 C   0  0  0  0  0  0  0  0  0  0  0  0
   34.0294    1.5515   28.6678 C   0  0  0  0  0  0  0  0  0  0  0  0
   33.4679    0.8738   29.7555 C   0  0  0  0  0  0  0  0  0  0  0  0
   32.1893    0.3275   29.6666 C   0  0  0  0  0  0  0  0  0  0  0  0
   31.4281    0.4552   28.4985 C   0  0  0  0  0  0  0  0  0  0  0  0
   32.0034    1.1230   27.4065 C   0  0  0  0  0  0  0  0  0  0  0  0
   33.2828    1.6720   27.4885 C   0  0  0  0  0  0  0  0  0  0  0  0
   33.7918    2.3104   26.4092 F   0  0  0  0  0  0  0  0  0  0  0  0
   30.1882   -0.1794   28.3929 N   0  0  0  0  0  0  0  0  0  0  0  0
   29.2136    0.0985   29.4590 C   0  0  0  0  0  0  0  0  0  0  0  0
   28.2722   -1.0958   29.6483 C   0  0  0  0  0  0  0  0  0  0  0  0
   27.5722   -1.4498   28.3514 C   0  0  0  0  0  0  0  0  0  0  0  0
   26.3403   -2.1144   28.3709 C   0  0  0  0  0  0  0  0  0  0  0  0
   25.6897   -2.4570   27.1893 C   0  0  0  0  0  0  0  0  0  0  0  0
   24.4873   -3.1116   27.2278 O   0  0  0  0  0  0  0  0  0  0  0  0
   26.2676   -2.1312   25.9688 C   0  0  0  0  0  0  0  0  0  0  0  0
   27.4878   -1.4626   25.9408 C   0  0  0  0  0  0  0  0  0  0  0  0
   28.1688   -1.1063   27.1195 C   0  0  0  0  0  0  0  0  0  0  0  0
   29.5131   -0.3150   27.0599 C   0  0  1  0  0  0  0  0  0  0  0  0
   29.1373    1.0977   26.5063 C   0  0  0  0  0  0  0  0  0  0  0  0
   30.4584   -1.0797   26.0849 C   0  0  0  0  0  0  0  0  0  0  0  0
   30.5932   -0.6254   24.7643 C   0  0  0  0  0  0  0  0  0  0  0  0
   31.3937   -1.3052   23.8523 C   0  0  0  0  0  0  0  0  0  0  0  0
   32.0742   -2.4633   24.2320 C   0  0  0  0  0  0  0  0  0  0  0  0
   32.9085   -3.1524   23.2238 C   0  0  0  0  0  0  0  0  0  0  0  0
   33.1968   -2.7176   21.9773 C   0  0  0  0  0  0  0  0  0  0  0  0
   34.0855   -3.4863   20.9809 C   0  0  0  0  0  0  0  0  0  0  0  0
   34.1909   -4.7053   21.2383 O   0  0  0  0  0  0  0  0  0  0  0  0
   34.5854   -2.8126   20.0514 O   0  0  0  0  0  0  0  0  0  0  0  0
   31.9421   -2.9279   25.5450 C   0  0  0  0  0  0  0  0  0  0  0  0
   31.1423   -2.2472   26.4586 C   0  0  0  0  0  0  0  0  0  0  0  0
   35.8736    1.9394   26.6389 H   0  0  0  0  0  0  0  0  0  0  0  0
   36.5262    0.6256   27.6130 H   0  0  0  0  0  0  0  0  0  0  0  0
   37.3011    2.2042   27.6295 H   0  0  0  0  0  0  0  0  0  0  0  0
   35.3645    3.2242   28.7087 H   0  0  0  0  0  0  0  0  0  0  0  0
   35.4553    2.1649   30.9590 H   0  0  0  0  0  0  0  0  0  0  0  0
   37.0477    2.3443   30.2381 H   0  0  0  0  0  0  0  0  0  0  0  0
   36.2728    0.7659   30.2678 H   0  0  0  0  0  0  0  0  0  0  0  0
   34.0242    0.7607   30.6745 H   0  0  0  0  0  0  0  0  0  0  0  0
   31.7907   -0.1939   30.5240 H   0  0  0  0  0  0  0  0  0  0  0  0
   31.4632    1.2108   26.4754 H   0  0  0  0  0  0  0  0  0  0  0  0
   29.7488    0.2314   30.4010 H   0  0  0  0  0  0  0  0  0  0  0  0
   28.6674    1.0284   29.2970 H   0  0  0  0  0  0  0  0  0  0  0  0
   28.8416   -1.9573   30.0006 H   0  0  0  0  0  0  0  0  0  0  0  0
   27.5436   -0.8706   30.4283 H   0  0  0  0  0  0  0  0  0  0  0  0
   25.8899   -2.3714   29.3189 H   0  0  0  0  0  0  0  0  0  0  0  0
   24.1524   -3.3296   26.3554 H   0  0  0  0  0  0  0  0  0  0  0  0
   25.7743   -2.3895   25.0428 H   0  0  0  0  0  0  0  0  0  0  0  0
   27.9129   -1.2100   24.9802 H   0  0  0  0  0  0  0  0  0  0  0  0
   28.7218    1.0457   25.4991 H   0  0  0  0  0  0  0  0  0  0  0  0
   29.9930    1.7715   26.4617 H   0  0  0  0  0  0  0  0  0  0  0  0
   28.3870    1.5895   27.1260 H   0  0  0  0  0  0  0  0  0  0  0  0
   30.0642    0.2576   24.4362 H   0  0  0  0  0  0  0  0  0  0  0  0
   31.4757   -0.9272   22.8432 H   0  0  0  0  0  0  0  0  0  0  0  0
   33.3268   -4.0968   23.5448 H   0  0  0  0  0  0  0  0  0  0  0  0
   32.7875   -1.7777   21.6400 H   0  0  0  0  0  0  0  0  0  0  0  0
   32.4442   -3.8250   25.8731 H   0  0  0  0  0  0  0  0  0  0  0  0
   31.0601   -2.6570   27.4527 H   0  0  0  0  0  0  0  0  0  0  0  0
  1  2  1  0  0  0  0
  1 34  1  0  0  0  0
  1 35  1  0  0  0  0
  1 36  1  0  0  0  0
  2  3  1  0  0  0  0
  2  4  1  0  0  0  0
  2 37  1  0  0  0  0
  3 38  1  0  0  0  0
  3 39  1  0  0  0  0
  3 40  1  0  0  0  0
  4  9  2  0  0  0  0
  4  5  1  0  0  0  0
  5  6  2  0  0  0  0
  5 41  1  0  0  0  0
  6  7  1  0  0  0  0
  6 42  1  0  0  0  0
  7  8  2  0  0  0  0
  7 11  1  0  0  0  0
  8  9  1  0  0  0  0
  8 43  1  0  0  0  0
  9 10  1  0  0  0  0
 11 21  1  0  0  0  0
 11 12  1  0  0  0  0
 12 13  1  0  0  0  0
 12 44  1  0  0  0  0
 12 45  1  0  0  0  0
 13 14  1  0  0  0  0
 13 46  1  0  0  0  0
 13 47  1  0  0  0  0
 14 20  2  0  0  0  0
 14 15  1  0  0  0  0
 15 16  2  0  0  0  0
 15 48  1  0  0  0  0
 16 17  1  0  0  0  0
 16 18  1  0  0  0  0
 17 49  1  0  0  0  0
 18 19  2  0  0  0  0
 18 50  1  0  0  0  0
 19 20  1  0  0  0  0
 19 51  1  0  0  0  0
 20 21  1  0  0  0  0
 21 22  1  6  0  0  0
 21 23  1  0  0  0  0
 22 52  1  0  0  0  0
 22 53  1  0  0  0  0
 22 54  1  0  0  0  0
 23 33  2  0  0  0  0
 23 24  1  0  0  0  0
 24 25  2  0  0  0  0
 24 55  1  0  0  0  0
 25 26  1  0  0  0  0
 25 56  1  0  0  0  0
 26 27  1  0  0  0  0
 26 32  2  0  0  0  0
 27 28  2  0  0  0  0
 27 57  1  0  0  0  0
 28 29  1  0  0  0  0
 28 58  1  0  0  0  0
 29 30  2  0  0  0  0
 29 31  1  0  0  0  0
 32 33  1  0  0  0  0
 32 59  1  0  0  0  0
 33 60  1  0  0  0  0
M  END
>  <OLD_LIGAND_DESCRIPTION>
CHEMBL4069539

>  <SCORE_NORM_WEIGHT>
-0.1133

>  <close_atoms>
49:0.7825, 17:1.657, 50:1.804, 16:2.2705, 18:2.3062

>  <SCORE_RB_PEN>
-38.3419

>  <sybyl>
1:C.3, 2:C.3, 3:C.3, 4:C.ar, 5:C.ar, 6:C.ar, 7:C.ar, 8:C.ar, 9:C.ar, 10:F
, 11:N.pl3, 12:C.3, 13:C.3, 14:C.ar, 15:C.ar, 16:C.ar, 17:O.3, 18:C.ar, 
19:C.ar, 20:C.ar, 21:C.3, 22:C.3, 23:C.ar, 24:C.ar, 25:C.ar, 26:C.ar, 
27:C.2, 28:C.2, 29:C.2, 30:O.co2, 31:O.co2, 32:C.ar, 33:C.ar, 34:H, 35:H, 
36:H, 37:H, 38:H, 39:H, 40:H, 41:H, 42:H, 43:H, 44:H, 45:H, 46:H, 47:H, 
48:H, 49:H, 50:H, 51:H, 52:H, 53:H, 54:H, 55:H, 56:H, 57:H, 58:H, 59:H, 
60:H

>  <TOTAL_SCORE>
-50.3419

>  <STANDARD_VALUE>
3

>  <atom_types>
1:C, 2:C, 3:C, 4:C, 5:C, 6:C, 7:C, 8:C, 9:C, 10:F, 11:N, 12:C, 13:C, 14:C
, 15:C, 16:C, 17:O, 18:C, 19:C, 20:C, 21:C, 22:C, 23:C, 24:C, 25:C, 26:C,
27:C, 28:C, 29:C, 30:O, 31:O, 32:C, 33:C, 34:H, 35:H, 36:H, 37:H, 38:H,
39:H, 40:H, 41:H, 42:H, 43:H, 44:H, 45:H, 46:H, 47:H, 48:H, 49:H, 50:H,
51:H, 52:H, 53:H, 54:H, 55:H, 56:H, 57:H, 58:H, 59:H, 60:H

>  <hydtest>
49:H, 50:H

>  <close_types>
49:H, 17:O, 50:H, 16:C, 18:C

>  <SCORE_RB_PEN_NORM_CRT_HEVATOMS>
-11.9537

>  <SCORE_NORM_CRT_WEIGHT>
-6.5964

>  <SCORE_NORM_CRT_HEVATOMS>
-15.6949

>  <EVAL>
2362240

>  <TIME>
8.2957

>  <SCORE_NORM_CONTACT>
-1.4806

>  <SCORE_NORM_HEVATOMS>
-1.5255

>  <close_atom_nums>
49, 17, 50, 16, 18

>  <oxytest>
17:O.3

>  <glutadist>
49:0.7825, 17:1.657, 50:1.804, 16:2.2705, 18:2.3062, 15:3.6383, 19:3.6825
, 48:4.1527, 51:4.2047, 14:4.6533, 20:4.6902, 13:6.0814, 21:6.1712,
52:6.1863, 47:6.3023, 46:6.4626, 54:6.5415, 23:6.5523, 22:6.5874,55:6.8577
, 24:6.8746, 33:6.9658, 60:7.0309, 12:7.1061, 45:7.1678, 11:7.217 ,
25:7.559, 32:7.6408, 53:7.66, 26:7.9253, 56:8.0296, 44:8.0701, 59:8.1567
, 43:8.4976, 7:8.553, 27:8.9192, 8:9.0533, 57:9.281, 58:9.474, 42:9.4811,
6:9.5806, 28:9.6101, 9:10.4277, 29:10.8094, 5:10.8883, 30:10.8891,
10:11.0426, 4:11.2863, 31:11.6828, 41:11.6887, 34:12.7343, 2:12.786,
35:12.9869, 1:13.1728, 37:13.2047, 40:13.47, 38:13.5203, 3:13.6264,
36:14.2518, 39:14.6833

$$$$
CHEMBL464360
OpenBabel09101914563D_sdfconf

 51 54  0  0  1  0  0  0  0  0999 V2000
   33.7404   -3.5898   22.0810 C   0  0  0  0  0  0  0  0  0  0  0  0
   32.9136   -2.8371   23.1077 C   0  0  0  0  0  0  0  0  0  0  0  0
   31.6163   -2.4366   22.8149 C   0  0  0  0  0  0  0  0  0  0  0  0
   30.8587   -1.7391   23.7537 C   0  0  0  0  0  0  0  0  0  0  0  0
   29.5887   -1.3943   23.3581 O   0  0  0  0  0  0  0  0  0  0  0  0
   31.3917   -1.4196   25.0299 C   0  0  0  0  0  0  0  0  0  0  0  0
   30.5830   -0.6624   26.0663 C   0  0  0  0  0  0  0  0  0  0  0  0
   29.4302   -0.2995   25.8254 O   0  0  0  0  0  0  0  0  0  0  0  0
   31.2351   -0.3650   27.4048 C   0  0  0  0  0  0  0  0  0  0  0  0
   30.5381    0.3433   28.4219 C   0  0  0  0  0  0  0  0  0  0  0  0
   29.2319    0.7539   28.1904 O   0  0  0  0  0  0  0  0  0  0  0  0
   28.1479   -0.0954   28.4433 C   0  0  2  0  0  0  0  0  0  0  0  0
   28.5145   -1.4250   28.1775 O   0  0  0  0  0  0  0  0  0  0  0  0
   27.4911   -2.3705   28.5062 C   0  0  2  0  0  0  0  0  0  0  0  0
   28.0946   -3.7859   28.3903 C   0  0  0  0  0  0  0  0  0  0  0  0
   28.5945   -4.0099   27.0869 O   0  0  0  0  0  0  0  0  0  0  0  0
   26.2904   -2.1406   27.5548 C   0  0  1  0  0  0  0  0  0  0  0  0
   25.2217   -3.0293   27.8353 O   0  0  0  0  0  0  0  0  0  0  0  0
   25.8275   -0.6660   27.6104 C   0  0  2  0  0  0  0  0  0  0  0  0
   24.8295   -0.3981   26.6388 O   0  0  0  0  0  0  0  0  0  0  0  0
   27.0237    0.3106   27.4746 C   0  0  1  0  0  0  0  0  0  0  0  0
   26.6229    1.6540   27.6860 O   0  0  0  0  0  0  0  0  0  0  0  0
   31.1720    0.5932   29.6502 C   0  0  0  0  0  0  0  0  0  0  0  0
   32.4704    0.1701   29.8847 C   0  0  0  0  0  0  0  0  0  0  0  0
   33.0699    0.4233   31.0903 O   0  0  0  0  0  0  0  0  0  0  0  0
   33.1591   -0.5134   28.8951 C   0  0  0  0  0  0  0  0  0  0  0  0
   32.5644   -0.7923   27.6555 C   0  0  0  0  0  0  0  0  0  0  0  0
   33.3731   -1.5425   26.6379 C   0  0  0  0  0  0  0  0  0  0  0  0
   34.5288   -1.9080   26.8750 O   0  0  0  0  0  0  0  0  0  0  0  0
   32.7177   -1.8301   25.3197 C   0  0  0  0  0  0  0  0  0  0  0  0
   33.4555   -2.5305   24.3509 C   0  0  0  0  0  0  0  0  0  0  0  0
   27.8369   -0.0202   29.4894 H   0  0  0  0  0  0  0  0  0  0  0  0
   27.1658   -2.2232   29.5396 H   0  0  0  0  0  0  0  0  0  0  0  0
   26.6112   -2.3685   26.5363 H   0  0  0  0  0  0  0  0  0  0  0  0
   25.3520   -0.4918   28.5779 H   0  0  0  0  0  0  0  0  0  0  0  0
   27.4320    0.2589   26.4630 H   0  0  0  0  0  0  0  0  0  0  0  0
   33.2824   -3.5700   21.0912 H   0  0  0  0  0  0  0  0  0  0  0  0
   33.8768   -4.6264   22.3899 H   0  0  0  0  0  0  0  0  0  0  0  0
   34.7295   -3.1388   21.9915 H   0  0  0  0  0  0  0  0  0  0  0  0
   31.1915   -2.6703   21.8487 H   0  0  0  0  0  0  0  0  0  0  0  0
   29.1593   -2.0773   22.8384 H   0  0  0  0  0  0  0  0  0  0  0  0
   28.9215   -3.9154   29.0890 H   0  0  0  0  0  0  0  0  0  0  0  0
   27.3526   -4.5484   28.6300 H   0  0  0  0  0  0  0  0  0  0  0  0
   29.1980   -4.7559   27.1154 H   0  0  0  0  0  0  0  0  0  0  0  0
   24.8855   -3.3769   27.0060 H   0  0  0  0  0  0  0  0  0  0  0  0
   24.8493    0.5385   26.4285 H   0  0  0  0  0  0  0  0  0  0  0  0
   25.6996    1.7415   27.4389 H   0  0  0  0  0  0  0  0  0  0  0  0
   30.6615    1.1129   30.4462 H   0  0  0  0  0  0  0  0  0  0  0  0
   32.9211   -0.2716   31.7355 H   0  0  0  0  0  0  0  0  0  0  0  0
   34.1712   -0.8300   29.1085 H   0  0  0  0  0  0  0  0  0  0  0  0
   34.4685   -2.8501   24.5545 H   0  0  0  0  0  0  0  0  0  0  0  0
  1  2  1  0  0  0  0
  1 37  1  0  0  0  0
  1 38  1  0  0  0  0
  1 39  1  0  0  0  0
  2 31  2  0  0  0  0
  2  3  1  0  0  0  0
  3  4  2  0  0  0  0
  3 40  1  0  0  0  0
  4  5  1  0  0  0  0
  4  6  1  0  0  0  0
  5 41  1  0  0  0  0
  6 30  2  0  0  0  0
  6  7  1  0  0  0  0
  7  8  2  0  0  0  0
  7  9  1  0  0  0  0
  9 27  2  0  0  0  0
  9 10  1  0  0  0  0
 10 11  1  0  0  0  0
 10 23  2  0  0  0  0
 11 12  1  0  0  0  0
 12 32  1  1  0  0  0
 12 21  1  0  0  0  0
 12 13  1  0  0  0  0
 13 14  1  0  0  0  0
 14 33  1  1  0  0  0
 14 15  1  0  0  0  0
 14 17  1  0  0  0  0
 15 16  1  0  0  0  0
 15 42  1  0  0  0  0
 15 43  1  0  0  0  0
 16 44  1  0  0  0  0
 17 34  1  6  0  0  0
 17 18  1  0  0  0  0
 17 19  1  0  0  0  0
 18 45  1  0  0  0  0
 19 35  1  1  0  0  0
 19 20  1  0  0  0  0
 19 21  1  0  0  0  0
 20 46  1  0  0  0  0
 21 36  1  6  0  0  0
 21 22  1  0  0  0  0
 22 47  1  0  0  0  0
 23 24  1  0  0  0  0
 23 48  1  0  0  0  0
 24 25  1  0  0  0  0
 24 26  2  0  0  0  0
 25 49  1  0  0  0  0
 26 27  1  0  0  0  0
 26 50  1  0  0  0  0
 27 28  1  0  0  0  0
 28 29  2  0  0  0  0
 28 30  1  0  0  0  0
 30 31  1  0  0  0  0
 31 51  1  0  0  0  0
M  END
>  <OLD_LIGAND_DESCRIPTION>
CHEMBL464360

>  <SCORE_NORM_WEIGHT>
-0.1352

>  <close_atoms>
45:1.5309, 18:2.4373

>  <SCORE_RB_PEN>
-40.4447

>  <sybyl>
1:C.3, 2:C.ar, 3:C.ar, 4:C.ar, 5:O.3, 6:C.ar, 7:C.2, 8:O.2, 9:C.ar, 
10:C.ar, 11:O.3, 12:C.3, 13:O.3, 14:C.3, 15:C.3, 16:O.3, 17:C.3, 18:O.3, 
19:C.3, 20:O.3, 21:C.3, 22:O.3, 23:C.ar, 24:C.ar, 25:O.3, 26:C.ar, 27:C.ar
, 28:C.2, 29:O.2, 30:C.ar, 31:C.ar, 32:H, 33:H, 34:H, 35:H, 36:H, 37:H, 
38:H, 39:H, 40:H, 41:H, 42:H, 43:H, 44:H, 45:H, 46:H, 47:H, 48:H, 49:H, 
50:H, 51:H

>  <TOTAL_SCORE>
-58.4447

>  <STANDARD_VALUE>
20000

>  <atom_types>
1:C, 2:C, 3:C, 4:C, 5:O, 6:C, 7:C, 8:O, 9:C, 10:C, 11:O, 12:C, 13:O, 14:C
, 15:C, 16:O, 17:C, 18:O, 19:C, 20:O, 21:C, 22:O, 23:C, 24:C, 25:O, 26:C,
27:C, 28:C, 29:O, 30:C, 31:C, 32:H, 33:H, 34:H, 35:H, 36:H, 37:H, 38:H,
39:H, 40:H, 41:H, 42:H, 43:H, 44:H, 45:H, 46:H, 47:H, 48:H, 49:H, 50:H,
51:H

>  <hydtest>
45:H

>  <close_types>
45:H, 18:O

>  <SCORE_RB_PEN_NORM_CRT_HEVATOMS>
-12.8748

>  <SCORE_NORM_CRT_WEIGHT>
-7.7291

>  <SCORE_NORM_CRT_HEVATOMS>
-18.6048

>  <EVAL>
4013417

>  <TIME>
15.668

>  <SCORE_NORM_CONTACT>
-1.6699

>  <SCORE_NORM_HEVATOMS>
-1.8853

>  <close_atom_nums>
45, 18

>  <oxytest>
18:O.3

>  <glutadist>
45:1.5309, 18:2.4373, 34:2.6533, 17:3.0172, 20:3.1198, 19:3.6428,46:3.9562
, 35:4.2241, 14:4.4124, 43:4.4814, 16:4.5952, 15:4.734, 36:4.8066 ,
21:4.8867, 33:4.9893, 13:5.2774, 44:5.3262, 47:5.5376, 41:5.7059,12:5.7512
, 42:5.8224, 22:5.8469, 8:5.9342, 5:6.0365, 32:6.1916, 7:6.8177,11:6.8804
, 4:6.9759, 6:7.3459, 9:7.7334, 10:7.7466, 40:7.8573, 3:7.862,30:8.5378,
27:8.8679, 23:8.8686, 2:8.966, 48:9.1274, 31:9.2603, 28:9.2893 , 26:9.8458
, 24:9.8493, 37:10.041, 1:10.0665, 38:10.176, 51:10.2206,29:10.3916,
50:10.7552, 25:10.9899, 49:11.0013, 39:11.0244

$$$$
